# Supplementary material for: Sulfur species and gold transport in arc magmatic fluids
Source: Nat Geosci. 2024 Dec 16;18(1):98–104. doi: 10.1038/s41561-024-01601-3 (PMC11732748; doi:10.1038/s41561-024-01601-3)
Supplement: Supplementary file 2 — Source data for Supplementary Figs. 1–5, 7, 8 and 10–17. [file 41561_2024_1601_MOESM2_ESM.xlsx]

## Sheet: FigureS1
Raman Shift	Intensity	Raman Shift	Intensity	Raman Shift	Intensity	Raman Shift	Intensity	Raman Shift	Intensity	Raman Shift	Intensity	Raman Shift	Intensity	Raman Shift	Intensity
cm-1	arbitrary units	cm-1	arbitrary units	cm-1	arbitrary units	cm-1	arbitrary units	cm-1	arbitrary units	cm-1	arbitrary units	cm-1	arbitrary units	cm-1	arbitrary units
	25°C		100°C		200°C		300°C		400°C		500°C		700°C		875°C
55.3863	56.6998	55.3863	59.1643	55.3863	59.7534	55.3863	59.6037	55.3863	56.0857	55.3863	52.8117	55.3863	198.556	55.3863	202.475
56.3669	57.3785	56.3669	59.3717	56.3669	60.5315	56.3669	59.6929	56.3669	54.4646	56.3669	53.509	56.3669	204.653	56.3669	209.178
57.3475	57.352	57.3475	59.3407	57.3475	60.3791	57.3475	59.3691	57.3475	56.506	57.3475	53.1522	57.3475	205.375	57.3475	212.062
58.328	57.1516	58.328	58.6026	58.328	60.7881	58.328	59.9439	58.328	55.865	58.328	53.2185	58.328	206.186	58.328	213.143
59.3084	57.0304	59.3084	58.1491	59.3084	61.2605	59.3084	60.3669	59.3084	55.4034	59.3084	53.583	59.3084	207.524	59.3084	212.637
60.2906	56.7574	60.2906	57.7267	60.2906	61.7607	60.2906	60.6024	60.2906	55.2043	60.2906	53.9347	60.2906	206.184	60.2906	211.753
61.2709	56.6966	61.2709	57.736	61.2709	62.1185	61.2709	60.7126	61.2709	54.9342	61.2709	53.6641	61.2709	207.455	61.2709	210.608
62.2511	56.8129	62.2511	57.9104	62.2511	62.1096	62.2511	60.9314	62.2511	54.4724	62.2511	53.72	62.2511	207.231	62.2511	209.864
63.2312	56.9612	63.2312	58.2046	63.2312	62.1164	63.2312	61.1296	63.2312	54.614	63.2312	54.1403	63.2312	206.065	63.2312	209.63
64.2112	57.252	64.2112	58.1506	64.2112	62.1236	64.2112	61.0624	64.2112	54.9584	64.2112	54.3459	64.2112	205.777	64.2112	210.02
65.1911	57.4049	65.1911	58.211	65.1911	62.2975	65.1911	61.118	65.1911	55.124	65.1911	54.4695	65.1911	205.344	65.1911	210.744
66.171	57.2513	66.171	58.0901	66.171	62.2224	66.171	61.0583	66.171	55.3464	66.171	54.804	66.171	204.846	66.171	211.288
67.1508	57.197	67.1508	58.3391	67.1508	62.1065	67.1508	60.9544	67.1508	55.448	67.1508	54.9858	67.1508	203.242	67.1508	212.284
68.1324	57.6848	68.1324	57.8334	68.1324	62.0599	68.1324	60.9794	68.1324	55.7493	68.1324	54.9167	68.1324	200.877	68.1324	212.425
69.112	58.4125	69.112	58.1668	69.112	62.1568	69.112	60.931	69.112	56.1156	69.112	54.4789	69.112	198.67	69.112	212.162
70.0916	58.8224	70.0916	58.2921	70.0916	61.7619	70.0916	60.6979	70.0916	56.4971	70.0916	54.0525	70.0916	197.18	70.0916	210.943
71.0711	58.9895	71.0711	58.3165	71.0711	61.8257	71.0711	60.5233	71.0711	56.7505	71.0711	53.8241	71.0711	197.606	71.0711	209.748
72.0505	59.1908	72.0505	58.5886	72.0505	62.161	72.0505	60.311	72.0505	56.8636	72.0505	53.7073	72.0505	199.462	72.0505	210.107
73.0298	59.3579	73.0298	59.042	73.0298	62.5236	73.0298	60.197	73.0298	56.4993	73.0298	53.8948	73.0298	202.122	73.0298	210.877
74.009	59.4532	74.009	59.2936	74.009	62.6076	74.009	60.2006	74.009	56.1199	74.009	54.0247	74.009	204.926	74.009	211.368
74.9882	59.3996	74.9882	59.4035	74.9882	62.5656	74.9882	60.2052	74.9882	55.3141	74.9882	54.2057	74.9882	207.075	74.9882	212.039
75.9673	59.2938	75.9673	59.5369	75.9673	62.3199	75.9673	60.3325	75.9673	54.823	75.9673	54.4543	75.9673	207.318	75.9673	213.137
76.9463	59.1567	76.9463	59.7436	76.9463	62.1279	76.9463	60.6257	76.9463	54.2676	76.9463	54.3107	76.9463	206.944	76.9463	213.917
77.9252	58.6977	77.9252	60.145	77.9252	61.9783	77.9252	61.0318	77.9252	53.8036	77.9252	54.1227	77.9252	206.546	77.9252	213.929
78.9041	58.1567	78.9041	60.0246	78.9041	61.892	78.9041	61.513	78.9041	54.1373	78.9041	54.2555	78.9041	205.496	78.9041	212.014
79.8829	57.9019	79.8829	59.8949	79.8829	61.8245	79.8829	62.0816	79.8829	54.5768	79.8829	54.8825	79.8829	204.806	79.8829	209.608
80.8616	57.7141	80.8616	60.5886	80.8616	61.8994	80.8616	62.626	80.8616	55.184	80.8616	55.6242	80.8616	204.637	80.8616	208.489
81.8402	58.0512	81.8402	60.5693	81.8402	62.0708	81.8402	62.7637	81.8402	55.7977	81.8402	56.6049	81.8402	205.508	81.8402	208.143
82.8188	58.4129	82.8188	60.507	82.8188	62.1518	82.8188	62.7206	82.8188	56.2995	82.8188	56.7418	82.8188	206.984	82.8188	208.95
83.7972	58.8337	83.7972	60.5248	83.7972	62.5527	83.7972	62.8544	83.7972	56.7356	83.7972	56.9047	83.7972	209.644	83.7972	211.784
84.7756	59.2672	84.7756	60.364	84.7756	63.3384	84.7756	63.0934	84.7756	57.0388	84.7756	57.1068	84.7756	210.021	84.7756	213.26
85.7539	59.6133	85.7539	60.4586	85.7539	65.0048	85.7539	63.3555	85.7539	57.4863	85.7539	56.9315	85.7539	209.932	85.7539	212.958
86.7322	59.8833	86.7322	60.5851	86.7322	65.9442	86.7322	63.6988	86.7322	57.8616	86.7322	56.8809	86.7322	209.969	86.7322	213.104
87.7085	60.1557	87.7085	60.9261	87.7085	65.9134	87.7085	64.1152	87.7085	57.9457	87.7085	57.5423	87.7085	209.721	87.7085	213.675
88.6866	60.3028	88.6866	61.326	88.6866	65.4767	88.6866	64.2941	88.6866	58.0514	88.6866	58.2582	88.6866	207.726	88.6866	215.133
89.6646	60.3525	89.6646	61.3126	89.6646	64.9881	89.6646	64.3817	89.6646	58.3074	89.6646	58.652	89.6646	208.049	89.6646	217.532
90.6425	60.4194	90.6425	61.3237	90.6425	64.6122	90.6425	64.255	90.6425	58.5695	90.6425	59.18	90.6425	209.856	90.6425	220.561
91.6203	60.4731	91.6203	61.5553	91.6203	64.6352	91.6203	64.2098	91.6203	58.8565	91.6203	59.9507	91.6203	212.039	91.6203	223.743
92.5981	60.5252	92.5981	61.9064	92.5981	65.0181	92.5981	64.3379	92.5981	59.0518	92.5981	60.3229	92.5981	212.487	92.5981	224.266
93.5758	60.479	93.5758	62.3242	93.5758	65.5668	93.5758	64.6848	93.5758	59.4245	93.5758	60.8837	93.5758	212.99	93.5758	225.899
94.5534	60.5231	94.5534	62.7453	94.5534	66.3878	94.5534	65.1901	94.5534	60.1403	94.5534	61.553	94.5534	213.802	94.5534	226.855
95.5291	60.6675	95.5291	63.2994	95.5291	67.0036	95.5291	65.8293	95.5291	61.0896	95.5291	62.4782	95.5291	216.093	95.5291	228.826
96.5066	61.1361	96.5066	63.9638	96.5066	67.6003	96.5066	66.5846	96.5066	61.974	96.5066	63.7793	96.5066	218.732	96.5066	232.018
97.484	61.6352	97.484	64.2007	97.484	67.7897	97.484	67.3108	97.484	63.0375	97.484	65.6118	97.484	221.725	97.484	235.189
98.4613	61.8639	98.4613	64.2313	98.4613	68.5965	98.4613	68.0387	98.4613	64.5192	98.4613	68.0086	98.4613	224.15	98.4613	239.669
99.4385	61.9291	99.4385	64.4782	99.4385	69.5106	99.4385	68.9414	99.4385	66.3128	99.4385	71.0339	99.4385	226.377	99.4385	245.65
100.416	61.9917	100.416	64.8741	100.416	70.2922	100.416	70.2627	100.416	68.892	100.416	74.9013	100.416	230.858	100.416	251.1
101.391	62.9728	101.391	65.4505	101.391	70.641	101.391	71.9024	101.391	71.9517	101.391	80.1221	101.391	235.976	101.391	257.531
102.368	62.4286	102.368	65.5295	102.368	70.6691	102.368	73.8752	102.368	76.1252	102.368	86.5481	102.368	242.744	102.368	264.893
103.345	62.2615	103.345	65.5089	103.345	70.9618	103.345	76.6811	103.345	81.7087	103.345	94.3763	103.345	247.709	103.345	271.363
104.322	62.182	104.322	66.272	104.322	71.7221	104.322	79.5003	104.322	88.9333	104.322	102.689	104.322	252.419	104.322	277.004
105.298	63.1704	105.298	67.85	105.298	74.7279	105.298	83.261	105.298	98.5173	105.298	111.633	105.298	258.498	105.298	283.135
106.273	64.2642	106.273	69.3263	106.273	75.3588	106.273	88.5889	106.273	111.747	106.273	123.78	106.273	265.74	106.273	292.421
107.25	67.2164	107.25	69.9178	107.25	76.6343	107.25	95.0178	107.25	126.322	107.25	142.088	107.25	276.984	107.25	322.897
108.226	68.5508	108.226	71.0733	108.226	80.7584	108.226	103.262	108.226	147.082	108.226	163.149	108.226	292.577	108.226	341.62
109.203	68.4662	109.203	74.0901	109.203	87.468	109.203	122.082	109.203	173.157	109.203	185.363	109.203	312.721	109.203	367.173
110.177	70.5348	110.177	77.8932	110.177	96.4641	110.177	135.185	110.177	207.651	110.177	211.934	110.177	340.408	110.177	399.554
111.154	73.7289	111.154	82.5705	111.154	109.995	111.154	162.051	111.154	252.624	111.154	240.565	111.154	378.348	111.154	435.14
112.13	78.9663	112.13	90.2992	112.13	128.955	112.13	203.103	112.13	308.547	112.13	273.712	112.13	412.756	112.13	486.904
113.104	85.8313	113.104	100.725	113.104	151.174	113.104	264.988	113.104	376.873	113.104	316.547	113.104	455.012	113.104	553.892
114.08	92.9595	114.08	111.192	114.08	182.689	114.08	357.094	114.08	457.567	114.08	374.546	114.08	507.588	114.08	631.62
115.056	101.096	115.056	132.859	115.056	231.492	115.056	481.862	115.056	547.314	115.056	443.299	115.056	579.176	115.056	734.04
116.032	112.136	116.032	158.813	116.032	327.919	116.032	640.336	116.032	645.031	116.032	526.912	116.032	678.84	116.032	872.012
117.006	130.078	117.006	192.431	117.006	470.254	117.006	838.792	117.006	761.184	117.006	629.02	117.006	824.352	117.006	1041.5
117.982	157.378	117.982	277.099	117.982	704.383	117.982	1064.82	117.982	911.884	117.982	748.409	117.982	994.66	117.982	1245.55
118.958	193.166	118.958	388.76	118.958	1016.51	118.958	1321.42	118.958	1075.93	118.958	892.602	118.958	1202.78	118.958	1550.6
119.931	279.142	119.931	597.612	119.931	1477.04	119.931	1611.38	119.931	1260.73	119.931	1107.69	119.931	1451.4	119.931	1857.59
120.907	406.144	120.907	966.417	120.907	1972.52	120.907	1923.28	120.907	1507.29	120.907	1351.61	120.907	1781.73	120.907	2284.55
121.88	680.063	121.88	1575.73	121.88	2528.24	121.88	2288.6	121.88	1819.24	121.88	1680.76	121.88	2248.48	121.88	2865.78
122.856	1124.21	122.856	2479.19	122.856	2950.7	122.856	2700.96	122.856	2201.29	122.856	2111.58	122.856	2863.48	122.856	3567.78
123.831	1931.21	123.831	3669.29	123.831	3312.95	123.831	3200.02	123.831	2670.41	123.831	2655.69	123.831	3632.22	123.831	4607.08
124.804	3546.28	124.804	4850.36	124.804	3698.88	124.804	3794.33	124.804	3239.4	124.804	3309.52	124.804	4598.68	124.804	5813.64
125.78	5772.2	125.78	5533.07	125.78	4103.08	125.78	4488.66	125.78	3872.43	125.78	4092.76	125.78	5673.48	125.78	7247.8
126.755	8077.69	126.755	5546.5	126.755	4551.98	126.755	5292.54	126.755	4570.38	126.755	5006.73	126.755	6996.76	126.755	8914.08
127.728	9258.31	127.728	5371.89	127.728	5081.91	127.728	6236.81	127.728	5355.62	127.728	6080.23	127.728	8541.68	127.728	10861.7
128.703	8578.76	128.703	5155.58	128.703	5646.64	128.703	7114.81	128.703	6161.46	128.703	7213.19	128.703	10285.6	128.703	12991.8
129.676	7095.62	129.676	4972.48	129.676	6306	129.676	7928.13	129.676	6964.35	129.676	8429.85	129.676	12008.2	129.676	15178
130.65	5836.13	130.65	4944.96	130.65	7001.83	130.65	8789.73	130.65	7779.91	130.65	9643.53	130.65	13675.7	130.65	17220.6
131.623	5105.19	131.623	4993.48	131.623	7580.88	131.623	9462.56	131.623	8496.93	131.623	10767.6	131.623	15236.4	131.623	19106.4
132.598	4515.13	132.598	5097.5	132.598	8034.03	132.598	9926.09	132.598	9131.88	132.598	11829.3	132.598	16702.7	132.598	20790.4
133.57	4231.03	133.57	5221.1	133.57	8361.32	133.57	10215.8	133.57	9662.55	133.57	12763.4	133.57	18001.5	133.57	22301.2
134.545	4011.08	134.545	5363.51	134.545	8580.11	134.545	10401.2	134.545	10099.6	134.545	13575.8	134.545	19122.7	134.545	23565.5
135.517	3901.45	135.517	5508.84	135.517	8669.23	135.517	10468.3	135.517	10474.4	135.517	14293.3	135.517	20025.5	135.517	24566.9
136.492	3915.39	136.492	5645.05	136.492	8663.83	136.492	10508.3	136.492	10800	136.492	14900.3	136.492	20719.6	136.492	25337.3
137.464	3953.13	137.464	5745.73	137.464	8539.92	137.464	10460.3	137.464	11078.5	137.464	15394.8	137.464	21202.7	137.464	25875.2
138.438	3996.5	138.438	5799.65	138.438	8332.77	138.438	10378.2	138.438	11325.6	138.438	15788.7	138.438	21527.8	138.438	26250
139.41	4027.52	139.41	5816.32	139.41	8059.7	139.41	10279.5	139.41	11597.7	139.41	16090.1	139.41	21694.7	139.41	26436.8
140.384	4065.68	140.384	5785.39	140.384	7794.85	140.384	10197.9	140.384	11875.3	140.384	16328.6	140.384	21812	140.384	26459.9
141.356	4096.5	141.356	5718.61	141.356	7544.23	141.356	10149.8	141.356	12207.3	141.356	16525.4	141.356	21929	141.356	26511.6
142.33	4121.92	142.33	5620.21	142.33	7303.13	142.33	10141	142.33	12548.3	142.33	16711.3	142.33	22040.4	142.33	26554.4
143.302	4130.62	143.302	5493.63	143.302	7086.96	143.302	10185.3	143.302	12927.8	143.302	16885.4	143.302	22114.5	143.302	26608.5
144.276	4123.56	144.276	5353.57	144.276	6906	144.276	10276	144.276	13281.2	144.276	17046.3	144.276	22159.1	144.276	26656.6
145.248	4093.45	145.248	5200.96	145.248	6754.55	145.248	10431.5	145.248	13600.4	145.248	17185.9	145.248	22175.5	145.248	26702
146.221	4046.2	146.221	5039.68	146.221	6634.48	146.221	10661	146.221	13890.6	146.221	17314.7	146.221	22167.9	146.221	26733
147.193	3984.6	147.193	4871.33	147.193	6554.04	147.193	10954.1	147.193	14150	147.193	17424.7	147.193	22244.7	147.193	26736.9
148.164	3905.65	148.164	4706.74	148.164	6515.6	148.164	11307.3	148.164	14409.7	148.164	17517.9	148.164	22291.6	148.164	26702.3
149.138	3813.67	149.138	4547.82	149.138	6538.24	149.138	11677.8	149.138	14651	149.138	17590.6	149.138	22300.4	149.138	26666.9
150.109	3706.96	150.109	4396.25	150.109	6616.07	150.109	12058.5	150.109	14874	150.109	17652.4	150.109	22244.2	150.109	26606.8
151.082	3595.16	151.082	4267.31	151.082	6735.6	151.082	12449	151.082	15082.6	151.082	17714.9	151.082	22235.5	151.082	26512.2
152.053	3490.56	152.053	4180.41	152.053	6901.21	152.053	12818.2	152.053	15303.3	152.053	17768	152.053	22138.2	152.053	26392.7
153.024	3390.91	153.024	4122.83	153.024	7107.16	153.024	13172.1	153.024	15487	153.024	17784.4	153.024	22040.9	153.024	26287.7
153.997	3296.97	153.997	4097.09	153.997	7344.59	153.997	13510.6	153.997	15654.2	153.997	17769.4	153.997	21921.8	153.997	26205.2
154.968	3211.73	154.968	4108.87	154.968	7616.1	154.968	13867.3	154.968	15887.8	154.968	17869.8	154.968	21844.5	154.968	26135.8
155.939	3146.12	155.939	4168.88	155.939	7909.28	155.939	14227	155.939	16146.8	155.939	17977.8	155.939	21819.6	155.939	26111.5
156.912	3099.53	156.912	4269.29	156.912	8227.84	156.912	14653.9	156.912	16457.6	156.912	18105	156.912	21816.1	156.912	26095.3
157.883	3081.48	157.883	4403.77	157.883	8563.48	157.883	15148.4	157.883	16735	157.883	18210	157.883	21910.6	157.883	26115.5
158.853	3090.24	158.853	4568.56	158.853	8915.86	158.853	15610.5	158.853	16991.4	158.853	18300.1	158.853	21900.7	158.853	26162.9
159.826	3134.56	159.826	4747.56	159.826	9264.89	159.826	16070	159.826	17212.5	159.826	18364.4	159.826	21882.4	159.826	26206.2
160.796	3198.41	160.796	4933.91	160.796	9621.08	160.796	16539.3	160.796	17424.6	160.796	18390.2	160.796	21858.6	160.796	26206.3
161.767	3281.15	161.767	5123.38	161.767	9991.49	161.767	17013.7	161.767	17626.2	161.767	18420	161.767	21814.4	161.767	26152.1
162.739	3379.76	162.739	5309.88	162.739	10375.2	162.739	17410.4	162.739	17814.1	162.739	18485.2	162.739	21830.6	162.739	26007.8
163.709	3493.02	163.709	5502.75	163.709	10803.1	163.709	17872.7	163.709	18049.1	163.709	18561.6	163.709	21823.1	163.709	26053.1
164.679	3616.72	164.679	5703.95	164.679	11280.6	164.679	18386.8	164.679	18309.4	164.679	18678	164.679	21841.9	164.679	26238.4
165.65	3740.65	165.65	5917.24	165.65	11787.8	165.65	18923	165.65	18557.6	165.65	18795.5	165.65	21870.1	165.65	26440.6
166.621	3857.86	166.621	6142.17	166.621	12312.1	166.621	19422.5	166.621	18773.8	166.621	18883.4	166.621	21875.2	166.621	26577.8
167.591	3974.37	167.591	6381.85	167.591	12859.8	167.591	19892.5	167.591	18947.8	167.591	18954	167.591	21875.3	167.591	26709.1
168.561	4083.4	168.561	6637.59	168.561	13421.9	168.561	20280	168.561	19077.6	168.561	18998.3	168.561	21850.8	168.561	26838.5
169.531	4201.66	169.531	6914.73	169.531	13995.8	169.531	20685.3	169.531	19163.6	169.531	18977.7	169.531	21846.4	169.531	26916
170.503	4325.6	170.503	7206.99	170.503	14558.7	170.503	21103.1	170.503	19213.7	170.503	18974.6	170.503	21829	170.503	26934.3
171.472	4455.38	171.472	7525.68	171.472	15112.7	171.472	21511.3	171.472	19222.6	171.472	18941.3	171.472	21805	171.472	26967.5
172.442	4607.74	172.442	7870.59	172.442	15654.9	172.442	21881.6	172.442	19196.9	172.442	18908.8	172.442	21752.4	172.442	26947.3
173.412	4777.94	173.412	8233.64	173.412	16167.9	173.412	22180.9	173.412	19126.7	173.412	18840.2	173.412	21655.2	173.412	26849.7
174.381	4970.67	174.381	8616.5	174.381	16684.9	174.381	22431.5	174.381	19021.8	174.381	18736.7	174.381	21514.6	174.381	26708.6
175.352	5183.44	175.352	9015.4	175.352	17215.9	175.352	22640.4	175.352	18894.8	175.352	18593.1	175.352	21307.4	175.352	26541.9
176.321	5413.59	176.321	9443.23	176.321	17735.6	176.321	22824	176.321	18765.7	176.321	18414.5	176.321	21055.6	176.321	26344.8
177.291	5672.41	177.291	9932.36	177.291	18316.8	177.291	22981.1	177.291	18630.6	177.291	18225.2	177.291	20757.4	177.291	26131.5
178.26	5945.59	178.26	10432.1	178.26	18941.1	178.26	23098.8	178.26	18484.5	178.26	18041.9	178.26	20465.2	178.26	25900.9
179.229	6245.45	179.229	10965.8	179.229	19614.6	179.229	23168.3	179.229	18340.5	179.229	17869.7	179.229	20217.2	179.229	25658.5
180.198	6560.23	180.198	11542.7	180.198	20290.9	180.198	23207.4	180.198	18195.3	180.198	17723.1	180.198	20002.9	180.198	25423.6
181.169	6915.21	181.169	12188.4	181.169	21016.6	181.169	23216.6	181.169	18051.1	181.169	17578.8	181.169	19795.5	181.169	25219.3
182.137	7285.06	182.137	12907	182.137	21748.9	182.137	23193.2	182.137	17918.1	182.137	17445.3	182.137	19574.3	182.137	25026.9
183.106	7694.02	183.106	13705	183.106	22431.2	183.106	23122.8	183.106	17814.2	183.106	17324.8	183.106	19308.7	183.106	24837.9
184.075	8173.43	184.075	14608.1	184.075	23048.4	184.075	23005.1	184.075	17718.9	184.075	17204.5	184.075	18997.2	184.075	24652.7
185.044	8733.81	185.044	15607.7	185.044	23582.4	185.044	22855.3	185.044	17641	185.044	17091.3	185.044	18839.3	185.044	24469.5
186.012	9379.19	186.012	16666.6	186.012	24028.8	186.012	22681.5	186.012	17565.8	186.012	16977.8	186.012	18640	186.012	24301
186.98	10111.9	186.98	17764.5	186.98	24355.4	186.98	22483.3	186.98	17494	186.98	16864.2	186.98	18493.7	186.98	24131
187.949	10933.7	187.949	18894.6	187.949	24586.9	187.949	22272.8	187.949	17409.7	187.949	16738.1	187.949	18303	187.949	23945.1
188.917	11850.8	188.917	20045	188.917	24722.8	188.917	22045.4	188.917	17319.7	188.917	16600.7	188.917	18087.1	188.917	23738.7
189.885	12847	189.885	21182	189.885	24769.8	189.885	21833.8	189.885	17226.1	189.885	16443.9	189.885	17829.6	189.885	23514.2
190.854	13919.6	190.854	22299	190.854	24718.5	190.854	21635.6	190.854	17127.2	190.854	16257.8	190.854	17588.8	190.854	23316.6
191.822	15144.5	191.822	23407.5	191.822	24603.6	191.822	21443.9	191.822	17011.1	191.822	16061.3	191.822	17354	191.822	23132.6
192.79	16467.9	192.79	24430.6	192.79	24398.4	192.79	21254.9	192.79	16897.4	192.79	15860.4	192.79	17213.4	192.79	22880.5
193.759	17869.8	193.759	25334.5	193.759	24150.5	193.759	21040.5	193.759	16783.2	193.759	15666.3	193.759	16973	193.759	22658.3
194.727	19357.2	194.727	26102.7	194.727	23856.4	194.727	20822.9	194.727	16619	194.727	15454.9	194.727	16764.4	194.727	22339.2
195.695	20952.9	195.695	26734.1	195.695	23540.1	195.695	20604.9	195.695	16442.6	195.695	15232.7	195.695	16538	195.695	22033.5
196.663	22591.4	196.663	27236	196.663	23196.1	196.663	20386.3	196.663	16200	196.663	14998.5	196.663	16315.8	196.663	22004.6
197.63	24247.6	197.63	27593.2	197.63	22789.8	197.63	20175.7	197.63	15975.5	197.63	14765.9	197.63	16083.2	197.63	21782.8
198.596	25975.9	198.596	27796.8	198.596	22439.3	198.596	19977.4	198.596	15873.4	198.596	14543.6	198.596	15876.8	198.596	21564.9
199.563	27772.6	199.563	27850.7	199.563	22093.8	199.563	19782.3	199.563	15651.5	199.563	14320.9	199.563	15707.1	199.563	21344.3
200.531	29520.8	200.531	27762.2	200.531	21735.4	200.531	19596.5	200.531	15415.1	200.531	14082.3	200.531	15534.2	200.531	21120.6
201.498	30954.4	201.498	27460.5	201.498	21344	201.498	19384.8	201.498	15181.9	201.498	13820.3	201.498	15344.6	201.498	20880
202.465	32072.3	202.465	27035.2	202.465	20925.7	202.465	19116.8	202.465	14907	202.465	13553.7	202.465	15128.2	202.465	20640.2
203.432	32899.8	203.432	26459.4	203.432	20493.4	203.432	18825	203.432	14637.7	203.432	13298	203.432	14948.2	203.432	20392
204.4	33319.8	204.4	25798.7	204.4	20020	204.4	18528.6	204.4	14404.7	204.4	13037.5	204.4	14768.5	204.4	20137.7
205.367	33295.7	205.367	25064.8	205.367	19519.6	205.367	18197.5	205.367	14120.9	205.367	12777.2	205.367	14596.8	205.367	19918.9
206.333	32931.4	206.333	24251.3	206.333	18984.9	206.333	17799.8	206.333	13776.4	206.333	12509.1	206.333	14393.8	206.333	19721.5
207.3	32256.1	207.3	23392	207.3	18423.5	207.3	17403.2	207.3	13427.5	207.3	12239.7	207.3	14174.9	207.3	19519.8
208.267	31358	208.267	22493.4	208.267	17854.6	208.267	16988.8	208.267	13085.7	208.267	11964	208.267	13941.4	208.267	19317.6
209.234	30215.4	209.234	21534.6	209.234	17288.3	209.234	16549.2	209.234	12750.3	209.234	11700	209.234	13718	209.234	19094.8
210.2	28916.8	210.2	20533.5	210.2	16729.4	210.2	16090.8	210.2	12423.4	210.2	11438.6	210.2	13519.7	210.2	18870.6
211.165	27446.8	211.165	19500.9	211.165	16177.2	211.165	15638	211.165	12105.3	211.165	11197.7	211.165	13317.2	211.165	18658.6
212.132	25866.3	212.132	18478.8	212.132	15656.7	212.132	15203.4	212.132	11808.7	212.132	10970.5	212.132	13162.4	212.132	18455
213.098	24188.3	213.098	17507.1	213.098	15160.7	213.098	14777.7	213.098	11509.9	213.098	10759.9	213.098	12995.5	213.098	18260.9
214.064	22444.2	214.064	16578.3	214.064	14681.6	214.064	14361.3	214.064	11217.1	214.064	10554.9	214.064	12849.5	214.064	18065.5
215.03	20786.6	215.03	15704.3	215.03	14202.5	215.03	13971.7	215.03	10921.5	215.03	10353.3	215.03	12710.8	215.03	17855.9
215.997	19203.5	215.997	14881.3	215.997	13724.6	215.997	13564	215.997	10633.4	215.997	10150.2	215.997	12578.7	215.997	17690.2
216.963	17724.2	216.963	14103	216.963	13236.9	216.963	13149.5	216.963	10337.4	216.963	9942.77	216.963	12384.2	216.963	17520.2
217.927	16367.5	217.927	13392.8	217.927	12760.7	217.927	12736.1	217.927	10075.2	217.927	9738.96	217.927	12211.8	217.927	17313.7
218.893	15164.3	218.893	12740.9	218.893	12280.5	218.893	12329.1	218.893	9823.13	218.893	9549.1	218.893	12095.3	218.893	17126.8
219.859	14114.6	219.859	12152.1	219.859	11832	219.859	11935.1	219.859	9592.86	219.859	9388.83	219.859	11959.1	219.859	16941.4
220.824	13165.3	220.824	11616.1	220.824	11418	220.824	11567.4	220.824	9368.72	220.824	9221.72	220.824	11846.8	220.824	16752
221.79	12316.1	221.79	11116.6	221.79	11003.4	221.79	11214.5	221.79	9146.74	221.79	9044.02	221.79	11726	221.79	16577.8
222.754	11555.5	222.754	10634.3	222.754	10591.8	222.754	10859.4	222.754	8927.34	222.754	8885.6	222.754	11597.1	222.754	16422.3
223.72	10854.4	223.72	10152.8	223.72	10187	223.72	10538.9	223.72	8725.77	223.72	8732.27	223.72	11478.7	223.72	16257.4
224.685	10189.5	224.685	9682.07	224.685	9769.74	224.685	10218.2	224.685	8533.31	224.685	8575.16	224.685	11358.4	224.685	16079.5
225.65	9572.56	225.65	9225.61	225.65	9358.84	225.65	9909.62	225.65	8349.67	225.65	8413.71	225.65	11226.9	225.65	15893.3
226.614	8991.84	226.614	8781.44	226.614	8961.64	226.614	9611.31	226.614	8169.84	226.614	8247.95	226.614	11062.1	226.614	15704.2
227.579	8461.18	227.579	8354.45	227.579	8583.75	227.579	9327.37	227.579	7987.01	227.579	8075.81	227.579	10903.3	227.579	15504.1
228.544	7972.51	228.544	7946.21	228.544	8215.51	228.544	9050.08	228.544	7806.84	228.544	7910.84	228.544	10745.9	228.544	15296.6
229.508	7539.32	229.508	7562.46	229.508	7884.85	229.508	8791.67	229.508	7631.64	229.508	7751.04	229.508	10603.3	229.508	15088.8
230.473	7149.64	230.473	7199.46	230.473	7589.58	230.473	8566.59	230.473	7463.4	230.473	7599.24	230.473	10479.1	230.473	14888.5
231.438	6795.35	231.438	6853.26	231.438	7330.76	231.438	8360.46	231.438	7305.07	231.438	7457.52	231.438	10310	231.438	14696.3
232.402	6470.94	232.402	6547.72	232.402	7096.18	232.402	8172.49	232.402	7150.96	232.402	7321	232.402	10192.9	232.402	14493
233.365	6172.52	233.365	6267.89	233.365	6875.91	233.365	8025.09	233.365	7003.84	233.365	7189.47	233.365	10084	233.365	14300.2
234.33	5894.81	234.33	6006.51	234.33	6696.19	234.33	7880.87	234.33	6864.14	234.33	7062.51	234.33	9974.76	234.33	14119.4
235.295	5631.02	235.295	5768.82	235.295	6533.06	235.295	7734.48	235.295	6729.27	235.295	6934.47	235.295	9865.6	235.295	13955.4
236.257	5386.9	236.257	5552.2	236.257	6384.82	236.257	7578.5	236.257	6594.38	236.257	6811.95	236.257	9767.68	236.257	13788.4
237.222	5157.75	237.222	5351.29	237.222	6244.34	237.222	7421.92	237.222	6464.02	237.222	6696.52	237.222	9678.68	237.222	13645.5
238.186	4952.42	238.186	5187.62	238.186	6111.13	238.186	7270.49	238.186	6334.05	238.186	6592.84	238.186	9571.4	238.186	13477
239.149	4770.71	239.149	5052.26	239.149	5986.84	239.149	7122.2	239.149	6206.98	239.149	6497.59	239.149	9435.08	239.149	13334.3
240.113	4613.72	240.113	4949.12	240.113	5865.04	240.113	6976.9	240.113	6079.77	240.113	6415.75	240.113	9269.56	240.113	13182
241.075	4481.56	241.075	4854.85	241.075	5744.74	241.075	6833.09	241.075	5958.36	241.075	6342.65	241.075	9128.04	241.075	13001.1
242.04	4368.17	242.04	4762.99	242.04	5619.11	242.04	6692.27	242.04	5843.67	242.04	6278.22	242.04	8997.56	242.04	12794.7
243.004	4269.04	243.004	4664.55	243.004	5495.06	243.004	6553.49	243.004	5739.37	243.004	6213.95	243.004	8865.4	243.004	12584.4
243.966	4180.76	243.966	4562.28	243.966	5379.28	243.966	6422.06	243.966	5649.22	243.966	6176.56	243.966	8737.8	243.966	12389.2
244.93	4102.81	244.93	4459.16	244.93	5269.03	244.93	6308.23	244.93	5576.75	244.93	6153.83	244.93	8592.12	244.93	12188.8
245.892	4020.19	245.892	4355.1	245.892	5166.01	245.892	6204.56	245.892	5533.08	245.892	6157.66	245.892	8476.56	245.892	11977.9
246.855	3935.68	246.855	4255.63	246.855	5064.95	246.855	6106.49	246.855	5516.03	246.855	6169.28	246.855	8350.44	246.855	11782.4
247.817	3841.8	247.817	4160.49	247.817	4968.85	247.817	6017.68	247.817	5513.6	247.817	6174.02	247.817	8213.32	247.817	11591.2
248.781	3746.85	248.781	4071.22	248.781	4879.11	248.781	5953.71	248.781	5545	248.781	6153.25	248.781	8079.64	248.781	11405.6
249.744	3654.06	249.744	3991.97	249.744	4800.05	249.744	5915.2	249.744	5586.49	249.744	6098.54	249.744	7954.04	249.744	11225.5
250.706	3565.8	250.706	3922.51	250.706	4729.4	250.706	5902	250.706	5649.38	250.706	6019.37	250.706	7799.32	250.706	11040
251.669	3487.65	251.669	3864.3	251.669	4679.14	251.669	5931.29	251.669	5697.27	251.669	5908.92	251.669	7635.08	251.669	10833.4
252.631	3425.98	252.631	3811.97	252.631	4674.74	252.631	5975.29	252.631	5734.36	252.631	5754.55	252.631	7480.88	252.631	10638.9
253.594	3387.76	253.594	3781.77	253.594	4738.69	253.594	6133.93	253.594	5757.58	253.594	5574.98	253.594	7338.4	253.594	10449.8
254.555	3367.94	254.555	3768.15	254.555	4836.2	254.555	6310.07	254.555	5684.82	254.555	5370.09	254.555	7206.64	254.555	10276.9
255.518	3358.62	255.518	3784	255.518	5010.34	255.518	6501.7	255.518	5543.42	255.518	5137.82	255.518	7090	255.518	10131.6
256.479	3357.26	256.479	3882.26	256.479	5295.99	256.479	6590.96	256.479	5329	256.479	4898.82	256.479	6983.08	256.479	9981.8
257.442	3411.97	257.442	4019.05	257.442	5641.88	257.442	6607.43	257.442	5067.32	257.442	4672.28	257.442	6877.48	257.442	9831
258.403	3512.78	258.403	4417.86	258.403	5959.93	258.403	6432.97	258.403	4788.26	258.403	4460.4	258.403	6776.88	258.403	9677.48
259.364	3732.44	259.364	4824.29	259.364	6142.03	259.364	6096.25	259.364	4507.1	259.364	4264.19	259.364	6687.2	259.364	9519.2
260.327	4150.25	260.327	5437.4	260.327	5968.49	260.327	5665.4	260.327	4217.14	260.327	4083.88	260.327	6605.28	260.327	9363.04
261.287	4805.7	261.287	5923.81	261.287	5578.37	261.287	5183.98	261.287	3964.45	261.287	3919.71	261.287	6525.52	261.287	9218.92
262.25	5653.04	262.25	6054.87	262.25	4992.38	262.25	4771.16	262.25	3741.16	262.25	3771.39	262.25	6445.6	262.25	9072.84
263.211	6429.45	263.211	5602.27	263.211	4435.21	263.211	4448.91	263.211	3535.55	263.211	3638.4	263.211	6370.64	263.211	8973.16
264.173	6528.38	264.173	4847.1	264.173	3898.2	264.173	4163.82	264.173	3358.09	264.173	3522.74	264.173	6290.44	264.173	8875.56
265.133	5748.68	265.133	4062.38	265.133	3541.52	265.133	3906.56	265.133	3207.4	265.133	3422.48	265.133	6199.8	265.133	8779.96
266.094	4560.14	266.094	3454.06	266.094	3201.08	266.094	3683.26	266.094	3073.01	266.094	3329.4	266.094	6115.32	266.094	8692.28
267.056	3693.39	267.056	3039.82	267.056	2969.71	267.056	3503.26	267.056	2966.58	267.056	3243.38	267.056	6037.2	267.056	8615.44
268.016	3051.63	268.016	2659.59	268.016	2769.28	268.016	3340.41	268.016	2863.16	268.016	3157.82	268.016	5956.04	268.016	8529.4
268.978	2734.5	268.978	2451.39	268.978	2597.76	268.978	3198.03	268.978	2766.69	268.978	3074.88	268.978	5874.96	268.978	8422.48
269.938	2431.42	269.938	2263.91	269.938	2449.97	269.938	3072.97	269.938	2670.61	269.938	2994.41	269.938	5787.2	269.938	8307.08
270.898	2274.51	270.898	2121.96	270.898	2323.2	270.898	2960.18	270.898	2584.53	270.898	2920.32	270.898	5697.28	270.898	8180.44
271.86	2136.89	271.86	2016.68	271.86	2218.36	271.86	2859.63	271.86	2511.13	271.86	2852.01	271.86	5637.88	271.86	8055.44
272.82	2020.68	272.82	1922.64	272.82	2130.12	272.82	2769.15	272.82	2444.21	272.82	2791.57	272.82	5595.68	272.82	7956.28
273.78	1925.79	273.78	1840.81	273.78	2050.84	273.78	2689.36	273.78	2382.18	273.78	2738.32	273.78	5567.48	273.78	7884.8
274.741	1848.46	274.741	1770.43	274.741	1979.99	274.741	2619.33	274.741	2325.89	274.741	2686.59	274.741	5533.08	274.741	7820.68
275.701	1785.96	275.701	1706.68	275.701	1918.86	275.701	2558.73	275.701	2273.04	275.701	2633.06	275.701	5485.84	275.701	7751
276.66	1728.63	276.66	1648.66	276.66	1865.93	276.66	2501.75	276.66	2225.82	276.66	2582.71	276.66	5443.92	276.66	7680
277.62	1681.5	277.62	1595.24	277.62	1818.87	277.62	2450.47	277.62	2176.88	277.62	2535.67	277.62	5386.64	277.62	7613.28
278.581	1637.99	278.581	1546.76	278.581	1775.66	278.581	2407.58	278.581	2133.17	278.581	2492.43	278.581	5319.2	278.581	7551.32
279.54	1600.7	279.54	1506.31	279.54	1733.71	279.54	2366.15	279.54	2095.95	279.54	2457.46	279.54	5246.72	279.54	7491.48
280.5	1570.89	280.5	1472.57	280.5	1693.58	280.5	2325.7	280.5	2059.69	280.5	2423.67	280.5	5162.56	280.5	7433.76
281.461	1536.17	281.461	1445.09	281.461	1655.77	281.461	2287.2	281.461	2023.04	281.461	2387.63	281.461	5137.4	281.461	7369.68
282.42	1503.11	282.42	1417.78	282.42	1620.12	282.42	2249.93	282.42	1985.87	282.42	2351.59	282.42	5121.24	282.42	7300.96
283.379	1471.65	283.379	1388.67	283.379	1585.64	283.379	2212.02	283.379	1953.28	283.379	2317.38	283.379	5100.24	283.379	7247.08
284.338	1443.04	284.338	1360.48	284.338	1552.08	284.338	2173.02	284.338	1922.25	284.338	2285.12	284.338	4943.36	284.338	7197.8
285.298	1418.58	285.298	1332.34	285.298	1519.89	285.298	2131.95	285.298	1893.33	285.298	2251.19	285.298	5021	285.298	7146.92
286.257	1394.55	286.257	1303.23	286.257	1490.11	286.257	2098.52	286.257	1866.54	286.257	2220.68	286.257	5020.4	286.257	7092.88
287.216	1371.6	287.216	1273.87	287.216	1461.28	287.216	2067.88	287.216	1841.74	287.216	2196.16	287.216	4994.16	287.216	7041.12
288.175	1345.68	288.175	1245.62	288.175	1434.11	288.175	2040.41	288.175	1818.17	288.175	2171.02	288.175	4960.84	288.175	6965.16
289.133	1320.31	289.133	1210.66	289.133	1408.79	289.133	2013.31	289.133	1788.66	289.133	2149.78	289.133	4938.04	289.133	6917.16
290.094	1297.34	290.094	1180.79	290.094	1385.84	290.094	1984.87	290.094	1762.66	290.094	2131.24	290.094	4866.36	290.094	6880.08
291.052	1277.68	291.052	1164.49	291.052	1362.86	291.052	1957.99	291.052	1737.89	291.052	2113.16	291.052	4801.64	291.052	6845.72
292.01	1262.36	292.01	1150.01	292.01	1340.38	292.01	1932.73	292.01	1715.36	292.01	2094.88	292.01	4746.84	292.01	6817.52
292.969	1250.32	292.969	1135.84	292.969	1318.29	292.969	1907.94	292.969	1694.29	292.969	2075.22	292.969	4751.52	292.969	6774.12
293.927	1241.31	293.927	1122.42	293.927	1299.04	293.927	1883.12	293.927	1675.07	293.927	2053.97	293.927	4786	293.927	6729.84
294.885	1231.46	294.885	1106.58	294.885	1282.32	294.885	1860.85	294.885	1660.83	294.885	2028.28	294.885	4764.84	294.885	6663.64
295.843	1220.84	295.843	1093.77	295.843	1268.43	295.843	1841.62	295.843	1645.04	295.843	2004.59	295.843	4730.32	295.843	6613.08
296.803	1209.32	296.803	1081.72	296.803	1253.6	296.803	1825.37	296.803	1632.26	296.803	1982.21	296.803	4697.28	296.803	6567.12
297.761	1197.49	297.761	1070.52	297.761	1238.94	297.761	1812.9	297.761	1619.52	297.761	1960.79	297.761	4667.64	297.761	6535.12
298.719	1186.11	298.719	1056.28	298.719	1226.34	298.719	1800.58	298.719	1606.37	298.719	1937.23	298.719	4642.44	298.719	6509.36
299.676	1174.85	299.676	1042.57	299.676	1215.81	299.676	1789.22	299.676	1593.24	299.676	1913.84	299.676	4617.92	299.676	6478
300.634	1164.48	300.634	1031.36	300.634	1203.8	300.634	1777.38	300.634	1578.9	300.634	1893.7	300.634	4594.32	300.634	6426.48
301.592	1153.85	301.592	1020.74	301.592	1193.26	301.592	1768.7	301.592	1564.66	301.592	1877.33	301.592	4571.32	301.592	6385.12
302.549	1143.63	302.549	1012.78	302.549	1184.58	302.549	1760.87	302.549	1551.47	302.549	1863.73	302.549	4547.16	302.549	6353.64
303.507	1135.15	303.507	1006.46	303.507	1175.98	303.507	1752.7	303.507	1539.11	303.507	1851.16	303.507	4515.8	303.507	6318.16
304.464	1127.98	304.464	998.197	304.464	1167.27	304.464	1744.11	304.464	1527.76	304.464	1838.72	304.464	4478.92	304.464	6261.36
305.421	1123.76	305.421	994.638	305.421	1158.87	305.421	1735.77	305.421	1515.8	305.421	1826.46	305.421	4432.6	305.421	6214.8
306.378	1122.32	306.378	991.654	306.378	1149.73	306.378	1726.23	306.378	1505.65	306.378	1814.45	306.378	4400.84	306.378	6166.36
307.336	1120.99	307.336	988.304	307.336	1142.41	307.336	1719.33	307.336	1495.68	307.336	1801.45	307.336	4373.72	307.336	6139.92
308.293	1117.74	308.293	983.751	308.293	1134.65	308.293	1713.63	308.293	1482.67	308.293	1787.89	308.293	4347.32	308.293	6103.32
309.25	1114.11	309.25	980.085	309.25	1130.31	309.25	1699.01	309.25	1469.42	309.25	1773.39	309.25	4317.28	309.25	6067.56
310.207	1111.37	310.207	976.561	310.207	1129.75	310.207	1686.74	310.207	1459.09	310.207	1759.43	310.207	4284.16	310.207	6042.36
311.163	1109.74	311.163	973.208	311.163	1130.1	311.163	1676.12	311.163	1453.21	311.163	1747.49	311.163	4250.84	311.163	6009.32
312.12	1109.1	312.12	969.483	312.12	1129.53	312.12	1670.19	312.12	1445.28	312.12	1735.86	312.12	4224.52	312.12	5966.88
313.077	1110.4	313.077	972.614	313.077	1127.75	313.077	1666.22	313.077	1440.17	313.077	1726.79	313.077	4206.12	313.077	5902.32
314.033	1113.03	314.033	971.839	314.033	1124.4	314.033	1665.5	314.033	1435.93	314.033	1719.35	314.033	4186.76	314.033	5847.08
314.99	1115.32	314.99	971.558	314.99	1120.57	314.99	1661.75	314.99	1429.33	314.99	1714.21	314.99	4160.2	314.99	5804.16
315.947	1118.42	315.947	968.356	315.947	1115.95	315.947	1657.48	315.947	1423.42	315.947	1710.85	315.947	4134.44	315.947	5785.84
316.903	1113.75	316.903	962.725	316.903	1109.33	316.903	1647.1	316.903	1419.44	316.903	1709.81	316.903	4119.2	316.903	5775.12
317.859	1109.42	317.859	953.863	317.859	1101.45	317.859	1639.81	317.859	1416.73	317.859	1706.41	317.859	4105.36	317.859	5743.72
318.815	1103.93	318.815	953.91	318.815	1088.87	318.815	1635.35	318.815	1413.14	318.815	1702.83	318.815	4091.36	318.815	5693.8
319.772	1098.24	319.772	954.068	319.772	1081.3	319.772	1635.68	319.772	1408.35	319.772	1698.18	319.772	4082.88	319.772	5642.04
320.728	1095.95	320.728	951.526	320.728	1072.17	320.728	1637.78	320.728	1403.61	320.728	1699.39	320.728	4066.12	320.728	5613.68
321.684	1094.19	321.684	948.36	321.684	1069.45	321.684	1630.75	321.684	1398.34	321.684	1695.71	321.684	4039.6	321.684	5591.16
322.64	1090.02	322.64	944.868	322.64	1073.04	322.64	1625.59	322.64	1394.16	322.64	1694.88	322.64	4025.2	322.64	5575.04
323.596	1087.03	323.596	941.554	323.596	1068.09	323.596	1619.68	323.596	1390.64	323.596	1695.05	323.596	4015.04	323.596	5558.56
324.55	1084.4	324.55	938.751	324.55	1074.86	324.55	1616.03	324.55	1389.45	324.55	1697.64	324.55	4007.04	324.55	5544.32
325.505	1082.18	325.505	942.354	325.505	1077.05	325.505	1616.82	325.505	1388.24	325.505	1701.86	325.505	4004	325.505	5532.56
326.461	1080.41	326.461	943.308	326.461	1077.99	326.461	1619.6	326.461	1394.24	326.461	1706.01	326.461	3972.72	326.461	5523.04
327.417	1079.45	327.417	944.176	327.417	1077.6	327.417	1625.64	327.417	1399.89	327.417	1710.66	327.417	3995.92	327.417	5512.8
328.372	1078.57	328.372	946.521	328.372	1081.47	328.372	1627.83	328.372	1406.13	328.372	1716.06	328.372	3995.13	328.372	5504.24
329.327	1079.2	329.327	948.338	329.327	1087.62	329.327	1631.87	329.327	1414.76	329.327	1721.79	329.327	3984.57	329.327	5495.08
330.283	1082.41	330.283	951.126	330.283	1105.25	330.283	1639.91	330.283	1421.23	330.283	1727.61	330.283	3961.92	330.283	5485.28
331.236	1086.58	331.236	952.53	331.236	1105.53	331.236	1651.38	331.236	1428.84	331.236	1733.65	331.236	3948.88	331.236	5471.56
332.191	1092.3	332.191	960.517	332.191	1110.3	332.191	1666.15	332.191	1437.64	332.191	1740.42	332.191	3970.44	332.191	5461.04
333.147	1100.22	333.147	972.808	333.147	1121.71	333.147	1681.96	333.147	1452.88	333.147	1750.3	333.147	3990.61	333.147	5452.72
334.102	1111.5	334.102	986.921	334.102	1146.54	334.102	1704.55	334.102	1471.36	334.102	1766.79	334.102	3993.31	334.102	5451.64
335.057	1126.91	335.057	1003.21	335.057	1168.73	335.057	1734.47	335.057	1496.85	335.057	1788.47	335.057	3992.74	335.057	5452.84
336.01	1144.34	336.01	1022.84	336.01	1189.53	336.01	1770.58	336.01	1524.8	336.01	1815.1	336.01	3989.35	336.01	5446.28
336.965	1161.07	336.965	1044.63	336.965	1214.72	336.965	1807.1	336.965	1556.99	336.965	1853.02	336.965	3980.29	336.965	5445.28
337.919	1178.7	337.919	1069.5	337.919	1246.09	337.919	1843.23	337.919	1590.2	337.919	1892.52	337.919	3966.31	337.919	5450.8
338.874	1198.71	338.874	1093.5	338.874	1282.76	338.874	1881.71	338.874	1630.99	338.874	1933.25	338.874	3953.78	338.874	5447.88
339.827	1222.8	339.827	1123.89	339.827	1327.24	339.827	1928.86	339.827	1678.94	339.827	1987.26	339.827	3958.24	339.827	5456.72
340.781	1252.71	340.781	1158.04	340.781	1379.73	340.781	1988.52	340.781	1739.41	340.781	2046.93	340.781	3967.24	340.781	5449.28
341.736	1286.49	341.736	1197.19	341.736	1442.94	341.736	2061.62	341.736	1815.1	341.736	2123.11	341.736	3965.6	341.736	5434.64
342.69	1334.94	342.69	1262.61	342.69	1527.79	342.69	2146.93	342.69	1897.78	342.69	2218.74	342.69	3970.52	342.69	5427.68
343.643	1388.64	343.643	1346.93	343.643	1599.59	343.643	2278.83	343.643	2006.46	343.643	2340.87	343.643	3981.72	343.643	5337.08
344.597	1457.93	344.597	1435.13	344.597	1743.91	344.597	2411.58	344.597	2158.92	344.597	2502.56	344.597	3995.86	344.597	5413.4
345.551	1533.69	345.551	1569.02	345.551	1912.31	345.551	2608.63	345.551	2377.59	345.551	2705.6	345.551	4014.48	345.551	5437.8
346.503	1681.51	346.503	1719.5	346.503	2174.96	346.503	2903.84	346.503	2618.58	346.503	2956.24	346.503	4024.72	346.503	5420.48
347.457	1887.41	347.457	1977.29	347.457	2559.45	347.457	3263.44	347.457	2932.37	347.457	3260.32	347.457	4033.68	347.457	5423.92
348.411	2181.48	348.411	2375.19	348.411	2971.63	348.411	3747.97	348.411	3384.78	348.411	3630.94	348.411	4037.52	348.411	5441.76
349.363	2679.23	349.363	2955.1	349.363	3763.11	349.363	4452.73	349.363	4004.22	349.363	4087.9	349.363	4053.2	349.363	5460.44
350.317	3484.42	350.317	3939.76	350.317	4812.16	350.317	5401.49	350.317	4732.07	350.317	4593.56	350.317	4079.4	350.317	5474.4
351.271	4928.31	351.271	5459.97	351.271	6283.21	351.271	6572.08	351.271	5525.62	351.271	5123.39	351.271	4098.04	351.271	5485.68
352.223	7408.57	352.223	7762.75	352.223	8095.55	352.223	7895.71	352.223	6242.11	352.223	5580.05	352.223	4113.04	352.223	5492.08
353.176	10780.2	353.176	10167.6	353.176	9626.28	353.176	8916.25	353.176	6748.45	353.176	5773.36	353.176	4126.48	353.176	5510.12
354.128	13464.3	354.128	11529.9	354.128	9971.22	354.128	9179.89	354.128	6728.5	354.128	5716.99	354.128	4143.44	354.128	5532.2
355.081	13153	355.081	10450.5	355.081	8899.57	355.081	8633.17	355.081	6343.74	355.081	5387.37	355.081	4163.56	355.081	5560.36
356.034	9552.34	356.034	7715.26	356.034	7019.29	356.034	7316.43	356.034	5504.83	356.034	4863.6	356.034	4183.92	356.034	5594.88
356.986	5988.56	356.986	5254.54	356.986	5282.96	356.986	6054.87	356.986	4723.58	356.986	4353.45	356.986	4205.48	356.986	5635.08
357.939	3968.57	357.939	3766.96	357.939	4015.34	357.939	4911.38	357.939	4005.13	357.939	3877.17	357.939	4213.96	357.939	5667.8
358.89	2882.49	358.89	2784.23	358.89	3144.78	358.89	4084.78	358.89	3457.2	358.89	3446.62	358.89	4260.52	358.89	5698.08
359.843	2292.6	359.843	2237.66	359.843	2600.73	359.843	3501.43	359.843	3010.45	359.843	3132.77	359.843	4292.48	359.843	5729.68
360.795	1913.1	360.795	1860.42	360.795	2230.76	360.795	3082.24	360.795	2695.15	360.795	2866.87	360.795	4313.24	360.795	5766.68
361.747	1692.09	361.747	1640.75	361.747	1972.01	361.747	2797.18	361.747	2425.95	361.747	2662.7	361.747	4330.16	361.747	5806.48
362.7	1564.05	362.7	1474.07	362.7	1755.76	362.7	2546.79	362.7	2230.78	362.7	2493.31	362.7	4338.4	362.7	5842.28
363.651	1445.24	363.651	1369.66	363.651	1631.47	363.651	2371.43	363.651	2082.22	363.651	2366.72	363.651	4339.64	363.651	5887.44
364.604	1377.52	364.604	1282.47	364.604	1530.4	364.604	2240.46	364.604	1976.92	364.604	2284.11	364.604	4368.4	364.604	5940.12
365.555	1326.44	365.555	1217.42	365.555	1455.51	365.555	2148.57	365.555	1892.82	365.555	2222.2	365.555	4405.76	365.555	5996.4
366.507	1286.79	366.507	1166.12	366.507	1391.49	366.507	2071.7	366.507	1826.88	366.507	2172.62	366.507	4447.36	366.507	6062.72
367.458	1253.42	367.458	1126.37	367.458	1339.14	367.458	2013.41	367.458	1773.65	367.458	2129.36	367.458	4493.92	367.458	6132.24
368.41	1223.69	368.41	1094.08	368.41	1294.76	368.41	1966.28	368.41	1734.31	368.41	2098.15	368.41	4548.68	368.41	6196.96
369.361	1197.89	369.361	1069.28	369.361	1259.11	369.361	1929.04	369.361	1702.74	369.361	2075.08	369.361	4611.96	369.361	6256.64
370.311	1175.51	370.311	1050.79	370.311	1230.5	370.311	1901.39	370.311	1679.97	370.311	2059.49	370.311	4675.36	370.311	6318.32
371.263	1158.14	371.263	1024.65	371.263	1209.8	371.263	1881	371.263	1666.5	371.263	2051.96	371.263	4740.6	371.263	6384.68
372.213	1144.49	372.213	1007.53	372.213	1194.67	372.213	1869.5	372.213	1649.96	372.213	2053.11	372.213	4796.24	372.213	6452.8
373.165	1136.99	373.165	996.458	373.165	1186.84	373.165	1858.99	373.165	1639.4	373.165	2060.04	373.165	4857.24	373.165	6524.36
374.116	1133.18	374.116	995.015	374.116	1182.24	374.116	1850.69	374.116	1635.63	374.116	2071.17	374.116	4924.72	374.116	6600.12
375.067	1132.78	375.067	1002.1	375.067	1182.2	375.067	1849.13	375.067	1638.85	375.067	2082.92	375.067	4982.52	375.067	6679.56
376.017	1135.36	376.017	1005.3	376.017	1186.59	376.017	1853.29	376.017	1648.36	376.017	2097.86	376.017	5025.84	376.017	6754.88
376.967	1140.58	376.967	1009.53	376.967	1191.46	376.967	1866.02	376.967	1667.2	376.967	2122.15	376.967	5118.04	376.967	6848.88
377.919	1146.09	377.919	1016.78	377.919	1201.03	377.919	1887.12	377.919	1694.95	377.919	2154.34	377.919	5208.72	377.919	6962.32
378.869	1152.04	378.869	1024.63	378.869	1216.42	378.869	1917.25	378.869	1729.11	378.869	2195.62	378.869	5308.68	378.869	7076.04
379.82	1159.51	379.82	1035.87	379.82	1235.88	379.82	1954.14	379.82	1769.76	379.82	2247.06	379.82	5400.16	379.82	7200.8
380.77	1169.25	380.77	1051.21	380.77	1257.1	380.77	2000.42	380.77	1818.11	380.77	2308.92	380.77	5487.48	380.77	7303.6
381.719	1183.05	381.719	1072.09	381.719	1297.9	381.719	2057.9	381.719	1875.18	381.719	2380.03	381.719	5597.48	381.719	7410.4
382.67	1201.1	382.67	1095.21	382.67	1350.7	382.67	2123.27	382.67	1940.04	382.67	2458.65	382.67	5705.36	382.67	7535.8
383.62	1224.78	383.62	1122.86	383.62	1429.28	383.62	2207.83	383.62	2011.29	383.62	2548.35	383.62	5814.36	383.62	7685.2
384.569	1250.19	384.569	1179.39	384.569	1513.65	384.569	2307.37	384.569	2118.58	384.569	2660.48	384.569	5960.52	384.569	7846.68
385.52	1310.45	385.52	1264.69	385.52	1609.62	385.52	2444.17	385.52	2260.21	385.52	2794.88	385.52	6066.72	385.52	8031.16
386.469	1388.42	386.469	1398.98	386.469	1801.83	386.469	2643.51	386.469	2451.49	386.469	2963.58	386.469	6234.32	386.469	8226.48
387.418	1494.27	387.418	1567.42	387.418	2029.3	387.418	2893.93	387.418	2675.77	387.418	3167.77	387.418	6402.4	387.418	8408.88
388.369	1691.7	388.369	1868.33	388.369	2404.87	388.369	3263.97	388.369	2966.26	388.369	3372.4	388.369	6568.44	388.369	8567.4
389.318	2098.64	389.318	2333.67	389.318	3026.92	389.318	3797.14	389.318	3333.3	389.318	3706.59	389.318	6719.96	389.318	8751.12
390.267	2893.01	390.267	3257.38	390.267	3910.86	390.267	4464.24	390.267	3790.92	390.267	4041.92	390.267	6902.48	390.267	8952.04
391.217	4256.23	391.217	4495.75	391.217	4821.84	391.217	5197.24	391.217	4236.34	391.217	4377.21	391.217	7071.36	391.217	9188.24
392.166	5920.65	392.166	5640.08	392.166	5486.12	392.166	5753.01	392.166	4604.8	392.166	4652.34	392.166	7265.6	392.166	9433.04
393.115	6589.02	393.115	5639.19	393.115	5260	393.115	5824.49	393.115	4684.26	393.115	4826.28	393.115	7448	393.115	9678.28
394.063	5356.53	394.063	4388.47	394.063	4324.41	394.063	5299.71	394.063	4542.45	394.063	4884.41	394.063	7650.48	394.063	9918.68
395.014	3485.69	395.014	3152.52	395.014	3495.07	395.014	4667.86	395.014	4158.74	395.014	4814.52	395.014	7877.64	395.014	10164
395.962	2486.87	395.962	2409.3	395.962	2884.84	395.962	4117.73	395.962	3863	395.962	4641.36	395.962	8060.36	395.962	10403
396.91	2054.24	396.91	2088.45	396.91	2654.54	396.91	3813.63	396.91	3578.58	396.91	4425.48	396.91	8264.36	396.91	10649.3
397.859	1963.98	397.859	2012.98	397.859	2575.22	397.859	3697.2	397.859	3425	397.859	4255.01	397.859	8457.28	397.859	10893.4
398.807	2069.37	398.807	2158.81	398.807	2676.36	398.807	3675.77	398.807	3347.08	398.807	4108.85	398.807	8639.08	398.807	11146.6
399.757	2329.85	399.757	2424.61	399.757	2845.53	399.757	3726.86	399.757	3261.9	399.757	3998.34	399.757	8827.2	399.757	11381.7
400.705	2778.65	400.705	2788.57	400.705	3007.97	400.705	3674.27	400.705	3179.72	400.705	3900.17	400.705	9031.88	400.705	11619.1
401.653	3223.8	401.653	2902.3	401.653	2906.8	401.653	3591.64	401.653	3086.51	401.653	3814.95	401.653	9229.76	401.653	11862.2
402.601	3258.09	402.601	2656.88	402.601	2631.8	402.601	3406.15	402.601	2987.81	402.601	3739.15	402.601	9409.32	402.601	12103.2
403.548	2727.74	403.548	2225.24	403.548	2331.25	403.548	3230.66	403.548	2883.54	403.548	3668.68	403.548	9567.84	403.548	12326.9
404.496	2155.16	404.496	1860.14	404.496	2108.71	404.496	3078.91	404.496	2793.16	404.496	3615.92	404.496	9706.12	404.496	12536.3
405.446	1784.67	405.446	1622.79	405.446	1930.24	405.446	2963.95	405.446	2728.58	405.446	3579.55	405.446	9820.76	405.446	12721.2
406.393	1603.6	406.393	1511.37	406.393	1853.07	406.393	2883.6	406.393	2681.52	406.393	3553.72	406.393	9879.12	406.393	12925.8
407.341	1510.3	407.341	1446.45	407.341	1806.06	407.341	2833.57	407.341	2656.22	407.341	3556.63	407.341	10005	407.341	13155.6
408.288	1455.08	408.288	1414.79	408.288	1781.35	408.288	2813.49	408.288	2661.13	408.288	3587.18	408.288	10234.9	408.288	13413.5
409.235	1444	409.235	1410.68	409.235	1789.98	409.235	2816.8	409.235	2677.99	409.235	3636	409.235	10463.4	409.235	13671.3
410.183	1448.53	410.183	1415.41	410.183	1823.2	410.183	2836.01	410.183	2718.19	410.183	3697.71	410.183	10738.4	410.183	13955.2
411.13	1456.78	411.13	1433.09	411.13	1848.5	411.13	2865.73	411.13	2765.35	411.13	3781.46	411.13	10998.2	411.13	14288.2
412.077	1466.17	412.077	1457.92	412.077	1875.17	412.077	2901.94	412.077	2814.27	412.077	3871.97	412.077	11284.4	412.077	14677.2
413.024	1477.37	413.024	1482.49	413.024	1902.93	413.024	2943.85	413.024	2876.06	413.024	3977.16	413.024	11588.4	413.024	15055.2
413.973	1490.81	413.973	1508.37	413.973	1932.97	413.973	2985.45	413.973	2947.13	413.973	4102.36	413.973	11901.7	413.973	15472.7
414.92	1511.14	414.92	1531.72	414.92	1957.34	414.92	3031.79	414.92	3026.79	414.92	4239.05	414.92	12245.8	414.92	15942.8
415.867	1541.23	415.867	1553.18	415.867	1975.93	415.867	3084.44	415.867	3111.82	415.867	4391.19	415.867	12620.8	415.867	16468.2
416.814	1566.84	416.814	1576.1	416.814	2012.93	416.814	3147.21	416.814	3207.03	416.814	4549.58	416.814	13053.9	416.814	17044.7
417.76	1591.75	417.76	1601.63	417.76	2057.95	417.76	3218.56	417.76	3314.36	417.76	4728.94	417.76	13505.3	417.76	17676.4
418.707	1614.91	418.707	1631.74	418.707	2110.51	418.707	3301.09	418.707	3434.95	418.707	4918.51	418.707	14006	418.707	18350.8
419.653	1635.19	419.653	1664.91	419.653	2169.09	419.653	3395.86	419.653	3568.88	419.653	5129.47	419.653	14591.2	419.653	19081
420.6	1656.81	420.6	1696.88	420.6	2233.92	420.6	3502.71	420.6	3716.51	420.6	5364.01	420.6	15232.2	420.6	19865.8
421.546	1678.79	421.546	1730.12	421.546	2307.5	421.546	3622.48	421.546	3877.65	421.546	5625.38	421.546	15936.8	421.546	20720.4
422.493	1702.6	422.493	1767.41	422.493	2387.33	422.493	3754.45	422.493	4053.75	422.493	5940.41	422.493	16701.5	422.493	21636.8
423.439	1729.63	423.439	1808.5	423.439	2471.44	423.439	3898.63	423.439	4244.78	423.439	6267.94	423.439	17517.5	423.439	22603
424.385	1760.39	424.385	1856.66	424.385	2560.43	424.385	4055.41	424.385	4458.18	424.385	6622.13	424.385	18352.8	424.385	23624.8
425.331	1793.69	425.331	1911.86	425.331	2653.38	425.331	4219.78	425.331	4694.65	425.331	7009.24	425.331	19260.5	425.331	24704.3
426.277	1829.61	426.277	1975.71	426.277	2759.88	426.277	4402.21	426.277	4958.44	426.277	7432.08	426.277	20255.4	426.277	25865.1
427.223	1869.49	427.223	2046.94	427.223	2877.09	427.223	4605.57	427.223	5250.15	427.223	7908.75	427.223	21322.1	427.223	27123.9
428.167	1913.8	428.167	2123.61	428.167	3009.84	428.167	4823.84	428.167	5575.48	428.167	8446.86	428.167	22455.4	428.167	28477
429.113	1963.08	429.113	2204.43	429.113	3161.89	429.113	5068.87	429.113	5940.82	429.113	9040.16	429.113	23669.4	429.113	29917
430.059	2014.39	430.059	2292.55	430.059	3330.56	430.059	5342.21	430.059	6344.88	430.059	9697.97	430.059	24968.4	430.059	31407.5
431.005	2073.69	431.005	2393.4	431.005	3518.81	431.005	5654.23	431.005	6777.72	431.005	10431.5	431.005	26365.3	431.005	32977.7
431.95	2141.38	431.95	2504.47	431.95	3724.98	431.95	5997.91	431.95	7276.64	431.95	11250.9	431.95	27860.8	431.95	34674.7
432.896	2218.52	432.896	2626.63	432.896	3955.91	432.896	6395.97	432.896	7856.59	432.896	12164.1	432.896	29415.3	432.896	36458.4
433.841	2307.3	433.841	2761.97	433.841	4224.63	433.841	6853.44	433.841	8517.42	433.841	13174.5	433.841	31081.8	433.841	38393.4
434.786	2407.83	434.786	2918.74	434.786	4526.48	434.786	7380.16	434.786	9271.48	434.786	14299.6	434.786	32870.3	434.786	40399.2
435.732	2524.17	435.732	3099.81	435.732	4879.23	435.732	7980.84	435.732	10113.1	435.732	15529.5	435.732	34703.2	435.732	42421.2
436.675	2654.76	436.675	3309.59	436.675	5274.05	436.675	8629.49	436.675	11053.8	436.675	16860.8	436.675	36604.1	436.675	44512
437.62	2790.59	437.62	3555.45	437.62	5690.44	437.62	9357.32	437.62	12091.2	437.62	18318.1	437.62	38550.8	437.62	46626.8
438.565	2945.63	438.565	3826.33	438.565	6163.14	438.565	10187.6	438.565	13225	438.565	19912.5	438.565	40536.8	438.565	48807.2
439.51	3128.7	439.51	4131.9	439.51	6738.94	439.51	11131.1	439.51	14509.8	439.51	21709.4	439.51	42644	439.51	51076.8
440.455	3350.98	440.455	4484.39	440.455	7434	440.455	12241.8	440.455	15984.6	440.455	23709.7	440.455	44817.2	440.455	53468
441.4	3616.25	441.4	4893.49	441.4	8239.12	441.4	13541.5	441.4	17627.4	441.4	25827.8	441.4	47102.8	441.4	55940.8
442.343	3932.84	442.343	5374.3	442.343	9183.3	442.343	15001.8	442.343	19484.8	442.343	28364.3	442.343	49475.2	442.343	58435.2
443.288	4274.55	443.288	5940.69	443.288	10267.8	443.288	16639.9	443.288	21624.6	443.288	31055.5	443.288	51916.8	443.288	60896
444.233	4680.31	444.233	6644.01	444.233	11475.8	444.233	18541.6	444.233	24074.3	444.233	33930.8	444.233	54428.8	444.233	63372.8
445.177	5169.64	445.177	7443.24	445.177	12840.5	445.177	20572.4	445.177	26837.5	445.177	36972.9	445.177	56976.8	445.177	65858.8
446.122	5740.12	446.122	8333.26	446.122	14384.9	446.122	23045.4	446.122	29979.6	446.122	40181.7	446.122	59543.2	446.122	68336
447.064	6434.41	447.064	9387.59	447.064	16199.5	447.064	26100.2	447.064	33458.6	447.064	43563.7	447.064	62113.2	447.064	70812.8
448.009	7226.31	448.009	10506.4	448.009	18522.9	448.009	29669.7	448.009	37436	448.009	46959.2	448.009	64644	448.009	73290
448.953	8102.23	448.953	11909.9	448.953	21166.6	448.953	33874.8	448.953	41636	448.953	50419.6	448.953	67074.4	448.953	75650
449.897	9067.22	449.897	13524.9	449.897	24541.9	449.897	38656.9	449.897	46024.7	449.897	53717.3	449.897	69393.6	449.897	77836
450.839	10232.6	450.839	15568.8	450.839	28595.5	450.839	44212	450.839	50690.6	450.839	56661.4	450.839	71486.4	450.839	79900
451.784	11573.2	451.784	18244.9	451.784	33511.8	451.784	50304.1	451.784	55609.7	451.784	59070.5	451.784	73380.4	451.784	81772
452.727	13390.8	452.727	21526.1	452.727	39519.5	452.727	57280.6	452.727	60001.5	452.727	60947.4	452.727	75055.2	452.727	83448.8
453.67	15723.5	453.67	25653.8	453.67	46699.1	453.67	64389.3	453.67	63360	453.67	62292	453.67	76435.6	453.67	84930.8
454.613	18863.9	454.613	31291.3	454.613	55326.5	454.613	67779.2	454.613	65859.4	454.613	63118.5	454.613	77589.6	454.613	86270.8
455.557	22985.1	455.557	38228.5	455.557	65362.4	455.557	67796.8	455.557	67503.8	455.557	63398.4	455.557	78470.4	455.557	87370
456.499	28587.9	456.499	47516.8	456.499	67810	456.499	67810.4	456.499	68308.4	456.499	63149.3	456.499	79119.2	456.499	88246.4
457.443	36065.8	457.443	58796.4	457.443	67819	457.443	67812.5	457.443	68284.2	457.443	62356.1	457.443	79409.6	457.443	88768.8
458.386	46404.4	458.386	67818.1	458.386	67803.9	458.386	67802.2	458.386	67435.7	458.386	61050.9	458.386	79254	458.386	88859.6
459.328	60203.6	459.328	67783.5	459.328	67774.4	459.328	67779.2	459.328	65799.8	459.328	59253.3	459.328	78612.8	459.328	88569.2
460.271	67742.7	460.271	67732	460.271	67735.5	460.271	67745.1	460.271	63215.4	460.271	57173.3	460.271	77596.8	460.271	87939.6
461.215	67684.2	461.215	67682.9	461.215	67693	461.215	67699.6	461.215	59954.5	461.215	54897.6	461.215	76205.2	461.215	87027.2
462.156	67642	462.156	67645.4	462.156	67652.5	462.156	67647.4	462.156	56158.7	462.156	52553.2	462.156	74535.6	462.156	85791.2
463.099	67622.4	463.099	67624.4	463.099	67626.9	463.099	67607.5	463.099	52495.7	463.099	50119.8	463.099	72568	463.099	84306.4
464.042	67622.1	464.042	67622.9	464.042	67616.1	464.042	65598.6	464.042	49043.9	464.042	47674.9	464.042	70430.8	464.042	82627.2
464.984	67645.2	464.984	67643.9	464.984	67637.4	464.984	59307.5	464.984	45792	464.984	45190.1	464.984	68198	464.984	80801.2
465.927	67680.9	465.927	67684.1	465.927	60798.2	465.927	53976.1	465.927	42731.1	465.927	42777.3	465.927	65944.4	465.927	78864.4
466.868	67728.5	466.868	67707.4	466.868	53436.1	466.868	49140.2	466.868	39860.2	466.868	40495.4	466.868	63676	466.868	76834.4
467.81	67781.7	467.81	57147.7	467.81	46892.7	467.81	44663.9	467.81	37211.7	467.81	38308.8	467.81	61394.4	467.81	74632.8
468.751	63096.1	468.751	48277.6	468.751	41788.9	468.751	41053.8	468.751	34750.2	468.751	36228.3	468.751	59082.8	468.751	72436.8
469.694	50738.9	469.694	41147.6	469.694	37209.2	469.694	37732.8	469.694	32464	469.694	34237.9	469.694	56771.6	469.694	70114
470.635	41446.1	470.635	35289	470.635	33314.2	470.635	34695.7	470.635	30327.5	470.635	32332.9	470.635	54458.8	470.635	67747.2
471.577	34406.6	471.577	30578.2	471.577	29987.7	471.577	31948.9	471.577	28340.1	471.577	30521.4	471.577	52151.2	471.577	65300.4
472.52	28754	472.52	26546.6	472.52	27050	472.52	29449.1	472.52	26491.6	472.52	28818.8	472.52	49802.8	472.52	62810.8
473.46	24842	473.46	23644.1	473.46	24677.8	473.46	27271.9	473.46	24787.9	473.46	27284.6	473.46	47620	473.46	60410.4
474.403	21582.7	474.403	21062.8	474.403	22606.4	474.403	25314.8	474.403	23226.9	474.403	25821.8	474.403	45590.4	474.403	58184
475.343	18899.2	475.343	18991	475.343	20708.3	475.343	23541.6	475.343	21802.1	475.343	24475.8	475.343	43687.2	475.343	56049.2
476.285	16846.6	476.285	17256.4	476.285	19057.9	476.285	21976.9	476.285	20515.2	476.285	23245.2	476.285	41862.4	476.285	53980.4
477.225	15098.6	477.225	15722.6	477.225	17622.7	477.225	20550	477.225	19346.2	477.225	22101.8	477.225	40114	477.225	51992.8
478.167	13669.7	478.167	14397.8	478.167	16328.6	478.167	19244.4	478.167	18278.4	478.167	21042.8	478.167	38450.4	478.167	50106
479.108	12471.2	479.108	13225.3	479.108	15189.6	479.108	18060.7	479.108	17295.7	479.108	20055.7	479.108	36882.2	479.108	48327.6
480.048	11443	480.048	12196.7	480.048	14170.9	480.048	16986.3	480.048	16396.5	480.048	19125.2	480.048	35414.9	480.048	46631.6
480.989	10543.5	480.989	11293.6	480.989	13254.3	480.989	16009.9	480.989	15565.8	480.989	18265.4	480.989	34032.5	480.989	45022.8
481.929	9754.94	481.929	10484.7	481.929	12456.8	481.929	15127.3	481.929	14807.2	481.929	17465.3	481.929	32712.3	481.929	43479.2
482.871	9076.32	482.871	9808.44	482.871	11753.3	482.871	14344.2	482.871	14115.5	482.871	16723.2	482.871	31496.8	482.871	41976.4
483.811	8489.04	483.811	9208.23	483.811	11091.1	483.811	13637.9	483.811	13476.7	483.811	16040.5	483.811	30387.2	483.811	40590
484.752	7976.72	484.752	8688.45	484.752	10499.9	484.752	12994.9	484.752	12889.3	484.752	15402	484.752	29387.7	484.752	39317.8
485.692	7539.82	485.692	8230.42	485.692	9952.43	485.692	12397.8	485.692	12356	485.692	14803.1	485.692	28478.4	485.692	38164.4
486.631	7159.48	486.631	7824.55	486.631	9463.25	486.631	11854	486.631	11868.1	486.631	14250.4	486.631	27645	486.631	37191
487.573	6834.12	487.573	7450.73	487.573	9013.83	487.573	11361.5	487.573	11421	487.573	13736.4	487.573	26866.6	487.573	36221
488.512	6533.65	488.512	7110.34	488.512	8608.59	488.512	10918.4	488.512	10991.1	488.512	13249.5	488.512	26113.5	488.512	35301.5
489.451	6260.44	489.451	6787.97	489.451	8250.08	489.451	10510.3	489.451	10580.5	489.451	12785.6	489.451	25375	489.451	34341.2
490.392	5997.51	490.392	6482.49	490.392	7928.38	490.392	10130.3	490.392	10200.9	490.392	12360	490.392	24630.7	490.392	33349.1
491.332	5743.74	491.332	6195.38	491.332	7626.42	491.332	9775.68	491.332	9852.16	491.332	11965.1	491.332	23888.4	491.332	32299.5
492.273	5501.68	492.273	5924.93	492.273	7341.65	492.273	9448.67	492.273	9534.65	492.273	11622.5	492.273	23144.4	492.273	31263.6
493.212	5270.41	493.212	5674.01	493.212	7063.32	493.212	9141.12	493.212	9250.66	493.212	11328.3	493.212	22361.2	493.212	30212.6
494.151	5052.17	494.151	5443.79	494.151	6797.6	494.151	8831.94	494.151	9001.62	494.151	11101.9	494.151	21574.7	494.151	29168.8
495.089	4843.05	495.089	5230.73	495.089	6547.15	495.089	8548.58	495.089	8790.25	495.089	10913.9	495.089	20789.9	495.089	28148.9
496.03	4646.88	496.03	5035.62	496.03	6318.06	496.03	8291.9	496.03	8612.85	496.03	10719.7	496.03	20051	496.03	27206
496.969	4467.28	496.969	4860.67	496.969	6102	496.969	8075.87	496.969	8492.79	496.969	10518	496.969	19365.1	496.969	26332.2
497.908	4305.1	497.908	4696.49	497.908	5939.49	497.908	7925.82	497.908	8434.31	497.908	10313.8	497.908	18709.6	497.908	25552.9
498.848	4162.07	498.848	4544.59	498.848	5835.62	498.848	7865.8	498.848	8417.65	498.848	10018.8	498.848	18081.1	498.848	24790
499.786	4037.54	499.786	4435.15	499.786	5776.52	499.786	7847.13	499.786	8371.63	499.786	9667.66	499.786	17542.9	499.786	24024.9
500.725	3937.84	500.725	4344.99	500.725	5794.34	500.725	7953.69	500.725	8275.03	500.725	9286.29	500.725	16993.5	500.725	23325.8
501.663	3862.76	501.663	4310.88	501.663	5863.71	501.663	8091.95	501.663	8047.41	501.663	8897.72	501.663	16471.3	501.663	22664.4
502.603	3810.72	502.603	4321.26	502.603	6054.19	502.603	8197.9	502.603	7739.91	502.603	8538.22	502.603	15940.9	502.603	22047.7
503.542	3795.95	503.542	4392.18	503.542	6326.16	503.542	8062.63	503.542	7388.39	503.542	8193.74	503.542	15431.4	503.542	21441.7
504.48	3828.69	504.48	4706.91	504.48	6579.88	504.48	7716.8	504.48	7027.09	504.48	7864.4	504.48	14980.6	504.48	20874.4
505.418	3990.95	505.418	5121.61	505.418	6619.81	505.418	7307.71	505.418	6652.33	505.418	7555.05	505.418	14595.6	505.418	20328.5
506.358	4454.47	506.358	5551.19	506.358	6160.01	506.358	6906.64	506.358	6331.73	506.358	7248.53	506.358	14250.8	506.358	19797.3
507.296	5112.61	507.296	5671.29	507.296	5678.42	507.296	6540.31	507.296	6051.32	507.296	7037.15	507.296	13889	507.296	19281.7
508.233	5674.73	508.233	5327.59	508.233	5254.66	508.233	6208.39	508.233	5841.52	508.233	6827.49	508.233	13528.1	508.233	18790.9
509.171	5656.28	509.171	4719.51	509.171	4881	509.171	5911.38	509.171	5625.23	509.171	6628.31	509.171	13173.2	509.171	18310.2
510.109	5023.36	510.109	4144.71	510.109	4570.73	510.109	5640.41	510.109	5435.29	510.109	6457.05	510.109	12805.9	510.109	17849.8
511.047	4277.87	511.047	3761.34	511.047	4302.04	511.047	5417.09	511.047	5260.07	511.047	6280.75	511.047	12450.4	511.047	17341.3
511.986	3748.66	511.986	3519.54	511.986	4091.49	511.986	5222.84	511.986	5100.9	511.986	6108.03	511.986	12107.7	511.986	16779
512.924	3353.03	512.924	3332.22	512.924	3918.45	512.924	5058.01	512.924	4955.88	512.924	5946.57	512.924	11769.4	512.924	16417.2
513.861	3169.51	513.861	3191.3	513.861	3780.35	513.861	4913.29	513.861	4822.27	513.861	5778.66	513.861	11452.1	513.861	16022.5
514.798	3036.68	514.798	3068.98	514.798	3668.83	514.798	4782.19	514.798	4702.11	514.798	5625.74	514.798	11156	514.798	15629.7
515.736	2918.43	515.736	2964.62	515.736	3560.25	515.736	4661.39	515.736	4590.79	515.736	5483.19	515.736	10891.4	515.736	15246.6
516.673	2823.08	516.673	2869.5	516.673	3462.21	516.673	4552.86	516.673	4489.52	516.673	5353.41	516.673	10663.6	516.673	14881
517.61	2743.53	517.61	2780.78	517.61	3369.95	517.61	4455.31	517.61	4393.93	517.61	5228.97	517.61	10433.9	517.61	14532.1
518.547	2672.9	518.547	2698.13	518.547	3283.89	518.547	4371.38	518.547	4300.98	518.547	5109.5	518.547	10204.3	518.547	14190.7
519.484	2606.53	519.484	2621.62	519.484	3207.49	519.484	4289.81	519.484	4200.27	519.484	4993.55	519.484	9961.28	519.484	13862.9
520.423	2544.87	520.423	2552.36	520.423	3136.49	520.423	4217.64	520.423	4106.43	520.423	4883.12	520.423	9676	520.423	13549.4
521.36	2493.73	521.36	2490.49	521.36	3070.01	521.36	4148.49	521.36	4012.58	521.36	4778.18	521.36	9425.84	521.36	13242.8
522.297	2439.88	522.297	2435.23	522.297	3009.17	522.297	4066.85	522.297	3919.3	522.297	4677.31	522.297	9202.24	522.297	12934.5
523.233	2391.48	523.233	2384.38	523.233	2955.34	523.233	3973.55	523.233	3828.6	523.233	4579.63	523.233	9004.2	523.233	12616.1
524.17	2315.94	524.17	2339.46	524.17	2906.11	524.17	3895.75	524.17	3742.94	524.17	4482.97	524.17	8796.16	524.17	12302.9
525.106	2290.39	525.106	2299.62	525.106	2856.99	525.106	3818.23	525.106	3665.66	525.106	4387.89	525.106	8604.12	525.106	12008.6
526.043	2252.4	526.043	2267.52	526.043	2803.67	526.043	3739.72	526.043	3592.2	526.043	4296.05	526.043	8418.6	526.043	11761.9
526.979	2218.87	526.979	2236.57	526.979	2747.29	526.979	3668.79	526.979	3527.56	526.979	4206.55	526.979	8239.64	526.979	11520.9
527.916	2190.28	527.916	2209.85	527.916	2694.45	527.916	3598.27	527.916	3467.14	527.916	4116.6	527.916	8063.36	527.916	11278.8
528.852	2167.7	528.852	2184.55	528.852	2643.77	528.852	3528.17	528.852	3410.53	528.852	4036.06	528.852	7870.56	528.852	11057.7
529.788	2150.94	529.788	2153.26	529.788	2596.96	529.788	3465.7	529.788	3354.07	529.788	3958.02	529.788	7692	529.788	10865.6
530.724	2135.3	530.724	2118.77	530.724	2551.83	530.724	3407.05	530.724	3296.97	530.724	3885.27	530.724	7557.64	530.724	10640.1
531.66	2119.09	531.66	2086.06	531.66	2503.79	531.66	3352.11	531.66	3240.34	531.66	3816.61	531.66	7433.88	531.66	10419.6
532.596	2100.63	532.596	2050.14	532.596	2458.88	532.596	3302.38	532.596	3181.48	532.596	3750.44	532.596	7302.36	532.596	10190
533.532	2080.35	533.532	2017.41	533.532	2414.62	533.532	3255.79	533.532	3121.71	533.532	3685.92	533.532	7165.76	533.532	9986.32
534.468	2056.56	534.468	1986.35	534.468	2380.34	534.468	3212.22	534.468	3063.78	534.468	3619.69	534.468	7027.32	534.468	9805.24
535.402	2027.58	535.402	1955.26	535.402	2349.21	535.402	3169.87	535.402	3008.78	535.402	3553.09	535.402	6894.48	535.402	9622.64
536.338	1997.8	536.338	1926.38	536.338	2319.56	536.338	3128.03	536.338	2959.6	536.338	3486.45	536.338	6763.56	536.338	9451.08
537.273	1966.37	537.273	1898.85	537.273	2291.19	537.273	3084.62	537.273	2913.38	537.273	3421.82	537.273	6618.96	537.273	9279.52
538.209	1937.11	538.209	1873.44	538.209	2262.47	538.209	3040.62	538.209	2867.1	538.209	3353.14	538.209	6482.16	538.209	9108.48
539.144	1915.02	539.144	1850.58	539.144	2233.21	539.144	2994.81	539.144	2815.63	539.144	3286.45	539.144	6352.8	539.144	8939.8
540.08	1899.88	540.08	1829.49	540.08	2203.67	540.08	2946.53	540.08	2754.54	540.08	3224.59	540.08	6250.4	540.08	8780
541.015	1886.1	541.015	1808.16	541.015	2172.02	541.015	2895.62	541.015	2701.53	541.015	3169.8	541.015	6153.88	541.015	8629.24
541.95	1874.49	541.95	1788.11	541.95	2135.65	541.95	2846.85	541.95	2659.15	541.95	3117.85	541.95	6063.76	541.95	8457.72
542.886	1864.85	542.886	1772.25	542.886	2100.05	542.886	2800.05	542.886	2614.82	542.886	3063.25	542.886	5976.8	542.886	8367.84
543.819	1854.41	543.819	1754.22	543.819	2064.16	543.819	2753.18	543.819	2566.94	543.819	3009.14	543.819	5887.88	543.819	8233.28
544.754	1844.1	544.754	1730.42	544.754	2022.78	544.754	2703.94	544.754	2519.63	544.754	2956.16	544.754	5788.36	544.754	8099.04
545.689	1830.98	545.689	1704.19	545.689	1980.91	545.689	2654.52	545.689	2474.16	545.689	2902.71	545.689	5689.88	545.689	7971.08
546.624	1813.97	546.624	1675.77	546.624	1938.94	546.624	2605.2	546.624	2427.62	546.624	2848.57	546.624	5585.96	546.624	7823.08
547.559	1790.82	547.559	1645.17	547.559	1880.85	547.559	2556.56	547.559	2384.54	547.559	2794.73	547.559	5503.76	547.559	7680.88
548.493	1764.85	548.493	1606.47	548.493	1844.7	548.493	2510.84	548.493	2345.98	548.493	2749.4	548.493	5418.16	548.493	7541.24
549.426	1733.86	549.426	1578.18	549.426	1811.8	549.426	2470.4	549.426	2311.16	549.426	2702.27	549.426	5347.44	549.426	7439.48
550.361	1702.43	550.361	1547.14	550.361	1779.11	550.361	2435.02	550.361	2279.83	550.361	2661.17	550.361	5273.6	550.361	7338.88
551.296	1668.84	551.296	1517.38	551.296	1745.78	551.296	2401.27	551.296	2251.29	551.296	2626.91	551.296	5203.64	551.296	7239.72
552.23	1638.07	552.23	1490.47	552.23	1711.22	552.23	2366.9	552.23	2225.05	552.23	2597.66	552.23	5135.92	552.23	7145
553.163	1612.65	553.163	1461.13	553.163	1682.18	553.163	2331.33	553.163	2196.91	553.163	2564.21	553.163	5069.16	553.163	7055.24
554.097	1590.44	554.097	1432.98	554.097	1654.55	554.097	2301.77	554.097	2170.84	554.097	2529.59	554.097	4996.68	554.097	6970.64
555.031	1570.29	555.031	1406.4	555.031	1625.08	555.031	2271.96	555.031	2147.05	555.031	2495.74	555.031	4922.08	555.031	6884.92
555.965	1552.14	555.965	1381.42	555.965	1598.77	555.965	2242.41	555.965	2125.79	555.965	2460.87	555.965	4860.48	555.965	6798.72
556.898	1531.47	556.898	1358.52	556.898	1575.19	556.898	2218.84	556.898	2101.84	556.898	2424.75	556.898	4798.52	556.898	6708.16
557.832	1502.42	557.832	1337.13	557.832	1556.66	557.832	2195.38	557.832	2079.53	557.832	2396.18	557.832	4740.72	557.832	6615.96
558.766	1485.56	558.766	1317.41	558.766	1541.51	558.766	2173.23	558.766	2061.83	558.766	2371.04	558.766	4684.28	558.766	6524.92
559.7	1470.2	559.7	1303.1	559.7	1526.06	559.7	2150.78	559.7	2045.29	559.7	2346.57	559.7	4632.16	559.7	6429.68
560.632	1457.25	560.632	1291.24	560.632	1511.63	560.632	2128.38	560.632	2031.02	560.632	2327.46	560.632	4583.64	560.632	6298.96
561.565	1445.01	561.565	1284.73	561.565	1497.19	561.565	2106.78	561.565	2020.55	561.565	2310.17	561.565	4528.8	561.565	6232.4
562.499	1430.52	562.499	1280.12	562.499	1479.93	562.499	2091.43	562.499	2012.09	562.499	2296.98	562.499	4478.76	562.499	6173.24
563.431	1417.56	563.431	1267.79	563.431	1462.18	563.431	2081.04	563.431	2003.89	563.431	2282.26	563.431	4433.28	563.431	6110.16
564.364	1408.23	564.364	1253.95	564.364	1441.73	564.364	2072.84	564.364	1999.56	564.364	2263.66	564.364	4382.2	564.364	6040.72
565.298	1402.74	565.298	1241.57	565.298	1434.03	565.298	2067.57	565.298	1997.74	565.298	2222.81	565.298	4351	565.298	5975.6
566.229	1395.04	566.229	1234.07	566.229	1429.23	566.229	2065.82	566.229	1996.69	566.229	2223.22	566.229	4305.44	566.229	5915.68
567.163	1387.44	567.163	1229.33	567.163	1425.14	567.163	2070.35	567.163	1997.55	567.163	2223.88	567.163	4255.68	567.163	5861.84
568.094	1383.19	568.094	1226.56	568.094	1421	568.094	2079.04	568.094	2001.02	568.094	2215.85	568.094	4208.68	568.094	5806.92
569.027	1380.61	569.027	1223.97	569.027	1417.51	569.027	2073.37	569.027	2006.91	569.027	2206.78	569.027	4160.48	569.027	5747.96
569.961	1379.56	569.961	1221.73	569.961	1411.62	569.961	2076.02	569.961	2015.96	569.961	2195.88	569.961	4110.72	569.961	5680.6
570.892	1379.21	570.892	1219.71	570.892	1402.35	570.892	2083.27	570.892	2026.24	570.892	2177.93	570.892	4065.24	570.892	5606.12
571.825	1377.81	571.825	1217.86	571.825	1407.77	571.825	2088.55	571.825	2028.85	571.825	2152.11	571.825	4021.32	571.825	5532.96
572.756	1375.01	572.756	1216.1	572.756	1418.88	572.756	2102.77	572.756	2045.64	572.756	2139.33	572.756	3982.09	572.756	5464.88
573.689	1376.48	573.689	1215.56	573.689	1425.94	573.689	2122.47	573.689	2071.76	573.689	2134.66	573.689	3947.2	573.689	5405.68
574.62	1377.88	574.62	1214.49	574.62	1432.7	574.62	2151.7	574.62	2105.94	574.62	2134.26	574.62	3903.56	574.62	5353.44
575.552	1380.31	575.552	1213.92	575.552	1432.13	575.552	2177.02	575.552	2138.66	575.552	2138.25	575.552	3861.49	575.552	5311.56
576.485	1388.14	576.485	1208.46	576.485	1438.73	576.485	2196.65	576.485	2167.6	576.485	2125.18	576.485	3815.03	576.485	5269.76
577.416	1390.15	577.416	1203.45	577.416	1445.32	577.416	2205.47	577.416	2161.73	577.416	2094	577.416	3773.86	577.416	5234.92
578.348	1391.91	578.348	1209.81	578.348	1450.1	578.348	2201.26	578.348	2132.51	578.348	2055.52	578.348	3728.12	578.348	5184.72
579.279	1392.81	579.279	1217.01	579.279	1453.58	579.279	2185.2	579.279	2073.6	579.279	2015.47	579.279	3678.85	579.279	5133.4
580.211	1393.76	580.211	1222.05	580.211	1454.17	580.211	2158.41	580.211	2008.05	580.211	1972.3	580.211	3633.49	580.211	5072.24
581.141	1394.76	581.141	1230.74	581.141	1452.8	581.141	2125.16	581.141	1939.88	581.141	1938.87	581.141	3596	581.141	4975.44
582.074	1396.01	582.074	1237.6	582.074	1452.26	582.074	2089.79	582.074	1876.61	582.074	1910.53	582.074	3564.08	582.074	4925.8
583.004	1398.56	583.004	1243.78	583.004	1449.84	583.004	2055.34	583.004	1829.62	583.004	1884.52	583.004	3529.09	583.004	4884.8
583.936	1401.66	583.936	1249.19	583.936	1444.12	583.936	2024.42	583.936	1789.67	583.936	1858.64	583.936	3489.3	583.936	4839.88
584.866	1404.16	584.866	1252.98	584.866	1435.81	584.866	1994.56	584.866	1755.22	584.866	1833.61	584.866	3447.26	584.866	4798.8
585.796	1405.82	585.796	1258.45	585.796	1428.23	585.796	1983.65	585.796	1722.29	585.796	1811.58	585.796	3417.94	585.796	4751.36
586.728	1407.96	586.728	1263.59	586.728	1418.64	586.728	1947.28	586.728	1692.44	586.728	1772.34	586.728	3392.23	586.728	4704.84
587.658	1412.28	587.658	1267.06	587.658	1406.36	587.658	1918.09	587.658	1668.36	587.658	1746.56	587.658	3361.02	587.658	4658.8
588.59	1417.89	588.59	1265.48	588.59	1393.48	588.59	1888.63	588.59	1648.26	588.59	1735.11	588.59	3333.49	588.59	4613.24
589.519	1423.98	589.519	1260.25	589.519	1379.3	589.519	1861.52	589.519	1628.93	589.519	1719.81	589.519	3310.98	589.519	4568.48
590.451	1433.33	590.451	1253.37	590.451	1365.06	590.451	1837.41	590.451	1604.56	590.451	1702.69	590.451	3300.09	590.451	4514.16
591.381	1430.38	591.381	1248.36	591.381	1352.18	591.381	1813.78	591.381	1579.36	591.381	1687.78	591.381	3286.42	591.381	4475.48
592.31	1428.05	592.31	1241.96	592.31	1336.62	592.31	1795.26	592.31	1558.02	592.31	1669.11	592.31	3263.44	592.31	4445.04
593.241	1422.93	593.241	1233.79	593.241	1318.49	593.241	1772.33	593.241	1540.92	593.241	1650.19	593.241	3241.1	593.241	4429.52
594.171	1420.87	594.171	1224.67	594.171	1300.83	594.171	1746.86	594.171	1522.38	594.171	1629.94	594.171	3218.98	594.171	4416.16
595.1	1414.58	595.1	1215.44	595.1	1283.16	595.1	1722.45	595.1	1506.22	595.1	1609.88	595.1	3194.3	595.1	4403.44
596.031	1408.22	596.031	1202.11	596.031	1262.04	596.031	1699.94	596.031	1486.59	596.031	1589.77	596.031	3171.58	596.031	4394.32
596.961	1404.58	596.961	1180.54	596.961	1239.82	596.961	1677.76	596.961	1467.07	596.961	1574.62	596.961	3160.67	596.961	4385.92
597.89	1394.95	597.89	1156.23	597.89	1220.31	597.89	1661.36	597.89	1447.27	597.89	1565.02	597.89	3147.76	597.89	4375.36
598.821	1377.02	598.821	1138.48	598.821	1201.05	598.821	1644.23	598.821	1428.52	598.821	1554.75	598.821	3141.16	598.821	4347.36
599.75	1363.36	599.75	1124.11	599.75	1183.62	599.75	1628.91	599.75	1407.91	599.75	1545.53	599.75	3131.58	599.75	4322.44
600.679	1347.67	600.679	1111.27	600.679	1168.44	600.679	1614.77	600.679	1395.5	600.679	1535.98	600.679	3125.67	600.679	4301.52
601.609	1331.82	601.609	1097.75	601.609	1155.14	601.609	1599.12	601.609	1383.28	601.609	1524.84	601.609	3115.62	601.609	4287.28
602.538	1317.35	602.538	1082.6	602.538	1139.16	602.538	1585.57	602.538	1369.74	602.538	1514.32	602.538	3102.3	602.538	4270.88
603.467	1304.18	603.467	1065.6	603.467	1124.89	603.467	1572.25	603.467	1357.56	603.467	1503.45	603.467	3077.44	603.467	4255.68
604.395	1292.43	604.395	1051.38	604.395	1115.93	604.395	1560.67	604.395	1347.74	604.395	1492.63	604.395	3058.37	604.395	4236.68
605.326	1282.05	605.326	1039.96	605.326	1110.22	605.326	1550.76	605.326	1338.29	605.326	1480.99	605.326	3045.94	605.326	4228.36
606.254	1271.86	606.254	1030.21	606.254	1106.11	606.254	1538.34	606.254	1329.83	606.254	1470.18	606.254	3047.29	606.254	4234.2
607.183	1263.23	607.183	1016.38	607.183	1102.04	607.183	1525.42	607.183	1321.74	607.183	1459.98	607.183	3048.06	607.183	4217.32
608.111	1255.11	608.111	1007.8	608.111	1095.2	608.111	1511.06	608.111	1311.78	608.111	1449.1	608.111	3046.18	608.111	4169.92
609.041	1247.41	609.041	998.604	609.041	1084.66	609.041	1499.67	609.041	1298.85	609.041	1440.01	609.041	3046.73	609.041	4163.48
609.969	1238.35	609.969	990.968	609.969	1071.4	609.969	1489.29	609.969	1288.11	609.969	1431.75	609.969	3045.9	609.969	4144.84
610.898	1229.66	610.898	986.803	610.898	1059.31	610.898	1479.87	610.898	1277.03	610.898	1423.01	610.898	3013.98	610.898	4158.4
611.826	1219.4	611.826	986.72	611.826	1051.48	611.826	1473.36	611.826	1266.44	611.826	1414.63	611.826	3021.5	611.826	4145.56
612.754	1209.47	612.754	980.862	612.754	1047.67	612.754	1466.98	612.754	1258.22	612.754	1405.11	612.754	3021.52	612.754	4140.24
613.683	1202.76	613.683	968.593	613.683	1044.2	613.683	1461.78	613.683	1248.36	613.683	1397.73	613.683	3039.04	613.683	4143.12
614.611	1196.49	614.611	958.235	614.611	1039.72	614.611	1459.17	614.611	1239.11	614.611	1398.52	614.611	3027.97	614.611	4145.64
615.539	1191.8	615.539	950.29	615.539	1035.31	615.539	1454.52	615.539	1232.54	615.539	1399.36	615.539	3019.55	615.539	4147.64
616.467	1188.76	616.467	944.871	616.467	1029.93	616.467	1449.77	616.467	1227.39	616.467	1401.21	616.467	3008.57	616.467	4151.84
617.394	1185.46	617.394	940.976	617.394	1023.41	617.394	1443.28	617.394	1219.28	617.394	1393.99	617.394	3003.46	617.394	4152.32
618.322	1181.46	618.322	937.128	618.322	1016.68	618.322	1436.08	618.322	1212.83	618.322	1387.61	618.322	2994.88	618.322	4138.76
619.25	1178.35	619.25	932.509	619.25	1010.26	619.25	1428.86	619.25	1197.78	619.25	1382.91	619.25	2987.87	619.25	4119.96
620.179	1175.89	620.179	929.465	620.179	1003.67	620.179	1421.97	620.179	1191.4	620.179	1379.57	620.179	2982.16	620.179	4101.76
621.106	1175.27	621.106	928.451	621.106	997.09	621.106	1417.51	621.106	1187.89	621.106	1377.14	621.106	2978.75	621.106	4081.08
622.034	1174.83	622.034	927.642	622.034	992.117	622.034	1411.18	622.034	1188.7	622.034	1373.41	622.034	2970.51	622.034	4062.76
622.961	1174.7	622.961	924.648	622.961	988.199	622.961	1404.91	622.961	1185.87	622.961	1369.13	622.961	2956.8	622.961	4045.2
623.888	1173.1	623.888	922.572	623.888	985.964	623.888	1399.66	623.888	1182.81	623.888	1363.74	623.888	2943.4	623.888	4033.92
624.815	1167.29	624.815	918.546	624.815	983.443	624.815	1393.69	624.815	1180.33	624.815	1358.44	624.815	2929.55	624.815	4030.16
625.742	1167.36	625.742	914.044	625.742	980.149	625.742	1388.41	625.742	1177.05	625.742	1354.63	625.742	2918.28	625.742	4024.88
626.669	1163.89	626.669	909.077	626.669	975.992	626.669	1383.63	626.669	1173.29	626.669	1347.47	626.669	2911.23	626.669	4011.12
627.596	1159.18	627.596	904.466	627.596	971.503	627.596	1379.33	627.596	1166.49	627.596	1343.84	627.596	2906.27	627.596	3987.61
628.523	1152.64	628.523	900.578	628.523	967.124	628.523	1375.6	628.523	1160.39	628.523	1340.22	628.523	2903.94	628.523	3960.57
629.449	1147.65	629.449	898.07	629.449	964.222	629.449	1372.94	629.449	1154.17	629.449	1337.47	629.449	2898.96	629.449	3939.21
630.376	1145.15	630.376	899.044	630.376	961.719	630.376	1371.6	630.376	1147.42	630.376	1334.31	630.376	2883.7	630.376	3927.2
631.303	1143.56	631.303	897.835	631.303	959.768	631.303	1370.45	631.303	1140.42	631.303	1329.81	631.303	2867.61	631.303	3912.28
632.229	1145.59	632.229	895.668	632.229	957.317	632.229	1368.97	632.229	1134.08	632.229	1322.98	632.229	2854.45	632.229	3898.88
633.156	1146.78	633.156	895.578	633.156	956.134	633.156	1367.27	633.156	1129.71	633.156	1309.21	633.156	2855.04	633.156	3891.43
634.082	1147.3	634.082	893.445	634.082	955.45	634.082	1365.15	634.082	1124.56	634.082	1308.81	634.082	2855.7	634.082	3889.26
635.008	1147.34	635.008	891.923	635.008	955.351	635.008	1361.34	635.008	1122.66	635.008	1301.19	635.008	2854.72	635.008	3886.07
635.935	1146.99	635.935	886.346	635.935	955.805	635.935	1355.56	635.935	1119.83	635.935	1290.57	635.935	2845.67	635.935	3879.04
636.861	1146.44	636.861	887.772	636.861	951.671	636.861	1348.38	636.861	1114.71	636.861	1283.11	636.861	2827.59	636.861	3864.72
637.787	1146.29	637.787	890.142	637.787	939.941	637.787	1341.35	637.787	1108.4	637.787	1277.59	637.787	2818.14	637.787	3850.5
638.713	1145.49	638.713	888.993	638.713	930.136	638.713	1334.33	638.713	1102.34	638.713	1275.15	638.713	2816.54	638.713	3831
639.639	1143.58	639.639	888.355	639.639	922.832	639.639	1327.86	639.639	1098.12	639.639	1267.04	639.639	2797.61	639.639	3815.14
640.565	1142.35	640.565	885.976	640.565	921.26	640.565	1321.6	640.565	1095.87	640.565	1258.01	640.565	2789.33	640.565	3800.39
641.49	1143.42	641.49	883.597	641.49	926.019	641.49	1315.58	641.49	1090.37	641.49	1249.53	641.49	2788.31	641.49	3787.26
642.416	1145.8	642.416	881.089	642.416	926.32	642.416	1309.64	642.416	1080.51	642.416	1238.87	642.416	2783.85	642.416	3800.94
643.34	1146.91	643.34	874.673	643.34	924.59	643.34	1302.83	643.34	1070.6	643.34	1226.12	643.34	2781.14	643.34	3804.29
644.266	1145.03	644.266	868.065	644.266	920.179	644.266	1292.27	644.266	1061.11	644.266	1216.39	644.266	2780.27	644.266	3807.43
645.191	1143.4	645.191	862.086	645.191	914.557	645.191	1282.45	645.191	1052.8	645.191	1208.64	645.191	2773.49	645.191	3802.06
646.117	1135.4	646.117	858.028	646.117	907.245	646.117	1273.37	646.117	1044.49	646.117	1200.3	646.117	2754.72	646.117	3793.44
647.042	1124.46	647.042	852.822	647.042	898.878	647.042	1264.68	647.042	1036.98	647.042	1193.69	647.042	2743.92	647.042	3783.69
647.967	1112.64	647.967	846.476	647.967	889.525	647.967	1257.01	647.967	1029.02	647.967	1187.01	647.967	2740.62	647.967	3772.27
648.893	1100.32	648.893	839.681	648.893	877.545	648.893	1249.23	648.893	1016.43	648.893	1182.06	648.893	2738.76	648.893	3760.6
649.816	1094.76	649.816	833.17	649.816	865.365	649.816	1241.81	649.816	1011.32	649.816	1175.4	649.816	2740.77	649.816	3746.59
650.741	1093.54	650.741	823.133	650.741	856.493	650.741	1234.71	650.741	1006.7	650.741	1170.46	650.741	2747.92	650.741	3734.18
651.666	1092.75	651.666	812.387	651.666	847.872	651.666	1227.47	651.666	1002.26	651.666	1169.75	651.666	2747.2	651.666	3731.06
652.591	1091.56	652.591	801.69	652.591	839.729	652.591	1221.42	652.591	995.721	652.591	1170.09	652.591	2742.62	652.591	3730.05
653.516	1088.72	653.516	792.139	653.516	828.971	653.516	1215.77	653.516	990.315	653.516	1171.75	653.516	2740.59	653.516	3735.32
654.439	1083.23	654.439	784.049	654.439	824.24	654.439	1209.04	654.439	984.874	654.439	1171.41	654.439	2738.02	654.439	3741.11
655.364	1073.49	655.364	778.452	655.364	819.121	655.364	1201.93	655.364	980.042	655.364	1169.32	655.364	2733.18	655.364	3748.83
656.288	1063.17	656.288	773.126	656.288	813.055	656.288	1195.68	656.288	975.655	656.288	1165.57	656.288	2727.44	656.288	3750.22
657.213	1052.09	657.213	766.226	657.213	805.948	657.213	1189.84	657.213	974.622	657.213	1165.81	657.213	2724.44	657.213	3752.5
658.136	1042.58	658.136	760.985	658.136	802.921	658.136	1184.84	658.136	974.186	658.136	1163.68	658.136	2720.32	658.136	3744.34
659.06	1033.96	659.06	755.845	659.06	799.534	659.06	1180.29	659.06	974.774	659.06	1166.88	659.06	2713.68	659.06	3751.88
659.984	1027.69	659.984	752.724	659.984	796.286	659.984	1175.28	659.984	976.343	659.984	1172.11	659.984	2717.35	659.984	3767.66
660.907	1023.54	660.907	754.142	660.907	791.455	660.907	1174.65	660.907	978.65	660.907	1178.76	660.907	2753.48	660.907	3791.78
661.831	1021.41	661.831	754.048	661.831	790.451	661.831	1178.79	661.831	982.787	661.831	1184.47	661.831	2775.58	661.831	3800.4
662.755	1019.88	662.755	755.344	662.755	791.956	662.755	1189.03	662.755	991.407	662.755	1190.53	662.755	2795.4	662.755	3811.17
663.68	1019.95	663.68	754.976	663.68	795.978	663.68	1199.12	663.68	1001.13	663.68	1196.12	663.68	2812.39	663.68	3818.54
664.602	1020.42	664.602	753.269	664.602	800.381	664.602	1210.92	664.602	1012.81	664.602	1206.87	664.602	2824.09	664.602	3816.62
665.526	1022.12	665.526	753.139	665.526	804.582	665.526	1219.12	665.526	1019.06	665.526	1220.32	665.526	2835.69	665.526	3817.66
666.45	1024.94	666.45	753.413	666.45	809.87	666.45	1222.47	666.45	1025.58	666.45	1233.93	666.45	2846.52	666.45	3813.14
667.372	1027.9	667.372	755.168	667.372	815.991	667.372	1226.03	667.372	1033.1	667.372	1245.42	667.372	2858.76	667.372	3826.04
668.295	1031.44	668.295	758.139	668.295	823.666	668.295	1230.25	668.295	1041.84	668.295	1254.67	668.295	2872.82	668.295	3849.8
669.217	1037.22	669.217	763.574	669.217	833.487	669.217	1234.33	669.217	1052.25	669.217	1267.7	669.217	2887.85	669.217	3876.77
670.141	1044.42	670.141	772.917	670.141	846.258	670.141	1242.95	670.141	1064.07	670.141	1286.01	670.141	2894.49	670.141	3895.16
671.065	1048.93	671.065	783.112	671.065	858.081	671.065	1257.86	671.065	1079.54	671.065	1306.2	671.065	2896.83	671.065	3908.79
671.986	1051	671.986	789.988	671.986	869.93	671.986	1276.84	671.986	1097.97	671.986	1321.13	671.986	2908.98	671.986	3924
672.91	1051.78	672.91	800.685	672.91	882.598	672.91	1297.05	672.91	1118	672.91	1339.07	672.91	2928.6	672.91	3937.42
673.831	1058.99	673.831	812.348	673.831	896.518	673.831	1319.96	673.831	1138.54	673.831	1359.49	673.831	2952.23	673.831	3949.66
674.754	1070.51	674.754	821.637	674.754	911.82	674.754	1341.43	674.754	1159.57	674.754	1382.32	674.754	2966.53	674.754	3960.28
675.678	1083.33	675.678	830.841	675.678	928.179	675.678	1363.11	675.678	1180.8	675.678	1406.87	675.678	2977.78	675.678	3961.76
676.599	1096.1	676.599	840.638	676.599	946.185	676.599	1386.43	676.599	1203.6	676.599	1431.76	676.599	2987.47	676.599	3966.91
677.522	1107.06	677.522	851.626	677.522	965.036	677.522	1411.73	677.522	1229.32	677.522	1454.58	677.522	2994.62	677.522	3975.78
678.443	1116.04	678.443	873.422	678.443	982.633	678.443	1441.25	678.443	1258.92	678.443	1483.12	678.443	2996.99	678.443	3984.46
679.366	1126.37	679.366	882.351	679.366	1001.37	679.366	1474.35	679.366	1291.17	679.366	1517.46	679.366	2997.28	679.366	3985.65
680.287	1139.78	680.287	901.055	680.287	1024.28	680.287	1513.71	680.287	1325.88	680.287	1543.79	680.287	2993.49	680.287	3996.46
681.21	1156.4	681.21	920.249	681.21	1052.59	681.21	1556.25	681.21	1365.29	681.21	1569.28	681.21	2986.06	681.21	3988.34
682.131	1174.88	682.131	943.779	682.131	1088.21	682.131	1601.04	682.131	1401.59	682.131	1587.01	682.131	2973.87	682.131	3988.1
683.053	1194.73	683.053	970.302	683.053	1131.75	683.053	1644.3	683.053	1436.8	683.053	1590.52	683.053	2965.6	683.053	3976.9
683.974	1218.68	683.974	1002.19	683.974	1179.63	683.974	1693.45	683.974	1471.17	683.974	1596.87	683.974	2957.99	683.974	3954.99
684.897	1249.37	684.897	1045.8	684.897	1240.57	684.897	1751.36	684.897	1499.24	684.897	1597.19	684.897	2956.88	684.897	3936.39
685.817	1286.56	685.817	1098.21	685.817	1313.73	685.817	1818.39	685.817	1522.24	685.817	1591.01	685.817	2918.67	685.817	3926.57
686.74	1320.48	686.74	1163.2	686.74	1393.49	686.74	1883.3	686.74	1536.99	686.74	1577.23	686.74	2903.85	686.74	3895.97
687.66	1366.34	687.66	1241.25	687.66	1479.05	687.66	1930.66	687.66	1537.28	687.66	1556.99	687.66	2918.74	687.66	3878.17
688.582	1430.84	688.582	1321.45	688.582	1572.46	688.582	1961.52	688.582	1525.86	688.582	1533.92	688.582	2898	688.582	3859.22
689.503	1520.32	689.503	1442.44	689.503	1677.4	689.503	1973.5	689.503	1502.67	689.503	1505.78	689.503	2875.48	689.503	3835
690.423	1634.84	690.423	1565.35	690.423	1737.13	690.423	1960.08	690.423	1470.07	690.423	1476.26	690.423	2851	690.423	3818.03
691.345	1789.14	691.345	1704.21	691.345	1781.97	691.345	1933.1	691.345	1432.96	691.345	1452.07	691.345	2835.59	691.345	3806.91
692.265	1969.15	692.265	1837.83	692.265	1766.74	692.265	1892.45	692.265	1392.85	692.265	1427.86	692.265	2825.57	692.265	3799.79
693.187	2188.86	693.187	1926.1	693.187	1725.64	693.187	1840.03	693.187	1353.63	693.187	1413.03	693.187	2821.38	693.187	3795.54
694.107	2392.08	694.107	1943.92	694.107	1652.97	694.107	1779.52	694.107	1315.83	694.107	1390.74	694.107	2829.88	694.107	3793.51
695.027	2517.47	695.027	1898.69	695.027	1556.89	695.027	1716.91	695.027	1280.28	695.027	1367.93	695.027	2822.73	695.027	3795.97
695.948	2547.07	695.948	1806.57	695.948	1459.34	695.948	1655.64	695.948	1247.67	695.948	1345.04	695.948	2812.41	695.948	3796.52
696.868	2438.11	696.868	1649.8	696.868	1363.16	696.868	1594.45	696.868	1217.87	696.868	1322.7	696.868	2787.18	696.868	3797.98
697.788	2240.87	697.788	1502.88	697.788	1285.71	697.788	1539.45	697.788	1190.86	697.788	1302.6	697.788	2758.78	697.788	3794.68
698.709	2022.51	698.709	1368.74	698.709	1217.14	698.709	1491.55	698.709	1166.19	698.709	1287.19	698.709	2754.02	698.709	3786.2
699.629	1824.11	699.629	1264.44	699.629	1157.93	699.629	1449.78	699.629	1142.81	699.629	1272.57	699.629	2759.42	699.629	3771.41
700.548	1662.08	700.548	1178.91	700.548	1109.06	700.548	1412.87	700.548	1123.62	700.548	1257.43	700.548	2749.31	700.548	3760.72
701.47	1530.01	701.47	1105.81	701.47	1066.53	701.47	1383.25	701.47	1102.92	701.47	1244.43	701.47	2777.12	701.47	3751.7
702.389	1432.12	702.389	1047.32	702.389	1027.78	702.389	1359.96	702.389	1087.58	702.389	1234.16	702.389	2773.65	702.389	3756.38
703.308	1356.62	703.308	1002.6	703.308	995.466	703.308	1340.32	703.308	1064.94	703.308	1223.6	703.308	2774.38	703.308	3756.35
704.229	1299.14	704.229	968.328	704.229	969.824	704.229	1326.85	704.229	1062.73	704.229	1214.3	704.229	2779.63	704.229	3758.19
705.148	1253.04	705.148	942.135	705.148	949.22	705.148	1310.25	705.148	1052.94	705.148	1206.41	705.148	2782.3	705.148	3762.07
706.068	1218.89	706.068	917.393	706.068	932.161	706.068	1297.77	706.068	1043.58	706.068	1200.74	706.068	2786.9	706.068	3773.79
706.987	1194.35	706.987	900.266	706.987	917.863	706.987	1284.18	706.987	1031.06	706.987	1195.32	706.987	2785.8	706.987	3785.79
707.907	1173.6	707.907	884.078	707.907	905.323	707.907	1269.25	707.907	1021.94	707.907	1189.83	707.907	2783.33	707.907	3788.43
708.826	1161.59	708.826	866.189	708.826	894.823	708.826	1249.35	708.826	1015.12	708.826	1184.37	708.826	2780.94	708.826	3768.66
709.745	1151.56	709.745	843.816	709.745	886.206	709.745	1236.09	709.745	1006.6	709.745	1180.54	709.745	2790.75	709.745	3739.43
710.664	1131.33	710.664	828.304	710.664	878.293	710.664	1225.89	710.664	999.436	710.664	1177.42	710.664	2804.79	710.664	3741.33
711.582	1120.16	711.582	828.07	711.582	871.124	711.582	1228.97	711.582	994.917	711.582	1175.38	711.582	2811.46	711.582	3752.84
712.503	1109.98	712.503	824.564	712.503	862.273	712.503	1231.49	712.503	990.992	712.503	1173.25	712.503	2813.7	712.503	3764
713.421	1101.41	713.421	818.161	713.421	855.222	713.421	1227.54	713.421	989.531	713.421	1170.03	713.421	2816.5	713.421	3771
714.34	1092.16	714.34	808.843	714.34	847.439	714.34	1215.95	714.34	989.915	714.34	1164.12	714.34	2814.16	714.34	3770.56
715.258	1083.74	715.258	800.938	715.258	839.79	715.258	1202.16	715.258	986.597	715.258	1158.21	715.258	2808.85	715.258	3785.67
716.176	1076.06	716.176	793.6	716.176	832.799	716.176	1189.72	716.176	982.529	716.176	1151.86	716.176	2799.59	716.176	3797.99
717.095	1069.73	717.095	788.996	717.095	824.983	717.095	1180.69	717.095	980.671	717.095	1146.18	717.095	2802.21	717.095	3791.54
718.014	1068.12	718.014	785.87	718.014	819.09	718.014	1172.39	718.014	980.169	718.014	1146.78	718.014	2808.97	718.014	3788.59
718.933	1061.93	718.933	784.017	718.933	817.117	718.933	1164.4	718.933	976.636	718.933	1152.28	718.933	2836.28	718.933	3796.11
719.851	1054.09	719.851	782.781	719.851	815.61	719.851	1167.5	719.851	973.866	719.851	1157.84	719.851	2856.74	719.851	3809.88
720.769	1046.76	720.769	780.026	720.769	813.938	720.769	1168.28	720.769	974.086	720.769	1161.19	720.769	2876.6	720.769	3827.01
721.686	1042.31	721.686	775.766	721.686	810.88	721.686	1171.22	721.686	975.585	721.686	1163.62	721.686	2877.94	721.686	3836.96
722.604	1039.61	722.604	769.293	722.604	809.493	722.604	1176.08	722.604	976.532	722.604	1163.49	722.604	2867.74	722.604	3841.8
723.522	1037.3	723.522	764.458	723.522	809.074	723.522	1172.6	723.522	978.078	723.522	1159.98	723.522	2864.82	723.522	3852.45
724.44	1033.41	724.44	760.044	724.44	806.944	724.44	1169.54	724.44	975.864	724.44	1155.84	724.44	2871.22	724.44	3861.92
725.357	1033.06	725.357	758.441	725.357	804.428	725.357	1167.72	725.357	972.588	725.357	1152.56	725.357	2883.85	725.357	3868.56
726.275	1032.94	726.275	756.876	726.275	802.216	726.275	1164.54	726.275	969.639	726.275	1146.61	726.275	2886.52	726.275	3871.71
727.194	1032.53	727.194	754.05	727.194	797.008	727.194	1164.27	727.194	966.898	727.194	1141.13	727.194	2888.49	727.194	3868.9
728.111	1031.1	728.111	750.312	728.111	793.111	728.111	1161.34	728.111	963.526	728.111	1136.63	728.111	2899.07	728.111	3860.23
729.029	1028.4	729.029	747.505	729.029	790.341	729.029	1150.89	729.029	959.568	729.029	1136.43	729.029	2905.21	729.029	3852.98
729.946	1024.67	729.946	745.151	729.946	787.387	729.946	1144.22	729.946	954.264	729.946	1137.13	729.946	2902.25	729.946	3846.35
730.863	1021.1	730.863	744.396	730.863	786.182	730.863	1142.43	730.863	951.29	730.863	1138.41	730.863	2893.95	730.863	3842.42
731.78	1017.86	731.78	743.882	731.78	785.77	731.78	1140.8	731.78	948.626	731.78	1139.79	731.78	2889.24	731.78	3862.82
732.697	1016.93	732.697	743.182	732.697	783.575	732.697	1138.6	732.697	946.283	732.697	1141.06	732.697	2902.12	732.697	3873.16
733.614	1017.88	733.614	742.723	733.614	780.784	733.614	1135.61	733.614	943.48	733.614	1134.99	733.614	2910.09	733.614	3880.47
734.531	1019.98	734.531	742.325	734.531	778.459	734.531	1130.98	734.531	940.961	734.531	1130.87	734.531	2919.45	734.531	3888.8
735.448	1021	735.448	742.382	735.448	776.398	735.448	1127.91	735.448	938.13	735.448	1128.8	735.448	2926.94	735.448	3886.84
736.365	1020.22	736.365	742.014	736.365	774.698	736.365	1124.97	736.365	935.154	736.365	1123.3	736.365	2933.83	736.365	3887.99
737.28	1019.18	737.28	739.78	737.28	772.356	737.28	1124.88	737.28	932.549	737.28	1118.29	737.28	2935.18	737.28	3889.37
738.196	1015.09	738.196	738.228	738.196	768.08	738.196	1125.8	738.196	929.31	738.196	1117	738.196	2927.65	738.196	3901.6
739.113	1009.82	739.113	736.242	739.113	769.44	739.113	1127.41	739.113	925.938	739.113	1118.55	739.113	2922.07	739.113	3928.4
740.029	1005.61	740.029	733.415	740.029	768.107	740.029	1126.93	740.029	922.71	740.029	1116.68	740.029	2914.33	740.029	3940.16
740.946	1003.7	740.946	729.875	740.946	762.795	740.946	1123.45	740.946	920.37	740.946	1115.57	740.946	2909.16	740.946	3945.95
741.862	1003.41	741.862	727.088	741.862	758.011	741.862	1119.01	741.862	919.711	741.862	1114.72	741.862	2905.78	741.862	3960.58
742.779	1003.94	742.779	724.016	742.779	756.547	742.779	1112.98	742.779	919.93	742.779	1116.14	742.779	2908.34	742.779	3972.26
743.695	1001.78	743.695	718.104	743.695	754.667	743.695	1105.69	743.695	919.928	743.695	1119.68	743.695	2915.73	743.695	3987.75
744.611	1002.84	744.611	716.18	744.611	754.16	744.611	1098.85	744.611	920.574	744.611	1123.19	744.611	2924.41	744.611	3994.47
745.527	1003.98	745.527	715.395	745.527	750.607	745.527	1094.27	745.527	922.229	745.527	1125.99	745.527	2933.24	745.527	4001.96
746.441	1004.08	746.441	714.276	746.441	746.714	746.441	1092.17	746.441	921.691	746.441	1129.87	746.441	2944.98	746.441	4011.24
747.357	1003.22	747.357	713.586	747.357	744.448	747.357	1089.86	747.357	920.878	747.357	1127.89	747.357	2958.39	747.357	4028.24
748.273	1001.47	748.273	713.057	748.273	743.929	748.273	1088.39	748.273	921.033	748.273	1128.65	748.273	2967.18	748.273	4049.52
749.189	998.719	749.189	711.123	749.189	744.898	749.189	1088.9	749.189	922.568	749.189	1131.59	749.189	2959.83	749.189	4076.28
750.104	994.84	750.104	709.919	750.104	745.226	750.104	1090.48	750.104	924.368	750.104	1139.65	750.104	2950.05	750.104	4107.76
751.02	991.173	751.02	709.529	751.02	745.849	751.02	1088.81	751.02	927.546	751.02	1146.14	751.02	2951.99	751.02	4137
751.934	988.503	751.934	709.955	751.934	745.688	751.934	1095.32	751.934	931.015	751.934	1154.28	751.934	2960.02	751.934	4178.4
752.849	985.41	752.849	710.276	752.849	745.827	752.849	1104.47	752.849	938.644	752.849	1161.95	752.849	2982.51	752.849	4190.56
753.765	982.774	753.765	709.225	753.765	745.039	753.765	1111.87	753.765	946.518	753.765	1167.61	753.765	2992.62	753.765	4209.2
754.68	981.317	754.68	709.607	754.68	746.579	754.68	1125.73	754.68	955.251	754.68	1171.61	754.68	3018.05	754.68	4229.24
755.594	979.176	755.594	710.925	755.594	748.488	755.594	1124.61	755.594	962.462	755.594	1174.06	755.594	3035.33	755.594	4252.08
756.509	976.173	756.509	712.206	756.509	751.312	756.509	1123.42	756.509	965.686	756.509	1174.78	756.509	3054.32	756.509	4274.2
757.424	973.016	757.424	713.804	757.424	755.289	757.424	1121.23	757.424	966.572	757.424	1176.09	757.424	3070.53	757.424	4299.88
758.339	971.034	758.339	713.935	758.339	759.89	758.339	1120.46	758.339	969.231	758.339	1177.38	758.339	3094.08	758.339	4336.76
759.253	970.656	759.253	716.215	759.253	765.25	759.253	1125.12	759.253	969.611	759.253	1180.66	759.253	3112.65	759.253	4380.8
760.167	970.596	760.167	719.688	760.167	769.412	760.167	1132.02	760.167	974.5	760.167	1188.5	760.167	3137.51	760.167	4429.36
761.082	980.549	761.082	723.582	761.082	774.005	761.082	1139.98	761.082	982.383	761.082	1194.05	761.082	3145.39	761.082	4474.24
761.995	985.306	761.995	726.03	761.995	778.169	761.995	1152.88	761.995	990.557	761.995	1198.41	761.995	3193.16	761.995	4520.52
762.91	989.317	762.91	726.414	762.91	783.143	762.91	1165.9	762.91	999.185	762.91	1217.78	762.91	3236.07	762.91	4569.72
763.825	993.34	763.825	729.176	763.825	787.224	763.825	1178.72	763.825	1007	763.825	1233.31	763.825	3275.02	763.825	4631.8
764.739	995.864	764.739	731.97	764.739	792.542	764.739	1190.17	764.739	1014.97	764.739	1242.78	764.739	3311.94	764.739	4685.4
765.652	1002.65	765.652	733.241	765.652	798.52	765.652	1194.87	765.652	1022.13	765.652	1242.49	765.652	3349.54	765.652	4724.56
766.567	1009.49	766.567	743.088	766.567	806.144	766.567	1202.13	766.567	1027.44	766.567	1241.05	766.567	3372.19	766.567	4774.04
767.479	1015.21	767.479	750.174	767.479	811.608	767.479	1207.93	767.479	1035.25	767.479	1248.15	767.479	3384.26	767.479	4835.2
768.394	1018.98	768.394	756.886	768.394	816.885	768.394	1215.14	768.394	1043.97	768.394	1273.69	768.394	3401.49	768.394	4898.96
769.308	1021.12	769.308	761.157	769.308	821.262	769.308	1222.07	769.308	1052.47	769.308	1293	769.308	3453.47	769.308	4969.88
770.22	1023.62	770.22	765.111	770.22	825.97	770.22	1230.88	770.22	1062.68	770.22	1305.79	770.22	3496.31	770.22	5039.4
771.134	1026.68	771.134	768.757	771.134	831.153	771.134	1241.32	771.134	1072.02	771.134	1317.63	771.134	3544.17	771.134	5112.08
772.048	1028.97	772.048	772.093	772.048	837.149	772.048	1245.29	772.048	1081.98	772.048	1331.37	772.048	3596.98	772.048	5198.56
772.961	1030.38	772.961	775.153	772.961	844.05	772.961	1243.46	772.961	1093.38	772.961	1345.51	772.961	3651.71	772.961	5287.12
773.875	1035.28	773.875	778.881	773.875	851.852	773.875	1245.56	773.875	1105.49	773.875	1365.74	773.875	3714.16	773.875	5362.4
774.787	1038.15	774.787	782.599	774.787	860.402	774.787	1253.9	774.787	1120.1	774.787	1394.2	774.787	3784.82	774.787	5428.56
775.7	1041.93	775.7	788.198	775.7	870.15	775.7	1272.59	775.7	1140.06	775.7	1422.44	775.7	3858.6	775.7	5543.16
776.612	1043.63	776.612	795.748	776.612	880.782	776.612	1311.11	776.612	1161.56	776.612	1455.69	776.612	3936.01	776.612	5666.24
777.526	1040.39	777.526	804.14	777.526	890.831	777.526	1322.71	777.526	1184.26	777.526	1488.7	777.526	4018.52	777.526	5792.12
778.438	1045.31	778.438	812.93	778.438	900.977	778.438	1340.27	778.438	1207.85	778.438	1523.77	778.438	4107.92	778.438	5921.4
779.351	1064.86	779.351	822.013	779.351	912.904	779.351	1363.63	779.351	1231.86	779.351	1561.06	779.351	4204.24	779.351	6030.8
780.263	1069.81	780.263	833.047	780.263	930.719	780.263	1390.14	780.263	1260	780.263	1601.59	780.263	4311.4	780.263	6125.44
781.176	1085.72	781.176	846.332	781.176	949.709	781.176	1418.9	781.176	1290.4	781.176	1644.05	781.176	4421.12	781.176	6259.6
782.088	1096.79	782.088	860.272	782.088	971.692	782.088	1446.36	782.088	1324.34	782.088	1690.09	782.088	4536.28	782.088	6424.12
783.001	1111.85	783.001	875.905	783.001	996.366	783.001	1477.97	783.001	1362.64	783.001	1740.17	783.001	4644.32	783.001	6588.24
783.912	1123.1	783.912	893.9	783.912	1024.16	783.912	1514.23	783.912	1405.38	783.912	1797.28	783.912	4762.92	783.912	6732.04
784.825	1138.64	784.825	915.979	784.825	1056.14	784.825	1554.7	784.825	1452.65	784.825	1858.34	784.825	4893.08	784.825	6861.6
785.737	1155	785.737	942.469	785.737	1092.89	785.737	1601.05	785.737	1504.75	785.737	1930.05	785.737	5015.92	785.737	6976.92
786.65	1172.65	786.65	972.664	786.65	1134.32	786.65	1651.35	786.65	1561.18	786.65	2007.97	786.65	5140.84	786.65	7068.56
787.561	1197.56	787.561	1006.42	787.561	1181.82	787.561	1705.57	787.561	1621.48	787.561	2091.32	787.561	5246.48	787.561	7135.68
788.473	1228.38	788.473	1045.44	788.473	1230.76	788.473	1763.37	788.473	1689.48	788.473	2183.12	788.473	5339.32	788.473	7186.72
789.384	1269.39	789.384	1090.02	789.384	1278.37	789.384	1824.24	789.384	1764.57	789.384	2279.94	789.384	5423.24	789.384	7209.96
790.295	1314.9	790.295	1137.76	790.295	1327.72	790.295	1886.49	790.295	1848.45	790.295	2372.52	790.295	5469.44	790.295	7210.64
791.208	1364.65	791.208	1188.92	791.208	1381.24	791.208	1950.05	791.208	1947.68	791.208	2502.76	791.208	5505.68	791.208	7193.72
792.119	1420.08	792.119	1243.24	792.119	1439.23	792.119	2027.17	792.119	2058.43	792.119	2626.37	792.119	5529	792.119	7157
793.031	1475.82	793.031	1300.44	793.031	1497.41	793.031	2122.12	793.031	2176.12	793.031	2752.11	793.031	5534.52	793.031	7117.52
793.942	1533.25	793.942	1347.85	793.942	1564.82	793.942	2236.21	793.942	2313.23	793.942	2886.04	793.942	5544.36	793.942	7057.48
794.852	1579.16	794.852	1392.03	794.852	1637.96	794.852	2369.78	794.852	2474.46	794.852	3011.56	794.852	5516.72	794.852	6971.2
795.765	1620.93	795.765	1431.14	795.765	1736.77	795.765	2522.21	795.765	2627.65	795.765	3108.62	795.765	5462.68	795.765	6870.56
796.675	1633.35	796.675	1469.5	796.675	1854.25	796.675	2696.01	796.675	2792.69	796.675	3166.35	796.675	5385.16	796.675	6758.32
797.585	1651.32	797.585	1522.07	797.585	1999.95	797.585	2897.18	797.585	2942.46	797.585	3195.01	797.585	5284.48	797.585	6639.92
798.497	1702.32	798.497	1609.17	798.497	2191.6	798.497	3121.88	798.497	3066.1	798.497	3208.07	798.497	5176.76	798.497	6516.08
799.407	1748.51	799.407	1737.62	799.407	2413.54	799.407	3363.41	799.407	3147.64	799.407	3167.27	799.407	5067.52	799.407	6383.76
800.318	1838.96	800.318	1903.36	800.318	2671.54	800.318	3588.67	800.318	3182.57	800.318	3100.87	800.318	4949.84	800.318	6248.88
801.229	1981.21	801.229	2135.91	801.229	2975.68	801.229	3790.17	801.229	3165.46	801.229	3012.45	801.229	4836.48	801.229	6106.84
802.139	2187.51	802.139	2416.51	802.139	3276.98	802.139	3889.94	802.139	3098.04	802.139	2905.61	802.139	4723.16	802.139	5963.08
803.049	2450.1	803.049	2765.59	803.049	3601.38	803.049	3902.23	803.049	2988.72	803.049	2787.4	803.049	4614.16	803.049	5825.44
803.959	2806.44	803.959	3145.72	803.959	3729.27	803.959	3808.34	803.959	2850	803.959	2668.51	803.959	4508.28	803.959	5725.28
804.871	3248.75	804.871	3560.04	804.871	3747.63	804.871	3643.28	804.871	2702.31	804.871	2549.18	804.871	4403	804.871	5630.64
805.78	3784.34	805.78	3903.56	805.78	3682.75	805.78	3453.58	805.78	2552.57	805.78	2440.13	805.78	4314.16	805.78	5550.48
806.69	4363.89	806.69	4037.62	806.69	3439.89	806.69	3247.5	806.69	2414.8	806.69	2337.15	806.69	4229.44	806.69	5470.2
807.6	4773.71	807.6	3954.9	807.6	3151.7	807.6	3038.68	807.6	2279.33	807.6	2232.19	807.6	4153.16	807.6	5398
808.511	4927.36	808.511	3668.94	808.511	2854.07	808.511	2842.23	808.511	2161	808.511	2139.1	808.511	4086.96	808.511	5328.16
809.42	4650.75	809.42	3232.83	809.42	2568.62	809.42	2662.84	809.42	2054.35	809.42	2057.59	809.42	4015.28	809.42	5259.88
810.33	4032.76	810.33	2833.96	810.33	2326.85	810.33	2503.04	810.33	1953.67	810.33	1991.25	810.33	3922.13	810.33	5201.92
811.239	3481.9	811.239	2482.27	811.239	2123.05	811.239	2360.11	811.239	1863.24	811.239	1932.67	811.239	3881.87	811.239	5153.48
812.148	2960.17	812.148	2172.57	812.148	1924.09	812.148	2236.17	812.148	1780.26	812.148	1878.99	812.148	3847.93	812.148	5112.2
813.059	2570.14	813.059	1926.35	813.059	1793.51	813.059	2137.57	813.059	1713.81	813.059	1825.57	813.059	3806.76	813.059	5068.12
813.968	2255.81	813.968	1747.86	813.968	1686.4	813.968	2054.43	813.968	1655.64	813.968	1782.83	813.968	3761.89	813.968	5035.28
814.877	2012.48	814.877	1606.94	814.877	1588.41	814.877	1980.26	814.877	1605.66	814.877	1740.72	814.877	3720.88	814.877	4990.36
815.786	1836.9	815.786	1494.27	815.786	1504.47	815.786	1915.48	815.786	1564.7	815.786	1704.39	815.786	3681.9	815.786	4928.96
816.695	1717.6	816.695	1408.71	816.695	1435.79	816.695	1859.23	816.695	1528.96	816.695	1674.79	816.695	3646.12	816.695	4875.84
817.604	1631.02	817.604	1336.2	817.604	1380.18	817.604	1814.77	817.604	1496.72	817.604	1647.76	817.604	3627.38	817.604	4826.56
818.513	1560.24	818.513	1274.17	818.513	1335.2	818.513	1778.83	818.513	1468.47	818.513	1622.54	818.513	3607.56	818.513	4793.2
819.421	1498.37	819.421	1225.22	819.421	1299.17	819.421	1749.16	819.421	1443.65	819.421	1603.74	819.421	3585.06	819.421	4772.32
820.332	1446.77	820.332	1184.83	820.332	1267.93	820.332	1724.73	820.332	1419.79	820.332	1584.07	820.332	3560.47	820.332	4740.96
821.24	1406.97	821.24	1152.81	821.24	1244.85	821.24	1705.5	821.24	1399.53	821.24	1570.65	821.24	3547.8	821.24	4710.8
822.149	1372.48	822.149	1127.76	822.149	1225.55	822.149	1689.43	822.149	1377.78	822.149	1554.87	822.149	3537.92	822.149	4676.36
823.057	1345.35	823.057	1102.27	823.057	1208.41	823.057	1673.82	823.057	1361.09	823.057	1540.95	823.057	3531.09	823.057	4652.44
823.966	1317.59	823.966	1081.41	823.966	1194.34	823.966	1659.26	823.966	1345.22	823.966	1529.63	823.966	3524.08	823.966	4641.8
824.874	1300.09	824.874	1066.73	824.874	1182.39	824.874	1646.45	824.874	1332.13	824.874	1519.47	824.874	3509.54	824.874	4653.6
825.782	1286.64	825.782	1055.84	825.782	1172.25	825.782	1635.37	825.782	1320.31	825.782	1506.25	825.782	3468.15	825.782	4656.48
826.69	1275.63	826.69	1047.27	826.69	1163.78	826.69	1626.37	826.69	1311.92	826.69	1493.53	826.69	3444.21	826.69	4655.68
827.598	1266.11	827.598	1040.13	827.598	1156.52	827.598	1619.79	827.598	1304.5	827.598	1483.73	827.598	3428.76	827.598	4634.84
828.506	1257.45	828.506	1032.97	828.506	1147.32	828.506	1614.24	828.506	1298.65	828.506	1477.3	828.506	3433.44	828.506	4602.64
829.414	1249.18	829.414	1025.35	829.414	1137.76	829.414	1607.92	829.414	1294.79	829.414	1471.77	829.414	3428.71	829.414	4565.12
830.322	1242.8	830.322	1017.41	830.322	1134.05	830.322	1602.57	830.322	1289.11	830.322	1465.29	830.322	3408.76	830.322	4536.68
831.23	1237.24	831.23	1011.03	831.23	1132.74	831.23	1598.86	831.23	1282.58	831.23	1458.29	831.23	3385.64	831.23	4510.84
832.137	1233.77	832.137	1008.51	832.137	1132.27	832.137	1596.01	832.137	1277.28	832.137	1451.17	832.137	3362.89	832.137	4493.72
833.045	1232.89	833.045	1009.46	833.045	1131.83	833.045	1593.28	833.045	1274.34	833.045	1446.33	833.045	3352.93	833.045	4492.96
833.953	1233.79	833.953	1012.26	833.953	1133.85	833.953	1587.43	833.953	1275.54	833.953	1443.97	833.953	3359.64	833.953	4489.48
834.86	1233.07	834.86	1017.66	834.86	1137.14	834.86	1588.97	834.86	1273.35	834.86	1437.17	834.86	3342.29	834.86	4480.96
835.768	1232.68	835.768	1020.63	835.768	1138.06	835.768	1588.53	835.768	1271.53	835.768	1438.53	835.768	3319.06	835.768	4465.52
836.675	1231.87	836.675	1014.87	836.675	1138.27	836.675	1587.55	836.675	1269.72	836.675	1438.71	836.675	3268.95	836.675	4444.84
837.582	1230.59	837.582	1014.48	837.582	1132.68	837.582	1587.58	837.582	1271.56	837.582	1440.77	837.582	3259.04	837.582	4424.4
838.488	1227.11	838.488	1015.73	838.488	1132.48	838.488	1587.06	838.488	1271.05	838.488	1434.81	838.488	3256.2	838.488	4403
839.395	1222.31	839.395	1016.11	839.395	1128.95	839.395	1586.47	839.395	1266.04	839.395	1430.14	839.395	3246.58	839.395	4380.6
840.302	1218	840.302	1016.94	840.302	1121.5	840.302	1587.76	840.302	1258.26	840.302	1428.67	840.302	3234.39	840.302	4352.8
841.209	1214.62	841.209	1013.55	841.209	1122.33	841.209	1585.58	841.209	1249.82	841.209	1425.98	841.209	3216.33	841.209	4316.2
842.116	1213.65	842.116	1015.04	842.116	1124.92	842.116	1583.3	842.116	1242.37	842.116	1420.48	842.116	3200.17	842.116	4290.56
843.023	1212.15	843.023	1014.55	843.023	1129.31	843.023	1580.99	843.023	1234.23	843.023	1413.35	843.023	3188.26	843.023	4277.04
843.93	1213.7	843.93	1017.64	843.93	1131.57	843.93	1577.48	843.93	1225.98	843.93	1404.65	843.93	3170.18	843.93	4269.4
844.836	1215.44	844.836	1020.32	844.836	1132.47	844.836	1573.35	844.836	1220.19	844.836	1381.47	844.836	3149.61	844.836	4255.12
845.741	1215.7	845.741	1022.76	845.741	1135.91	845.741	1569.68	845.741	1216.7	845.741	1378.1	845.741	3129.29	845.741	4244.36
846.648	1216.2	846.648	1019.32	846.648	1140.52	846.648	1565.38	846.648	1214.41	846.648	1375.5	846.648	3118.76	846.648	4230.44
847.555	1216.09	847.555	1017.95	847.555	1145	847.555	1560.42	847.555	1211.73	847.555	1369.03	847.555	3122.05	847.555	4211.72
848.461	1214.92	848.461	1018.17	848.461	1145.24	848.461	1555	848.461	1208.1	848.461	1357.59	848.461	3119.87	848.461	4184.28
849.367	1207.38	849.367	1015.25	849.367	1139.45	849.367	1548.95	849.367	1198.6	849.367	1345	849.367	3116.9	849.367	4134.48
850.272	1202.5	850.272	1018.45	850.272	1131.18	850.272	1542.02	850.272	1187.74	850.272	1331.52	850.272	3099.21	850.272	4106.8
851.178	1205.58	851.178	1027.65	851.178	1123.8	851.178	1534.73	851.178	1176.26	851.178	1319.94	851.178	3079.84	851.178	4092.68
852.085	1204.42	852.085	1029.15	852.085	1118.27	852.085	1524.66	852.085	1164.86	852.085	1310.49	852.085	3054.15	852.085	4095.64
852.991	1207.23	852.991	1025.89	852.991	1115.45	852.991	1511.56	852.991	1153.55	852.991	1300.68	852.991	3022.82	852.991	4098.48
853.895	1206.62	853.895	1023.03	853.895	1112.95	853.895	1498.84	853.895	1141.51	853.895	1289.32	853.895	2987.56	853.895	4095.88
854.801	1205.77	854.801	1017.81	854.801	1112.48	854.801	1486.41	854.801	1128.83	854.801	1273.82	854.801	2966.41	854.801	4080.16
855.707	1204.6	855.707	1012.04	855.707	1110.77	855.707	1475.07	855.707	1117.15	855.707	1259.33	855.707	2974.56	855.707	4064.16
856.613	1202.37	856.613	1009.72	856.613	1104.75	856.613	1465.45	856.613	1106.65	856.613	1247.95	856.613	2979.43	856.613	4053.4
857.517	1194.89	857.517	1010.35	857.517	1097.94	857.517	1454.58	857.517	1095.89	857.517	1239.75	857.517	2978.69	857.517	4046.64
858.422	1175.48	858.422	1009.38	858.422	1089.13	858.422	1437.19	858.422	1086.18	858.422	1231.36	858.422	2970.86	858.422	4039.88
859.328	1166.38	859.328	1014.48	859.328	1084.13	859.328	1434.68	859.328	1076.72	859.328	1221.8	859.328	2965.91	859.328	4030.88
860.232	1164.87	860.232	1015.86	860.232	1078.74	860.232	1423.59	860.232	1064.65	860.232	1214.89	860.232	2954.6	860.232	4021.56
861.138	1165.84	861.138	1019.46	861.138	1071.52	861.138	1411.94	861.138	1055.3	861.138	1207.38	861.138	2952.9	861.138	4003.68
862.043	1164.55	862.043	1009.82	862.043	1063.3	862.043	1397.87	862.043	1047.77	862.043	1196.38	862.043	2949.9	862.043	3980.9
862.947	1156.81	862.947	1003.48	862.947	1050.58	862.947	1383.61	862.947	1039.03	862.947	1187.97	862.947	2942.91	862.947	3952.03
863.852	1148.38	863.852	996.524	863.852	1038.66	863.852	1370.51	863.852	1023.85	863.852	1179.24	863.852	2933.42	863.852	3942.19
864.757	1141.51	864.757	987.847	864.757	1027.54	864.757	1361.24	864.757	1011.53	864.757	1171.3	864.757	2916.43	864.757	3934.56
865.661	1135.29	865.661	979.247	865.661	1017.34	865.661	1355.37	865.661	1007.51	865.661	1164.8	865.661	2897.71	865.661	3930.38
866.566	1128.86	866.566	975.291	866.566	1009.3	866.566	1351.84	866.566	1001.21	866.566	1160.21	866.566	2886.51	866.566	3925.88
867.469	1123.52	867.469	978.291	867.469	1003.82	867.469	1349.77	867.469	999.059	867.469	1156.48	867.469	2877.11	867.469	3931.65
868.374	1119.27	868.374	981.68	868.374	1000.16	868.374	1346.22	868.374	999.325	868.374	1152.63	868.374	2863.7	868.374	3934.79
869.279	1117.14	869.279	985.544	869.279	997.294	869.279	1339.4	869.279	1002.48	869.279	1149.11	869.279	2863.18	869.279	3942.35
870.182	1119.47	870.182	989.687	870.182	996.453	870.182	1332.58	870.182	1004.31	870.182	1148.05	870.182	2868.64	870.182	3946.76
871.087	1125.34	871.087	994.356	871.087	994.591	871.087	1325.54	871.087	1004.82	871.087	1149.79	871.087	2877.93	871.087	3942.66
871.99	1129.15	871.99	999.592	871.99	993.796	871.99	1320.94	871.99	1001	871.99	1151.89	871.99	2888.54	871.99	3934.83
872.894	1133.91	872.894	1003.65	872.894	990.277	872.894	1319.68	872.894	997.629	872.894	1154.52	872.894	2889.95	872.894	3916.75
873.797	1139.51	873.797	1003.2	873.797	985.905	873.797	1321.39	873.797	994.725	873.797	1155.58	873.797	2896.22	873.797	3923.83
874.702	1139.65	874.702	1004.43	874.702	980.581	874.702	1325.52	874.702	993.567	874.702	1155.08	874.702	2906.11	874.702	3915.77
875.604	1139.34	875.604	1007	875.604	978.738	875.604	1331.29	875.604	999.31	875.604	1153.87	875.604	2911.69	875.604	3910.05
876.509	1140.4	876.509	1010.98	876.509	978.411	876.509	1336.09	876.509	1002.78	876.509	1154.74	876.509	2904.82	876.509	3905.74
877.411	1143.98	877.411	1015.84	877.411	977.796	877.411	1337.14	877.411	1010.43	877.411	1156.32	877.411	2891.72	877.411	3895.82
878.315	1148.69	878.315	1021.52	878.315	977.658	878.315	1336.73	878.315	1013.62	878.315	1158.37	878.315	2880.62	878.315	3887.7
879.218	1157.27	879.218	1022.64	879.218	979.263	879.218	1335.57	879.218	1014.81	879.218	1161.18	879.218	2870.62	879.218	3894.45
880.122	1166.65	880.122	1028.02	880.122	981.374	880.122	1333.31	880.122	1013.93	880.122	1164.95	880.122	2865.96	880.122	3900.56
881.024	1180.5	881.024	1035.16	881.024	984.66	881.024	1332.69	881.024	1014.9	881.024	1170.91	881.024	2866.56	881.024	3903.73
881.928	1194.32	881.928	1047.39	881.928	988.236	881.928	1331.07	881.928	1019.71	881.928	1189.67	881.928	2869.81	881.928	3908.56
882.83	1207.84	882.83	1057.7	882.83	992.19	882.83	1336.3	882.83	1025.12	882.83	1197.09	882.83	2879.76	882.83	3903.64
883.734	1222.69	883.734	1062.95	883.734	995.048	883.734	1342.12	883.734	1029.6	883.734	1195.13	883.734	2887.92	883.734	3904.04
884.636	1236.77	884.636	1067	884.636	997.412	884.636	1346.52	884.636	1035.53	884.636	1203.88	884.636	2890.78	884.636	3900.24
885.54	1246.95	885.54	1067.64	885.54	998.023	885.54	1349.27	885.54	1045.01	885.54	1214.08	885.54	2887.95	885.54	3885.56
886.441	1254.11	886.441	1066.61	886.441	995.637	886.441	1346.89	886.441	1052.79	886.441	1222.03	886.441	2884.24	886.441	3866.24
887.343	1256.86	887.343	1064.35	887.343	994.654	887.343	1345.96	887.343	1053.4	887.343	1226.58	887.343	2880.29	887.343	3846.88
888.247	1257.3	888.247	1061.44	888.247	992.459	888.247	1347.44	888.247	1053.74	888.247	1231.2	888.247	2873.18	888.247	3822.82
889.148	1257.09	889.148	1055.48	889.148	991.256	889.148	1350.31	889.148	1054.91	889.148	1239.51	889.148	2864.9	889.148	3798.81
890.05	1263.82	890.05	1052.82	890.05	991.178	890.05	1351.66	890.05	1055.06	890.05	1247.13	890.05	2851.38	890.05	3776.72
890.953	1273.59	890.953	1051	890.953	986.834	890.953	1352.75	890.953	1063.97	890.953	1252.95	890.953	2834.92	890.953	3758.36
891.855	1276.81	891.855	1048.65	891.855	982.225	891.855	1353.14	891.855	1066.67	891.855	1257.1	891.855	2820.76	891.855	3733.28
892.756	1273.66	892.756	1046.15	892.756	977.516	892.756	1351.31	892.756	1069.14	892.756	1265.45	892.756	2804.57	892.756	3714.78
893.659	1268.81	893.659	1042.89	893.659	973.238	893.659	1348.72	893.659	1071.99	893.659	1271.34	893.659	2790.9	893.659	3706.04
894.56	1263.8	894.56	1036.55	894.56	968.612	894.56	1345	894.56	1074.78	894.56	1272.37	894.56	2776.88	894.56	3688.54
895.461	1261.43	895.461	1028.78	895.461	961.971	895.461	1342.37	895.461	1076.88	895.461	1271.91	895.461	2762.52	895.461	3657.34
896.364	1256.98	896.364	1019.62	896.364	955.265	896.364	1341.56	896.364	1079.78	896.364	1269.08	896.364	2745.8	896.364	3622.51
897.265	1251.09	897.265	1009.65	897.265	950.127	897.265	1340.67	897.265	1083.14	897.265	1269.37	897.265	2726.91	897.265	3581.82
898.166	1243.5	898.166	998.486	898.166	946.726	898.166	1338.27	898.166	1085.88	898.166	1274.16	898.166	2711.25	898.166	3544.15
899.069	1236.48	899.069	985.538	899.069	940.568	899.069	1334.8	899.069	1087.75	899.069	1281.93	899.069	2691.33	899.069	3512.91
899.97	1226.8	899.97	970.594	899.97	935.037	899.97	1331.04	899.97	1088.38	899.97	1283.73	899.97	2666.52	899.97	3481.65
900.87	1213.86	900.87	957.058	900.87	929.962	900.87	1323.81	900.87	1088.93	900.87	1278.02	900.87	2636.46	900.87	3450.12
901.771	1200.26	901.771	946.89	901.771	925.997	901.771	1321.45	901.771	1088.74	901.771	1269.99	901.771	2606.78	901.771	3420.73
902.674	1187.27	902.674	937.735	902.674	922.095	902.674	1323.04	902.674	1088.62	902.674	1257.25	902.674	2576.44	902.674	3396.56
903.574	1176.09	903.574	930.221	903.574	920.841	903.574	1326.58	903.574	1088.28	903.574	1245.18	903.574	2535.18	903.574	3356.04
904.475	1168.61	904.475	924.279	904.475	921.739	904.475	1333.47	904.475	1086.46	904.475	1237.9	904.475	2492.68	904.475	3311.32
905.375	1164.06	905.375	917.949	905.375	923.347	905.375	1335.72	905.375	1083.19	905.375	1231.48	905.375	2461.58	905.375	3267.46
906.275	1160.18	906.275	913.621	906.275	926.108	906.275	1336.76	906.275	1075.26	906.275	1224.41	906.275	2431.25	906.275	3238.96
907.177	1156.55	907.177	910.485	907.177	927.285	907.177	1333.63	907.177	1064.37	907.177	1211.13	907.177	2393.26	907.177	3215
908.078	1153.2	908.078	908.367	908.078	928.203	908.078	1328.47	908.078	1054.34	908.078	1195.7	908.078	2369.88	908.078	3187.54
908.978	1149.61	908.978	909.315	908.978	928.877	908.978	1319.95	908.978	1043.95	908.978	1179.27	908.978	2354.69	908.978	3155.74
909.878	1146.99	909.878	911.114	909.878	928.991	909.878	1310.47	909.878	1032.44	909.878	1162.36	909.878	2326.9	909.878	3111.12
910.778	1144.94	910.778	911.248	910.778	927.408	910.778	1300.36	910.778	1019.87	910.778	1145.47	910.778	2289.02	910.778	3073.51
911.678	1142.75	911.678	910.343	911.678	923.377	911.678	1291.49	911.678	1008.03	911.678	1130.21	911.678	2264.35	911.678	3040.33
912.578	1143.56	912.578	909.585	912.578	918.462	912.578	1282.09	912.578	997.67	912.578	1113.22	912.578	2241.46	912.578	3008.9
913.479	1146.59	913.479	908.923	913.479	912.098	913.479	1272.12	913.479	983.64	913.479	1098.66	913.479	2214.85	913.479	2969.29
914.379	1151.98	914.379	908.34	914.379	906.165	914.379	1266.57	914.379	974.482	914.379	1085.17	914.379	2192.5	914.379	2933.47
915.279	1156.71	915.279	907.091	915.279	900.145	915.279	1252.4	915.279	961.776	915.279	1071.01	915.279	2143.29	915.279	2899.75
916.178	1160.37	916.178	905.656	916.178	894.307	916.178	1237.27	916.178	947.407	916.178	1056.81	916.178	2120.82	916.178	2866.36
917.078	1162.9	917.078	903.78	917.078	887.844	917.078	1217.8	917.078	931.479	917.078	1043.92	917.078	2099.66	917.078	2829.06
917.977	1163.32	917.977	899.513	917.977	879.204	917.977	1200.09	917.977	915.711	917.977	1026.8	917.977	2076.15	917.977	2791.32
918.877	1160.55	918.877	895.024	918.877	868.823	918.877	1188.12	918.877	900.827	918.877	1011.85	918.877	2048.64	918.877	2753.48
919.776	1155.07	919.776	889.827	919.776	855.96	919.776	1170.55	919.776	886.908	919.776	997.882	919.776	2023.74	919.776	2727.09
920.675	1153.32	920.675	882.874	920.675	843.093	920.675	1156.35	920.675	874.697	920.675	985.597	920.675	1997.6	920.675	2705.3
921.574	1148.56	921.574	874.375	921.574	828.18	921.574	1142.38	921.574	861.581	921.574	977.264	921.574	1982.1	921.574	2684.39
922.474	1143.87	922.474	863.81	922.474	814.195	922.474	1129.34	922.474	851.438	922.474	965.83	922.474	1966.51	922.474	2635.57
923.373	1138.97	923.373	851.65	923.373	802.299	923.373	1117.56	923.373	842.134	923.373	952.967	923.373	1949.73	923.373	2632.96
924.272	1129.98	924.272	838.558	924.272	791.917	924.272	1108.93	924.272	833.963	924.272	940.671	924.272	1922.03	924.272	2607.9
925.171	1116.28	925.171	822.804	925.171	779.663	925.171	1104.53	925.171	822.093	925.171	928.713	925.171	1890.4	925.171	2582.94
926.069	1100.05	926.069	806.123	926.069	762.655	926.069	1091.82	926.069	808.174	926.069	917.962	926.069	1864.55	926.069	2556.54
926.968	1083.47	926.968	789.023	926.968	747.469	926.968	1074.56	926.968	797.617	926.968	909.565	926.968	1846.21	926.968	2526.59
927.867	1065.26	927.867	774.643	927.867	733.927	927.867	1061.82	927.867	791.05	927.867	896.022	927.867	1824.4	927.867	2491.66
928.766	1047.74	928.766	762.619	928.766	723.16	928.766	1051.27	928.766	785.949	928.766	879.193	928.766	1807.46	928.766	2453.89
929.664	1033.52	929.664	750.603	929.664	716.317	929.664	1042.54	929.664	777.457	929.664	863.812	929.664	1772.52	929.664	2420.1
930.563	1021.38	930.563	741.902	930.563	709.998	930.563	1033.64	930.563	768.617	930.563	850.715	930.563	1743.34	930.563	2400.82
931.461	1010.94	931.461	732.988	931.461	703.624	931.461	1023.77	931.461	759.331	931.461	840.03	931.461	1734.77	931.461	2378.46
932.36	1001.57	932.36	720.941	932.36	694.026	932.36	1016.31	932.36	749.557	932.36	829.081	932.36	1729.59	932.36	2360.16
933.258	992.207	933.258	710.441	933.258	684.043	933.258	1008.36	933.258	743.609	933.258	817.286	933.258	1724.29	933.258	2335.75
934.156	983.351	934.156	701.453	934.156	675.162	934.156	1001.39	934.156	739.778	934.156	804.739	934.156	1714.62	934.156	2315.56
935.053	975.29	935.053	694.731	935.053	668.065	935.053	990.29	935.053	732.884	935.053	796.574	935.053	1694.5	935.053	2299.9
935.951	968.367	935.951	689.992	935.951	662.741	935.951	986.73	935.951	724.883	935.951	788.821	935.951	1674.32	935.951	2285.88
936.849	959.381	936.849	686.09	936.849	658.161	936.849	986.814	936.849	717.442	936.849	778.399	936.849	1654.88	936.849	2272.85
937.747	951.961	937.747	682.454	937.747	653.809	937.747	986.185	937.747	710.545	937.747	768.738	937.747	1635.67	937.747	2248.02
938.645	946.329	938.645	678.765	938.645	650.141	938.645	982.927	938.645	701.448	938.645	759.538	938.645	1621.12	938.645	2223.9
939.542	942.005	939.542	672.271	939.542	646.094	939.542	978.362	939.542	694.055	939.542	750.648	939.542	1610.71	939.542	2200.43
940.44	938.218	940.44	669.02	940.44	642.573	940.44	971.935	940.44	690.722	940.44	741.87	940.44	1599.53	940.44	2174.88
941.336	936.365	941.336	665.044	941.336	639.262	941.336	964.459	941.336	683.066	941.336	732.557	941.336	1588.62	941.336	2141.64
942.234	934.487	942.234	662.135	942.234	635.66	942.234	956.5	942.234	673.959	942.234	723.254	942.234	1576.92	942.234	2115.48
943.131	931.851	943.131	659.932	943.131	632.367	943.131	949.822	943.131	664.576	943.131	713.234	943.131	1561.84	943.131	2102.89
944.029	930.295	944.029	657.647	944.029	628.291	944.029	944.484	944.029	656.163	944.029	703.753	944.029	1541.63	944.029	2097.02
944.926	928.533	944.926	655.131	944.926	623.978	944.926	939.959	944.926	648.891	944.926	693.92	944.926	1519.96	944.926	2097.68
945.822	924.411	945.822	652.275	945.822	618.638	945.822	935.778	945.822	640.845	945.822	683.617	945.822	1505.49	945.822	2094.02
946.719	919.454	946.719	649.536	946.719	611.315	946.719	930.991	946.719	632.31	946.719	672.641	946.719	1493.12	946.719	2084.08
947.617	916.224	947.617	646.557	947.617	604.84	947.617	925.725	947.617	625.16	947.617	662.888	947.617	1482.08	947.617	2072.13
948.514	913.94	948.514	643.611	948.514	600.417	948.514	920.434	948.514	620.568	948.514	654.302	948.514	1474.23	948.514	2051.64
949.409	912.967	949.409	639.273	949.409	600.397	949.409	914.511	949.409	614.624	949.409	647.604	949.409	1467.05	949.409	2028.6
950.306	912.531	950.306	636.217	950.306	597.462	950.306	906.752	950.306	608.29	950.306	640.615	950.306	1463.94	950.306	2006.04
951.203	911.901	951.203	633.48	951.203	594.115	951.203	901.004	951.203	601.34	951.203	633.569	951.203	1458.53	951.203	1988.69
952.098	911.28	952.098	631.399	952.098	589.189	952.098	896.509	952.098	594.182	952.098	626.368	952.098	1451.62	952.098	1976.74
952.995	910.744	952.995	629.123	952.995	582.719	952.995	890.94	952.995	586.328	952.995	619.164	952.995	1441.72	952.995	1970.56
953.892	910.903	953.892	622.715	953.892	575.447	953.892	886.184	953.892	578.465	953.892	612.064	953.892	1430.66	953.892	1964.21
954.787	908.352	954.787	616.254	954.787	567.93	954.787	881.067	954.787	570.235	954.787	604.62	954.787	1418.69	954.787	1960.6
955.683	905.576	955.683	613.115	955.683	561.187	955.683	875.369	955.683	561.703	955.683	597.128	955.683	1408.76	955.683	1952.45
956.58	903.323	956.58	615.772	956.58	555.147	956.58	869.864	956.58	553.775	956.58	590.705	956.58	1400.26	956.58	1922.8
957.475	900.436	957.475	612.338	957.475	549.267	957.475	863.901	957.475	547.209	957.475	587.28	957.475	1393.74	957.475	1924.88
958.371	897.035	958.371	606.865	958.371	543.014	958.371	857.072	958.371	542.656	958.371	585.006	958.371	1393.48	958.371	1919.58
959.267	892.807	959.267	601.505	959.267	537.453	959.267	850.66	959.267	537.606	959.267	582.531	959.267	1392.89	959.267	1915.64
960.162	890.852	960.162	595.626	960.162	530.659	960.162	844.541	960.162	532.039	960.162	578.927	960.162	1385.51	960.162	1909.39
961.058	889.519	961.058	588.357	961.058	524.797	961.058	838.568	961.058	527.429	961.058	576.461	961.058	1374.85	961.058	1903.1
961.953	890.096	961.953	584.681	961.953	518.33	961.953	830.764	961.953	523.567	961.953	573.574	961.953	1367.4	961.953	1889.18
962.849	887.889	962.849	579.404	962.849	512.061	962.849	822.793	962.849	520.248	962.849	568.075	962.849	1359.91	962.849	1867.32
963.745	885.436	963.745	573.366	963.745	505.233	963.745	815.558	963.745	516.749	963.745	562.007	963.745	1355.52	963.745	1849.1
964.639	883.925	964.639	567.418	964.639	497.925	964.639	810.831	964.639	511.343	964.639	556.541	964.639	1349.78	964.639	1844.17
965.535	882.905	965.535	562.893	965.535	491.065	965.535	806.955	965.535	505.739	965.535	552.63	965.535	1344.15	965.535	1841.64
966.429	881.274	966.429	558.85	966.429	485.301	966.429	803.777	966.429	500.319	966.429	547.89	966.429	1338.64	966.429	1839.22
967.325	881.084	967.325	554.507	967.325	481.352	967.325	800.764	967.325	495.498	967.325	542.781	967.325	1332.87	967.325	1828.3
968.219	879.526	968.219	550.435	968.219	477.705	968.219	797.522	968.219	492.21	968.219	538.726	968.219	1328.37	968.219	1816.69
969.114	879.221	969.114	546.525	969.114	471.159	969.114	793.37	969.114	489.393	969.114	535.432	969.114	1323.96	969.114	1810
970.008	878.203	970.008	543.639	970.008	470.9	970.008	789.99	970.008	486.75	970.008	533.254	970.008	1316.13	970.008	1807.88
970.904	881.707	970.904	541.522	970.904	466.887	970.904	787.085	970.904	484.518	970.904	529.362	970.904	1310.1	970.904	1804.56
971.797	887.012	971.797	539.508	971.797	462.26	971.797	784.843	971.797	482.728	971.797	524.007	971.797	1302.93	971.797	1796.58
972.693	893.667	972.693	536.361	972.693	457.68	972.693	782.655	972.693	481.085	972.693	521.294	972.693	1301.22	972.693	1785.4
973.586	903.46	973.586	532.341	973.586	452.611	973.586	778.86	973.586	478.687	973.586	520.785	973.586	1299.5	973.586	1774.07
974.481	915.395	974.481	529.778	974.481	446.21	974.481	774.958	974.481	478.215	974.481	518.537	974.481	1297.62	974.481	1763.63
975.375	929.548	975.375	528.077	975.375	443.561	975.375	771.832	975.375	475.702	975.375	516.133	975.375	1298.21	975.375	1759.78
976.27	944.017	976.27	527.046	976.27	441.769	976.27	770.208	976.27	473.615	976.27	514.662	976.27	1295.03	976.27	1757.5
977.163	958.408	977.163	527.522	977.163	440.12	977.163	770.216	977.163	472.755	977.163	514.915	977.163	1286.08	977.163	1754.22
978.058	979.604	978.058	529.574	978.058	438.831	978.058	770.447	978.058	470.755	978.058	515.046	978.058	1278.98	978.058	1753
978.951	998.543	978.951	529.239	978.951	438.415	978.951	770.559	978.951	469.448	978.951	514.091	978.951	1271.88	978.951	1749.98
979.844	1013.59	979.844	525.07	979.844	437.973	979.844	770.615	979.844	469.72	979.844	512.438	979.844	1274.6	979.844	1746.2
980.739	1022.15	980.739	524.055	980.739	435.734	980.739	770.686	980.739	469.665	980.739	510.737	980.739	1272.04	980.739	1743.96
981.632	1025.62	981.632	523.269	981.632	432.319	981.632	771.456	981.632	468.631	981.632	510.081	981.632	1269.83	981.632	1744.02
982.527	1025.8	982.527	521.452	982.527	430.008	982.527	771.792	982.527	467.186	982.527	509.318	982.527	1267.31	982.527	1741.95
983.419	1022.21	983.419	518.986	983.419	428.275	983.419	772.438	983.419	466.483	983.419	507.007	983.419	1266.17	983.419	1739.47
984.312	1010.31	984.312	515.488	984.312	426.967	984.312	773.181	984.312	465.075	984.312	505.061	984.312	1266.31	984.312	1731.2
985.206	994.895	985.206	511.015	985.206	425.62	985.206	772.842	985.206	464.352	985.206	504.863	985.206	1268.28	985.206	1726.62
986.099	977.457	986.099	513.683	986.099	424.404	986.099	771.616	986.099	462.918	986.099	505.058	986.099	1260.89	986.099	1726.44
986.992	959.028	986.992	512.137	986.992	423.958	986.992	769.865	986.992	459.487	986.992	505.41	986.992	1255.24	986.992	1724.9
987.886	940.52	987.886	511.404	987.886	423.117	987.886	768.222	987.886	458.199	987.886	504.507	987.886	1249.47	987.886	1714.19
988.778	923.467	988.778	510.418	988.778	422.992	988.778	767	988.778	458.71	988.778	503.296	988.778	1251.2	988.778	1717.67
989.671	907.431	989.671	508.062	989.671	422.501	989.671	766.604	989.671	458.605	989.671	502.532	989.671	1256.88	989.671	1726.52
990.563	891.914	990.563	505.228	990.563	421.415	990.563	767.183	990.563	458.33	990.563	503.476	990.563	1267.82	990.563	1730.94
991.457	878.427	991.457	501.957	991.457	421.29	991.457	769.503	991.457	458.47	991.457	504.382	991.457	1269.28	991.457	1724.7
992.349	866.716	992.349	499.915	992.349	425.142	992.349	773.259	992.349	458.844	992.349	506.087	992.349	1262.69	992.349	1719.68
993.241	856.67	993.241	499.252	993.241	427.608	993.241	776.435	993.241	458.867	993.241	506.33	993.241	1257.5	993.241	1715.02
994.133	847.149	994.133	500.414	994.133	428.841	994.133	777.498	994.133	459.292	994.133	506.31	994.133	1254.57	994.133	1711.33
995.027	837.683	995.027	504.057	995.027	429.069	995.027	777.853	995.027	459.871	995.027	506.159	995.027	1254.57	995.027	1712.63
995.919	828.226	995.919	507.086	995.919	427.591	995.919	777.099	995.919	461.054	995.919	505.527	995.919	1244.48	995.919	1714.76
996.81	819.458	996.81	502.369	996.81	425.878	996.81	778.513	996.81	462.786	996.81	505.022	996.81	1249.4	996.81	1716.01
997.702	811.648	997.702	512.477	997.702	425.127	997.702	780.959	997.702	463.83	997.702	505.518	997.702	1253.99	997.702	1711.04
998.595	805.008	998.595	511.197	998.595	425.257	998.595	783.34	998.595	463.771	998.595	507.003	998.595	1249.2	998.595	1705.2
999.487	799.46	999.487	506.857	999.487	427.042	999.487	784.686	999.487	463.21	999.487	507.683	999.487	1259.41	999.487	1705.89
1000.38	795.375	1000.38	503.194	1000.38	428.069	1000.38	784.868	1000.38	462.487	1000.38	507.587	1000.38	1264.44	1000.38	1701.63
1001.27	790.836	1001.27	501.978	1001.27	428.993	1001.27	785.623	1001.27	461.992	1001.27	507.684	1001.27	1266.08	1001.27	1686.84
1002.16	787.279	1002.16	501.763	1002.16	428.376	1002.16	787.026	1002.16	463.276	1002.16	508.826	1002.16	1261.13	1002.16	1677.78
1003.05	779.726	1003.05	502.328	1003.05	427.89	1003.05	790.172	1003.05	464.623	1003.05	510.984	1003.05	1250.96	1003.05	1677.52
1003.95	773.255	1003.95	503.249	1003.95	427.52	1003.95	793.495	1003.95	466.104	1003.95	512.466	1003.95	1250.35	1003.95	1680.24
1004.84	769.245	1004.84	504.482	1004.84	427.27	1004.84	796.69	1004.84	467.133	1004.84	512.191	1004.84	1253.35	1004.84	1683.09
1005.73	765.624	1005.73	506.183	1005.73	426.938	1005.73	799.667	1005.73	467.167	1005.73	512.515	1005.73	1250.68	1005.73	1685.62
1006.62	764.18	1006.62	507.729	1006.62	430.262	1006.62	802.832	1006.62	467.573	1006.62	512.795	1006.62	1241.08	1006.62	1681.16
1007.51	764.879	1007.51	509.406	1007.51	431.867	1007.51	806.084	1007.51	468.075	1007.51	512.962	1007.51	1234.99	1007.51	1681.58
1008.4	765.709	1008.4	511.001	1008.4	434.111	1008.4	806.395	1008.4	468.733	1008.4	513.323	1008.4	1233.15	1008.4	1682.08
1009.29	767.106	1009.29	512.052	1009.29	436.389	1009.29	804.458	1009.29	468.613	1009.29	514.813	1009.29	1235.99	1009.29	1684.56
1010.18	768.643	1010.18	515.342	1010.18	437.921	1010.18	806.169	1010.18	468.664	1010.18	516.297	1010.18	1242.28	1010.18	1687.57
1011.07	769.102	1011.07	519.95	1011.07	439.611	1011.07	808.471	1011.07	469.655	1011.07	517.984	1011.07	1243.14	1011.07	1689.69
1011.96	768.883	1011.96	523.741	1011.96	441.395	1011.96	812.955	1011.96	471.01	1011.96	519.372	1011.96	1242.94	1011.96	1693.84
1012.04	768.562	1012.04	523.966	1012.04	441.43	1012.04	813.763	1012.04	471.142	1012.04	519.51	1012.04	1242.82	1012.04	1694.16
1012.94	764.54	1012.94	529.281	1012.94	444.249	1012.94	818.526	1012.94	471.618	1012.94	519.421	1012.94	1243.46	1012.94	1695.78
1013.83	765.505	1013.83	535.459	1013.83	450.535	1013.83	821.643	1013.83	471.626	1013.83	519.554	1013.83	1242.46	1013.83	1694.74
1014.73	768.389	1014.73	540.07	1014.73	456.083	1014.73	823.875	1014.73	472.953	1014.73	516.554	1014.73	1245.18	1014.73	1684.27
1015.63	773.999	1015.63	541.69	1015.63	460.846	1015.63	825.166	1015.63	474.922	1015.63	514.799	1015.63	1250.75	1015.63	1671.9
1016.53	780.238	1016.53	544.02	1016.53	463.611	1016.53	827.797	1016.53	476.098	1016.53	514.03	1016.53	1243.2	1016.53	1662.77
1017.42	784.439	1017.42	547.152	1017.42	463.931	1017.42	830.168	1017.42	477.05	1017.42	513.88	1017.42	1236.18	1017.42	1653.27
1018.32	787.964	1018.32	552.116	1018.32	465.546	1018.32	828.745	1018.32	477.735	1018.32	515.925	1018.32	1238.01	1018.32	1648.25
1019.22	790.051	1019.22	560.444	1019.22	468.768	1019.22	830.466	1019.22	478.511	1019.22	518.399	1019.22	1228.91	1019.22	1643.45
1020.12	790.57	1020.12	567.011	1020.12	473.193	1020.12	836.753	1020.12	480.168	1020.12	520.04	1020.12	1229.7	1020.12	1640.23
1021.01	791.374	1021.01	573.305	1021.01	480.08	1021.01	844.079	1021.01	481.859	1021.01	520.947	1021.01	1229.24	1021.01	1639.74
1021.91	795.642	1021.91	580.281	1021.91	487.333	1021.91	852.672	1021.91	487.941	1021.91	520.985	1021.91	1229.74	1021.91	1641.25
1022.81	801.044	1022.81	587.942	1022.81	494.691	1022.81	858.5	1022.81	489.862	1022.81	520.922	1022.81	1231.17	1022.81	1645.74
1023.71	807.75	1023.71	595.608	1023.71	502.606	1023.71	864.201	1023.71	490.981	1023.71	520.473	1023.71	1218.37	1023.71	1647.29
1024.6	814.575	1024.6	604.982	1024.6	509.117	1024.6	868.293	1024.6	493.684	1024.6	520.002	1024.6	1218.66	1024.6	1651.85
1025.5	822.614	1025.5	614.985	1025.5	517.629	1025.5	874.262	1025.5	497.778	1025.5	519.917	1025.5	1224.16	1025.5	1653.36
1026.4	829.171	1026.4	625.655	1026.4	525.888	1026.4	878.566	1026.4	502.738	1026.4	519.27	1026.4	1234.2	1026.4	1656.11
1027.3	835.843	1027.3	637.72	1027.3	534.07	1027.3	882.931	1027.3	506.36	1027.3	526.428	1027.3	1240.85	1027.3	1661.79
1028.19	849.368	1028.19	651.342	1028.19	542.183	1028.19	889.088	1028.19	509.653	1028.19	534.341	1028.19	1244.94	1028.19	1670.49
1029.09	852.481	1029.09	664.745	1029.09	552.687	1029.09	896.15	1029.09	514.023	1029.09	538.523	1029.09	1234.02	1029.09	1668.1
1029.99	858.455	1029.99	678.37	1029.99	563.573	1029.99	905.326	1029.99	518.345	1029.99	540.578	1029.99	1237.92	1029.99	1670.21
1030.88	866.867	1030.88	694.05	1030.88	575.543	1030.88	916.822	1030.88	522.393	1030.88	541.9	1030.88	1241.34	1030.88	1674.19
1031.78	877.209	1031.78	710.466	1031.78	589.111	1031.78	929.755	1031.78	526.983	1031.78	541.951	1031.78	1235.4	1031.78	1676.74
1032.67	889.668	1032.67	730.55	1032.67	603.931	1032.67	946.198	1032.67	532.256	1032.67	543.264	1032.67	1234.26	1032.67	1683.15
1033.57	903.109	1033.57	751.01	1033.57	619.745	1033.57	961.619	1033.57	539.223	1033.57	546.925	1033.57	1237.85	1033.57	1686.25
1034.47	917.112	1034.47	770.342	1034.47	637.612	1034.47	972.861	1034.47	547.544	1034.47	549.151	1034.47	1238.83	1034.47	1676.99
1035.36	931.033	1035.36	790.606	1035.36	655.706	1035.36	982.958	1035.36	558.48	1035.36	552.78	1035.36	1236.14	1035.36	1673.7
1036.26	944.386	1036.26	811.593	1036.26	673.246	1036.26	994.058	1036.26	566.598	1036.26	557.803	1036.26	1237.46	1036.26	1670.92
1037.16	958.273	1037.16	831.88	1037.16	692.903	1037.16	1007.29	1037.16	575.39	1037.16	563.531	1037.16	1243.14	1037.16	1679.46
1038.05	973.99	1038.05	857.747	1038.05	714.276	1038.05	1022.68	1038.05	582.947	1038.05	569.508	1038.05	1254.83	1038.05	1694.63
1038.95	995.973	1038.95	887.023	1038.95	737.02	1038.95	1042.82	1038.95	592.532	1038.95	576.96	1038.95	1263.6	1038.95	1710.21
1039.84	1019.41	1039.84	917.798	1039.84	762.25	1039.84	1064.47	1039.84	606.398	1039.84	584.155	1039.84	1262.95	1039.84	1725.48
1040.74	1043.58	1040.74	950.827	1040.74	789.656	1040.74	1086.9	1040.74	624.07	1040.74	593.596	1040.74	1261.37	1040.74	1733.55
1041.63	1066.62	1041.63	987.015	1041.63	820.145	1041.63	1112.14	1041.63	638.893	1041.63	605.167	1041.63	1263.39	1041.63	1746.36
1042.53	1089.53	1042.53	1026.68	1042.53	852.772	1042.53	1140	1042.53	654.903	1042.53	616.067	1042.53	1270.04	1042.53	1744.2
1043.42	1113.28	1043.42	1069.98	1043.42	887.261	1043.42	1170.19	1043.42	672.474	1043.42	626.904	1043.42	1274.2	1043.42	1736.9
1044.32	1139.42	1044.32	1117.14	1044.32	923.791	1044.32	1202.37	1044.32	691.986	1044.32	636.109	1044.32	1272.36	1044.32	1724.03
1045.21	1165.78	1045.21	1168.04	1045.21	961.457	1045.21	1239.29	1045.21	717.348	1045.21	645.536	1045.21	1276.39	1045.21	1711.6
1046.11	1192.88	1046.11	1218.88	1046.11	1004.89	1046.11	1278.22	1046.11	743.722	1046.11	654.743	1046.11	1281.27	1046.11	1703.55
1047	1220.31	1047	1271.92	1047	1050.9	1047	1317.91	1047	768.786	1047	664.63	1047	1290.02	1047	1699.28
1047.9	1247.29	1047.9	1321.84	1047.9	1100.79	1047.9	1358.76	1047.9	794.838	1047.9	677.752	1047.9	1301.32	1047.9	1690.18
1048.8	1274.58	1048.8	1371.37	1048.8	1145.81	1048.8	1401.31	1048.8	821.836	1048.8	692.205	1048.8	1298.46	1048.8	1681.58
1049.69	1303.52	1049.69	1418.19	1049.69	1192.39	1049.69	1442.81	1049.69	849.678	1049.69	708.698	1049.69	1290.28	1049.69	1687.81
1050.59	1332.59	1050.59	1457.82	1050.59	1231.97	1050.59	1480.38	1050.59	876.817	1050.59	721.191	1050.59	1279.18	1050.59	1686.22
1051.48	1355.78	1051.48	1492.34	1051.48	1265.78	1051.48	1512.92	1051.48	903.514	1051.48	732.248	1051.48	1275.89	1051.48	1681.54
1052.37	1373.5	1052.37	1515.98	1052.37	1292.79	1052.37	1538.82	1052.37	928.176	1052.37	742.469	1052.37	1276.55	1052.37	1684.73
1053.27	1379.05	1053.27	1527.21	1053.27	1312.78	1053.27	1553.86	1053.27	942.582	1053.27	752.289	1053.27	1269.18	1053.27	1677.26
1054.16	1373.63	1054.16	1524.1	1054.16	1314.83	1054.16	1556.04	1054.16	950.604	1054.16	761.143	1054.16	1266.2	1054.16	1662.94
1055.06	1360.62	1055.06	1506.54	1055.06	1302.76	1055.06	1550.28	1055.06	953.537	1055.06	769.416	1055.06	1265.36	1055.06	1639.39
1055.95	1341.24	1055.95	1479.69	1055.95	1280.09	1055.95	1536.08	1055.95	953.387	1055.95	774.621	1055.95	1256.92	1055.95	1615.66
1056.85	1318.38	1056.85	1443.29	1056.85	1254.42	1056.85	1518.16	1056.85	947.696	1056.85	778.161	1056.85	1239.52	1056.85	1621.52
1057.74	1292.48	1057.74	1393.21	1057.74	1220.63	1057.74	1495.68	1057.74	937.87	1057.74	779.49	1057.74	1223.63	1057.74	1625.25
1058.63	1267.62	1058.63	1342.54	1058.63	1180.49	1058.63	1469.55	1058.63	925.283	1058.63	779.347	1058.63	1217.61	1058.63	1616.34
1059.53	1241.39	1059.53	1294	1059.53	1146.72	1059.53	1443.03	1059.53	912.085	1059.53	781.145	1059.53	1211.74	1059.53	1606.51
1060.42	1208.9	1060.42	1250.84	1060.42	1114.26	1060.42	1414.46	1060.42	899.136	1060.42	784.538	1060.42	1217.39	1060.42	1594.77
1061.32	1192.29	1061.32	1191.98	1061.32	1082.56	1061.32	1388.3	1061.32	887.575	1061.32	789.304	1061.32	1220.98	1061.32	1583.98
1062.21	1188.16	1062.21	1171.36	1062.21	1054.3	1062.21	1362.76	1062.21	878.497	1062.21	795.766	1062.21	1221.02	1062.21	1575.9
1063.1	1192.22	1063.1	1158.11	1063.1	1030.63	1063.1	1340.97	1063.1	871.637	1063.1	798.585	1063.1	1218.17	1063.1	1569.23
1064	1201.06	1064	1133.79	1064	1008.01	1064	1323.52	1064	868.363	1064	801.75	1064	1203.1	1064	1565.71
1064.89	1208.33	1064.89	1105.95	1064.89	988.623	1064.89	1311.24	1064.89	867.631	1064.89	807.279	1064.89	1199.17	1064.89	1563.9
1065.78	1205.38	1065.78	1079.36	1065.78	968.882	1065.78	1302.81	1065.78	870.966	1065.78	806.638	1065.78	1194.28	1065.78	1559.72
1066.68	1193.61	1066.68	1046.88	1066.68	952.651	1066.68	1297.08	1066.68	878.035	1066.68	821.076	1066.68	1184.93	1066.68	1556.1
1067.57	1168.01	1067.57	1010.89	1067.57	939.883	1067.57	1296.06	1067.57	889.915	1067.57	834.411	1067.57	1170.91	1067.57	1538.95
1068.46	1136.59	1068.46	980.175	1068.46	927.908	1068.46	1298.27	1068.46	904.954	1068.46	840.579	1068.46	1156.36	1068.46	1517.64
1069.36	1109.68	1069.36	956.762	1069.36	922.101	1069.36	1308.09	1069.36	924.634	1069.36	856.262	1069.36	1147.72	1069.36	1503.79
1070.25	1088.36	1070.25	942.298	1070.25	928.956	1070.25	1330.46	1070.25	944.801	1070.25	875.204	1070.25	1138.11	1070.25	1495.33
1071.14	1071.78	1071.14	936.752	1071.14	949.117	1071.14	1362.52	1071.14	980.718	1071.14	894.808	1071.14	1133.4	1071.14	1491.8
1072.03	1069.94	1072.03	941.252	1072.03	987.205	1072.03	1402.78	1072.03	1015.31	1072.03	910.566	1072.03	1133.94	1072.03	1491.31
1072.93	1079.6	1072.93	960.495	1072.93	1041.5	1072.93	1449.33	1072.93	1047.66	1072.93	922.822	1072.93	1131.04	1072.93	1494.92
1073.82	1100.07	1073.82	994.815	1073.82	1115.12	1073.82	1509.56	1073.82	1077.94	1073.82	931.894	1073.82	1127.08	1073.82	1493.93
1074.71	1142.04	1074.71	1047.41	1074.71	1196.41	1074.71	1570.32	1074.71	1102.08	1074.71	938.07	1074.71	1123.58	1074.71	1490.01
1075.6	1207.49	1075.6	1106.5	1075.6	1289.89	1075.6	1636.29	1075.6	1119.18	1075.6	939.669	1075.6	1120.92	1075.6	1485.81
1076.5	1301.73	1076.5	1221.63	1076.5	1403.94	1076.5	1698.36	1076.5	1127.88	1076.5	935.85	1076.5	1117.78	1076.5	1481.2
1077.39	1421.63	1077.39	1370.05	1077.39	1507.83	1077.39	1748.18	1077.39	1126.29	1077.39	928.039	1077.39	1112.82	1077.39	1482.87
1078.28	1591.99	1078.28	1535.14	1078.28	1631.93	1078.28	1772.17	1078.28	1113.48	1078.28	911.792	1078.28	1106.66	1078.28	1485.17
1079.17	1816.75	1079.17	1728.15	1079.17	1686.9	1079.17	1761.5	1079.17	1089.85	1079.17	890.516	1079.17	1094.49	1079.17	1486.96
1080.07	2127.06	1080.07	1908.85	1080.07	1717.23	1080.07	1724.4	1080.07	1055.72	1080.07	865.348	1080.07	1084.2	1080.07	1489.05
1080.96	2489.63	1080.96	2041.83	1080.96	1676.49	1080.96	1664.62	1080.96	1011.84	1080.96	838.13	1080.96	1077.28	1080.96	1488.66
1081.85	2768.54	1081.85	2096.97	1081.85	1585.52	1081.85	1596.34	1081.85	963.3	1081.85	810.253	1081.85	1075.36	1081.85	1483.28
1082.74	2901.48	1082.74	1994.72	1082.74	1448.82	1082.74	1519.02	1082.74	912.224	1082.74	784.282	1082.74	1076.26	1082.74	1458.99
1083.63	2763.09	1083.63	1769.65	1083.63	1303.98	1083.63	1432.31	1083.63	863.568	1083.63	760.003	1083.63	1077.85	1083.63	1455.65
1084.52	2402.95	1084.52	1550.22	1084.52	1170.41	1084.52	1349.09	1084.52	820.461	1084.52	739.915	1084.52	1078.9	1084.52	1452.14
1085.41	2022.14	1085.41	1360.63	1085.41	1052.08	1085.41	1277.21	1085.41	784.108	1085.41	718.705	1085.41	1074.9	1085.41	1458.14
1086.31	1680.02	1086.31	1190.81	1086.31	952.7	1086.31	1209.24	1086.31	750.48	1086.31	695.062	1086.31	1073.2	1086.31	1457.28
1087.2	1456.66	1087.2	1031.35	1087.2	862.871	1087.2	1148.96	1087.2	719.447	1087.2	672.491	1087.2	1075.29	1087.2	1456.9
1088.09	1268.49	1088.09	922.928	1088.09	792.248	1088.09	1099.19	1088.09	692.587	1088.09	652.431	1088.09	1081.69	1088.09	1460.64
1088.98	1162.07	1088.98	837.797	1088.98	732.925	1088.98	1057.61	1088.98	667.473	1088.98	633.926	1088.98	1087.34	1088.98	1469.29
1089.87	1065.16	1089.87	770.596	1089.87	688.237	1089.87	1020.78	1089.87	644.572	1089.87	618.519	1089.87	1088.72	1089.87	1476.83
1090.76	989.604	1090.76	720.851	1090.76	651.5	1090.76	988.532	1090.76	623.872	1090.76	605.237	1090.76	1092.4	1090.76	1485.84
1091.65	934.289	1091.65	681.688	1091.65	622.229	1091.65	960.807	1091.65	607.163	1091.65	592.508	1091.65	1092.83	1091.65	1491.2
1092.54	890.671	1092.54	647.298	1092.54	596.295	1092.54	935.073	1092.54	590.635	1092.54	582.065	1092.54	1092.11	1092.54	1496.56
1093.44	856.645	1093.44	619.117	1093.44	573.406	1093.44	915.339	1093.44	574.204	1093.44	572.847	1093.44	1087.13	1093.44	1497.03
1094.33	827.874	1094.33	595.887	1094.33	553.617	1094.33	897.862	1094.33	561.115	1094.33	565.389	1094.33	1083.51	1094.33	1491.39
1095.22	802.822	1095.22	577.538	1095.22	535.396	1095.22	882.721	1095.22	551.406	1095.22	558.711	1095.22	1084.76	1095.22	1483.11
1096.11	784.118	1096.11	561.636	1096.11	518.759	1096.11	869.911	1096.11	541.057	1096.11	552.547	1096.11	1083.83	1096.11	1493.07
1097	770.436	1097	545.802	1097	503.004	1097	858.683	1097	531.815	1097	547.372	1097	1079.14	1097	1505.82
1097.89	759.06	1097.89	528.492	1097.89	489.53	1097.89	849.124	1097.89	522.994	1097.89	543.107	1097.89	1078.19	1097.89	1512.95
1098.78	749.345	1098.78	516.123	1098.78	477.738	1098.78	838.757	1098.78	515.753	1098.78	538.28	1098.78	1080.54	1098.78	1521.22
1099.67	739.695	1099.67	505.21	1099.67	467.755	1099.67	827.656	1099.67	510.42	1099.67	534.088	1099.67	1085.66	1099.67	1530.91
1100.56	730.601	1100.56	496.712	1100.56	459.346	1100.56	818.086	1100.56	506.465	1100.56	530.728	1100.56	1093.64	1100.56	1536.18
1101.45	721.462	1101.45	489.89	1101.45	451.606	1101.45	811.896	1101.45	503.706	1101.45	529.058	1101.45	1102.08	1101.45	1541.86
1102.34	712.846	1102.34	483.577	1102.34	445.308	1102.34	807.192	1102.34	501.298	1102.34	527.327	1102.34	1107.96	1102.34	1542.83
1103.23	705.808	1103.23	477.307	1103.23	440.065	1103.23	803.159	1103.23	498.21	1103.23	525.585	1103.23	1111.5	1103.23	1550.06
1104.12	699.737	1104.12	472.095	1104.12	435.705	1104.12	798.829	1104.12	495.894	1104.12	524.891	1104.12	1112.38	1104.12	1564.73
1105.01	693.31	1105.01	467.686	1105.01	432.104	1105.01	795.038	1105.01	492.938	1105.01	525.105	1105.01	1111.65	1105.01	1570.61
1105.9	687.105	1105.9	463.276	1105.9	428.876	1105.9	792.066	1105.9	490.698	1105.9	526.571	1105.9	1114.04	1105.9	1577.69
1106.79	680.714	1106.79	458.553	1106.79	424.8	1106.79	789.685	1106.79	481.175	1106.79	528.587	1106.79	1120.9	1106.79	1598.82
1107.68	674.898	1107.68	453.674	1107.68	420.398	1107.68	786.239	1107.68	488.979	1107.68	531.071	1107.68	1123.78	1107.68	1625.53
1108.57	668.425	1108.57	448.514	1108.57	413.319	1108.57	782.444	1108.57	490.019	1108.57	534.623	1108.57	1132.31	1108.57	1652.28
1109.46	664.174	1109.46	444.495	1109.46	406.679	1109.46	779.27	1109.46	490.939	1109.46	538.838	1109.46	1140.07	1109.46	1671.79
1110.35	662.151	1110.35	444.163	1110.35	400.316	1110.35	776.8	1110.35	492.296	1110.35	544.479	1110.35	1148.38	1110.35	1691.57
1111.23	659.114	1111.23	444.784	1111.23	396.902	1111.23	774.945	1111.23	494.978	1111.23	548.339	1111.23	1155.14	1111.23	1710.31
1112.12	655.834	1112.12	441.99	1112.12	394.04	1112.12	773.706	1112.12	498.405	1112.12	552.149	1112.12	1162.16	1112.12	1729.78
1113.01	652.489	1113.01	436.887	1113.01	394.248	1113.01	773.099	1113.01	502.821	1113.01	556.227	1113.01	1175.42	1113.01	1750.66
1113.9	649.015	1113.9	428.874	1113.9	394.875	1113.9	771.822	1113.9	507.739	1113.9	559.79	1113.9	1188.99	1113.9	1774.02
1114.79	645.879	1114.79	428.088	1114.79	395.586	1114.79	773.218	1114.79	511.078	1114.79	564.338	1114.79	1202.86	1114.79	1800.77
1115.68	643.995	1115.68	427.035	1115.68	395.882	1115.68	774.38	1115.68	511.493	1115.68	570.253	1115.68	1213.12	1115.68	1830.94
1116.57	644.172	1116.57	427.458	1116.57	396.309	1116.57	775.38	1116.57	513.891	1116.57	577.476	1116.57	1218.75	1116.57	1864.29
1117.46	643.134	1117.46	426.656	1117.46	395.078	1117.46	776.347	1117.46	518.31	1117.46	586.029	1117.46	1226.56	1117.46	1900.57
1118.34	638.551	1118.34	424.015	1118.34	393.804	1118.34	777.426	1118.34	525.969	1118.34	596.431	1118.34	1237.59	1118.34	1939.99
1119.23	636.89	1119.23	421.696	1119.23	393.794	1119.23	779.04	1119.23	534.863	1119.23	607.01	1119.23	1247.76	1119.23	1981.98
1120.12	637.864	1120.12	421.466	1120.12	394.23	1120.12	780.997	1120.12	544.725	1120.12	618.421	1120.12	1270.63	1120.12	2026.43
1121.01	639.98	1121.01	422.794	1121.01	394.288	1121.01	785.593	1121.01	554.808	1121.01	627.043	1121.01	1296.74	1121.01	2072.44
1121.9	641.979	1121.9	422.024	1121.9	394.312	1121.9	789.143	1121.9	564.427	1121.9	635.318	1121.9	1324.08	1121.9	2113.9
1122.79	640.666	1122.79	421.671	1122.79	396.127	1122.79	793.695	1122.79	571.638	1122.79	644.484	1122.79	1345.53	1122.79	2157.81
1123.67	639.888	1123.67	420.004	1123.67	396.402	1123.67	798.66	1123.67	579.174	1123.67	653.783	1123.67	1361.52	1123.67	2203.29
1124.56	637.01	1124.56	418.41	1124.56	399.641	1124.56	804.141	1124.56	586.385	1124.56	665.682	1124.56	1370.91	1124.56	2254.16
1125.45	633.618	1125.45	419.307	1125.45	403.739	1125.45	810.836	1125.45	595.207	1125.45	679.869	1125.45	1396.86	1125.45	2307.91
1126.34	631.095	1126.34	420.433	1126.34	407.076	1126.34	818.432	1126.34	605.708	1126.34	697.589	1126.34	1426.25	1126.34	2361.53
1127.23	632.994	1127.23	422.629	1127.23	411.249	1127.23	828.934	1127.23	617.962	1127.23	718.552	1127.23	1464.08	1127.23	2422.06
1128.11	635.669	1128.11	425.268	1128.11	412.999	1128.11	837.587	1128.11	632.699	1128.11	742.478	1128.11	1502.61	1128.11	2496.64
1129	638.351	1129	429.164	1129	421.426	1129	845.472	1129	649.046	1129	767.297	1129	1547.56	1129	2573.46
1129.89	641.036	1129.89	434.259	1129.89	431.419	1129.89	852.609	1129.89	666.04	1129.89	795.041	1129.89	1593.39	1129.89	2648.86
1130.77	645.339	1130.77	440.059	1130.77	442.138	1130.77	859.072	1130.77	686.813	1130.77	824.689	1130.77	1630.86	1130.77	2721.78
1131.66	650.861	1131.66	448.475	1131.66	452.766	1131.66	866.609	1131.66	707.271	1131.66	855.82	1131.66	1663.67	1131.66	2794.58
1132.55	658.519	1132.55	456.118	1132.55	463.076	1132.55	882.428	1132.55	728.581	1132.55	887.172	1132.55	1699.92	1132.55	2845.69
1133.44	671.05	1133.44	464.207	1133.44	473.808	1133.44	897.295	1133.44	750.873	1133.44	919.394	1133.44	1741.48	1133.44	2958.17
1134.32	676.104	1134.32	472.768	1134.32	484.791	1134.32	910.344	1134.32	772.847	1134.32	954.361	1134.32	1791.35	1134.32	3065.22
1135.21	680.893	1135.21	481.587	1135.21	494.228	1135.21	921.831	1135.21	797.068	1135.21	989.242	1135.21	1855.69	1135.21	3156.45
1136.1	690.695	1136.1	490.988	1136.1	502.74	1136.1	932.692	1136.1	820.297	1136.1	1043.03	1136.1	1933.98	1136.1	3238.15
1136.98	702.191	1136.98	501.102	1136.98	511.939	1136.98	951.335	1136.98	867.44	1136.98	1084.81	1136.98	2001.9	1136.98	3290.82
1137.87	715.109	1137.87	513.32	1137.87	523.351	1137.87	971.56	1137.87	913.229	1137.87	1178.92	1137.87	2052.38	1137.87	3315.14
1138.76	728.567	1138.76	522.825	1138.76	536.96	1138.76	996.055	1138.76	957.757	1138.76	1249.76	1138.76	2093.58	1138.76	3333.01
1139.64	744.721	1139.64	534.977	1139.64	552.838	1139.64	1024.29	1139.64	1003.91	1139.64	1318.76	1139.64	2110.92	1139.64	3345.24
1140.53	763.035	1140.53	550.378	1140.53	572.302	1140.53	1045.88	1140.53	1041.95	1140.53	1309.57	1140.53	2111.77	1140.53	3358.64
1141.42	783.875	1141.42	565.751	1141.42	592.468	1141.42	1068.26	1141.42	1062.05	1141.42	1300.83	1141.42	2111.28	1141.42	3337.75
1142.3	807.682	1142.3	583.533	1142.3	610.863	1142.3	1092.81	1142.3	1072.17	1142.3	1316.56	1142.3	2158.07	1142.3	3460.96
1143.19	834.543	1143.19	604.337	1143.19	633.875	1143.19	1125.03	1143.19	1120.14	1143.19	1380.51	1143.19	2219.1	1143.19	3679.36
1144.08	862.678	1144.08	626.417	1144.08	662.296	1144.08	1162.68	1144.08	1175.37	1144.08	1524.51	1144.08	2441.25	1144.08	3912.84
1144.96	895.403	1144.96	650.715	1144.96	695.974	1144.96	1209.41	1144.96	1310.99	1144.96	1771.68	1144.96	2717.63	1144.96	4077.4
1145.85	931.995	1145.85	680.917	1145.85	734.609	1145.85	1275.28	1145.85	1535.33	1145.85	2114.11	1145.85	2922.94	1145.85	4146.72
1146.73	978.089	1146.73	717.119	1146.73	780.929	1146.73	1360.69	1146.73	1763.24	1146.73	2415.64	1146.73	2956.55	1146.73	3862.17
1147.62	1040.87	1147.62	759.41	1147.62	829.848	1147.62	1454.98	1147.62	1934.73	1147.62	2448.04	1147.62	2644.22	1147.62	3427.26
1148.5	1122.81	1148.5	809.287	1148.5	883.738	1148.5	1534.12	1148.5	1803.97	1148.5	2092.55	1148.5	2288.58	1148.5	2977.94
1149.39	1215.59	1149.39	868.562	1149.39	947.545	1149.39	1557.24	1149.39	1603.23	1149.39	1698.32	1149.39	2021.49	1149.39	2668.72
1150.28	1323.22	1150.28	934.423	1150.28	1022.38	1150.28	1580.14	1150.28	1456.62	1150.28	1450.37	1150.28	1841.05	1150.28	2470.16
1151.16	1430.93	1151.16	1010.37	1151.16	1109.9	1151.16	1621.67	1151.16	1433.02	1151.16	1333.97	1151.16	1693.6	1151.16	2328.96
1152.05	1541.66	1152.05	1105.29	1152.05	1211.03	1152.05	1681.41	1152.05	1450.69	1152.05	1296.15	1152.05	1662.38	1152.05	2267.96
1152.93	1638.92	1152.93	1209.82	1152.93	1325.1	1152.93	1747.49	1152.93	1479.2	1152.93	1310.15	1152.93	1643.09	1152.93	2223.42
1153.82	1725.69	1153.82	1335.87	1153.82	1454.81	1153.82	1840.77	1153.82	1539.87	1153.82	1330.83	1153.82	1635.42	1153.82	2206.43
1154.7	1833.78	1154.7	1479.07	1154.7	1596.45	1154.7	1936.39	1154.7	1612.59	1154.7	1354.12	1154.7	1649.46	1154.7	2201.76
1155.59	2036.73	1155.59	1647.43	1155.59	1755.61	1155.59	2041.4	1155.59	1676.86	1155.59	1384.79	1155.59	1671.64	1155.59	2206.23
1156.47	2275.68	1156.47	1870.64	1156.47	1939.25	1156.47	2155.07	1156.47	1732.97	1156.47	1421.45	1156.47	1693.59	1156.47	2203.9
1157.36	2543.88	1157.36	2109.5	1157.36	2106.33	1157.36	2266.62	1157.36	1780.69	1157.36	1456.48	1157.36	1716.14	1157.36	2202.68
1158.24	2866.38	1158.24	2322.68	1158.24	2237.86	1158.24	2351.56	1158.24	1807.07	1158.24	1483.98	1158.24	1737.7	1158.24	2201.62
1159.13	3179.06	1159.13	2566.24	1159.13	2329.14	1159.13	2410.31	1159.13	1827.64	1159.13	1505.51	1159.13	1757.61	1159.13	2196.4
1160.01	3437.26	1160.01	2700.74	1160.01	2361.04	1160.01	2437.19	1160.01	1827.15	1160.01	1516.9	1160.01	1776.76	1160.01	2190.52
1160.9	3545.84	1160.9	2731.87	1160.9	2338.81	1160.9	2420.41	1160.9	1803.42	1160.9	1516.87	1160.9	1795.92	1160.9	2182.83
1161.78	3545.48	1161.78	2674.79	1161.78	2262.24	1161.78	2372.87	1161.78	1761.37	1161.78	1504.63	1161.78	1811.77	1161.78	2178.95
1162.67	3337.93	1162.67	2538.24	1162.67	2140.13	1162.67	2289.34	1162.67	1698.69	1162.67	1478.71	1162.67	1825.49	1162.67	2169.54
1163.55	3042.3	1163.55	2267.82	1163.55	1975.56	1163.55	2187.74	1163.55	1628.28	1163.55	1446.88	1163.55	1838.13	1163.55	2149.17
1164.43	2652.17	1164.43	2004.09	1164.43	1783.64	1164.43	2063.83	1164.43	1549.53	1164.43	1406.06	1164.43	1849.91	1164.43	2119.61
1165.32	2273.16	1165.32	1732.41	1165.32	1586.21	1165.32	1933.17	1165.32	1469.38	1165.32	1360.1	1165.32	1856.74	1165.32	2081.78
1166.2	1911.04	1166.2	1505.81	1166.2	1414.1	1166.2	1796.15	1166.2	1389.11	1166.2	1308.52	1166.2	1858.96	1166.2	2042.34
1167.09	1641.63	1167.09	1308.41	1167.09	1262.72	1167.09	1663.84	1167.09	1308.51	1167.09	1254.28	1167.09	1851.26	1167.09	2010.04
1167.97	1426.06	1167.97	1142.35	1167.97	1130.33	1167.97	1545.53	1167.97	1227.2	1167.97	1196.55	1167.97	1831.3	1167.97	1983.68
1168.85	1249.44	1168.85	1013.63	1168.85	1013.49	1168.85	1441.61	1168.85	1146.93	1168.85	1142.45	1168.85	1827.9	1168.85	1958.26
1169.74	1129.51	1169.74	904.865	1169.74	915.182	1169.74	1353.06	1169.74	1075.37	1169.74	1090.89	1169.74	1807.98	1169.74	1930.84
1170.62	1051.12	1170.62	813.922	1170.62	833.636	1170.62	1276.27	1170.62	1010.76	1170.62	1040.24	1170.62	1791.14	1170.62	1917.76
1171.51	982.836	1171.51	749.782	1171.51	766.341	1171.51	1209.92	1171.51	953.386	1171.51	992.673	1171.51	1767.63	1171.51	1896.79
1172.39	927.946	1172.39	702.737	1172.39	714.399	1172.39	1155.2	1172.39	902.941	1172.39	947.052	1172.39	1745.6	1172.39	1872.98
1173.27	879.255	1173.27	665.299	1173.27	672.181	1173.27	1109.11	1173.27	858.894	1173.27	904.599	1173.27	1714.34	1173.27	1845.2
1174.16	838.411	1174.16	632.907	1174.16	634.776	1174.16	1068.53	1174.16	820.38	1174.16	864.581	1174.16	1690.93	1174.16	1817.3
1175.04	805.326	1175.04	606.586	1175.04	603.695	1175.04	1030.57	1175.04	785.113	1175.04	828.263	1175.04	1664.92	1175.04	1788.82
1175.92	778.434	1175.92	585.229	1175.92	575.964	1175.92	997.658	1175.92	750.772	1175.92	794.564	1175.92	1638.12	1175.92	1754.8
1176.81	756.586	1176.81	563.157	1176.81	550.594	1176.81	968.445	1176.81	719.719	1176.81	761.948	1176.81	1611.66	1176.81	1720.3
1177.69	739.292	1177.69	545.414	1177.69	530.702	1177.69	944.786	1177.69	692.713	1177.69	732.98	1177.69	1580.74	1177.69	1688.47
1178.57	727.088	1178.57	530.452	1178.57	515.58	1178.57	925.464	1178.57	670.359	1178.57	709.082	1178.57	1548.64	1178.57	1661.57
1179.45	718.085	1179.45	517.698	1179.45	503.775	1179.45	909.008	1179.45	649.783	1179.45	688.448	1179.45	1511.34	1179.45	1638.72
1180.34	710.319	1180.34	506.583	1180.34	493.988	1180.34	894.374	1180.34	630.194	1180.34	665.697	1180.34	1477.89	1180.34	1618.86
1181.22	705.379	1181.22	497.02	1181.22	483.949	1181.22	881.665	1181.22	612.664	1181.22	644.384	1181.22	1448.09	1181.22	1599.78
1182.1	699.54	1182.1	488.78	1182.1	473.937	1182.1	874.576	1182.1	599.905	1182.1	628.245	1182.1	1417.12	1182.1	1579.42
1182.99	688.86	1182.99	482.074	1182.99	465.081	1182.99	862.774	1182.99	587.422	1182.99	613.762	1182.99	1385.84	1182.99	1560.36
1183.87	676.554	1183.87	477.495	1183.87	457.439	1183.87	849.128	1183.87	572.237	1183.87	600.588	1183.87	1356.72	1183.87	1540.73
1184.75	670.497	1184.75	474.16	1184.75	450.192	1184.75	835.837	1184.75	560.117	1184.75	589.475	1184.75	1328.41	1184.75	1519.47
1185.63	665.302	1185.63	472.012	1185.63	442.184	1185.63	821.673	1185.63	549.95	1185.63	577.377	1185.63	1301.23	1185.63	1501.2
1186.51	662.284	1186.51	468.734	1186.51	434.868	1186.51	813.82	1186.51	540.881	1186.51	566.186	1186.51	1271.28	1186.51	1486.78
1187.4	660.555	1187.4	462.889	1187.4	429.83	1187.4	807.68	1187.4	531.368	1187.4	554.989	1187.4	1240.26	1187.4	1476.4
1188.28	657.878	1188.28	461.775	1188.28	426.213	1188.28	801.843	1188.28	523.626	1188.28	544.87	1188.28	1218.92	1188.28	1466.83
1189.16	656.766	1189.16	460.713	1189.16	422.471	1189.16	796.37	1189.16	516.271	1189.16	535.877	1189.16	1204.43	1189.16	1456.13
1190.04	655.848	1190.04	460.319	1190.04	419.828	1190.04	790.673	1190.04	509.887	1190.04	527.871	1190.04	1186.44	1190.04	1443.67
1190.92	655.388	1190.92	458.721	1190.92	417.096	1190.92	784.956	1190.92	502.731	1190.92	521.012	1190.92	1169.74	1190.92	1426.78
1191.81	655.369	1191.81	456.038	1191.81	415.031	1191.81	780.842	1191.81	495.392	1191.81	514.738	1191.81	1156.34	1191.81	1411.33
1192.69	654.776	1192.69	453.966	1192.69	412.594	1192.69	776.643	1192.69	488.017	1192.69	510.083	1192.69	1142.72	1192.69	1395.12
1193.57	651.769	1193.57	452.695	1193.57	410.55	1193.57	773.041	1193.57	482.185	1193.57	507.488	1193.57	1133.7	1193.57	1382
1194.45	648.315	1194.45	452.449	1194.45	410.266	1194.45	769.725	1194.45	476.222	1194.45	503.5	1194.45	1123.99	1194.45	1377.27
1195.33	644.752	1195.33	450.758	1195.33	409.829	1195.33	765.413	1195.33	473.661	1195.33	499.737	1195.33	1115.18	1195.33	1371.92
1196.21	644.094	1196.21	449.54	1196.21	410.516	1196.21	760.485	1196.21	469.067	1196.21	495.453	1196.21	1107.57	1196.21	1373.61
1197.09	644.768	1197.09	447.639	1197.09	410.527	1197.09	756.008	1197.09	465.783	1197.09	492.542	1197.09	1099.33	1197.09	1371.62
1197.98	647.552	1197.98	447.627	1197.98	409.405	1197.98	754.166	1197.98	462.524	1197.98	489.283	1197.98	1087	1197.98	1369.85
1198.86	650.008	1198.86	449.765	1198.86	408.505	1198.86	753.26	1198.86	459.429	1198.86	486.161	1198.86	1075	1198.86	1366.01
1199.74	651.222	1199.74	451.742	1199.74	407.298	1199.74	752.823	1199.74	458.114	1199.74	484.895	1199.74	1063.46	1199.74	1354.95
1200.62	651.598	1200.62	453.44	1200.62	406.06	1200.62	753.243	1200.62	456.733	1200.62	482.678	1200.62	1062.22	1200.62	1342.48
1201.5	651.426	1201.5	455.366	1201.5	406.328	1201.5	754.401	1201.5	456.513	1201.5	479.92	1201.5	1063.38	1201.5	1329.91
1202.38	650.991	1202.38	454.588	1202.38	406.58	1202.38	755.571	1202.38	455.954	1202.38	477.667	1202.38	1057.34	1202.38	1319.81
1203.26	650.374	1203.26	452.595	1203.26	406.93	1203.26	756.602	1203.26	454.556	1203.26	476.193	1203.26	1047.16	1203.26	1311.4
1204.14	649.349	1204.14	451.147	1204.14	406.713	1204.14	757.735	1204.14	453.015	1204.14	473.803	1204.14	1035.69	1204.14	1305.31
1205.02	647.778	1205.02	450.26	1205.02	406.583	1205.02	758.233	1205.02	452.025	1205.02	471.508	1205.02	1026.42	1205.02	1302.05
1205.9	645.797	1205.9	450.073	1205.9	406.652	1205.9	757.326	1205.9	452.997	1205.9	470.35	1205.9	1016.1	1205.9	1297.88
1206.78	645.843	1206.78	450.879	1206.78	407.264	1206.78	760.01	1206.78	454.826	1206.78	471.834	1206.78	1009.06	1206.78	1293.19
1207.66	645.743	1207.66	453.021	1207.66	408.311	1207.66	762.911	1207.66	456.945	1207.66	470.817	1207.66	1012.18	1207.66	1290.5
1208.54	645.787	1208.54	453.464	1208.54	408.928	1208.54	765.851	1208.54	458.58	1208.54	470.243	1208.54	1015.46	1208.54	1288.37
1209.42	645.909	1209.42	453.626	1209.42	412.009	1209.42	765.416	1209.42	459.384	1209.42	471.814	1209.42	1015.82	1209.42	1283.94
1210.3	648.145	1210.3	453.634	1210.3	416.036	1210.3	766.655	1210.3	459.9	1210.3	473.822	1210.3	1015.1	1210.3	1275.62
1211.18	651.793	1211.18	455.772	1211.18	420.065	1211.18	769.223	1211.18	460.733	1211.18	474.759	1211.18	1003.9	1211.18	1265.67
1212.06	657.299	1212.06	459.009	1212.06	424.939	1212.06	773.022	1212.06	461.891	1212.06	476.062	1212.06	989.888	1212.06	1263.03
1212.94	662.09	1212.94	465.768	1212.94	430.13	1212.94	777.97	1212.94	463.149	1212.94	477.512	1212.94	978.848	1212.94	1264.91
1213.82	665.582	1213.82	471.407	1213.82	435.028	1213.82	784.858	1213.82	467.377	1213.82	480.146	1213.82	970.584	1213.82	1261.44
1214.7	667.72	1214.7	475.971	1214.7	441.412	1214.7	792.704	1214.7	471.635	1214.7	482.876	1214.7	983.432	1214.7	1254.67
1215.58	670.09	1215.58	481.995	1215.58	448.429	1215.58	800.446	1215.58	481.29	1215.58	484.019	1215.58	987.884	1215.58	1251.49
1216.46	673.124	1216.46	488.321	1216.46	455.064	1216.46	808.523	1216.46	487.538	1216.46	482.306	1216.46	993.392	1216.46	1250.73
1217.34	678.473	1217.34	495.134	1217.34	463.708	1217.34	816.755	1217.34	491.601	1217.34	482.739	1217.34	993.244	1217.34	1238.58
1218.22	685.28	1218.22	503.401	1218.22	470.935	1218.22	823.074	1218.22	493.96	1218.22	483.278	1218.22	985.188	1218.22	1230.3
1219.1	690.241	1219.1	512.991	1219.1	479.161	1219.1	828.313	1219.1	493.551	1219.1	484.468	1219.1	976.704	1219.1	1226.43
1219.98	696.889	1219.98	524.093	1219.98	489.016	1219.98	833.418	1219.98	491.098	1219.98	481.799	1219.98	966.212	1219.98	1220.71
1220.86	706.674	1220.86	536.385	1220.86	497.58	1220.86	837.886	1220.86	493.327	1220.86	479.014	1220.86	954.168	1220.86	1212.02
1221.74	718.1	1221.74	549.904	1221.74	507.72	1221.74	843.069	1221.74	497.099	1221.74	479.402	1221.74	950.044	1221.74	1203.51
1222.62	731.188	1222.62	564.519	1222.62	518.154	1222.62	847.43	1222.62	497.203	1222.62	483.126	1222.62	947.892	1222.62	1194.12
1223.49	746.335	1223.49	580.509	1223.49	526.294	1223.49	850.318	1223.49	496.082	1223.49	486.567	1223.49	951.424	1223.49	1187.42
1224.37	764.456	1224.37	595.604	1224.37	533.073	1224.37	850.396	1224.37	496.628	1224.37	486.757	1224.37	955.228	1224.37	1188.6
1225.25	785.529	1225.25	611.146	1225.25	538.468	1225.25	849.159	1225.25	498.069	1225.25	485.737	1225.25	955.476	1225.25	1193.36
1226.13	808.988	1226.13	625.111	1226.13	543.577	1226.13	845.825	1226.13	495.751	1226.13	482.65	1226.13	953.988	1226.13	1190.36
1227.01	830.345	1227.01	635.746	1227.01	545.545	1227.01	842.386	1227.01	491.193	1227.01	472.898	1227.01	948.368	1227.01	1184.14
1227.89	849.917	1227.89	642.563	1227.89	543.965	1227.89	837.866	1227.89	485.216	1227.89	470.785	1227.89	939.784	1227.89	1178.81
1228.77	866.02	1228.77	649.804	1228.77	543.373	1228.77	830.037	1228.77	481.255	1228.77	469.318	1228.77	935.756	1228.77	1173.22
1229.64	880.299	1229.64	651.851	1229.64	538.256	1229.64	821.643	1229.64	476.66	1229.64	467.648	1229.64	936.928	1229.64	1163.92
1230.52	888.609	1230.52	648.595	1230.52	529.97	1230.52	816.333	1230.52	473.533	1230.52	464.436	1230.52	938.06	1230.52	1147.79
1231.4	887.404	1231.4	641.962	1231.4	518.902	1231.4	812.291	1231.4	469.954	1231.4	457.771	1231.4	936.132	1231.4	1131.83
1232.28	879.498	1232.28	628.632	1232.28	510.646	1232.28	808.865	1232.28	465.395	1232.28	451.274	1232.28	929.18	1232.28	1120.89
1233.16	863.861	1233.16	609.845	1233.16	503.058	1233.16	805.682	1233.16	460.184	1233.16	446.191	1233.16	921.676	1233.16	1113.76
1234.03	845.226	1234.03	597.378	1234.03	493.284	1234.03	802.909	1234.03	454.331	1234.03	442.651	1234.03	911.696	1234.03	1103.5
1234.91	825.26	1234.91	583.363	1234.91	483.396	1234.91	797.087	1234.91	448.527	1234.91	436.178	1234.91	902.944	1234.91	1090.3
1235.79	803.95	1235.79	566.671	1235.79	473.463	1235.79	788.436	1235.79	443.309	1235.79	434.097	1235.79	895.056	1235.79	1077.37
1236.67	783.467	1236.67	551.937	1236.67	463.694	1236.67	780.88	1236.67	438.984	1236.67	430.471	1236.67	888.004	1236.67	1064.44
1237.54	764.074	1237.54	536.086	1237.54	454.182	1237.54	773.483	1237.54	433.949	1237.54	427.049	1237.54	879.892	1237.54	1057.18
1238.42	746.529	1238.42	520.715	1238.42	444.999	1238.42	765.897	1238.42	429.998	1238.42	423.046	1238.42	872.328	1238.42	1047.29
1239.3	730.052	1239.3	506.979	1239.3	436.301	1239.3	761.27	1239.3	426.6	1239.3	418.567	1239.3	864.996	1239.3	1039.63
1240.18	715.445	1240.18	495.175	1240.18	427.781	1240.18	757.93	1240.18	421.373	1240.18	413.854	1240.18	858.076	1240.18	1031.98
1241.05	701.957	1241.05	485.444	1241.05	420.918	1241.05	754.741	1241.05	416.353	1241.05	410.557	1241.05	851.724	1241.05	1017.18
1241.93	688.451	1241.93	475.192	1241.93	415.329	1241.93	750.492	1241.93	412.013	1241.93	405.064	1241.93	840.368	1241.93	1004.33
1242.81	677.213	1242.81	465.349	1242.81	410.722	1242.81	743.581	1242.81	407.341	1242.81	399.36	1242.81	828.624	1242.81	990.64
1243.69	667.84	1243.69	455.068	1243.69	405.174	1243.69	735.951	1243.69	400.693	1243.69	392.417	1243.69	815.044	1243.69	977.34
1244.56	660.598	1244.56	445.113	1244.56	399.251	1244.56	730.415	1244.56	395.263	1244.56	385.975	1244.56	801.46	1244.56	964.376
1245.44	651.465	1245.44	439.867	1245.44	393.713	1245.44	726.497	1245.44	391.12	1245.44	380.972	1245.44	788.472	1245.44	949.884
1246.32	642.24	1246.32	438.424	1246.32	388.53	1246.32	723.488	1246.32	388.591	1246.32	377.166	1246.32	777.16	1246.32	933.748
1247.19	636.924	1247.19	438.084	1247.19	383.969	1247.19	720.662	1247.19	387.109	1247.19	374.787	1247.19	767.708	1247.19	920.228
1248.07	634.09	1248.07	437.475	1248.07	380.897	1248.07	715.038	1248.07	383.327	1248.07	372.963	1248.07	759.264	1248.07	912.5
1248.95	633.776	1248.95	435.912	1248.95	377.777	1248.95	711.505	1248.95	379.615	1248.95	366.856	1248.95	751.064	1248.95	905.968
1249.82	631.826	1249.82	433.204	1249.82	374.81	1249.82	708.132	1249.82	375.913	1249.82	361.703	1249.82	743.452	1249.82	900.148
1250.7	626.004	1250.7	429.625	1250.7	372.865	1250.7	706.747	1250.7	371.874	1250.7	357.106	1250.7	736.504	1250.7	895.084
1251.58	618.887	1251.58	424.568	1251.58	371.446	1251.58	704.841	1251.58	367.046	1251.58	354.255	1251.58	729.304	1251.58	886.308
1252.45	612.338	1252.45	418.615	1252.45	369.901	1252.45	699.71	1252.45	362.083	1252.45	351.021	1252.45	717.892	1252.45	873.148
1253.33	607.231	1253.33	412.834	1253.33	367.311	1253.33	695.254	1253.33	358.569	1253.33	346.309	1253.33	706.176	1253.33	864.152
1254.2	605.632	1254.2	407.169	1254.2	364.254	1254.2	691.121	1254.2	355.908	1254.2	342.245	1254.2	695.52	1254.2	855.476
1255.08	606.462	1255.08	403.136	1255.08	360.836	1255.08	687.766	1255.08	351.698	1255.08	337.974	1255.08	684.644	1255.08	843.444
1255.95	606.917	1255.95	399.85	1255.95	356.966	1255.95	684.85	1255.95	348.684	1255.95	333.876	1255.95	677.12	1255.95	832.852
1256.83	606.456	1256.83	397.549	1256.83	352.295	1256.83	681.854	1256.83	339.585	1256.83	329.611	1256.83	671.292	1256.83	816.588
1257.71	606.266	1257.71	395.622	1257.71	347.528	1257.71	680.027	1257.71	342.757	1257.71	325.494	1257.71	664.968	1257.71	809.528
1258.58	606.349	1258.58	392.256	1258.58	343.349	1258.58	675.535	1258.58	340.352	1258.58	321.334	1258.58	660.94	1258.58	804.912
1259.46	606.021	1259.46	389.142	1259.46	340.433	1259.46	670.61	1259.46	337.951	1259.46	316.169	1259.46	650.516	1259.46	790.552
1260.33	603.97	1260.33	386.313	1260.33	338.059	1260.33	666.579	1260.33	335.675	1260.33	310.792	1260.33	635.724	1260.33	780.272
1261.21	600.661	1261.21	388.937	1261.21	335.823	1261.21	663.38	1261.21	332.265	1261.21	307.412	1261.21	621.84	1261.21	766.588
1262.08	595.825	1262.08	387.587	1262.08	335.375	1262.08	661.959	1262.08	329.671	1262.08	304.176	1262.08	606.984	1262.08	768.736
1262.96	592.153	1262.96	385.911	1262.96	334.468	1262.96	659.969	1262.96	325.756	1262.96	301.142	1262.96	598.92	1262.96	765.468
1263.83	590.223	1263.83	384.297	1263.83	332.928	1263.83	657.337	1263.83	320.785	1263.83	298.062	1263.83	592	1263.83	753.336
1264.71	589.19	1264.71	382.829	1264.71	331.176	1264.71	654.199	1264.71	316.89	1264.71	294.888	1264.71	587.744	1264.71	742.34
1265.58	588.899	1265.58	382.889	1265.58	327.07	1265.58	649.87	1265.58	317.489	1265.58	291.591	1265.58	582.964	1265.58	734.672
1266.46	586.813	1266.46	380.41	1266.46	323.034	1266.46	646.665	1266.46	312.488	1266.46	286.804	1266.46	580.548	1266.46	731.204
1267.33	583.108	1267.33	368.403	1267.33	317.865	1267.33	643.751	1267.33	307.862	1267.33	282.947	1267.33	574.316	1267.33	728.668
1268.21	578.422	1268.21	368.69	1268.21	316.915	1268.21	639.831	1268.21	303.232	1268.21	278.41	1268.21	569.268	1268.21	723.352
1269.08	574.736	1269.08	368.701	1269.08	313.461	1269.08	635.852	1269.08	299.866	1269.08	274.835	1269.08	562.94	1269.08	714.632
1269.96	572.288	1269.96	367.048	1269.96	309.878	1269.96	631.759	1269.96	299.657	1269.96	269.73	1269.96	560.112	1269.96	705.944
1270.83	571.187	1270.83	365.409	1270.83	306.342	1270.83	627.636	1270.83	297.595	1270.83	269.207	1270.83	557.24	1270.83	698.04
1271.71	572.681	1271.71	363.026	1271.71	303.733	1271.71	623.305	1271.71	294.989	1271.71	265.883	1271.71	550.692	1271.71	694.572
1272.58	572.237	1272.58	361.621	1272.58	302.08	1272.58	618.725	1272.58	291.657	1272.58	262.617	1272.58	544.48	1272.58	686.984
1273.45	571.075	1273.45	359.113	1273.45	299.8	1273.45	615.795	1273.45	287.31	1273.45	260.107	1273.45	539.512	1273.45	680.968
1274.33	569.348	1274.33	355.591	1274.33	296.831	1274.33	617.265	1274.33	283.197	1274.33	255.916	1274.33	535.268	1274.33	672.572
1275.2	565.781	1275.2	353.071	1275.2	294.197	1275.2	615.028	1275.2	278.083	1275.2	253.714	1275.2	532.14	1275.2	653.824
1276.08	562.342	1276.08	351.328	1276.08	292.191	1276.08	613.642	1276.08	276.409	1276.08	251.643	1276.08	527.6	1276.08	638.96
1276.95	559.608	1276.95	351.828	1276.95	290.477	1276.95	610.715	1276.95	275.205	1276.95	248.943	1276.95	525.42	1276.95	655.012
1277.83	557.941	1277.83	350.219	1277.83	288.581	1277.83	606.885	1277.83	274.002	1277.83	247.364	1277.83	520.876	1277.83	660.784
1278.7	557.172	1278.7	348.294	1278.7	286.133	1278.7	602.971	1278.7	272.408	1278.7	244.386	1278.7	521.924	1278.7	662.656
1279.57	555.945	1279.57	346.618	1279.57	282.315	1279.57	601.995	1279.57	269.683	1279.57	241.288	1279.57	522.032	1279.57	662.756
1280.45	554.836	1280.45	344.832	1280.45	277.384	1280.45	599.702	1280.45	265.75	1280.45	238.747	1280.45	517.768	1280.45	659.904
1281.32	553.114	1281.32	342.085	1281.32	272.886	1281.32	595.734	1281.32	262.741	1281.32	237.714	1281.32	512.604	1281.32	653.392
1282.19	550.935	1282.19	340.253	1282.19	268.31	1282.19	590.736	1282.19	257.678	1282.19	236.883	1282.19	503.352	1282.19	647.124
1283.07	548.195	1283.07	337.065	1283.07	265.268	1283.07	585.908	1283.07	253.88	1283.07	234.227	1283.07	486.32	1283.07	642.46
1283.94	544.811	1283.94	334.506	1283.94	262.93	1283.94	581.65	1283.94	250.432	1283.94	231.95	1283.94	478.92	1283.94	638.524
1284.81	542.305	1284.81	330.932	1284.81	261.897	1284.81	578.708	1284.81	250.867	1284.81	228.926	1284.81	479.26	1284.81	636.128
1285.69	541.309	1285.69	326.745	1285.69	262.772	1285.69	575.011	1285.69	251.092	1285.69	225.161	1285.69	478.56	1285.69	633.976
1286.56	540.104	1286.56	323.02	1286.56	263.653	1286.56	572.369	1286.56	248.626	1286.56	221.755	1286.56	482.704	1286.56	630.476
1287.43	538.607	1287.43	319.571	1287.43	263.647	1287.43	571.032	1287.43	245.684	1287.43	218.718	1287.43	476.976	1287.43	635.084
1288.31	539.665	1288.31	316.401	1288.31	261.099	1288.31	569.557	1288.31	242.571	1288.31	216.403	1288.31	479.64	1288.31	630.096
1289.18	539.383	1289.18	315.008	1289.18	256.926	1289.18	569.39	1289.18	239.842	1289.18	215.151	1289.18	473.86	1289.18	626.092
1290.05	537.376	1290.05	314.783	1290.05	253.22	1290.05	567.787	1290.05	237.495	1290.05	214.349	1290.05	470.14	1290.05	620.62
1290.92	535.254	1290.92	315.872	1290.92	250.172	1290.92	564.395	1290.92	235.511	1290.92	213.921	1290.92	466.424	1290.92	615.284
1291.8	529.741	1291.8	315.355	1291.8	247.518	1291.8	563.38	1291.8	233.975	1291.8	212.922	1291.8	463.908	1291.8	611.568
1292.67	521.02	1292.67	314.762	1292.67	245.439	1292.67	562.465	1292.67	231.919	1292.67	212.315	1292.67	464.048	1292.67	611.632
1293.54	527.049	1293.54	313.563	1293.54	244.571	1293.54	561.838	1293.54	230.199	1293.54	211.717	1293.54	465.048	1293.54	612.444
1294.41	526.643	1294.41	312.603	1294.41	243.239	1294.41	561.956	1294.41	229.347	1294.41	210.898	1294.41	467.28	1294.41	608.884
1295.29	527.014	1295.29	310.732	1295.29	241.835	1295.29	561.798	1295.29	229.216	1295.29	210.072	1295.29	466.448	1295.29	605.212
1296.16	528.118	1296.16	308.397	1296.16	237.289	1296.16	559.738	1296.16	228.967	1296.16	209.33	1296.16	464.548	1296.16	600.164
1297.03	527.024	1297.03	306.297	1297.03	234.474	1297.03	556.495	1297.03	228.098	1297.03	208.573	1297.03	461.468	1297.03	597.312
1297.9	525.138	1297.9	304.741	1297.9	232.77	1297.9	553.127	1297.9	226.661	1297.9	207.615	1297.9	457.196	1297.9	596.584
1298.77	521.652	1298.77	303.766	1298.77	231.206	1298.77	549.473	1298.77	223.887	1298.77	206.57	1298.77	450.64	1298.77	596.788
1299.64	518.924	1299.64	302.967	1299.64	230.894	1299.64	546.467	1299.64	220.625	1299.64	205.329	1299.64	446.6	1299.64	597.184
1300.52	516.629	1300.52	300.018	1300.52	229.01	1300.52	544.439	1300.52	219.513	1300.52	203.288	1300.52	451	1300.52	593.264
1301.39	515.039	1301.39	296.855	1301.39	227.827	1301.39	544.215	1301.39	220.03	1301.39	202.174	1301.39	451.744	1301.39	591.744
1302.26	517.164	1302.26	294.382	1302.26	225.861	1302.26	542.354	1302.26	220.068	1302.26	201.382	1302.26	450.548	1302.26	590.136
1303.13	503.264	1303.13	292.467	1303.13	223.315	1303.13	539.541	1303.13	219.962	1303.13	200.974	1303.13	450.276	1303.13	589.608
1304	487.867	1304	291.307	1304	221.304	1304	534.364	1304	220.026	1304	200.836	1304	446.004	1304	588.82
1304.88	508.205	1304.88	290.68	1304.88	218.188	1304.88	532.655	1304.88	218.869	1304.88	200.676	1304.88	442.452	1304.88	587.4
1305.75	506.088	1305.75	290.464	1305.75	215.816	1305.75	534.522	1305.75	217.832	1305.75	200.572	1305.75	442.656	1305.75	585.836
1306.62	505.215	1306.62	286.823	1306.62	216.171	1306.62	533.692	1306.62	217.336	1306.62	200.693	1306.62	437.3	1306.62	583.808
1307.49	504.866	1307.49	284.895	1307.49	216.359	1307.49	532.773	1307.49	216.736	1307.49	201.021	1307.49	432.332	1307.49	579.78
1308.36	505.955	1308.36	285.525	1308.36	219.072	1308.36	532.05	1308.36	214.285	1308.36	200.952	1308.36	429.86	1308.36	575.3
1309.23	506.919	1309.23	285.759	1309.23	220.207	1309.23	531.532	1309.23	214.34	1309.23	199.138	1309.23	430.576	1309.23	570.576
1310.1	506.695	1310.1	282.942	1310.1	218.662	1310.1	531.478	1310.1	216.013	1310.1	198.579	1310.1	431.112	1310.1	567.296
1310.97	507.49	1310.97	286.287	1310.97	213.042	1310.97	531.258	1310.97	217.263	1310.97	197.692	1310.97	428.32	1310.97	563.344
1311.84	506.806	1311.84	284.975	1311.84	221.167	1311.84	532.5	1311.84	217.56	1311.84	194.913	1311.84	432.04	1311.84	560.708
1312.71	506.225	1312.71	282.86	1312.71	220.668	1312.71	531.248	1312.71	217.01	1312.71	194.252	1312.71	435.196	1312.71	559.644
1313.58	505.025	1313.58	281.378	1313.58	218.377	1313.58	529.633	1313.58	216.682	1313.58	195.344	1313.58	438.084	1313.58	561.252
1314.45	503.079	1314.45	280.696	1314.45	216.162	1314.45	528.703	1314.45	215.606	1314.45	196.002	1314.45	440.112	1314.45	561.216
1315.33	501.31	1315.33	280.56	1315.33	214.806	1315.33	527.904	1315.33	214.673	1315.33	199.588	1315.33	440.508	1315.33	562.608
1316.2	501.282	1316.2	281.121	1316.2	211.129	1316.2	528.317	1316.2	213.868	1316.2	197.081	1316.2	440.28	1316.2	563.632
1317.06	500.368	1317.06	283.479	1317.06	210.676	1317.06	529.096	1317.06	212.978	1317.06	194.844	1317.06	439.888	1317.06	566.44
1317.94	501.211	1317.94	284.936	1317.94	210.391	1317.94	531.002	1317.94	212.428	1317.94	193.147	1317.94	438.856	1317.94	568.216
1318.81	504.483	1318.81	284.699	1318.81	212.014	1318.81	532.607	1318.81	212.241	1318.81	190.648	1318.81	436.46	1318.81	569.112
1319.68	505.649	1319.68	284.337	1319.68	215.43	1319.68	533.497	1319.68	211.925	1319.68	192.663	1319.68	431.94	1319.68	566.744
1320.55	505.323	1320.55	283.986	1320.55	217.392	1320.55	533.626	1320.55	211.038	1320.55	194.79	1320.55	429.952	1320.55	562.496
1321.41	504.901	1321.41	283.418	1321.41	217.038	1321.41	531.843	1321.41	210.804	1321.41	196.387	1321.41	431.176	1321.41	559.88
1322.29	504.168	1322.29	276.726	1322.29	215.563	1322.29	529.618	1322.29	210.902	1322.29	197.782	1322.29	430.708	1322.29	562.792
1323.15	503.274	1323.15	281.071	1323.15	214.52	1323.15	527.213	1323.15	211.313	1323.15	198.88	1323.15	432.44	1323.15	561.556
1324.02	503.188	1324.02	283.394	1324.02	213.147	1324.02	524.672	1324.02	211.865	1324.02	199.095	1324.02	432.32	1324.02	558.968
1324.89	502.943	1324.89	285.752	1324.89	212.742	1324.89	522.495	1324.89	212.407	1324.89	197.884	1324.89	427.336	1324.89	556.444
1325.76	500.719	1325.76	285.861	1325.76	212.666	1325.76	520.745	1325.76	209.553	1325.76	196.011	1325.76	426.144	1325.76	552.984
1326.63	499.94	1326.63	285.381	1326.63	212.439	1326.63	520.115	1326.63	210.745	1326.63	194.237	1326.63	427.836	1326.63	551.272
1327.5	500.513	1327.5	284.803	1327.5	212.487	1327.5	520.695	1327.5	211.425	1327.5	193.021	1327.5	426.04	1327.5	552.764
1328.37	502.03	1328.37	283.481	1328.37	212.162	1328.37	522.357	1328.37	211.658	1328.37	193.111	1328.37	426.744	1328.37	555.748
1329.24	501.862	1329.24	282.537	1329.24	211.793	1329.24	523.984	1329.24	211.65	1329.24	193.393	1329.24	428.568	1329.24	559.736
1330.11	500.247	1330.11	282.472	1330.11	211.561	1330.11	525.807	1330.11	212.507	1330.11	192.36	1330.11	430.364	1330.11	561.956
1330.98	500.828	1330.98	283.854	1330.98	211.733	1330.98	528.8	1330.98	213.973	1330.98	194.181	1330.98	430.812	1330.98	565.072
1331.85	501.289	1331.85	283.929	1331.85	212.104	1331.85	527.994	1331.85	212.906	1331.85	193.899	1331.85	429.072	1331.85	561.932
1332.72	502.152	1332.72	283.26	1332.72	211.917	1332.72	526.363	1332.72	211.838	1332.72	194.143	1332.72	425.948	1332.72	565.636
1333.59	503.165	1333.59	282.658	1333.59	212.087	1333.59	522.775	1333.59	211.052	1333.59	194.922	1333.59	422.824	1333.59	565.98
1334.45	504.193	1334.45	281.589	1334.45	212.189	1334.45	518.655	1334.45	209.647	1334.45	193.683	1334.45	421.876	1334.45	561.568
1335.32	505.184	1335.32	281.129	1335.32	212.571	1335.32	515.193	1335.32	210.623	1335.32	194.552	1335.32	423.376	1335.32	564
1336.19	507.242	1336.19	280.997	1336.19	212.903	1336.19	515.13	1336.19	211.912	1336.19	193.991	1336.19	426.948	1336.19	559.356
1337.06	509.671	1337.06	281.71	1337.06	212.75	1337.06	517.325	1337.06	213.518	1337.06	193.872	1337.06	424.34	1337.06	563.256
1337.93	511.971	1337.93	282.142	1337.93	212.399	1337.93	518.99	1337.93	214.257	1337.93	196.309	1337.93	421.352	1337.93	568.548
1338.8	511.655	1338.8	282.704	1338.8	210.558	1338.8	519.671	1338.8	214.52	1338.8	197.169	1338.8	419.484	1338.8	567.932
1339.66	508.967	1339.66	282.445	1339.66	208.978	1339.66	521.848	1339.66	213.916	1339.66	196.393	1339.66	422.452	1339.66	563.552
1340.53	507.641	1340.53	284.347	1340.53	208.377	1340.53	524.215	1340.53	212.599	1340.53	195.067	1340.53	427.312	1340.53	559.56
1341.4	509.312	1341.4	285.377	1341.4	208.625	1341.4	525.35	1341.4	211.804	1341.4	193.521	1341.4	423.704	1341.4	552.952
1342.27	507.485	1342.27	285.023	1342.27	208.916	1342.27	518.516	1342.27	212.111	1342.27	192.242	1342.27	418.208	1342.27	548.96
1343.14	502.915	1343.14	284.366	1343.14	209.254	1343.14	518.359	1343.14	213.544	1343.14	190.366	1343.14	416.272	1343.14	547.832
1344	504.144	1344	279.176	1344	209.689	1344	518.741	1344	213.973	1344	188.676	1344	417.7	1344	547.316
1344.87	505.162	1344.87	278.319	1344.87	209.754	1344.87	517.99	1344.87	214.005	1344.87	188.453	1344.87	421.304	1344.87	547.416
1345.74	507.945	1345.74	281.374	1345.74	209.408	1345.74	516.538	1345.74	212.325	1345.74	189.623	1345.74	423.016	1345.74	548.752
1346.61	510.429	1346.61	284.197	1346.61	209.579	1346.61	515.181	1346.61	210.509	1346.61	191.951	1346.61	422.064	1346.61	549.556
1347.47	512.958	1347.47	284.132	1347.47	208.999	1347.47	513.421	1347.47	208.623	1347.47	193.283	1347.47	421.048	1347.47	553.072
1348.34	514.16	1348.34	283.648	1348.34	208.107	1348.34	511.429	1348.34	207.003	1348.34	194.273	1348.34	420.924	1348.34	558.648
1349.21	506.893	1349.21	283.76	1349.21	207.192	1349.21	511.583	1349.21	205.505	1349.21	194.321	1349.21	423.492	1349.21	560.328
1350.08	507.529	1350.08	283.192	1350.08	206.657	1350.08	513.765	1350.08	203.822	1350.08	192.721	1350.08	426.076	1350.08	566.28
1350.94	508.73	1350.94	283.562	1350.94	206.944	1350.94	515.583	1350.94	204.981	1350.94	190.77	1350.94	429.312	1350.94	568.464
1351.81	509.907	1351.81	284.285	1351.81	207.853	1351.81	516.512	1351.81	205.47	1351.81	189.159	1351.81	430.044	1351.81	551.664
1352.68	511.187	1352.68	284.333	1352.68	210.325	1352.68	514.005	1352.68	208.569	1352.68	188.014	1352.68	430.532	1352.68	545.684
1353.54	510.103	1353.54	282.624	1353.54	210.485	1353.54	511.12	1353.54	208.533	1353.54	188.041	1353.54	430.808	1353.54	545.472
1354.41	507.353	1354.41	280.64	1354.41	209.158	1354.41	508.739	1354.41	210.518	1354.41	188.594	1354.41	432.568	1354.41	548.528
1355.28	504.828	1355.28	278.766	1355.28	206.915	1355.28	505.651	1355.28	210.084	1355.28	189.498	1355.28	431.768	1355.28	555.62
1356.14	503.753	1356.14	277.454	1356.14	204.894	1356.14	502.132	1356.14	209.572	1356.14	189.358	1356.14	429.228	1356.14	561.224
1357.01	501.704	1357.01	276.918	1357.01	204.37	1357.01	500.502	1357.01	209.067	1357.01	189.217	1357.01	429.516	1357.01	566.38
1357.88	500.231	1357.88	276.942	1357.88	205.439	1357.88	503.244	1357.88	207.786	1357.88	188.946	1357.88	430.452	1357.88	569.156
1358.74	498.799	1358.74	280.057	1358.74	206.537	1358.74	500.991	1358.74	202.451	1358.74	188.304	1358.74	431.292	1358.74	569.328
1359.61	500.68	1359.61	279.994	1359.61	206.349	1359.61	501.36	1359.61	204.576	1359.61	189.18	1359.61	433.248	1359.61	568.592
1360.48	505.367	1360.48	277.994	1360.48	206.258	1360.48	502.767	1360.48	205.309	1360.48	188.735	1360.48	434.192	1360.48	568.316
1361.34	505.883	1361.34	275.084	1361.34	205.822	1361.34	504.022	1361.34	206.194	1361.34	191.083	1361.34	430.616	1361.34	568.772
1362.21	506.04	1362.21	277.827	1362.21	205.541	1362.21	505.591	1362.21	205.821	1362.21	192.295	1362.21	429.98	1362.21	569.752
1363.07	506.215	1363.07	281.777	1363.07	205.644	1363.07	506.264	1363.07	205.426	1363.07	194.33	1363.07	433.152	1363.07	565.8
1363.94	507.22	1363.94	282.655	1363.94	205.704	1363.94	508.835	1363.94	204.716	1363.94	194.313	1363.94	435.74	1363.94	567.788
1364.8	508.51	1364.8	281.127	1364.8	205.943	1364.8	510.42	1364.8	204.956	1364.8	193.065	1364.8	435.872	1364.8	571.408
1365.67	508.583	1365.67	280.062	1365.67	205.844	1365.67	510.998	1365.67	205.948	1365.67	191.485	1365.67	435.38	1365.67	573.304
1366.54	509.316	1366.54	280.573	1366.54	206.084	1366.54	509.767	1366.54	207.037	1366.54	190.372	1366.54	434.3	1366.54	571.628
1367.4	508.71	1367.4	280.924	1367.4	206.012	1367.4	508.733	1367.4	207.656	1367.4	189.657	1367.4	432.732	1367.4	569.296
1368.27	508.482	1368.27	280.876	1368.27	205.98	1368.27	507.5	1368.27	207.108	1368.27	188.844	1368.27	431.96	1368.27	568.056
1369.13	509.865	1369.13	281.05	1369.13	206.347	1369.13	505.645	1369.13	206.147	1369.13	188.227	1369.13	433.5	1369.13	564.768
1370	510.648	1370	280.623	1370	207.219	1370	504.688	1370	205.251	1370	187.526	1370	435.556	1370	559.648
1370.86	511.262	1370.86	281.209	1370.86	207.619	1370.86	504.248	1370.86	204.472	1370.86	187.59	1370.86	438.488	1370.86	560.5
1371.73	510.398	1371.73	281.857	1371.73	207.741	1371.73	505.374	1371.73	203.989	1371.73	188.906	1371.73	441.58	1371.73	564.844
1372.59	510.204	1372.59	281.65	1372.59	207.922	1372.59	505.82	1372.59	203.725	1372.59	190.3	1372.59	444.608	1372.59	568.992
1373.46	512.215	1373.46	279.846	1373.46	208.323	1373.46	505.713	1373.46	204.617	1373.46	189.673	1373.46	445.748	1373.46	573.276
1374.32	510.906	1374.32	277.11	1374.32	208.164	1374.32	504.753	1374.32	205.185	1374.32	188.976	1374.32	444.576	1374.32	581.024
1375.19	505.828	1375.19	276.277	1375.19	207.752	1375.19	504.792	1375.19	205.529	1375.19	188.126	1375.19	444.112	1375.19	581.696
1376.06	509.102	1376.06	276.564	1376.06	207.46	1376.06	504.815	1376.06	206.61	1376.06	188.59	1376.06	445.376	1376.06	582.368
1376.92	511.373	1376.92	276.817	1376.92	207.004	1376.92	505.205	1376.92	207.78	1376.92	189.001	1376.92	446.536	1376.92	583.5
1377.78	513.933	1377.78	276.955	1377.78	205.807	1377.78	504.596	1377.78	210.978	1377.78	189.379	1377.78	445.36	1377.78	584.916
1378.65	514.461	1378.65	275.954	1378.65	205.405	1378.65	503.484	1378.65	209.275	1378.65	189.961	1378.65	444.112	1378.65	585.828
1379.51	513.224	1379.51	276.949	1379.51	205.463	1379.51	502.82	1379.51	207.878	1379.51	190.476	1379.51	445.712	1379.51	587.8
1380.38	506.131	1380.38	278.492	1380.38	205.914	1380.38	502.282	1380.38	207.539	1380.38	191.243	1380.38	446.18	1380.38	591.2
1381.24	505.46	1381.24	278.896	1381.24	206.97	1381.24	503.26	1381.24	207.39	1381.24	191.852	1381.24	446.716	1381.24	593.724
1382.11	510.51	1382.11	278.818	1382.11	207.146	1382.11	504.113	1382.11	206.866	1382.11	193.565	1382.11	447.664	1382.11	593.612
1382.97	513.197	1382.97	277.894	1382.97	207.456	1382.97	502.96	1382.97	206.527	1382.97	194.771	1382.97	450.996	1382.97	591.716
1383.83	510.491	1383.83	276.514	1383.83	208.322	1383.83	502.91	1383.83	207.854	1383.83	195.643	1383.83	453.728	1383.83	588.828
1384.7	507.855	1384.7	275.172	1384.7	209.007	1384.7	501.837	1384.7	205.837	1384.7	196.604	1384.7	455.596	1384.7	586.244
1385.56	505.686	1385.56	273.29	1385.56	209.812	1385.56	501.018	1385.56	208.081	1385.56	198.022	1385.56	456.556	1385.56	582.248
1386.43	505.977	1386.43	274.395	1386.43	210.109	1386.43	502.11	1386.43	208.59	1386.43	198.624	1386.43	458.376	1386.43	572.924
1387.29	505.795	1387.29	276.107	1387.29	208.735	1387.29	503.129	1387.29	211.997	1387.29	198.725	1387.29	461.5	1387.29	580.72
1388.15	505.631	1388.15	277.789	1388.15	206.67	1388.15	502.569	1388.15	213.937	1388.15	198.678	1388.15	463.768	1388.15	586.06
1389.02	507.332	1389.02	278.708	1389.02	204.526	1389.02	501.713	1389.02	217.726	1389.02	198.024	1389.02	464.652	1389.02	588.92
1389.88	506.615	1389.88	279.204	1389.88	204.11	1389.88	499.429	1389.88	216.063	1389.88	197.015	1389.88	465.288	1389.88	589.784
1390.74	507.506	1390.74	279.229	1390.74	204.473	1390.74	498.54	1390.74	214.25	1390.74	198.672	1390.74	466.052	1390.74	588.384
1391.61	508.006	1391.61	279.063	1391.61	205.764	1391.61	498.488	1391.61	214.595	1391.61	199.721	1391.61	464.86	1391.61	589.8
1392.47	506.824	1392.47	278.432	1392.47	207.043	1392.47	499.076	1392.47	215.268	1392.47	201.298	1392.47	464.652	1392.47	592.032
1393.33	506.722	1393.33	278.245	1393.33	207.622	1393.33	498.76	1393.33	215.787	1393.33	202.408	1393.33	464.996	1393.33	591.976
1394.2	501.833	1394.2	275.585	1394.2	207.834	1394.2	497.947	1394.2	216.44	1394.2	201.164	1394.2	464.276	1394.2	594.028
1395.06	504.82	1395.06	280.956	1395.06	207.947	1395.06	497.539	1395.06	217.132	1395.06	200.234	1395.06	460.88	1395.06	594.484
1395.92	507.426	1395.92	278.638	1395.92	209.356	1395.92	497.059	1395.92	217.919	1395.92	199.795	1395.92	457.648	1395.92	596.708
1396.79	508.134	1396.79	280.123	1396.79	210.461	1396.79	496.203	1396.79	217.833	1396.79	201.177	1396.79	459.656	1396.79	599.196
1397.65	506.653	1397.65	280.235	1397.65	211.494	1397.65	497.177	1397.65	217.202	1397.65	202.69	1397.65	465.388	1397.65	600.956
1398.51	504.744	1398.51	280.116	1398.51	212.069	1398.51	498.479	1398.51	218.163	1398.51	204.531	1398.51	465.64	1398.51	600.756
1399.38	502.815	1399.38	278.208	1399.38	211.769	1399.38	501.865	1399.38	220.027	1399.38	205.013	1399.38	460.6	1399.38	599.004
1400.24	501.32	1400.24	276.19	1400.24	211.625	1400.24	506.791	1400.24	221.908	1400.24	205.765	1400.24	455.66	1400.24	596.716
1401.1	500.974	1401.1	275.677	1401.1	211.636	1401.1	510.875	1401.1	222.622	1401.1	206.13	1401.1	452.824	1401.1	594.688
1401.96	501.629	1401.96	277.059	1401.96	212.093	1401.96	511.173	1401.96	223.722	1401.96	207.182	1401.96	455.944	1401.96	591.732
1402.83	503.118	1402.83	277.807	1402.83	212.614	1402.83	509.902	1402.83	225.274	1402.83	207.915	1402.83	463.168	1402.83	589.284
1403.69	505.672	1403.69	278.302	1403.69	213.447	1403.69	508.967	1403.69	226.936	1403.69	209.025	1403.69	470.616	1403.69	590.632
1404.55	510.194	1404.55	277.78	1404.55	214.204	1404.55	507.475	1404.55	228.129	1404.55	209.929	1404.55	470.68	1404.55	594.948
1405.41	514.324	1405.41	277.83	1405.41	214.928	1405.41	505.189	1405.41	229.022	1405.41	210.915	1405.41	468.984	1405.41	592.18
1406.27	516.207	1406.27	278.688	1406.27	215.947	1406.27	503.394	1406.27	229.74	1406.27	212.113	1406.27	466.308	1406.27	588.96
1407.14	516.77	1407.14	279.502	1407.14	216.473	1407.14	506.83	1407.14	230.996	1407.14	213.088	1407.14	463.028	1407.14	586.192
1408	515.125	1408	280.514	1408	217.113	1408	510.158	1408	232.499	1408	212.781	1408	463.84	1408	585.46
1408.86	512.105	1408.86	281.699	1408.86	217.967	1408.86	514.223	1408.86	234.73	1408.86	211.339	1408.86	466.312	1408.86	585.188
1409.72	511.436	1409.72	283.435	1409.72	219.114	1409.72	515.717	1409.72	237.061	1409.72	210.026	1409.72	469.748	1409.72	584.348
1410.58	511.584	1410.58	284.829	1410.58	220.912	1410.58	516.419	1410.58	238.626	1410.58	210.06	1410.58	471.964	1410.58	584.124
1411.44	512.205	1411.44	284.795	1411.44	222.094	1411.44	513.649	1411.44	239.763	1411.44	210.779	1411.44	468.508	1411.44	586.676
1412.31	514.623	1412.31	284.524	1412.31	223.054	1412.31	508.509	1412.31	240.686	1412.31	211.668	1412.31	464.5	1412.31	586.844
1413.17	519.61	1413.17	284.755	1413.17	224.408	1413.17	509.603	1413.17	241.793	1413.17	211.332	1413.17	457.832	1413.17	588.668
1414.03	523.192	1414.03	285.853	1414.03	226.201	1414.03	513.087	1414.03	242.284	1414.03	211.551	1414.03	454.32	1414.03	587.232
1414.89	524.741	1414.89	286.305	1414.89	227.312	1414.89	515.892	1414.89	243.05	1414.89	211.591	1414.89	452.068	1414.89	587.148
1415.75	524.009	1415.75	286.218	1415.75	228.025	1415.75	518.728	1415.75	243.678	1415.75	212.501	1415.75	455.304	1415.75	586.008
1416.61	523.239	1416.61	285.46	1416.61	228.375	1416.61	520.378	1416.61	244.253	1416.61	213.566	1416.61	455.572	1416.61	584.484
1417.47	522.032	1417.47	284.808	1417.47	228.042	1417.47	521.283	1417.47	243.09	1417.47	213.588	1417.47	453.716	1417.47	581.748
1418.33	520.991	1418.33	286.53	1418.33	227.728	1418.33	520.443	1418.33	241.257	1418.33	213.627	1418.33	452.48	1418.33	580.556
1419.19	521.547	1419.19	289.78	1419.19	227.811	1419.19	524.731	1419.19	241.453	1419.19	212.318	1419.19	453.252	1419.19	578.856
1420.06	523.416	1420.06	292.285	1420.06	227.649	1420.06	524.387	1420.06	243.231	1420.06	211.3	1420.06	454.544	1420.06	581.324
1420.92	524.462	1420.92	293.024	1420.92	227.543	1420.92	521.494	1420.92	242.56	1420.92	210.49	1420.92	456.224	1420.92	582.272
1421.78	525.643	1421.78	292.032	1421.78	228.309	1421.78	519.437	1421.78	241.054	1421.78	208.62	1421.78	457.584	1421.78	577.936
1422.64	527.163	1422.64	291.552	1422.64	229.878	1422.64	520.936	1422.64	239.278	1422.64	206.995	1422.64	459.432	1422.64	574.612
1423.5	528.63	1423.5	291.226	1423.5	231.391	1423.5	522.592	1423.5	237.806	1423.5	206.835	1423.5	460.108	1423.5	576.904
1424.36	529.756	1424.36	294.446	1424.36	233.337	1424.36	522.264	1424.36	238.493	1424.36	207.624	1424.36	459.268	1424.36	580.096
1425.22	531.859	1425.22	295.09	1425.22	234.149	1425.22	523.492	1425.22	238.335	1425.22	207.838	1425.22	457.036	1425.22	586.756
1426.08	534.069	1426.08	296.139	1426.08	235.864	1426.08	522.557	1426.08	238.179	1426.08	207.666	1426.08	451.472	1426.08	587.344
1426.94	535.703	1426.94	297.44	1426.94	237.687	1426.94	521.388	1426.94	238.397	1426.94	207.922	1426.94	450.304	1426.94	585.12
1427.8	537.546	1427.8	298.684	1427.8	238.825	1427.8	520.277	1427.8	238.937	1427.8	206.108	1427.8	450.096	1427.8	583.308
1428.66	541.556	1428.66	299.482	1428.66	240.277	1428.66	521.253	1428.66	240.553	1428.66	204.406	1428.66	449.324	1428.66	580.292
1429.52	542.793	1429.52	299.963	1429.52	240.801	1429.52	520.43	1429.52	241.186	1429.52	203.129	1429.52	446.676	1429.52	577.4
1430.38	544.567	1430.38	299.877	1430.38	239.854	1430.38	518.878	1430.38	241.429	1430.38	204.212	1430.38	444.192	1430.38	575.544
1431.24	543.07	1431.24	300.312	1431.24	238.355	1431.24	519.396	1431.24	241.075	1431.24	203.188	1431.24	444.256	1431.24	571.32
1432.1	538.473	1432.1	301.08	1432.1	237.558	1432.1	520.117	1432.1	240.74	1432.1	203.72	1432.1	445.788	1432.1	571.948
1432.96	529.974	1432.96	302.25	1432.96	237.007	1432.96	521.134	1432.96	240.364	1432.96	203.964	1432.96	444.46	1432.96	574.232
1433.82	530.27	1433.82	303.227	1433.82	237.091	1433.82	521.972	1433.82	239.582	1433.82	202.667	1433.82	443.412	1433.82	578.044
1434.68	539.452	1434.68	303.631	1434.68	237.67	1434.68	522.633	1434.68	237.825	1434.68	202.847	1434.68	442.092	1434.68	579.548
1435.54	547.539	1435.54	304.828	1435.54	238.675	1435.54	522.908	1435.54	234.184	1435.54	202.528	1435.54	441.112	1435.54	576.52
1436.4	547.701	1436.4	305.342	1436.4	240.142	1436.4	522.194	1436.4	232.204	1436.4	201.717	1436.4	439.676	1436.4	570.648
1437.26	545.896	1437.26	305.576	1437.26	240.026	1437.26	520.901	1437.26	232.281	1437.26	201.201	1437.26	438.008	1437.26	571.096
1438.11	543.225	1438.11	305.709	1438.11	239.673	1438.11	517.649	1438.11	234.622	1438.11	201.221	1438.11	437.916	1438.11	569.724
1438.97	541.723	1438.97	305.186	1438.97	239.116	1438.97	516.251	1438.97	234.281	1438.97	201.404	1438.97	438.696	1438.97	568
1439.83	540.928	1439.83	304.579	1439.83	238.529	1439.83	516.699	1439.83	233.648	1439.83	200.745	1439.83	439.872	1439.83	568.288
1440.69	541.363	1440.69	304.064	1440.69	237.995	1440.69	516.047	1440.69	234.355	1440.69	199.508	1440.69	439.72	1440.69	567.076
1441.55	541.222	1441.55	303.738	1441.55	238.251	1441.55	515.092	1441.55	234.952	1441.55	198.922	1441.55	438.916	1441.55	562.06
1442.41	540.189	1442.41	302.856	1442.41	238.905	1442.41	513.597	1442.41	234.809	1442.41	198.399	1442.41	439.34	1442.41	562.264
1443.27	539.856	1443.27	301.761	1443.27	239.829	1443.27	514.485	1443.27	233.739	1443.27	197.718	1443.27	435.548	1443.27	561.38
1444.12	539.81	1444.12	300.844	1444.12	240.45	1444.12	517.194	1444.12	233.046	1444.12	197.524	1444.12	430.432	1444.12	559.76
1444.98	541.018	1444.98	300.5	1444.98	240.604	1444.98	519.881	1444.98	233.482	1444.98	196.466	1444.98	424.868	1444.98	556.384
1445.84	542.823	1445.84	301.059	1445.84	240.726	1445.84	522.296	1445.84	233.313	1445.84	195.92	1445.84	422.476	1445.84	553.036
1446.7	545.353	1446.7	301.169	1446.7	238.454	1446.7	523.001	1446.7	233.187	1446.7	197.306	1446.7	421.492	1446.7	552.48
1447.56	548.25	1447.56	302.022	1447.56	236.175	1447.56	521.804	1447.56	232.864	1447.56	199.061	1447.56	421.044	1447.56	550.364
1448.42	550.379	1448.42	302.147	1448.42	234.977	1448.42	518.328	1448.42	232.16	1448.42	198.313	1448.42	420.396	1448.42	548.664
1449.28	551.679	1449.28	301.9	1449.28	234.64	1449.28	515.131	1449.28	231.534	1449.28	195.999	1449.28	418.404	1449.28	547.48
1450.13	552.464	1450.13	301.623	1450.13	234.096	1450.13	512.637	1450.13	231.216	1450.13	195.69	1450.13	417.016	1450.13	549.008
1450.99	549.211	1450.99	301.376	1450.99	233.733	1450.99	509.338	1450.99	230.81	1450.99	195.297	1450.99	416.312	1450.99	551.868
1451.85	550.645	1451.85	301.008	1451.85	233.123	1451.85	507.014	1451.85	230.336	1451.85	194.985	1451.85	418.648	1451.85	551.752
1452.71	548.498	1452.71	299.774	1452.71	236.243	1452.71	506.67	1452.71	229.941	1452.71	194.589	1452.71	421.112	1452.71	549.94
1453.57	545.785	1453.57	299.698	1453.57	236.649	1453.57	508.15	1453.57	229.347	1453.57	194.09	1453.57	420.052	1453.57	547.564
1454.42	545.401	1454.42	300.551	1454.42	236.534	1454.42	509.996	1454.42	228.461	1454.42	192.892	1454.42	417	1454.42	548.024
1455.28	545.785	1455.28	300.005	1455.28	235.664	1455.28	512.439	1455.28	227.27	1455.28	192.531	1455.28	416.376	1455.28	551.304
1456.14	546.648	1456.14	299.488	1456.14	234.988	1456.14	512.964	1456.14	225.353	1456.14	191.81	1456.14	418.388	1456.14	555.508
1456.99	547.698	1456.99	299.09	1456.99	234.299	1456.99	510.929	1456.99	223.038	1456.99	190.009	1456.99	423.08	1456.99	558.796
1457.85	549.006	1457.85	298.935	1457.85	234.382	1457.85	507.448	1457.85	221.344	1457.85	188.577	1457.85	426.644	1457.85	558.58
1458.71	549.454	1458.71	299.491	1458.71	233.838	1458.71	504.05	1458.71	221.539	1458.71	187.44	1458.71	427.08	1458.71	556.504
1459.57	549.656	1459.57	300.517	1459.57	232.189	1459.57	501.932	1459.57	223.014	1459.57	186.463	1459.57	424.728	1459.57	554.096
1460.42	550.989	1460.42	302.162	1460.42	230.888	1460.42	500.565	1460.42	223.958	1460.42	186.012	1460.42	427.236	1460.42	551.364
1461.28	551.73	1461.28	305.12	1461.28	230.494	1461.28	500.197	1461.28	224.891	1461.28	186.108	1461.28	427.032	1461.28	550.016
1462.14	550.389	1462.14	305.651	1462.14	230.809	1462.14	500.728	1462.14	225.298	1462.14	186.718	1462.14	422.62	1462.14	547.992
1462.99	548.813	1462.99	304.753	1462.99	230.583	1462.99	502.157	1462.99	224.8	1462.99	187.741	1462.99	417.548	1462.99	545.48
1463.85	546.147	1463.85	303.978	1463.85	230.458	1463.85	502.193	1463.85	223.323	1463.85	187.087	1463.85	416.896	1463.85	543.676
1464.71	544.1	1464.71	302.56	1464.71	229.683	1464.71	502.854	1464.71	221.167	1464.71	185.997	1464.71	419.34	1464.71	542.396
1465.56	543.754	1465.56	300.593	1465.56	228.008	1465.56	500.66	1465.56	218.91	1465.56	184.947	1465.56	422.056	1465.56	539.756
1466.42	544.409	1466.42	298.535	1466.42	226.379	1466.42	495.941	1466.42	217.149	1466.42	184.406	1466.42	420.872	1466.42	536.364
1467.28	547.137	1467.28	296.823	1467.28	224.992	1467.28	495.754	1467.28	217.194	1467.28	184.155	1467.28	420.508	1467.28	532.976
1468.13	548.388	1468.13	296.25	1468.13	223.893	1468.13	493.781	1468.13	215.471	1468.13	184.423	1468.13	419.688	1468.13	537.956
1468.99	548.923	1468.99	296.861	1468.99	223.172	1468.99	492.023	1468.99	215.036	1468.99	184.878	1468.99	420.308	1468.99	542.908
1469.85	548.459	1469.85	297.1	1469.85	222.491	1469.85	490.712	1469.85	215.309	1469.85	185.035	1469.85	419.396	1469.85	548.032
1470.7	545.655	1470.7	296.588	1470.7	222.009	1470.7	489.886	1470.7	216.235	1470.7	184.331	1470.7	418.996	1470.7	550.848
1471.56	542.266	1471.56	295.667	1471.56	221.714	1471.56	489.587	1471.56	216.948	1471.56	182.413	1471.56	416.824	1471.56	550.716
1472.42	539.554	1472.42	294.458	1472.42	221.696	1472.42	490.144	1472.42	216.214	1472.42	181.642	1472.42	415.28	1472.42	545.98
1473.27	537.055	1473.27	293.026	1473.27	221.931	1473.27	490.386	1473.27	215.426	1473.27	182.906	1473.27	412.752	1473.27	542.944
1474.13	536.902	1474.13	292.633	1474.13	222.555	1474.13	490.513	1474.13	214.337	1474.13	182.488	1474.13	412.168	1474.13	543.28
1474.98	536.375	1474.98	291.629	1474.98	223.462	1474.98	490.48	1474.98	213.307	1474.98	182.201	1474.98	413.024	1474.98	543.508
1475.84	538.838	1475.84	291.808	1475.84	224.137	1475.84	491.509	1475.84	212.91	1475.84	181.015	1475.84	415.408	1475.84	546.28
1476.69	536.379	1476.69	290.896	1476.69	223.863	1476.69	488.452	1476.69	212.519	1476.69	179.182	1476.69	417.712	1476.69	548.556
1477.55	533.682	1477.55	288.971	1477.55	223.117	1477.55	486.391	1477.55	211.748	1477.55	178.481	1477.55	419.744	1477.55	546.696
1478.4	532.291	1478.4	285.963	1478.4	221.85	1478.4	485.168	1478.4	211.077	1478.4	178.525	1478.4	420.604	1478.4	545.208
1479.26	532.411	1479.26	284.772	1479.26	220.142	1479.26	484.946	1479.26	210.462	1479.26	177.989	1479.26	424.552	1479.26	546.54
1480.11	533.36	1480.11	286.049	1480.11	217.1	1480.11	484.188	1480.11	214.11	1480.11	177.448	1480.11	425.808	1480.11	544.208
1480.97	534.645	1480.97	287.483	1480.97	217.9	1480.97	481.842	1480.97	211.883	1480.97	178.664	1480.97	427.004	1480.97	541.46
1481.82	536.598	1481.82	288.938	1481.82	220.136	1481.82	481.078	1481.82	210.071	1481.82	179.465	1481.82	425.74	1481.82	540.452
1482.68	538.172	1482.68	290.723	1482.68	221.511	1482.68	484.848	1482.68	207.04	1482.68	179.93	1482.68	425.012	1482.68	542.12
1483.54	539.028	1483.54	291.933	1483.54	222.572	1483.54	485.821	1483.54	208.15	1483.54	180.162	1483.54	424.396	1483.54	543.824
1484.39	538.678	1484.39	291.668	1484.39	223.308	1484.39	486.044	1484.39	209.775	1484.39	180.172	1484.39	422.996	1484.39	546.936
1485.24	537.478	1485.24	291.236	1485.24	223.556	1485.24	485.57	1485.24	209.458	1485.24	179.138	1485.24	420.072	1485.24	551.464
1486.1	536.703	1486.1	289.503	1486.1	223.106	1486.1	484.784	1486.1	209.338	1486.1	177.472	1486.1	418.808	1486.1	554.616
1486.95	533.926	1486.95	287.861	1486.95	221.68	1486.95	482.149	1486.95	210.253	1486.95	175.165	1486.95	415.82	1486.95	556.424
1487.81	532.08	1487.81	287.052	1487.81	221.254	1487.81	482.492	1487.81	207.875	1487.81	176.938	1487.81	414.432	1487.81	555.74
1488.66	535.594	1488.66	287.982	1488.66	218.199	1488.66	482.585	1488.66	205.857	1488.66	177.554	1488.66	415.58	1488.66	552.952
1489.52	538.911	1489.52	287.164	1489.52	216.293	1489.52	483.081	1489.52	205.191	1489.52	177.769	1489.52	417.54	1489.52	552.836
1490.37	539.66	1490.37	286.633	1490.37	215.697	1490.37	483.993	1490.37	205.052	1490.37	178.042	1490.37	421.188	1490.37	551.008
1491.23	538.936	1491.23	286.536	1491.23	216.95	1491.23	481.749	1491.23	206.128	1491.23	177.78	1491.23	424.612	1491.23	549.432
1492.08	537.726	1492.08	286.559	1492.08	217.625	1492.08	480.671	1492.08	206.576	1492.08	176.09	1492.08	427.724	1492.08	550.36
1492.93	535.05	1492.93	286.85	1492.93	217.564	1492.93	481.015	1492.93	206.589	1492.93	175.878	1492.93	429.58	1492.93	553.532
1493.79	533.275	1493.79	286.846	1493.79	215.324	1493.79	480.761	1493.79	206.361	1493.79	178.032	1493.79	431.508	1493.79	558.132
1494.64	531.96	1494.64	287.914	1494.64	213.55	1494.64	480.068	1494.64	205.323	1494.64	179.058	1494.64	432.152	1494.64	560.816
1495.5	532.179	1495.5	288.037	1495.5	214.14	1495.5	478.711	1495.5	204.258	1495.5	179.222	1495.5	430.052	1495.5	559.384
1496.35	532.88	1496.35	287.768	1496.35	215.832	1496.35	477.856	1496.35	204.834	1496.35	177.078	1496.35	426.324	1496.35	558.524
1497.2	534.393	1497.2	287.348	1497.2	218.324	1497.2	477.165	1497.2	204.835	1497.2	175.367	1497.2	417.3	1497.2	560.868
1498.06	534.923	1498.06	286.934	1498.06	219.928	1498.06	476.945	1498.06	203.994	1498.06	177.683	1498.06	416.084	1498.06	565.172
1498.91	535.531	1498.91	286.1	1498.91	220.322	1498.91	476.998	1498.91	204.698	1498.91	179.113	1498.91	419.312	1498.91	568.312
1499.76	532.837	1499.76	286.079	1499.76	220.012	1499.76	477.8	1499.76	206.041	1499.76	180.207	1499.76	423.48	1499.76	567.844
1500.62	536.562	1500.62	285.938	1500.62	216.991	1500.62	477.675	1500.62	205.386	1500.62	179.34	1500.62	428.668	1500.62	568.58
1501.47	537.698	1501.47	285.181	1501.47	216.455	1501.47	476.129	1501.47	205.149	1501.47	179.104	1501.47	434.9	1501.47	570.688
1502.32	538.573	1502.32	284.826	1502.32	215.95	1502.32	475.787	1502.32	205.164	1502.32	177.798	1502.32	437.828	1502.32	573.988
1503.18	539.214	1503.18	284.519	1503.18	217.313	1503.18	476.611	1503.18	205.298	1503.18	179.824	1503.18	438.912	1503.18	577.3
1504.03	539.896	1504.03	284.845	1504.03	218.497	1504.03	477.497	1504.03	205.528	1504.03	181.467	1504.03	439.804	1504.03	579.956
1504.88	538.82	1504.88	285.445	1504.88	218.979	1504.88	479.721	1504.88	206.164	1504.88	182.711	1504.88	440.432	1504.88	582.38
1505.74	532.856	1505.74	285.724	1505.74	218.848	1505.74	481.282	1505.74	205.533	1505.74	183.429	1505.74	439.48	1505.74	584.812
1506.59	534.148	1506.59	285.269	1506.59	218.84	1506.59	483.066	1506.59	204.944	1506.59	184.093	1506.59	438.732	1506.59	587.124
1507.44	536.084	1507.44	284.721	1507.44	219.012	1507.44	484.712	1507.44	204.355	1507.44	184.559	1507.44	438.456	1507.44	591.172
1508.29	537.032	1508.29	284.66	1508.29	219.666	1508.29	486.152	1508.29	204.281	1508.29	185.126	1508.29	439.732	1508.29	592.908
1509.15	538.009	1509.15	284.022	1509.15	219.52	1509.15	486.741	1509.15	205.136	1509.15	185.114	1509.15	441.476	1509.15	592.18
1510	538.911	1510	287.485	1510	218.997	1510	487.22	1510	206.514	1510	184.828	1510	443.288	1510	592.316
1510.85	540.361	1510.85	290.883	1510.85	218.818	1510.85	486.622	1510.85	207.678	1510.85	184.924	1510.85	446.176	1510.85	592.2
1511.7	542.558	1511.7	292.891	1511.7	220.312	1511.7	485.788	1511.7	209.497	1511.7	185.343	1511.7	449.076	1511.7	593.18
1512.56	543.291	1512.56	292.184	1512.56	222.833	1512.56	484.96	1512.56	210.834	1512.56	185.215	1512.56	451.424	1512.56	597.184
1513.41	543.39	1513.41	291.024	1513.41	224.227	1513.41	484.296	1513.41	211.894	1513.41	185.893	1513.41	452.228	1513.41	600.852
1514.26	544.571	1514.26	290.25	1514.26	224.958	1514.26	482.81	1514.26	212.128	1514.26	187.385	1514.26	451.008	1514.26	597.392
1515.11	545.814	1515.11	290.398	1515.11	225.318	1515.11	482.732	1515.11	211.398	1515.11	189.035	1515.11	443.996	1515.11	596.92
1515.97	546.672	1515.97	292.219	1515.97	225.61	1515.97	483.839	1515.97	210.824	1515.97	190.189	1515.97	444.536	1515.97	602.488
1516.82	546.931	1516.82	293.62	1516.82	226.255	1516.82	485.168	1516.82	210.079	1516.82	191.546	1516.82	448.292	1516.82	609.98
1517.67	546.836	1517.67	291.662	1517.67	227.26	1517.67	486.704	1517.67	209.999	1517.67	192.216	1517.67	455.312	1517.67	608.588
1518.52	548.085	1518.52	290.686	1518.52	227.818	1518.52	488.09	1518.52	210.151	1518.52	193.048	1518.52	461.424	1518.52	607.652
1519.37	549.404	1519.37	290.595	1519.37	228.124	1519.37	489.221	1519.37	210.497	1519.37	194.284	1519.37	463.944	1519.37	608.188
1520.22	549.94	1520.22	291.507	1520.22	229.011	1520.22	488.871	1520.22	211.864	1520.22	194.748	1520.22	466.224	1520.22	606.46
1521.08	548.726	1521.08	293.709	1521.08	227.627	1521.08	487.632	1521.08	214.115	1521.08	194.915	1521.08	465.784	1521.08	610.676
1521.93	543.071	1521.93	294.403	1521.93	227.894	1521.93	486.188	1521.93	215.987	1521.93	194.749	1521.93	467.036	1521.93	614.672
1522.78	543.088	1522.78	295.177	1522.78	227.72	1522.78	485.536	1522.78	216.801	1522.78	195.19	1522.78	467.34	1522.78	617.32
1523.63	545.45	1523.63	296.296	1523.63	228.457	1523.63	485.181	1523.63	215.123	1523.63	195.892	1523.63	472.168	1523.63	622.884
1524.48	549.923	1524.48	296.651	1524.48	229.249	1524.48	485.18	1524.48	213.934	1524.48	196.867	1524.48	476.824	1524.48	625.68
1525.33	537.064	1525.33	297.598	1525.33	230.25	1525.33	485.281	1525.33	214.143	1525.33	197.101	1525.33	479.772	1525.33	633.624
1526.18	551.949	1526.18	297.179	1526.18	230.667	1526.18	485.672	1526.18	212.58	1526.18	196.875	1526.18	481.684	1526.18	647.132
1527.03	552.284	1527.03	296.436	1527.03	230.375	1527.03	486.367	1527.03	214.679	1527.03	197.136	1527.03	483.7	1527.03	648.592
1527.89	549.602	1527.89	295.916	1527.89	229.468	1527.89	486.346	1527.89	216.116	1527.89	197.772	1527.89	483.548	1527.89	642.8
1528.74	546.109	1528.74	293.2	1528.74	228.704	1528.74	485.975	1528.74	217.057	1528.74	199.656	1528.74	483.78	1528.74	639.044
1529.59	542.803	1529.59	290.482	1529.59	228.219	1529.59	486.159	1529.59	218.132	1529.59	201.236	1529.59	486.468	1529.59	641.256
1530.44	540.851	1530.44	290.499	1530.44	228.163	1530.44	486.697	1530.44	219.194	1530.44	202.763	1530.44	491.392	1530.44	652.876
1531.29	541.681	1531.29	290.636	1531.29	227.706	1531.29	488.388	1531.29	220.628	1531.29	203.049	1531.29	496.272	1531.29	662.456
1532.14	543.83	1532.14	293.267	1532.14	227.095	1532.14	490.752	1532.14	221.737	1532.14	203.938	1532.14	498.52	1532.14	666.244
1532.99	546.197	1532.99	293.871	1532.99	226.911	1532.99	493.398	1532.99	222.528	1532.99	204.811	1532.99	500.636	1532.99	666.412
1533.84	548.517	1533.84	295.711	1533.84	227.117	1533.84	495.933	1533.84	223.321	1533.84	205.91	1533.84	502.572	1533.84	664.364
1534.69	550.377	1534.69	296.905	1534.69	226.402	1534.69	497.173	1534.69	224.161	1534.69	205.874	1534.69	504.96	1534.69	665.46
1535.54	551.642	1535.54	298.464	1535.54	226.61	1535.54	497.112	1535.54	223.99	1535.54	206.465	1535.54	505.9	1535.54	660.876
1536.39	552.652	1536.39	296.926	1536.39	227.652	1536.39	497.189	1536.39	224.33	1536.39	207.177	1536.39	505.412	1536.39	645.656
1537.24	549.635	1537.24	297.446	1537.24	229.095	1537.24	497.038	1537.24	223.692	1537.24	208.869	1537.24	507.972	1537.24	644.28
1538.09	547.109	1538.09	298.114	1538.09	230.677	1538.09	496.72	1538.09	224.109	1538.09	210.701	1538.09	512.54	1538.09	650.16
1538.94	546.217	1538.94	298.891	1538.94	231.89	1538.94	495.583	1538.94	225.546	1538.94	211.267	1538.94	517.216	1538.94	660.2
1539.79	548.043	1539.79	298.185	1539.79	232.996	1539.79	495.385	1539.79	227.757	1539.79	212.037	1539.79	520.696	1539.79	672.848
1540.64	546.478	1540.64	297.566	1540.64	232.506	1540.64	498.367	1540.64	229.466	1540.64	214.298	1540.64	525.356	1540.64	681.352
1541.49	548.011	1541.49	298.691	1541.49	232.764	1541.49	501.991	1541.49	229.965	1541.49	214.765	1541.49	528.036	1541.49	679.692
1542.34	549.225	1542.34	299.797	1542.34	234.331	1542.34	503.15	1542.34	230.924	1542.34	215.111	1542.34	529.964	1542.34	679.788
1543.19	550.164	1543.19	301.84	1543.19	236.274	1543.19	503.776	1543.19	231.615	1543.19	217.022	1543.19	529.424	1543.19	683.352
1544.04	550.734	1544.04	303.91	1544.04	238.435	1544.04	501.398	1544.04	232.582	1544.04	218.688	1544.04	527.244	1544.04	687.244
1544.89	550.055	1544.89	306.214	1544.89	239.789	1544.89	501.345	1544.89	234.29	1544.89	220.93	1544.89	525.368	1544.89	692.66
1545.74	550.612	1545.74	307.184	1545.74	241.234	1545.74	503.292	1545.74	234.973	1545.74	223.75	1545.74	522.764	1545.74	695.788
1546.59	552.141	1546.59	307.692	1546.59	242.357	1546.59	503.843	1546.59	235.436	1546.59	225.903	1546.59	516.18	1546.59	696.2
1547.43	554.32	1547.43	307.833	1547.43	243.843	1547.43	504.43	1547.43	236.702	1547.43	226.308	1547.43	523.392	1547.43	695.156
1548.28	555.708	1548.28	307.95	1548.28	245.748	1548.28	505.194	1548.28	238.583	1548.28	230.982	1548.28	540.544	1548.28	701.552
1549.13	557.317	1549.13	308.657	1549.13	247.947	1549.13	506.904	1549.13	243.084	1549.13	233.025	1549.13	544.2	1549.13	707.548
1549.98	558.375	1549.98	309.521	1549.98	250.486	1549.98	509.117	1549.98	247.852	1549.98	235.526	1549.98	549.42	1549.98	715.168
1550.83	561.62	1550.83	311.211	1550.83	253.281	1550.83	512.282	1550.83	250.197	1550.83	235.988	1550.83	555.84	1550.83	725.792
1551.68	568.4	1551.68	313.934	1551.68	256.268	1551.68	515.967	1551.68	252.342	1551.68	236.133	1551.68	563.836	1551.68	736.828
1552.53	570.412	1552.53	316.968	1552.53	259.215	1552.53	520.773	1552.53	254.551	1552.53	237.64	1552.53	572.8	1552.53	749.168
1553.38	574.605	1553.38	321.429	1553.38	262.333	1553.38	525.077	1553.38	257.054	1553.38	245.909	1553.38	581.824	1553.38	759.748
1554.22	577.209	1554.22	325.855	1554.22	267.21	1554.22	531.434	1554.22	259.432	1554.22	253.569	1554.22	589.476	1554.22	769.392
1555.07	584.414	1555.07	329.477	1555.07	269.863	1555.07	535.666	1555.07	258.789	1555.07	259.21	1555.07	594.224	1555.07	770.076
1555.92	587.186	1555.92	330.924	1555.92	270.675	1555.92	537.028	1555.92	258.542	1555.92	255.663	1555.92	594.256	1555.92	759.984
1556.77	588.644	1556.77	331.944	1556.77	270.149	1556.77	535.527	1556.77	257.409	1556.77	249.282	1556.77	570.484	1556.77	737.776
1557.62	587.818	1557.62	332.298	1557.62	268.436	1557.62	532.265	1557.62	259.34	1557.62	246.92	1557.62	564.32	1557.62	721.924
1558.47	584.343	1558.47	332.642	1558.47	266.966	1558.47	527.95	1558.47	260.593	1558.47	245.973	1558.47	560.788	1558.47	710.22
1559.31	581.824	1559.31	332.126	1559.31	265.471	1559.31	528.163	1559.31	259.792	1559.31	247.66	1559.31	566.428	1559.31	703.28
1560.16	581.494	1560.16	331.615	1560.16	265.018	1560.16	527.818	1560.16	260.755	1560.16	250.08	1560.16	569.648	1560.16	698.252
1561.01	582.48	1561.01	330.519	1561.01	265.107	1561.01	527.833	1561.01	262.514	1561.01	251.982	1561.01	572.104	1561.01	696.496
1561.86	584.102	1561.86	330.155	1561.86	265.831	1561.86	528.071	1561.86	264.962	1561.86	253.161	1561.86	575.676	1561.86	697.696
1562.71	587.289	1562.71	330.704	1562.71	266.424	1562.71	529.906	1562.71	266.805	1562.71	253.895	1562.71	575.108	1562.71	700.704
1563.55	589.66	1563.55	333.212	1563.55	268.614	1563.55	531.636	1563.55	259.379	1563.55	255.545	1563.55	570.988	1563.55	699.4
1564.4	591.459	1564.4	336.29	1564.4	271.836	1564.4	534.884	1564.4	268.142	1564.4	257.03	1564.4	562.724	1564.4	698.584
1565.25	592.569	1565.25	339.011	1565.25	274.649	1565.25	536.481	1565.25	267.926	1565.25	258.447	1565.25	558.212	1565.25	698.388
1566.1	594.441	1566.1	339.226	1566.1	278.295	1566.1	537.113	1566.1	269.405	1566.1	259.746	1566.1	555.156	1566.1	698.864
1566.94	595.214	1566.94	339.631	1566.94	281.312	1566.94	538.77	1566.94	270.249	1566.94	260.915	1566.94	553.504	1566.94	699.84
1567.79	595.405	1567.79	340.109	1567.79	283.68	1567.79	541.034	1567.79	272.827	1567.79	261.628	1567.79	554.392	1567.79	697.84
1568.64	595.485	1568.64	340.168	1568.64	285.05	1568.64	542.168	1568.64	274.792	1568.64	261.71	1568.64	554.008	1568.64	701.828
1569.48	596.301	1569.48	342.695	1569.48	284.901	1569.48	542.951	1569.48	275.812	1569.48	259.394	1569.48	554.04	1569.48	705.416
1570.33	597.455	1570.33	346.977	1570.33	285.122	1570.33	542.372	1570.33	276.275	1570.33	259.62	1570.33	556.212	1570.33	706.424
1571.18	599.546	1571.18	351.49	1571.18	286.052	1571.18	544.127	1571.18	276.483	1571.18	260.675	1571.18	561.54	1571.18	706.296
1572.02	602.382	1572.02	354.535	1572.02	287.438	1572.02	547.048	1572.02	277.115	1572.02	260.804	1572.02	564.724	1572.02	701.812
1572.87	605.639	1572.87	356.07	1572.87	288.535	1572.87	551.428	1572.87	278.041	1572.87	263.242	1572.87	563.788	1572.87	697.26
1573.72	607.566	1573.72	356.784	1573.72	291.053	1573.72	557.454	1573.72	279.351	1573.72	265.252	1573.72	562.964	1573.72	693.676
1574.56	613.353	1574.56	357.199	1574.56	292.907	1574.56	561.147	1574.56	280.595	1574.56	264.884	1574.56	557.636	1574.56	692.592
1575.41	617.684	1575.41	357.558	1575.41	293.951	1575.41	561.56	1575.41	281.297	1575.41	264.226	1575.41	553.772	1575.41	687.624
1576.26	621.402	1576.26	359.005	1576.26	295.412	1576.26	559.95	1576.26	282.178	1576.26	264.699	1576.26	550.24	1576.26	679.88
1577.1	621.879	1577.1	360.704	1577.1	296.734	1577.1	557.996	1577.1	283.267	1577.1	265.157	1577.1	548.16	1577.1	674.768
1577.95	621.066	1577.95	361.175	1577.95	298.196	1577.95	556.801	1577.95	284.078	1577.95	263.133	1577.95	546.396	1577.95	675.94
1578.8	618.924	1578.8	361.429	1578.8	299.254	1578.8	556.03	1578.8	285.13	1578.8	264.709	1578.8	544.648	1578.8	680.204
1579.64	616.501	1579.64	361.97	1579.64	300.415	1579.64	555.507	1579.64	286.239	1579.64	267.463	1579.64	544.86	1579.64	680.844
1580.49	619.773	1580.49	362.24	1580.49	300.956	1580.49	554.721	1580.49	287.329	1580.49	268.952	1580.49	545.764	1580.49	679.492
1581.33	620.924	1581.33	365.231	1581.33	300.6	1581.33	554.134	1581.33	287.172	1581.33	269.466	1581.33	546.708	1581.33	679.432
1582.18	622.78	1582.18	369.14	1582.18	299.987	1582.18	554.46	1582.18	284.649	1582.18	268.026	1582.18	545.632	1582.18	683.364
1583.03	625.203	1583.03	371.101	1583.03	299.281	1583.03	556.955	1583.03	278.938	1583.03	268.321	1583.03	544.792	1583.03	686.668
1583.87	625.809	1583.87	371.946	1583.87	300.013	1583.87	559.789	1583.87	282.385	1583.87	267.873	1583.87	545.556	1583.87	688.776
1584.72	624.666	1584.72	370.469	1584.72	301.085	1584.72	561.884	1584.72	285.573	1584.72	269.16	1584.72	545.484	1584.72	684.824
1585.56	623.565	1585.56	369.478	1585.56	302.857	1585.56	563.015	1585.56	286.896	1585.56	269.677	1585.56	545.752	1585.56	679.756
1586.41	623.183	1586.41	369.2	1586.41	304.66	1586.41	562.338	1586.41	287.987	1586.41	269.477	1586.41	546.8	1586.41	676.032
1587.25	623.843	1587.25	369.522	1587.25	306.773	1587.25	562.374	1587.25	289.44	1587.25	269.61	1587.25	547.468	1587.25	670.924
1588.1	626.459	1588.1	370.202	1588.1	308.296	1588.1	560.688	1588.1	290.224	1588.1	269.976	1588.1	548.872	1588.1	666.544
1588.94	627.732	1588.94	371.054	1588.94	309.273	1588.94	559.949	1588.94	291.172	1588.94	269.081	1588.94	550.856	1588.94	662.016
1589.79	629.069	1589.79	371.3	1589.79	308.95	1589.79	561.455	1589.79	291.803	1589.79	268.601	1589.79	550.652	1589.79	663.944
1590.63	631.639	1590.63	371.534	1590.63	308.099	1590.63	565.164	1590.63	290.372	1590.63	266.813	1590.63	544.424	1590.63	664.608
1591.48	632.974	1591.48	371.487	1591.48	304.656	1591.48	566.729	1591.48	290.455	1591.48	265.964	1591.48	535.372	1591.48	661.352
1592.33	631.665	1592.33	371.698	1592.33	304.785	1592.33	567.609	1592.33	291.186	1592.33	265.546	1592.33	529.74	1592.33	659.204
1593.17	630.033	1593.17	373.353	1593.17	303.853	1593.17	566.582	1593.17	291.183	1593.17	267.269	1593.17	528.352	1593.17	658.044
1594.02	629.785	1594.02	374.685	1594.02	305.549	1594.02	565.715	1594.02	292.388	1594.02	265.517	1594.02	527.08	1594.02	658.288
1594.86	630.173	1594.86	375.669	1594.86	306.768	1594.86	565.083	1594.86	292.909	1594.86	264.783	1594.86	527.66	1594.86	658.78
1595.7	631.117	1595.7	376.107	1595.7	306.863	1595.7	565.3	1595.7	291.968	1595.7	264.795	1595.7	528.996	1595.7	661.02
1596.55	632.28	1596.55	376.901	1596.55	310.655	1596.55	566.062	1596.55	290.602	1596.55	264.636	1596.55	530.164	1596.55	661.592
1597.39	633.302	1597.39	378.097	1597.39	311.998	1597.39	566.302	1597.39	289.733	1597.39	263.904	1597.39	532.488	1597.39	660.224
1598.24	633.064	1598.24	379.013	1598.24	311.2	1598.24	565.788	1598.24	289.26	1598.24	262.807	1598.24	531.932	1598.24	657.516
1599.08	634.281	1599.08	380.086	1599.08	308.275	1599.08	565.605	1599.08	289.248	1599.08	261.499	1599.08	527.62	1599.08	652.096
1599.93	635.811	1599.93	381.489	1599.93	308.975	1599.93	566.262	1599.93	288.305	1599.93	260.266	1599.93	522.272	1599.93	643.396
1600.77	638.149	1600.77	382.885	1600.77	309.965	1600.77	567.019	1600.77	287.639	1600.77	258.757	1600.77	512.02	1600.77	640.972
1601.61	641.772	1601.61	382.198	1601.61	312.306	1601.61	568.134	1601.61	286.602	1601.61	259.202	1601.61	512.42	1601.61	643.552
1602.46	644.992	1602.46	381.075	1602.46	315.062	1602.46	569.758	1602.46	285.814	1602.46	259.494	1602.46	517.208	1602.46	644.984
1603.3	649.956	1603.3	382.214	1603.3	317.132	1603.3	572.167	1603.3	284.642	1603.3	259.055	1603.3	515.212	1603.3	644.584
1604.15	657.908	1604.15	384.072	1604.15	322.457	1604.15	572.833	1604.15	282.954	1604.15	257.911	1604.15	508.46	1604.15	641.928
1604.99	659.65	1604.99	386.143	1604.99	323.509	1604.99	570.717	1604.99	284.173	1604.99	256.793	1604.99	518.1	1604.99	637.304
1605.84	659.088	1605.84	388.066	1605.84	322.774	1605.84	565.283	1605.84	284.749	1605.84	255.461	1605.84	520.46	1605.84	634.152
1606.68	659.037	1606.68	389.641	1606.68	321.789	1606.68	563.997	1606.68	283.93	1606.68	254.112	1606.68	521.428	1606.68	629.956
1607.52	660.916	1607.52	391.591	1607.52	321.081	1607.52	564.917	1607.52	282.451	1607.52	253.16	1607.52	511.112	1607.52	625
1608.36	662.665	1608.36	394.345	1608.36	321.36	1608.36	566.624	1608.36	279.171	1608.36	253.666	1608.36	507.86	1608.36	614.12
1609.21	664.509	1609.21	398.393	1609.21	322.771	1609.21	568.982	1609.21	282.027	1609.21	254.013	1609.21	505.3	1609.21	614.328
1610.05	663.323	1610.05	401.119	1610.05	324.326	1610.05	569.01	1610.05	281.817	1610.05	253.861	1610.05	505.14	1610.05	619.252
1610.9	661.363	1610.9	401.312	1610.9	324.116	1610.9	568.656	1610.9	281.013	1610.9	252.962	1610.9	508.06	1610.9	621.624
1611.74	660.156	1611.74	401.242	1611.74	323.353	1611.74	569.295	1611.74	279.726	1611.74	252.214	1611.74	507.732	1611.74	620.736
1612.58	659.222	1612.58	401.127	1612.58	322.918	1612.58	568.179	1612.58	279.133	1612.58	250.517	1612.58	505.252	1612.58	619.148
1613.42	659.098	1613.42	400.315	1613.42	322.95	1613.42	568.075	1613.42	277.871	1613.42	249.263	1613.42	502.748	1613.42	616.476
1614.27	660.36	1614.27	399.099	1614.27	323.161	1614.27	567.666	1614.27	276.797	1614.27	248.066	1614.27	500.848	1614.27	613.584
1615.11	662.882	1615.11	397.494	1615.11	323.449	1615.11	566.82	1615.11	277.182	1615.11	246.413	1615.11	499.256	1615.11	610.068
1615.95	664.787	1615.95	397.956	1615.95	322.831	1615.95	565.778	1615.95	278.457	1615.95	243.892	1615.95	496.792	1615.95	605.552
1616.8	666.907	1616.8	400.302	1616.8	321.882	1616.8	567.699	1616.8	277.364	1616.8	243.291	1616.8	494.656	1616.8	601.768
1617.64	668.359	1617.64	403.6	1617.64	320.8	1617.64	567.945	1617.64	277.032	1617.64	242.668	1617.64	494.528	1617.64	598.08
1618.48	668.618	1618.48	404.05	1618.48	319.665	1618.48	564.539	1618.48	277.639	1618.48	242.05	1618.48	497.26	1618.48	593.632
1619.32	668.928	1619.32	403.435	1619.32	319.245	1619.32	559.748	1619.32	277.363	1619.32	241.766	1619.32	497.164	1619.32	592.008
1620.17	669.068	1620.17	401.954	1620.17	319.277	1620.17	556.489	1620.17	276.239	1620.17	242.52	1620.17	495.172	1620.17	590.648
1621.01	669.179	1621.01	400.794	1621.01	318.721	1621.01	556.988	1621.01	274.853	1621.01	242.62	1621.01	490.52	1621.01	588.952
1621.85	669.231	1621.85	401.337	1621.85	317.35	1621.85	557.216	1621.85	272.643	1621.85	240.024	1621.85	486.236	1621.85	587.852
1622.69	666.718	1622.69	401.693	1622.69	317.165	1622.69	555.698	1622.69	271.6	1622.69	237.782	1622.69	480.32	1622.69	588.54
1623.54	663.285	1623.54	402.746	1623.54	317.87	1623.54	554.211	1623.54	271.213	1623.54	235.688	1623.54	475.488	1623.54	589.064
1624.38	664.778	1624.38	403.195	1624.38	318.396	1624.38	554.787	1624.38	272.434	1624.38	234.516	1624.38	476.584	1624.38	586.964
1625.22	667.285	1625.22	403.204	1625.22	318.469	1625.22	556.324	1625.22	273.077	1625.22	233.811	1625.22	477.172	1625.22	582.328
1626.06	661.198	1626.06	402.739	1626.06	319.867	1626.06	558.249	1626.06	271.136	1626.06	233.721	1626.06	477.484	1626.06	576.204
1626.9	661.357	1626.9	401.351	1626.9	320.371	1626.9	555.932	1626.9	268.023	1626.9	234.446	1626.9	473.268	1626.9	571.792
1627.74	661.569	1627.74	398.256	1627.74	320.244	1627.74	544.306	1627.74	268.829	1627.74	234.648	1627.74	469.016	1627.74	568.644
1628.59	661.947	1628.59	395.51	1628.59	318.901	1628.59	552.757	1628.59	269.48	1628.59	234.248	1628.59	464.284	1628.59	566.564
1629.43	661.786	1629.43	393.828	1629.43	316.017	1629.43	553.739	1629.43	269.868	1629.43	232.822	1629.43	460.18	1629.43	565.84
1630.27	662.488	1630.27	392.09	1630.27	313.223	1630.27	556.084	1630.27	270.05	1630.27	231.112	1630.27	454.912	1630.27	565.652
1631.11	661.852	1631.11	393.149	1631.11	309.823	1631.11	554.866	1631.11	269.551	1631.11	228.688	1631.11	455.556	1631.11	566.576
1631.95	660.471	1631.95	394.299	1631.95	306.278	1631.95	553.985	1631.95	267.453	1631.95	226.462	1631.95	458.536	1631.95	564.616
1632.79	660.646	1632.79	394.818	1632.79	302.287	1632.79	551.866	1632.79	264.608	1632.79	224.578	1632.79	461.044	1632.79	556.236
1633.63	659.905	1633.63	394.341	1633.63	299.551	1633.63	551.437	1633.63	262.181	1633.63	223.454	1633.63	462.632	1633.63	544.456
1634.48	658.559	1634.48	393.581	1634.48	298.458	1634.48	549.607	1634.48	260.124	1634.48	224.751	1634.48	468.048	1634.48	541.768
1635.32	656.736	1635.32	393.125	1635.32	297.482	1635.32	549.374	1635.32	258.466	1635.32	225.332	1635.32	468.688	1635.32	541.16
1636.16	654.767	1636.16	392.36	1636.16	298.721	1636.16	548.086	1636.16	257.566	1636.16	223.772	1636.16	464.484	1636.16	540.332
1637	654.593	1637	391.397	1637	300.709	1637	546.179	1637	256.326	1637	220.468	1637	459.116	1637	539.004
1637.84	651.55	1637.84	389.419	1637.84	300.98	1637.84	544.727	1637.84	254.77	1637.84	217.615	1637.84	451.612	1637.84	533.424
1638.68	652.625	1638.68	389.127	1638.68	301.25	1638.68	544.197	1638.68	252.762	1638.68	215.04	1638.68	443.016	1638.68	525.424
1639.52	654.027	1639.52	387.47	1639.52	300.915	1639.52	542.406	1639.52	255.275	1639.52	213.842	1639.52	439.408	1639.52	521.088
1640.36	656.667	1640.36	386.902	1640.36	299.445	1640.36	539.733	1640.36	254.707	1640.36	212.617	1640.36	436.612	1640.36	520.616
1641.2	656.026	1641.2	387.576	1641.2	298.127	1641.2	537.959	1641.2	254.225	1641.2	212.562	1641.2	434.256	1641.2	519.316
1642.04	656.303	1642.04	388.897	1642.04	297.172	1642.04	536.994	1642.04	252.644	1642.04	214.481	1642.04	432.132	1642.04	518.084
1642.88	654.173	1642.88	389.239	1642.88	296.873	1642.88	537.254	1642.88	251.609	1642.88	215.469	1642.88	429.008	1642.88	515.852
1643.72	651.055	1643.72	388.297	1643.72	296.123	1643.72	537.758	1643.72	252.67	1643.72	216.668	1643.72	425.972	1643.72	513.216
1644.56	648.616	1644.56	386.458	1644.56	295.512	1644.56	536.497	1644.56	253.577	1644.56	217.721	1644.56	422.536	1644.56	506.076
1645.4	647.61	1645.4	382.75	1645.4	295.811	1645.4	537.353	1645.4	254.298	1645.4	215.841	1645.4	418.38	1645.4	494.144
1646.24	646.303	1646.24	378.449	1646.24	295.099	1646.24	538.324	1646.24	254.69	1646.24	213.884	1646.24	415.004	1646.24	488.328
1647.08	646.566	1647.08	375.545	1647.08	294.199	1647.08	536.745	1647.08	254.593	1647.08	211.327	1647.08	413.4	1647.08	486.956
1647.92	646.827	1647.92	373.115	1647.92	292.647	1647.92	533.952	1647.92	253.928	1647.92	208.68	1647.92	410.328	1647.92	488.192
1648.76	646.413	1648.76	371.483	1648.76	290.991	1648.76	530.785	1648.76	250.137	1648.76	205.912	1648.76	406.972	1648.76	489.108
1649.6	646.375	1649.6	370.973	1649.6	287.991	1649.6	527.828	1649.6	247.538	1649.6	202.488	1649.6	404.096	1649.6	487.636
1650.44	646.447	1650.44	370.836	1650.44	285.697	1650.44	526.251	1650.44	245.565	1650.44	203.141	1650.44	401.256	1650.44	485.628
1651.28	644.874	1651.28	370.874	1651.28	284.667	1651.28	524.933	1651.28	245.656	1651.28	202.062	1651.28	399.747	1651.28	485.78
1652.12	642.899	1652.12	369.666	1652.12	283.318	1652.12	523.077	1652.12	247.839	1652.12	198.911	1652.12	398.877	1652.12	482.704
1652.96	641.491	1652.96	368.129	1652.96	282.231	1652.96	520.391	1652.96	248.154	1652.96	195.598	1652.96	397.61	1652.96	476.932
1653.8	643.05	1653.8	366.065	1653.8	281.139	1653.8	517.987	1653.8	247.122	1653.8	193.39	1653.8	396.718	1653.8	469.3
1654.64	637.781	1654.64	363.07	1654.64	281.417	1654.64	516.214	1654.64	244.818	1654.64	193.132	1654.64	394.599	1654.64	459.908
1655.48	635.468	1655.48	361.434	1655.48	282.253	1655.48	515.607	1655.48	243.335	1655.48	192.844	1655.48	388.637	1655.48	455.824
1656.32	634.29	1656.32	362.177	1656.32	281.895	1656.32	515.234	1656.32	240.932	1656.32	193.201	1656.32	387.741	1656.32	452.96
1657.16	634.538	1657.16	362.13	1657.16	281.284	1657.16	514.139	1657.16	238.697	1657.16	192.454	1657.16	384.896	1657.16	449.892
1658	635.13	1658	360.686	1658	280.307	1658	510.585	1658	237.12	1658	191.466	1658	381.858	1658	450.228
1658.84	634.12	1658.84	359.342	1658.84	279.306	1658.84	510.314	1658.84	235.771	1658.84	190.135	1658.84	378.266	1658.84	448.24
1659.67	633.535	1659.67	358.159	1659.67	278.427	1659.67	512.891	1659.67	234.243	1659.67	188.599	1659.67	374.082	1659.67	444.436
1660.51	632.28	1660.51	355.978	1660.51	277.504	1660.51	512.015	1660.51	231.808	1660.51	186.722	1660.51	367.874	1660.51	437.596
1661.35	632.141	1661.35	352.942	1661.35	276.525	1661.35	513.47	1661.35	230.496	1661.35	184.508	1661.35	367.279	1661.35	429.632
1662.19	630.336	1662.19	349.628	1662.19	275.307	1662.19	511.862	1662.19	230.124	1662.19	181.806	1662.19	362.754	1662.19	425.6
1663.03	628.363	1663.03	347.552	1663.03	273.611	1663.03	509.755	1663.03	229.211	1663.03	179.246	1663.03	358.192	1663.03	430.58
1663.87	629.156	1663.87	347.35	1663.87	271.34	1663.87	505.929	1663.87	227.761	1663.87	176.556	1663.87	352.154	1663.87	430.236
1664.7	626.356	1664.7	348.358	1664.7	268.713	1664.7	502.466	1664.7	226.18	1664.7	174.049	1664.7	352.373	1664.7	430.896
1665.54	624.76	1665.54	349.698	1665.54	265.76	1665.54	499.72	1665.54	227.237	1665.54	171.515	1665.54	353.628	1665.54	426.352
1666.38	621.011	1666.38	349.332	1666.38	262.413	1666.38	495.721	1666.38	227.538	1666.38	168.817	1666.38	354.336	1666.38	422.752
1667.22	610.126	1667.22	349.314	1667.22	259.814	1667.22	493.121	1667.22	224.689	1667.22	169.058	1667.22	359.754	1667.22	419.756
1668.06	606.443	1668.06	348.028	1668.06	258.006	1668.06	491.095	1668.06	222.548	1668.06	169.804	1668.06	363.267	1668.06	416.588
1668.9	610.95	1668.9	347.229	1668.9	256.335	1668.9	490.129	1668.9	220.159	1668.9	170.544	1668.9	359.57	1668.9	413.304
1669.73	618.922	1669.73	347.716	1669.73	254.647	1669.73	491.327	1669.73	219.13	1669.73	170.057	1669.73	355.651	1669.73	411.168
1670.57	617.419	1670.57	345.926	1670.57	253.147	1670.57	489.018	1670.57	217.891	1670.57	168.99	1670.57	349.748	1670.57	403.548
1671.41	613.775	1671.41	342.359	1671.41	252.029	1671.41	484.844	1671.41	216.789	1671.41	166.595	1671.41	345.882	1671.41	400.164
1672.25	612.88	1672.25	339.802	1672.25	251.298	1672.25	480.775	1672.25	215.414	1672.25	163.713	1672.25	342.231	1672.25	402.524
1673.09	609.892	1673.09	337.469	1673.09	250.592	1673.09	479.857	1673.09	214.404	1673.09	160.215	1673.09	339.786	1673.09	405.396
1673.92	608.062	1673.92	333.172	1673.92	249.964	1673.92	479.071	1673.92	214.755	1673.92	156.441	1673.92	337.993	1673.92	404.912
1674.76	606.623	1674.76	331.377	1674.76	248.43	1674.76	479.538	1674.76	215.304	1674.76	154.463	1674.76	337.07	1674.76	403.088
1675.6	605.196	1675.6	330.081	1675.6	245.865	1675.6	479.802	1675.6	215.013	1675.6	153.376	1675.6	335.245	1675.6	400.028
1676.43	603.44	1676.43	329.633	1676.43	242.242	1676.43	478.776	1676.43	215.529	1676.43	152.723	1676.43	332.574	1676.43	398.568
1677.27	602.241	1677.27	326.964	1677.27	240.586	1677.27	477.653	1677.27	212.705	1677.27	153.135	1677.27	329.509	1677.27	396.422
1678.11	600.807	1678.11	324.711	1678.11	237.482	1678.11	475.767	1678.11	209.008	1678.11	153.295	1678.11	329.538	1678.11	390.524
1678.95	598.925	1678.95	321.324	1678.95	234.834	1678.95	472.335	1678.95	206.569	1678.95	152.683	1678.95	331.176	1678.95	392.032
1679.78	596.839	1679.78	317.475	1679.78	232.408	1679.78	468.908	1679.78	204.3	1679.78	152.413	1679.78	330.544	1679.78	394.034
1680.62	595.248	1680.62	314.827	1680.62	231.208	1680.62	466.351	1680.62	203.965	1680.62	151.586	1680.62	329.748	1680.62	393.01
1681.46	594.457	1681.46	312.646	1681.46	230.285	1681.46	466.951	1681.46	201.991	1681.46	150.859	1681.46	326.822	1681.46	391.978
1682.29	591.495	1682.29	310.897	1682.29	229.348	1682.29	467.536	1682.29	204.622	1682.29	150.011	1682.29	323.154	1682.29	392.195
1683.13	592.169	1683.13	311.402	1683.13	227.687	1683.13	468.063	1683.13	206.352	1683.13	149.231	1683.13	321.784	1683.13	390.412
1683.97	589.409	1683.97	308.353	1683.97	225.684	1683.97	467.255	1683.97	206.864	1683.97	148.602	1683.97	320.546	1683.97	387.244
1684.8	587.035	1684.8	314.065	1684.8	224.736	1684.8	464.124	1684.8	206.795	1684.8	147.718	1684.8	319.52	1684.8	384.544
1685.64	584.901	1685.64	312.904	1685.64	225.046	1685.64	462.354	1685.64	207.371	1685.64	146.873	1685.64	316.409	1685.64	380.896
1686.48	581.067	1686.48	313.108	1686.48	225.059	1686.48	459.325	1686.48	207.079	1686.48	146.276	1686.48	315.282	1686.48	376.676
1687.31	583.095	1687.31	310.689	1687.31	224.66	1687.31	457.397	1687.31	206.129	1687.31	145.865	1687.31	315.633	1687.31	372.837
1688.15	582.688	1688.15	306.561	1688.15	223.476	1688.15	458.135	1688.15	205.436	1688.15	145.713	1688.15	314.662	1688.15	379.839
1688.98	581.833	1688.98	303.119	1688.98	222.229	1688.98	459.722	1688.98	203.431	1688.98	145.849	1688.98	318.348	1688.98	375.341
1689.82	578.1	1689.82	299.98	1689.82	221.013	1689.82	460.87	1689.82	202.19	1689.82	145.542	1689.82	316.382	1689.82	375.89
1690.66	562.223	1690.66	297.203	1690.66	219.353	1690.66	460.609	1690.66	201.274	1690.66	144.793	1690.66	316.608	1690.66	365.738
1691.49	571.762	1691.49	296.477	1691.49	217.141	1691.49	459.26	1691.49	200.895	1691.49	142.712	1691.49	306.927	1691.49	361.245
1692.33	571.25	1692.33	295.264	1692.33	214.702	1692.33	457.252	1692.33	200.998	1692.33	140.987	1692.33	308.017	1692.33	362.735
1693.16	570.782	1693.16	294.697	1693.16	212.833	1693.16	455.671	1693.16	201.394	1693.16	139.82	1693.16	308.453	1693.16	366.263
1694	569.873	1694	294.205	1694	210.603	1694	453.749	1694	202.279	1694	139.081	1694	310.526	1694	366.348
1694.83	567.985	1694.83	294.441	1694.83	208.758	1694.83	451.857	1694.83	203.769	1694.83	139.347	1694.83	312.258	1694.83	366.8
1695.67	561.095	1695.67	290.136	1695.67	208.124	1695.67	450.192	1695.67	200.417	1695.67	140.106	1695.67	311.706	1695.67	367.808
1696.51	558.853	1696.51	285.068	1696.51	206.518	1696.51	449.839	1696.51	208.567	1696.51	141.384	1696.51	310.355	1696.51	367.802
1697.34	559.278	1697.34	284.186	1697.34	206.851	1697.34	450.017	1697.34	209.118	1697.34	143.193	1697.34	308.47	1697.34	368.77
1698.18	558.028	1698.18	285.5	1698.18	206.924	1698.18	449.87	1698.18	210.625	1698.18	143.493	1698.18	306.105	1698.18	368.42
1699.01	558.264	1699.01	284.645	1699.01	206.853	1699.01	449.682	1699.01	212.284	1699.01	142.681	1699.01	305.486	1699.01	365.179
1699.85	558.46	1699.85	283.748	1699.85	206.102	1699.85	449.269	1699.85	213.794	1699.85	141.557	1699.85	305.234	1699.85	361.486
1700.68	558.31	1700.68	281.502	1700.68	205.025	1700.68	449.072	1700.68	214.459	1700.68	140.309	1700.68	304.197	1700.68	357.078
1701.52	557.571	1701.52	279.829	1701.52	204.192	1701.52	449.177	1701.52	214.862	1701.52	140.304	1701.52	302.774	1701.52	356.391
1702.35	556.501	1702.35	278.724	1702.35	203.603	1702.35	449.227	1702.35	216.367	1702.35	141.148	1702.35	300.176	1702.35	356.245
1703.19	555.026	1703.19	277.991	1703.19	202.75	1703.19	450.374	1703.19	217.421	1703.19	142.426	1703.19	298.803	1703.19	358.371
1704.02	553.35	1704.02	278.701	1704.02	200.618	1704.02	448.614	1704.02	217.803	1704.02	142.854	1704.02	298.621	1704.02	358.412
1704.86	551.174	1704.86	278.13	1704.86	198.09	1704.86	446.805	1704.86	217.141	1704.86	143.892	1704.86	299.648	1704.86	357.56
1705.69	550.149	1705.69	276.846	1705.69	196.113	1705.69	444.832	1705.69	216.668	1705.69	144.121	1705.69	300.178	1705.69	359.296
1706.52	547.276	1706.52	275.468	1706.52	196.178	1706.52	444.189	1706.52	216.938	1706.52	143.336	1706.52	298.871	1706.52	358.038
1707.36	543.929	1707.36	273.954	1707.36	196.773	1707.36	443.834	1707.36	217.623	1707.36	142	1707.36	296.704	1707.36	350.463
1708.19	539.383	1708.19	273.112	1708.19	197.405	1708.19	448.106	1708.19	218.376	1708.19	141.882	1708.19	294.884	1708.19	348.822
1709.03	533.281	1709.03	272.759	1709.03	197.176	1709.03	447.872	1709.03	221.004	1709.03	141.394	1709.03	293.58	1709.03	348.168
1709.86	536.39	1709.86	273.106	1709.86	196.893	1709.86	447.622	1709.86	224.138	1709.86	140.233	1709.86	293.514	1709.86	347.384
1710.7	537.916	1710.7	272.798	1710.7	196.403	1710.7	447.924	1710.7	228.036	1710.7	139.215	1710.7	292.024	1710.7	344.555
1711.53	538.457	1711.53	271.725	1711.53	198.161	1711.53	447.483	1711.53	230.635	1711.53	138.982	1711.53	292.035	1711.53	341.858
1712.36	537.518	1712.36	270.111	1712.36	196.523	1712.36	448.913	1712.36	232.949	1712.36	139.92	1712.36	292.463	1712.36	342.823
1713.2	537.306	1713.2	268.301	1713.2	195.629	1713.2	448.365	1713.2	235.371	1713.2	141.465	1713.2	292.748	1713.2	343.856
1714.03	538.637	1714.03	267.34	1714.03	195.561	1714.03	447.612	1714.03	237.517	1714.03	143.508	1714.03	293.778	1714.03	344.399
1714.87	540.416	1714.87	266.971	1714.87	194.881	1714.87	447.251	1714.87	238.952	1714.87	144.664	1714.87	294.973	1714.87	344.362
1715.7	542.186	1715.7	267.173	1715.7	192.555	1715.7	445.023	1715.7	238.964	1715.7	146.404	1715.7	291.624	1715.7	340.912
1716.53	544.175	1716.53	268.209	1716.53	192.453	1716.53	453.803	1716.53	238.82	1716.53	145.863	1716.53	286.818	1716.53	340.092
1717.37	544.327	1717.37	268.9	1717.37	193.847	1717.37	455.747	1717.37	237.417	1717.37	144.5	1717.37	281.359	1717.37	337.425
1718.2	545.144	1718.2	268.868	1718.2	194.646	1718.2	454.657	1718.2	237.417	1718.2	143.261	1718.2	275.938	1718.2	336.364
1719.03	545.919	1719.03	268.38	1719.03	194.995	1719.03	453.488	1719.03	239.084	1719.03	142.736	1719.03	276.211	1719.03	333.905
1719.87	545.459	1719.87	267.272	1719.87	194.644	1719.87	451.821	1719.87	241.818	1719.87	142.489	1719.87	281.456	1719.87	335.192
1720.7	543.652	1720.7	266.833	1720.7	193.524	1720.7	449.449	1720.7	245.289	1720.7	142.415	1720.7	286.789	1720.7	335.73
1721.53	540.924	1721.53	266.362	1721.53	193.346	1721.53	449.895	1721.53	249.687	1721.53	142.091	1721.53	290.618	1721.53	338.21
1722.37	538.839	1722.37	267.029	1722.37	193.154	1722.37	450.115	1722.37	253.726	1722.37	142.102	1722.37	289.21	1722.37	338.505
1723.2	538.779	1723.2	266.863	1723.2	193.18	1723.2	449.491	1723.2	256.956	1723.2	144.241	1723.2	284.953	1723.2	336.945
1724.03	540.157	1724.03	266.996	1724.03	192.873	1724.03	449.723	1724.03	259.5	1724.03	146.043	1724.03	279.88	1724.03	333.378
1724.87	540.544	1724.87	266.401	1724.87	192.62	1724.87	450.545	1724.87	261.843	1724.87	148.272	1724.87	277.948	1724.87	332.364
1725.7	540.092	1725.7	267.208	1725.7	189.387	1725.7	451.139	1725.7	263.611	1725.7	149.486	1725.7	279.254	1725.7	335.032
1726.53	539.515	1726.53	267.493	1726.53	192.618	1726.53	452.712	1726.53	265.3	1726.53	149.424	1726.53	280.644	1726.53	334.073
1727.36	539.736	1727.36	266.831	1727.36	192.607	1727.36	454.877	1727.36	267.458	1727.36	149.095	1727.36	281.248	1727.36	331.225
1728.2	540.249	1728.2	265.548	1728.2	192.764	1728.2	456.334	1728.2	268.906	1728.2	148.55	1728.2	280.204	1728.2	325.113
1729.03	540.865	1729.03	265.366	1729.03	192.72	1729.03	457.271	1729.03	269.858	1729.03	149.191	1729.03	279.456	1729.03	321.589
1729.86	540.443	1729.86	264.734	1729.86	192.23	1729.86	457.716	1729.86	270.92	1729.86	149.501	1729.86	281.781	1729.86	330.41
1730.69	538.467	1730.69	264.566	1730.69	191.944	1730.69	457.831	1730.69	270.41	1730.69	148.528	1730.69	282.205	1730.69	318.91
1731.53	536.147	1731.53	263.463	1731.53	191.566	1731.53	457.596	1731.53	268.771	1731.53	148.113	1731.53	283.097	1731.53	318.408
1732.36	533.722	1732.36	261.509	1732.36	191.336	1732.36	457.33	1732.36	266.934	1732.36	148.097	1732.36	285.051	1732.36	327.59
1733.19	531.478	1733.19	259.339	1733.19	191.081	1733.19	457.501	1733.19	264.56	1733.19	147.406	1733.19	284.987	1733.19	331.82
1734.02	530.381	1734.02	258.569	1734.02	190.781	1734.02	458.247	1734.02	261.867	1734.02	146.159	1734.02	286.254	1734.02	331.747
1734.85	528.85	1734.85	257.964	1734.85	189.941	1734.85	458.961	1734.85	259.129	1734.85	144.564	1734.85	286.435	1734.85	330.907
1735.69	529.159	1735.69	257.507	1735.69	189.606	1735.69	457.137	1735.69	255.521	1735.69	142.778	1735.69	283.181	1735.69	328.915
1736.52	530.903	1736.52	257.772	1736.52	189.25	1736.52	456.767	1736.52	249.989	1736.52	140.873	1736.52	279.69	1736.52	327.923
1737.35	532.595	1737.35	258.744	1737.35	188.606	1737.35	457.068	1737.35	244.911	1737.35	139.899	1737.35	277.101	1737.35	326.706
1738.18	533.119	1738.18	259.655	1738.18	187.989	1738.18	457.231	1738.18	240.687	1738.18	137.7	1738.18	275.536	1738.18	326.343
1739.01	532.256	1739.01	260.404	1739.01	187.262	1739.01	456.171	1739.01	236.872	1739.01	136.593	1739.01	273.82	1739.01	328.281
1739.84	530.694	1739.84	260.368	1739.84	186.383	1739.84	454.897	1739.84	232.977	1739.84	135.931	1739.84	273.011	1739.84	329.28
1740.67	528.765	1740.67	259.698	1740.67	186.628	1740.67	452.945	1740.67	229.268	1740.67	134.242	1740.67	267.567	1740.67	329.516
1741.51	527.7	1741.51	259.784	1741.51	186.132	1741.51	450.861	1741.51	225.74	1741.51	132.224	1741.51	268.939	1741.51	328.53
1742.34	526.524	1742.34	259.841	1742.34	185.548	1742.34	448.887	1742.34	222.038	1742.34	130.164	1742.34	269.201	1742.34	328.155
1743.17	525.165	1743.17	259.92	1743.17	185.514	1743.17	447.362	1743.17	218.616	1743.17	129.631	1743.17	270.244	1743.17	326.098
1744	524.298	1744	259.631	1744	185.489	1744	445.644	1744	214.972	1744	127.041	1744	271.81	1744	322.682
1744.83	525.829	1744.83	258.399	1744.83	185.244	1744.83	444.904	1744.83	210.191	1744.83	127	1744.83	272.978	1744.83	318.81
1745.66	527.975	1745.66	257.065	1745.66	184.874	1745.66	444.822	1745.66	205.085	1745.66	126.247	1745.66	272.096	1745.66	317.458
1746.49	527.714	1746.49	256.377	1746.49	183.388	1746.49	444.924	1746.49	203.482	1746.49	125.164	1746.49	269.855	1746.49	318.502
1747.32	526.723	1747.32	255.641	1747.32	182.473	1747.32	445.422	1747.32	203.075	1747.32	124.166	1747.32	269.161	1747.32	318.501
1748.15	524.17	1748.15	255.023	1748.15	182.205	1748.15	445.343	1748.15	202.164	1748.15	123.13	1748.15	269.144	1748.15	318.651
1748.98	522.352	1748.98	254.483	1748.98	181.462	1748.98	445.78	1748.98	200.719	1748.98	122.148	1748.98	269.674	1748.98	318.545
1749.82	521.458	1749.82	254.366	1749.82	181.525	1749.82	445.823	1749.82	198.995	1749.82	122.083	1749.82	271.631	1749.82	316.7
1750.65	520.564	1750.65	255.655	1750.65	181.612	1750.65	444.744	1750.65	197.545	1750.65	119.686	1750.65	271.656	1750.65	311.737
1751.48	521.472	1751.48	256.35	1751.48	181.406	1751.48	444.062	1751.48	196.28	1751.48	118.919	1751.48	270.622	1751.48	311.411
1752.31	524.217	1752.31	256.439	1752.31	181.128	1752.31	443.112	1752.31	194.511	1752.31	120.538	1752.31	270.559	1752.31	311.582
1753.14	524.925	1753.14	256.043	1753.14	180.056	1753.14	442.249	1753.14	192.251	1753.14	120.734	1753.14	270.261	1753.14	311.866
1753.97	525.452	1753.97	255.854	1753.97	178.634	1753.97	441.22	1753.97	190.24	1753.97	120.238	1753.97	270.697	1753.97	310.56
1754.8	525.882	1754.8	256.287	1754.8	176.757	1754.8	440.5	1754.8	188.394	1754.8	119.609	1754.8	271.492	1754.8	311.012
1755.63	524.703	1755.63	256.398	1755.63	175.12	1755.63	440.667	1755.63	186.588	1755.63	119.306	1755.63	270.952	1755.63	312.199
1756.46	522.79	1756.46	255.861	1756.46	173.113	1756.46	440.881	1756.46	184.702	1756.46	119.072	1756.46	269.588	1756.46	310.917
1757.29	521.043	1757.29	254.683	1757.29	176.315	1757.29	441.233	1757.29	182.674	1757.29	118.42	1757.29	268.123	1757.29	312.086
1758.12	520.093	1758.12	252.293	1758.12	176.835	1758.12	442.702	1758.12	181.106	1758.12	118.035	1758.12	266.806	1758.12	312.55
1758.95	518.562	1758.95	252.123	1758.95	176.951	1758.95	444.219	1758.95	179.491	1758.95	117.15	1758.95	265.702	1758.95	310.153
1759.78	518.134	1759.78	252.137	1759.78	176.926	1759.78	443.937	1759.78	178.288	1759.78	115.984	1759.78	265.772	1759.78	306.886
1760.61	518.06	1760.61	251.84	1760.61	177.078	1760.61	442.891	1760.61	177.025	1760.61	114.646	1760.61	264.622	1760.61	305.013
1761.43	517.144	1761.43	251.132	1761.43	177.038	1761.43	440.857	1761.43	175.651	1761.43	113.403	1761.43	263.717	1761.43	304.576
1762.27	516.432	1762.27	251.509	1762.27	176.271	1762.27	437.563	1762.27	173.824	1762.27	112.352	1762.27	264.742	1762.27	304.724
1763.09	516.997	1763.09	252.667	1763.09	175.558	1763.09	435.635	1763.09	172.289	1763.09	112.762	1763.09	265.221	1763.09	304.666
1763.92	517.228	1763.92	253.763	1763.92	176.05	1763.92	436.898	1763.92	171.595	1763.92	113.448	1763.92	265.012	1763.92	303.772
1764.75	516.649	1764.75	254.118	1764.75	176.1	1764.75	438.547	1764.75	170.574	1764.75	113.959	1764.75	263.85	1764.75	302.835
1765.58	516.562	1765.58	253.051	1765.58	175.858	1765.58	439.049	1765.58	168.617	1765.58	113.645	1765.58	263.171	1765.58	302.344
1766.41	516.278	1766.41	251.648	1766.41	175.827	1766.41	439.937	1766.41	166.831	1766.41	113.112	1766.41	265.354	1766.41	302.988
1767.24	515.823	1767.24	251.029	1767.24	176.046	1767.24	440.102	1767.24	165.807	1767.24	112.913	1767.24	265.13	1767.24	303.59
1768.07	515.259	1768.07	250.223	1768.07	176.346	1768.07	440.165	1768.07	165.402	1768.07	112.399	1768.07	263.736	1768.07	301.475
1768.9	515.446	1768.9	250.008	1768.9	177.022	1768.9	440.208	1768.9	164.649	1768.9	111.16	1768.9	263.37	1768.9	297.71
1769.73	515.794	1769.73	249.852	1769.73	177.114	1769.73	440.16	1769.73	163.633	1769.73	110.12	1769.73	263.364	1769.73	295.423
1770.56	515.143	1770.56	250.21	1770.56	176.684	1770.56	440.245	1770.56	162.682	1770.56	109.778	1770.56	264.305	1770.56	295.21
1771.38	514.634	1771.38	251.439	1771.38	176.28	1771.38	440.72	1771.38	162.621	1771.38	110.184	1771.38	265.122	1771.38	296.926
1772.21	514.448	1772.21	252.635	1772.21	175.227	1772.21	441.674	1772.21	162.283	1772.21	111.084	1772.21	263.928	1772.21	294.564
1773.04	514.302	1773.04	252.644	1773.04	174.342	1773.04	442.082	1773.04	161.378	1773.04	111.337	1773.04	261.022	1773.04	294.534
1773.87	514.149	1773.87	252.349	1773.87	173.782	1773.87	441.452	1773.87	160.987	1773.87	111.598	1773.87	260.328	1773.87	295.202
1774.7	513.341	1774.7	251.7	1774.7	173.104	1774.7	440.435	1774.7	160.77	1774.7	111.221	1774.7	260.843	1774.7	299.043
1775.52	512.412	1775.52	250.935	1775.52	171.997	1775.52	437.82	1775.52	159.982	1775.52	110.565	1775.52	262.797	1775.52	299.237
1776.35	511.167	1776.35	250.306	1776.35	171.017	1776.35	436.543	1776.35	159.03	1776.35	109.847	1776.35	264.584	1776.35	296.454
1777.18	510.164	1777.18	249.555	1777.18	171.245	1777.18	437.692	1777.18	157.816	1777.18	109.039	1777.18	265.364	1777.18	292.539
1778.01	510.151	1778.01	248.587	1778.01	171.799	1778.01	437.557	1778.01	155.812	1778.01	107.794	1778.01	264.762	1778.01	292.144
1778.84	510.047	1778.84	248.008	1778.84	172.641	1778.84	436.549	1778.84	154.552	1778.84	106.389	1778.84	263.851	1778.84	294.886
1779.67	509.855	1779.67	247.952	1779.67	173.965	1779.67	436.741	1779.67	154.966	1779.67	105.192	1779.67	263.028	1779.67	295.731
1780.49	510.095	1780.49	248.415	1780.49	174.546	1780.49	437.71	1780.49	155.763	1780.49	105.854	1780.49	260.702	1780.49	295.294
1781.32	510.814	1781.32	249.182	1781.32	174.854	1781.32	438.632	1781.32	154.745	1781.32	106.396	1781.32	256.62	1781.32	292.341
1782.15	509.939	1782.15	250.809	1782.15	174.411	1782.15	439.656	1782.15	153.183	1782.15	106.836	1782.15	257.863	1782.15	291.095
1782.97	507.321	1782.97	251.524	1782.97	173.622	1782.97	439.788	1782.97	152.94	1782.97	107.223	1782.97	257.363	1782.97	292.393
1783.8	505.8	1783.8	251.485	1783.8	172.913	1783.8	439.001	1783.8	152.737	1783.8	107.418	1783.8	256.183	1783.8	296.648
1784.63	506.248	1784.63	250.869	1784.63	172.314	1784.63	437.474	1784.63	153.003	1784.63	107.283	1784.63	254.69	1784.63	297.528
1785.46	508.009	1785.46	249.749	1785.46	171.761	1785.46	438.512	1785.46	153.415	1785.46	106.877	1785.46	252.836	1785.46	292.567
1786.28	508.839	1786.28	248.754	1786.28	172.45	1786.28	440.232	1786.28	153.387	1786.28	106.18	1786.28	251.181	1786.28	288.53
1787.11	510.121	1787.11	250.2	1787.11	173.053	1787.11	443.153	1787.11	153.792	1787.11	106.058	1787.11	250.268	1787.11	285.678
1787.94	509.5	1787.94	252.01	1787.94	173.822	1787.94	444.752	1787.94	153.46	1787.94	105.267	1787.94	250.366	1787.94	285.361
1788.77	507.894	1788.77	252.741	1788.77	175.023	1788.77	442.623	1788.77	153.169	1788.77	104.709	1788.77	250.548	1788.77	285.898
1789.59	505.593	1789.59	252.403	1789.59	175.239	1789.59	443.978	1789.59	152.542	1789.59	104.566	1789.59	253.089	1789.59	285.318
1790.42	504.904	1790.42	252.251	1790.42	173.977	1790.42	445.345	1790.42	152.007	1790.42	104.833	1790.42	255.512	1790.42	286.44
1791.25	505.067	1791.25	251.758	1791.25	170.8	1791.25	446.521	1791.25	152.355	1791.25	105.438	1791.25	256.315	1791.25	290.075
1792.07	505.454	1792.07	251.052	1792.07	169.564	1792.07	446.423	1792.07	152.235	1792.07	105.064	1792.07	256.53	1792.07	292.942
1792.9	506.437	1792.9	248.746	1792.9	169.699	1792.9	446.804	1792.9	151.678	1792.9	104.812	1792.9	256.39	1792.9	293.59
1793.73	507.348	1793.73	248.598	1793.73	170.586	1793.73	446.518	1793.73	151.084	1793.73	104.49	1793.73	257.128	1793.73	292.188
1794.55	508.317	1794.55	248.654	1794.55	171.917	1794.55	446.494	1794.55	149.961	1794.55	104.4	1794.55	253.202	1794.55	286.506
1795.38	506.392	1795.38	248.286	1795.38	172.239	1795.38	447.199	1795.38	148.308	1795.38	104.488	1795.38	253.536	1795.38	283.932
1796.21	503.288	1796.21	247.696	1796.21	172.468	1796.21	448.439	1796.21	147.809	1796.21	104.828	1796.21	253.986	1796.21	285.639
1797.03	500.47	1797.03	245.554	1797.03	171.973	1797.03	450.345	1797.03	147.851	1797.03	104.613	1797.03	253.618	1797.03	287.741
1797.86	498.555	1797.86	246.166	1797.86	171.371	1797.86	452.068	1797.86	148.056	1797.86	104.308	1797.86	255.087	1797.86	290.631
1798.68	498.438	1798.68	247.633	1798.68	170.349	1798.68	451.85	1798.68	148.64	1798.68	104.405	1798.68	256.328	1798.68	292.669
1799.51	504.113	1799.51	248.421	1799.51	169.996	1799.51	450.853	1799.51	149.984	1799.51	104.84	1799.51	258.002	1799.51	292.842
1800.34	505.935	1800.34	248.834	1800.34	169.415	1800.34	450.158	1800.34	149.933	1800.34	105.298	1800.34	256.675	1800.34	292.299
1801.16	506.322	1801.16	248.546	1801.16	169.099	1801.16	450.29	1801.16	149.802	1801.16	105.495	1801.16	257.938	1801.16	289.562
1801.99	506.748	1801.99	248.178	1801.99	169.319	1801.99	451.371	1801.99	149.143	1801.99	105.362	1801.99	257.461	1801.99	287.048
1802.81	506.102	1802.81	247.694	1802.81	170.241	1802.81	451.379	1802.81	148.255	1802.81	103.672	1802.81	255.055	1802.81	284.768
1803.64	504.82	1803.64	247.297	1803.64	169.715	1803.64	451.061	1803.64	146.832	1803.64	101.951	1803.64	252.825	1803.64	282.42
1804.46	502.72	1804.46	247.096	1804.46	169.831	1804.46	450.003	1804.46	145.937	1804.46	101.572	1804.46	248.631	1804.46	283.043
1804.51	502.509	1804.51	247.02	1804.51	169.832	1804.51	450.177	1804.51	145.911	1804.51	101.566	1804.51	248.354	1804.51	283.05
1805.34	500.762	1805.34	246.685	1805.34	170.639	1805.34	448.461	1805.34	146.983	1805.34	100.345	1805.34	247.371	1805.34	282.265
1806.18	500.021	1806.18	245.107	1806.18	170.676	1806.18	446.292	1806.18	148.359	1806.18	99.934	1806.18	248.098	1806.18	287.524
1807.01	501.669	1807.01	243.693	1807.01	170.403	1807.01	443.265	1807.01	148.705	1807.01	99.7233	1807.01	248.554	1807.01	289.872
1807.84	504.3	1807.84	242.295	1807.84	171.316	1807.84	443.071	1807.84	148.89	1807.84	99.7071	1807.84	249.54	1807.84	290.658
1808.67	505.825	1808.67	241.466	1808.67	170.973	1808.67	444.358	1808.67	146.61	1808.67	100.033	1808.67	250.648	1808.67	290.555
1809.51	506.836	1809.51	240.845	1809.51	170.862	1809.51	447.253	1809.51	146.206	1809.51	100.141	1809.51	250.819	1809.51	290.45
1810.34	507.556	1810.34	240.28	1810.34	170.125	1810.34	449.538	1810.34	145.884	1810.34	100.088	1810.34	249.528	1810.34	289.883
1811.17	506.99	1811.17	239.536	1811.17	169.331	1811.17	449.607	1811.17	146.286	1811.17	100.138	1811.17	248.436	1811.17	288.59
1812	506.101	1812	236.995	1812	168.889	1812	449.313	1812	146.284	1812	100.795	1812	247.426	1812	283.054
1812.84	504.65	1812.84	234.242	1812.84	169.105	1812.84	449.948	1812.84	145.701	1812.84	101.037	1812.84	246.07	1812.84	284.272
1813.67	502.07	1813.67	235.042	1813.67	169.884	1813.67	450.715	1813.67	144.866	1813.67	101.042	1813.67	244.068	1813.67	285.791
1814.5	500.96	1814.5	237.819	1814.5	170.716	1814.5	450.522	1814.5	144.207	1814.5	100.95	1814.5	243.078	1814.5	285.437
1815.33	500.797	1815.33	241.668	1815.33	170.994	1815.33	449.644	1815.33	143.675	1815.33	100.955	1815.33	243.935	1815.33	284.658
1816.16	499.189	1816.16	245.759	1816.16	170.664	1816.16	447.856	1816.16	144.145	1816.16	101.125	1816.16	246.066	1816.16	285.454
1816.99	498.22	1816.99	244.382	1816.99	170.257	1816.99	445.673	1816.99	144.569	1816.99	101.177	1816.99	247.81	1816.99	285.479
1817.83	501.885	1817.83	242.925	1817.83	168.066	1817.83	443.269	1817.83	145.048	1817.83	100.683	1817.83	248.678	1817.83	283.773
1818.66	498.239	1818.66	241.893	1818.66	166.858	1818.66	440.828	1818.66	145.323	1818.66	100.491	1818.66	248.284	1818.66	284.386
1819.49	501.267	1819.49	241.876	1819.49	166.371	1819.49	439.411	1819.49	145.509	1819.49	100.51	1819.49	248.713	1819.49	285.009
1820.32	502.648	1820.32	243.201	1820.32	166.575	1820.32	439.96	1820.32	146.087	1820.32	100.205	1820.32	249.214	1820.32	286.427
1821.15	504.189	1821.15	245.127	1821.15	166.944	1821.15	440.032	1821.15	146.438	1821.15	100.251	1821.15	249.263	1821.15	287.648
1821.98	502.376	1821.98	245.914	1821.98	167.246	1821.98	441.101	1821.98	146.439	1821.98	101.404	1821.98	249.032	1821.98	282.404
1822.82	502.553	1822.82	243.656	1822.82	166.065	1822.82	441.27	1822.82	145.812	1822.82	101.581	1822.82	248.591	1822.82	276.157
1823.65	503.471	1823.65	241.623	1823.65	164.617	1823.65	438.288	1823.65	145.409	1823.65	100.979	1823.65	248.47	1823.65	271.89
1824.48	504.047	1824.48	240.01	1824.48	164.305	1824.48	438.875	1824.48	145.965	1824.48	99.4187	1824.48	248.998	1824.48	269.771
1825.31	505.272	1825.31	239.609	1825.31	164.651	1825.31	438.802	1825.31	146.208	1825.31	97.7415	1825.31	248.239	1825.31	271.328
1826.14	507.187	1826.14	240.169	1826.14	165.479	1826.14	437.245	1826.14	145.493	1826.14	97.3014	1826.14	247.772	1826.14	274.908
1826.97	507.303	1826.97	241.995	1826.97	166.447	1826.97	434.458	1826.97	145.072	1826.97	97.5669	1826.97	248.357	1826.97	276.142
1827.8	504.406	1827.8	243.152	1827.8	166.899	1827.8	436.631	1827.8	144.333	1827.8	97.5301	1827.8	248.774	1827.8	276.085
1828.63	504.658	1828.63	243.702	1828.63	166.518	1828.63	436.866	1828.63	144.356	1828.63	97.6788	1828.63	247.79	1828.63	275.922
1829.46	503.981	1829.46	245.063	1829.46	166.134	1829.46	437.989	1829.46	144.321	1829.46	98.5293	1829.46	247.823	1829.46	275.632
1830.29	502.195	1830.29	244.76	1830.29	165.565	1830.29	440.503	1830.29	143.803	1830.29	99.254	1830.29	248.11	1830.29	274.988
1831.12	500.853	1831.12	243.673	1831.12	165.243	1831.12	441.754	1831.12	143.262	1831.12	99.8055	1831.12	247.532	1831.12	274.243
1831.95	496.805	1831.95	242.895	1831.95	165.085	1831.95	443.499	1831.95	143.875	1831.95	99.9786	1831.95	246.998	1831.95	273.116
1832.78	494.824	1832.78	242.434	1832.78	165.441	1832.78	445.033	1832.78	144.392	1832.78	99.5212	1832.78	246.859	1832.78	272.19
1833.61	496.313	1833.61	242.992	1833.61	166.846	1833.61	445.322	1833.61	144.604	1833.61	97.6825	1833.61	246.652	1833.61	269.576
1834.44	499.352	1834.44	241.2	1834.44	167.274	1834.44	443.545	1834.44	144.163	1834.44	100.022	1834.44	246.536	1834.44	282.329
1835.27	500.924	1835.27	241.636	1835.27	166.788	1835.27	438.926	1835.27	142.882	1835.27	100.655	1835.27	247.221	1835.27	283.513
1836.1	499.991	1836.1	242.555	1836.1	166.333	1836.1	436.121	1836.1	141.324	1836.1	100.632	1836.1	248.596	1836.1	281.584
1836.94	497.617	1836.94	243.489	1836.94	166.006	1836.94	432.996	1836.94	141.152	1836.94	99.9412	1836.94	250.284	1836.94	279.85
1837.76	498.758	1837.76	243.588	1837.76	165.893	1837.76	433.011	1837.76	141.362	1837.76	98.9629	1837.76	251.224	1837.76	277.147
1838.59	498.959	1838.59	243.976	1838.59	166.031	1838.59	433.645	1838.59	141.259	1838.59	98.0102	1838.59	251.716	1838.59	274.574
1839.42	499.897	1839.42	244.436	1839.42	165.674	1839.42	435.118	1839.42	140.499	1839.42	97.4876	1839.42	250.46	1839.42	273.66
1840.25	499.971	1840.25	244.679	1840.25	165.314	1840.25	438.081	1840.25	139.895	1840.25	97.4285	1840.25	248.578	1840.25	272.294
1841.08	500.18	1841.08	244.386	1841.08	165.499	1841.08	439.126	1841.08	139.28	1841.08	97.9504	1841.08	246.976	1841.08	275.955
1841.91	500.873	1841.91	241.499	1841.91	165.72	1841.91	439.686	1841.91	139.625	1841.91	98.8441	1841.91	246.354	1841.91	280.732
1842.74	502.059	1842.74	241.194	1842.74	165.885	1842.74	439.335	1842.74	140.855	1842.74	99.6025	1842.74	246.234	1842.74	281.844
1843.57	502.222	1843.57	241.253	1843.57	165.858	1843.57	438.151	1843.57	142.83	1843.57	99.9139	1843.57	246.529	1843.57	281.953
1844.4	501.65	1844.4	240.314	1844.4	166.207	1844.4	437.806	1844.4	144.749	1844.4	99.7649	1844.4	242.377	1844.4	281.21
1845.23	501.142	1845.23	237.635	1845.23	166.636	1845.23	437.999	1845.23	145.789	1845.23	99.446	1845.23	242.304	1845.23	279.277
1846.06	501.251	1846.06	238.902	1846.06	166.767	1846.06	438.981	1846.06	145.36	1846.06	99.1093	1846.06	244.676	1846.06	276.937
1846.89	501.752	1846.89	240.025	1846.89	166.621	1846.89	439.037	1846.89	145.401	1846.89	97.6225	1846.89	246.375	1846.89	276.884
[truncated: 3,223 more rows]

## Sheet: FigureS2a
Temperature	Temperature	Temperature	Temperature	logfO2
°C	°C	°C	°C	ΔNNO
S2-	S2-	S3-	S3-
400	875	200	875	-0.9
400	875	200	875	-0.4
300	875	200	875	0.1
200	875			0.6
200	875			1.1
200	875			1.6
200	500			2.1
300	500			2.6

## Sheet: FigureS2b
Temperature	Temperature	Temperature	Temperature	logfO2
°C	°C	°C	°C	ΔNNO
S2-	S2-	S3-	S3-
300	400			-0.9
300	400			-0.4
300	400			0.1
300	400			0.6
300	400			1.1
300	400			1.6
300	400			2.1
300	400			2.6

## Sheet: FigureS3a
Raman Shift	Intensity	Raman Shift	Intensity	Raman Shift	Intensity
cm-1	arbitrary units	cm-1	arbitrary units	cm-1	arbitrary units
	Liquid, 405 nm, 425°C		Vapour, 405 nm, 425°C		Supercritical fluid, 405 nm, 450°C
55.3752	38.5959	55.3752	39.3068	55.3752	37.1834
56.3577	40.1742	56.3577	36.7496	56.3577	38.5706
57.3382	-69.7003	57.3382	38.6422	57.3382	38.4802
58.3187	40.795	58.3187	40.2674	58.3187	39.1246
59.2992	41.1268	59.2992	41.2552	59.2992	39.4893
60.2795	41.4638	60.2795	41.2759	60.2795	39.2382
61.2598	41.4461	61.2598	41.108	61.2598	39.5376
62.2418	41.4287	62.2418	40.1896	62.2418	39.4694
63.2219	41.5974	63.2219	39.7437	63.2219	39.1291
64.2019	41.8134	64.2019	39.3475	64.2019	39.0569
65.1819	42.0271	65.1819	39.0362	65.1819	38.9035
66.1618	42.3089	66.1618	38.5921	66.1618	39.1102
67.1415	42.3704	67.1415	38.1754	67.1415	39.2005
68.1213	41.9936	68.1213	38.3971	68.1213	39.7859
69.1009	41.357	69.1009	38.9061	69.1009	39.4245
70.0805	41.0831	70.0805	39.493	70.0805	38.8856
71.0599	40.8764	71.0599	40.5256	71.0599	38.4309
72.0394	40.8015	72.0394	40.7731	72.0394	38.1751
73.0187	40.8392	73.0187	41.3112	73.0187	38.2365
73.9979	41.1009	73.9979	41.1131	73.9979	38.5299
74.9771	41.3632	74.9771	40.8768	74.9771	39.0442
75.9562	41.6935	75.9562	40.6423	75.9562	39.4061
76.9352	41.5831	76.9352	41.0351	76.9352	39.8197
77.9141	40.882	77.9141	41.9318	77.9141	39.8426
78.893	39.65	78.893	42.5135	78.893	39.8175
79.8718	39.9075	79.8718	42.1178	79.8718	39.6143
80.8505	40.44	80.8505	41.7955	80.8505	39.456
81.8291	41.4235	81.8291	41.4313	81.8291	39.3485
82.8077	42.5411	82.8077	41.3326	82.8077	39.4732
83.7861	43.0079	83.7861	40.9134	83.7861	39.9735
84.7645	42.6368	84.7645	39.3379	84.7645	41.2664
85.7428	42.3417	85.7428	38.43	85.7428	41.2819
86.7211	42.2063	86.7211	38.0966	86.7211	41.351
87.6992	42.1866	87.6992	38.6311	87.6992	41.4879
88.6773	42.5154	88.6773	39.7302	88.6773	41.7645
89.6553	43.1718	89.6553	40.9579	89.6553	42.2199
90.6333	43.9018	90.6333	41.6468	90.6333	42.6066
91.6111	44.1552	91.6111	42.6786	91.6111	42.9743
92.5889	44.5648	92.5889	44.4266	92.5889	43.6526
93.5647	45.1942	93.5647	44.8036	93.5647	44.6656
94.5423	46.0713	94.5423	45.3216	94.5423	45.9438
95.5199	47.325	95.5199	46.4331	95.5199	47.2761
96.4973	48.9919	96.4973	47.9664	96.4973	49.2078
97.4747	50.7537	97.4747	50.4994	97.4747	51.4198
98.452	52.6117	98.452	53.6248	98.452	53.6352
99.4274	54.7979	99.4274	57.2016	99.4274	56.158
100.405	58.702	100.405	62.0991	100.405	60.4938
101.382	63.368	101.382	68.8938	101.382	67.7576
102.359	71.1879	102.359	77.1507	102.359	78.0358
103.336	83.538	103.336	87.4522	103.336	90.9464
104.311	99.2424	104.311	97.9335	104.311	106.492
105.287	118.141	105.287	113.555	105.287	124.857
106.264	143.86	106.264	135.146	106.264	147.889
107.241	177.421	107.241	164.999	107.241	175.139
108.215	219.159	108.215	204.004	108.215	210.699
109.192	267.605	109.192	251.902	109.192	254.759
110.168	325.242	110.168	307.589	110.168	309.348
111.144	388.84	111.144	372.745	111.144	366.705
112.119	462.14	112.119	446.462	112.119	437.511
113.095	548.341	113.095	529.356	113.095	510.472
114.071	643.546	114.071	621.677	114.071	588.477
115.045	747.044	115.045	724.854	115.045	682.285
116.021	867.767	116.021	839.031	116.021	784.697
116.997	1017.52	116.997	975.469	116.997	926.122
117.971	1183.94	117.971	1141.08	117.971	1092.57
118.946	1393.4	118.946	1353.45	118.946	1296.87
119.922	1648.99	119.922	1609.51	119.922	1547.79
120.896	1965.64	120.896	1908.84	120.896	1808.6
121.871	2323.77	121.871	2252.44	121.871	2189.38
122.847	2737.28	122.847	2645.12	122.847	2635.17
123.82	3177.04	123.82	3084.22	123.82	3138.75
124.795	3760.92	124.795	3593.79	124.795	3716.02
125.77	4368.67	125.77	4144.51	125.77	4368.48
126.744	4964.32	126.744	4731.27	126.744	5014.89
127.719	5536.37	127.719	5288.77	127.719	5660.42
128.692	6031.38	128.692	5763.69	128.692	6251.71
129.666	6443.81	129.666	6171.21	129.666	6767.44
130.639	6786.68	130.639	6499	130.639	7227.7
131.614	7060.71	131.614	6722.7	131.614	7620.9
132.587	7253.38	132.587	6918.52	132.587	7921.6
133.561	7404.92	133.561	7082.87	133.561	8151.37
134.536	7512.96	134.536	7199.16	134.536	8298.79
135.508	7601.52	135.508	7277.43	135.508	8397.62
136.483	7662.57	136.483	7340.37	136.483	8460.47
137.455	7692.81	137.455	7397.76	137.455	8528.07
138.429	7724.87	138.429	7452.73	138.429	8597.08
139.401	7756.25	139.401	7506.05	139.401	8649.55
140.375	7792.3	140.375	7546.38	140.375	8708.2
141.347	7822.46	141.347	7598.38	141.347	8756.03
142.319	7856.02	142.319	7656.25	142.319	8781.63
143.293	7905.27	143.293	7714.39	143.293	8800.46
144.265	7944.84	144.265	7762.92	144.265	8810.89
145.238	7990.49	145.238	7793.18	145.238	8809.74
146.21	8037.95	146.21	7815.71	146.21	8794.35
147.184	8070.71	147.184	7817.81	147.184	8777.68
148.155	8084.7	148.155	7789.02	148.155	8748.86
149.127	8081.79	149.127	7757.98	149.127	8750.94
150.1	8071.79	150.1	7736.84	150.1	8734.16
151.071	8048.68	151.071	7729.19	151.071	8714.59
152.044	8018.42	152.044	7729.14	152.044	8685.53
153.015	7997	153.015	7741.1	153.015	8655.46
153.986	8000.17	153.986	7757.98	153.986	8591.78
154.959	8039.71	154.959	7800.17	154.959	8616.68
155.93	8111.81	155.93	7872.83	155.93	8602.54
156.901	8208.07	156.901	7962.8	156.901	8687.64
157.873	8308.09	157.873	8051.24	157.873	8831.78
158.844	8423.18	158.844	8146.08	158.844	8907.37
159.815	8560.62	159.815	8262.26	159.815	8971.2
160.787	8706.87	160.787	8378.36	160.787	9054.33
161.757	8797.82	161.757	8506.87	161.757	9175.45
162.728	8979.25	162.728	8684.16	162.728	9341.07
163.7	9211.69	163.7	8908.99	163.7	9546.73
164.67	9502.34	164.67	9213.81	164.67	9809.24
165.64	9851.97	165.64	9552.37	165.64	10138.8
166.61	10227.1	166.61	9906.88	166.61	10489.5
167.582	10614.4	167.582	10256.7	167.582	10852.1
168.552	10988	168.552	10584.3	168.552	11159.9
169.522	11359.1	169.522	10882.1	169.522	11455
170.492	11673.5	170.492	11118.8	170.492	11724.9
171.461	11957.1	171.461	11311	171.461	11934.6
172.433	12061	172.433	11452.1	172.433	12063
173.402	12112.3	173.402	11476.4	173.402	12115.7
174.372	12022.8	174.372	11442.9	174.372	12066.8
175.341	11961.6	175.341	11369.8	175.341	11991.9
176.31	11884.3	176.31	11249.2	176.31	11911.2
177.282	11800.8	177.282	11138.3	177.282	11785.1
178.251	11716.2	178.251	11026.8	178.251	11670.9
179.22	11600.9	179.22	10959.7	179.22	11639.4
180.189	11495.5	180.189	10876.1	180.189	11573.5
181.158	11401.9	181.158	10793.4	181.158	11482.2
182.126	11316.9	182.126	10666.3	182.126	11396.9
183.095	11255.5	183.095	10605.4	183.095	11312.7
184.066	11193.7	184.066	10536.4	184.066	11227.9
185.034	11128.8	185.034	10465.9	185.034	11135
186.003	11056.5	186.003	10403.7	186.003	11047.3
186.971	10980.8	186.971	10334	186.971	10963.9
187.94	10897.8	187.94	10258.4	187.94	10884
188.908	10803.8	188.908	10174.1	188.908	10795.5
189.876	10699.2	189.876	10084.5	189.876	10696.8
190.844	10587.8	190.844	9989.11	190.844	10581.9
191.812	10468.4	191.812	9888.95	191.812	10456.5
192.78	10341.2	192.78	9777.09	192.78	10324.5
193.748	10212.9	193.748	9657.02	193.748	10185.1
194.716	10079	194.716	9531.84	194.716	10044.6
195.684	9940.65	195.684	9403.41	195.684	9900.22
196.652	9802.25	196.652	9276.25	196.652	9749.36
197.619	9660.95	197.619	9149.02	197.619	9615.81
198.587	9520.86	198.587	9010.27	198.587	9494.6
199.554	9376.57	199.554	8872.69	199.554	9377.68
200.522	9229.37	200.522	8736.29	200.522	9232.17
201.489	9077.26	201.489	8600.93	201.489	9084.23
202.456	8908.76	202.456	8466.79	202.456	8925.21
203.423	8746.46	203.423	8333.86	203.423	8770.19
204.39	8587.02	204.39	8199.16	204.39	8617.63
205.357	8429.53	205.357	8061.94	205.357	8467.29
206.324	8262.15	206.324	7925.82	206.324	8313.15
207.291	8093.33	207.291	7792.36	207.291	8176.96
208.256	7921.48	208.256	7661.78	208.256	8033.6
209.223	7738.69	209.223	7529.13	209.223	7899.63
210.189	7554.31	210.189	7379.74	210.189	7759.15
211.156	7374.16	211.156	7219.75	211.156	7606.6
212.122	7194.26	212.122	7040.7	212.122	7444.34
213.089	7039.98	213.089	6859.07	213.089	7276.12
214.055	6900.43	214.055	6678.91	214.055	7099.68
215.021	6755.35	215.021	6502.67	215.021	6930.09
215.986	6615.89	215.986	6331.85	215.986	6777.67
216.952	6477.2	216.952	6194.12	216.952	6628.33
217.918	6341.41	217.918	6072.15	217.918	6489.41
218.884	6212.48	218.884	5956.73	218.884	6364.3
219.85	6080.82	219.85	5849.87	219.85	6259.8
220.813	5958.29	220.813	5748.45	220.813	6162.71
221.779	5841.86	221.779	5651.99	221.779	6083.64
222.745	5730.62	222.745	5560.65	222.745	5997.23
223.71	5634.47	223.71	5475.3	223.71	5908.92
224.674	5543.08	224.674	5395.86	224.674	5823.09
225.639	5450.57	225.639	5319.38	225.639	5740.34
226.605	5355	226.605	5224.95	226.605	5658.71
227.57	5261.55	227.57	5106.88	227.57	5572.98
228.533	5169.53	228.533	5018.99	228.533	5488.41
229.498	5079.12	229.498	4939.95	229.498	5405.33
230.463	4994.42	230.463	4873.32	230.463	5324.54
231.428	4915.38	231.428	4813.37	231.428	5247.86
232.391	4844.83	232.391	4747.72	232.391	5175.93
233.356	4786.98	233.356	4680.31	233.356	5103.94
234.321	4724.24	234.321	4614.14	234.321	5035.52
235.284	4669.7	235.284	4553.52	235.284	4969.85
236.248	4626.32	236.248	4494.83	236.248	4911.13
237.213	4578.46	237.213	4438.26	237.213	4861.08
238.175	4530.05	238.175	4400.33	238.175	4827.93
239.14	4521.67	239.14	4377.49	239.14	4824.36
240.102	4512.51	240.102	4377.98	240.102	4843.44
241.066	4530.11	241.066	4402	241.066	4885.78
242.03	4569.27	242.03	4450.52	242.03	4950.04
242.993	4634.35	242.993	4521.41	242.993	5035.93
243.957	4720.73	243.957	4614.42	243.957	5143.61
244.919	4831.54	244.919	4741	244.919	5272.45
245.882	4971.86	245.882	4884.81	245.882	5421.88
246.846	5089	246.846	5059.76	246.846	5598.05
247.808	5349.25	247.808	5272.66	247.808	5787.35
248.772	5623.79	248.772	5529.82	248.772	6007.93
249.733	5883.04	249.733	5754.08	249.733	6222.89
250.697	6088.53	250.697	5902.72	250.697	6352.06
251.658	6188.63	251.658	5986.54	251.658	6385.9
252.621	6185.35	252.621	5977.74	252.621	6359.75
253.583	6097.44	253.583	5912.5	253.583	6196.51
254.546	5916.61	254.546	5736.38	254.546	5970.5
255.507	5642.71	255.507	5466.4	255.507	5654.5
256.47	5246.67	256.47	5127.45	256.47	5292.28
257.431	4849.68	257.431	4768.51	257.431	4945.72
258.394	4480.06	258.394	4422.75	258.394	4629.17
259.355	4134.2	259.355	4105.93	259.355	4341.02
260.318	3828.21	260.318	3829.56	260.318	4076.61
261.278	3564.24	261.278	3579.02	261.278	3835.11
262.239	3320.38	262.239	3349.15	262.239	3615.87
263.202	3109.38	263.202	3144.88	263.202	3417.13
264.162	2938.28	264.162	2969.78	264.162	3241.23
265.124	2789.5	265.124	2820.39	265.124	3089.73
266.085	2661.89	266.085	2694.41	266.085	2959.76
267.045	2546.04	267.045	2587.28	267.045	2851.9
268.007	2438.07	268.007	2500.15	268.007	2756.57
268.967	2342.16	268.967	2418.55	268.967	2671.12
269.929	2261.03	269.929	2342.45	269.929	2576.09
270.889	2189.22	270.889	2271.41	270.889	2471.78
271.849	2124.96	271.849	2205.47	271.849	2414.88
272.811	2063.01	272.811	2145.4	272.811	2382.45
273.771	2007.33	273.771	2091.08	273.771	2340.74
274.73	1957.62	274.73	2039.18	274.73	2288.86
275.692	1913.08	275.692	1995.54	275.692	2241.37
276.651	1873.04	276.651	1955.31	276.651	2196.32
277.611	1833.76	277.611	1917.98	277.611	2152.63
278.57	1795.71	278.57	1882.34	278.57	2112.05
279.531	1760.87	279.531	1849.66	279.531	2075.73
280.491	1732.09	280.491	1817.33	280.491	2049.92
281.45	1707.79	281.45	1784.21	281.45	2027.06
282.409	1686.57	282.409	1750.33	282.409	2003.78
283.37	1659.89	283.37	1724.53	283.37	1973.41
284.329	1611.7	284.329	1701.87	284.329	1936.92
285.288	1603.05	285.288	1683.24	285.288	1912.19
286.246	1582.36	286.246	1663.11	286.246	1894.07
287.207	1562.59	287.207	1643.78	287.207	1885.57
288.166	1542.84	288.166	1625.7	288.166	1869.71
289.124	1522.08	289.124	1609.05	289.124	1846.26
290.083	1497.87	290.083	1594.21	290.083	1821.79
291.041	1476.84	291.041	1580.75	291.041	1796.52
291.999	1458.88	291.999	1568.58	291.999	1776.07
292.96	1443.53	292.96	1557.82	292.96	1762.58
293.918	1428.63	293.918	1549.87	293.918	1750.2
294.876	1412.84	294.876	1542.43	294.876	1738.51
295.834	1398.76	295.834	1533.53	295.834	1723.81
296.792	1385.72	296.792	1522.6	296.792	1710.91
297.75	1376.97	297.75	1512.72	297.75	1700.51
298.708	1369.6	298.708	1504.33	298.708	1689.59
299.667	1362.65	299.667	1495.86	299.667	1658.33
300.625	1355.5	300.625	1487.45	300.625	1661.01
301.582	1348.18	301.582	1475.73	301.582	1664.13
302.54	1339.73	302.54	1463.82	302.54	1666.36
303.497	1330.85	303.497	1452.54	303.497	1660.75
304.455	1322.99	304.455	1442.22	304.455	1650.15
305.412	1315.72	305.412	1433.01	305.412	1637.04
306.369	1308.95	306.369	1424.6	306.369	1621.71
307.326	1303.16	307.326	1418.07	307.326	1608.75
308.284	1297.07	308.284	1409.1	308.284	1598.38
309.241	1290.67	309.241	1407.36	309.241	1591.16
310.197	1281.77	310.197	1404.17	310.197	1586.3
311.154	1267.79	311.154	1403.23	311.154	1584.5
312.111	1259.18	312.111	1407.88	312.111	1586.09
313.068	1258.14	313.068	1415.33	313.068	1588.73
314.024	1258.36	314.024	1414.32	314.024	1590.31
314.981	1257.32	314.981	1410.34	314.981	1586.39
315.937	1256.16	315.937	1404.76	315.937	1581.2
316.894	1254.95	316.894	1397.61	316.894	1573.29
317.85	1253.62	317.85	1389.53	317.85	1565.56
318.806	1252.67	318.806	1372.34	318.806	1559.13
319.763	1252.07	319.763	1366.81	319.763	1551.8
320.719	1253.28	320.719	1367.54	320.719	1548.49
321.673	1254.05	321.673	1369.85	321.673	1548.24
322.629	1251.79	322.629	1372.47	322.629	1550.87
323.585	1252.23	323.585	1375.34	323.585	1554.72
324.541	1257.06	324.541	1377.98	324.541	1556.7
325.496	1261.4	325.496	1380.88	325.496	1556.35
326.452	1266.12	326.452	1383.79	326.452	1557.69
327.407	1272.49	327.407	1386.98	327.407	1568.64
328.363	1277.58	328.363	1390.38	328.363	1574.51
329.317	1283.44	329.317	1393.16	329.317	1578.79
330.272	1291.06	330.272	1397.53	330.272	1585.22
331.227	1300.19	331.227	1405.37	331.227	1594.17
332.182	1312.12	332.182	1418.8	332.182	1606.3
333.138	1327.63	333.138	1436.88	333.138	1626.28
334.091	1347.11	334.091	1458.14	334.091	1645.34
335.046	1370.65	335.046	1482.23	335.046	1661.76
336.001	1402.09	336.001	1508.97	336.001	1677.51
336.955	1425.91	336.955	1538.7	336.955	1703.77
337.908	1456.24	337.908	1565.67	337.908	1731.34
338.863	1495.2	338.863	1593.14	338.863	1766.21
339.818	1541.93	339.818	1631.24	339.818	1804.52
340.772	1599.73	340.772	1690.43	340.772	1851.84
341.725	1661.78	341.725	1746.51	341.725	1911.62
342.679	1737.41	342.679	1824.71	342.679	1988.8
343.634	1834.31	343.634	1926.88	343.634	2087.1
344.588	1953.32	344.588	2052.99	344.588	2213.75
345.54	2112.43	345.54	2211.95	345.54	2343.8
346.494	2314.72	346.494	2403.1	346.494	2539.84
347.448	2567.71	347.448	2642.67	347.448	2726.91
348.4	2852.05	348.4	2908.24	348.4	3020.61
349.354	3210.54	349.354	3213.83	349.354	3291.29
350.308	3563.97	350.308	3551.89	350.308	3612.45
351.26	3849.72	351.26	3747.19	351.26	3823.06
352.213	3977.67	352.213	3817.96	352.213	3951.5
353.165	3860.76	353.165	3669.67	353.165	3814.41
354.119	3528.69	354.119	3352.03	354.119	3557.5
355.072	3090.77	355.072	2950.28	355.072	3188.78
356.024	2690.2	356.024	2584.05	356.024	2838.36
356.977	2345.32	356.977	2249.09	356.977	2519.41
357.928	2044.63	357.928	2020.66	357.928	2264.16
358.881	1818.67	358.881	1838.01	358.881	2059.16
359.834	1642.81	359.834	1694.4	359.834	1897.31
360.786	1509.03	360.786	1589.37	360.786	1773
361.738	1415.13	361.738	1506.05	361.738	1687.71
362.689	1358.34	362.689	1450.34	362.689	1629.69
363.642	1332.18	363.642	1408.9	363.642	1614.44
364.593	1302.63	364.593	1387.96	364.593	1602.4
365.546	1282.97	365.546	1383.9	365.546	1584.36
366.496	1272.5	366.496	1386.47	366.496	1572.95
367.449	1272.11	367.449	1393.14	367.449	1570.89
368.399	1274.08	368.399	1400.13	368.399	1570.03
369.352	1285.16	369.352	1404.9	369.352	1568.41
370.302	1291.6	370.302	1409.83	370.302	1568.86
371.254	1304.65	371.254	1409.55	371.254	1571.61
372.204	1312.2	372.204	1404.53	372.204	1578.65
373.155	1317.9	373.155	1404.26	373.155	1590.65
374.106	1325.33	374.106	1410.5	374.106	1606.06
375.057	1332.59	375.057	1423.49	375.057	1627.31
376.008	1343.26	376.008	1443.32	376.008	1654.02
376.958	1361.82	376.958	1470.86	376.958	1686.91
377.91	1389.56	377.91	1501.83	377.91	1725.54
378.86	1429.62	378.86	1541.94	378.86	1768.87
379.809	1482.73	379.809	1591.08	379.809	1819.05
380.761	1547.83	380.761	1645.08	380.761	1873.85
381.71	1624.15	381.71	1711.25	381.71	1936.01
382.66	1704.35	382.66	1790.79	382.66	2012.18
383.611	1811.8	383.611	1895.5	383.611	2110.3
384.56	1932.1	384.56	2019.96	384.56	2236.16
385.509	2087.82	385.509	2178.86	385.509	2389.88
386.46	2285.4	386.46	2358.81	386.46	2576.53
387.409	2564.62	387.409	2602.98	387.409	2792.11
388.358	2873.8	388.358	2926.94	388.358	3028.87
389.309	3231.09	389.309	3256.28	389.309	3304
390.258	3617.26	390.258	3582.6	390.258	3694.69
391.207	3913.77	391.207	3883.62	391.207	3975.62
392.155	4083.7	392.155	3969.81	392.155	4178.02
393.106	4023.85	393.106	3849.75	393.106	4216.55
394.054	3882.55	394.054	3727.03	394.054	4094.43
395.003	3689.31	395.003	3430.15	395.003	3926.27
395.951	3464.97	395.951	3289.05	395.951	3683.42
396.901	3302.55	396.901	3156.92	396.901	3549.48
397.85	3194.47	397.85	3052.16	397.85	3443.8
398.798	3158.13	398.798	2991.13	398.798	3361.28
399.746	3046.63	399.746	2909.31	399.746	3278.68
400.694	2966.23	400.694	2827.67	400.694	3191.55
401.644	2850.85	401.644	2751.56	401.644	3114.1
402.592	2727.15	402.592	2683.56	402.592	3036
403.539	2654.57	403.539	2621.93	403.539	2972.91
404.487	2573.49	404.487	2572.24	404.487	2922.19
405.435	2533.27	405.435	2542.28	405.435	2873.4
406.382	2503.67	406.382	2504.37	406.382	2836.52
407.33	2460.76	407.33	2466.85	407.33	2799.16
408.279	2425.94	408.279	2434.92	408.279	2767.09
409.226	2398.17	409.226	2412.26	409.226	2743.04
410.174	2380.91	410.174	2398.19	410.174	2734.41
411.121	2374.51	411.121	2398.18	411.121	2742.94
412.068	2385.59	412.068	2395.53	412.068	2766.72
413.015	2416.11	413.015	2429.45	413.015	2800.22
413.962	2459.64	413.962	2475.3	413.962	2845.86
414.909	2515.86	414.909	2528.45	414.909	2900.31
415.856	2582.91	415.856	2597.62	415.856	2966.42
416.803	2653.06	416.803	2672.24	416.803	3046.12
417.749	2732.36	417.749	2754.4	417.749	3146.36
418.696	2826.91	418.696	2836.89	418.696	3256.31
419.643	2932.94	419.643	2928.63	419.643	3382.25
420.589	3048.71	420.589	3028.05	420.589	3511.38
421.536	3180.98	421.536	3144.49	421.536	3648.48
422.482	3323.07	422.482	3280.31	422.482	3797.5
423.428	3480.66	423.428	3433.71	423.428	3963.65
424.374	3634.01	424.374	3605.56	424.374	4152.68
425.32	3830.21	425.32	3791.08	425.32	4368.92
426.266	4055.98	426.266	3998.26	426.266	4617.03
427.212	4315.05	427.212	4231.59	427.212	4896.98
428.158	4595.93	428.158	4490.63	428.158	5204.59
429.104	4899.19	429.104	4787.39	429.104	5544.85
430.05	5249.14	430.05	5106.32	430.05	5919.28
430.996	5618.81	430.996	5465.72	430.996	6329.46
431.941	6045.39	431.941	5878.94	431.941	6787.99
432.887	6535.29	432.887	6347.86	432.887	7302.13
433.832	7091.8	433.832	6867.45	433.832	7891.16
434.776	7719.13	434.776	7454.63	434.776	8555.86
435.721	8409.41	435.721	8103.68	435.721	9287.46
436.666	9177.5	436.666	8832.34	436.666	10085.7
437.611	10014	437.611	9615.28	437.611	10950.6
438.556	10942.7	438.556	10466.4	438.556	11897.6
439.501	11974.7	439.501	11413	439.501	12941.1
440.445	13090.8	440.445	12520	440.445	14184.7
441.389	14379.7	441.389	13778.9	441.389	15583.3
442.334	15958.4	442.334	15179	442.334	17137.6
443.279	17703	443.279	16787.1	443.279	18842.1
444.224	19574.2	444.224	18597	444.224	20713.8
445.166	21734.6	445.166	20534.5	445.166	22744.7
446.111	24006.3	446.111	22743.3	446.111	24930.7
447.055	26532.9	447.055	25087.8	447.055	27221.9
448	29108.6	448	27406.3	448	29717
448.942	31725.6	448.942	29993.7	448.942	32276.9
449.886	34554.6	449.886	32612.1	449.886	34748.8
450.83	37222.8	450.83	34930.7	450.83	37042.4
451.775	39572.1	451.775	36998	451.775	38917.4
452.717	41474.1	452.717	38534.7	452.717	40413.7
453.661	42914.9	453.661	39750.1	453.661	41522
454.604	43697.1	454.604	40414.8	454.604	42234.4
455.546	44059.5	455.546	40674.8	455.546	42448.6
456.49	43850.5	456.49	40464.7	456.49	42166.3
457.434	43085.6	457.434	39704.9	457.434	41393.5
458.375	41834.4	458.375	38527.5	458.375	40164.6
459.319	40072.3	459.319	36880.5	459.319	38581
460.262	38118.6	460.262	35015.1	460.262	36932.6
461.204	36102.3	461.204	33141.6	461.204	35188.2
462.147	34089.6	462.147	31287.7	462.147	33454.2
463.09	32099.4	463.09	29452.3	463.09	31737.6
464.032	30167.5	464.032	27696.4	464.032	30010.8
464.975	28314.5	464.975	26024.3	464.975	28299.7
465.916	26596.2	465.916	24440.6	465.916	26716.7
466.859	24986.3	466.859	22975.1	466.859	25195.8
467.8	23487.4	467.8	21616.3	467.8	23762.8
468.742	22093.7	468.742	20347.2	468.742	22415.4
469.685	20766.6	469.685	19168.1	469.685	21145.1
470.626	19515.8	470.626	18056.2	470.626	19947.7
471.568	18342.3	471.568	17011.8	471.568	18821.5
472.509	17256	472.509	16008.4	472.509	17776.9
473.451	16254.1	473.451	15087.8	473.451	16809.3
474.392	15324.8	474.392	14219.4	474.392	15918.3
475.334	14473	475.334	13454.5	475.334	15094.7
476.274	13699.4	476.274	12756.1	476.274	14328
477.217	12993.2	477.217	12120	477.217	13615.3
478.157	12340.7	478.157	11546.5	478.157	12956.9
479.099	11732	479.099	11007.9	479.099	12347
480.039	11173	480.039	10485.8	480.039	11781.7
480.979	10662.6	480.979	9997.05	480.979	11257.4
481.92	10212.5	481.92	9549.61	481.92	10776.4
482.86	9801.07	482.86	9137.97	482.86	10332.7
483.802	9403.55	483.802	8764.71	483.802	9925.01
484.742	9032.01	484.742	8425.5	484.742	9559.14
485.683	8693.18	485.683	8119.64	485.683	9223.3
486.622	8386.11	486.622	7837.43	486.622	8907.63
487.562	8104.43	487.562	7586	487.562	8654.02
488.503	7850.17	488.503	7364.33	488.503	8387.3
489.442	7629.37	489.442	7170.72	489.442	8146.01
490.382	7439.27	490.382	7002.76	490.382	7941.91
491.323	7286.83	491.323	6865.73	491.323	7767.93
492.262	7171.03	492.262	6781.01	492.262	7650.31
493.201	7103.54	493.201	6735.35	493.201	7574.72
494.142	7035.85	494.142	6704.45	494.142	7538.16
495.081	7064.97	495.081	6736.44	495.081	7579.07
496.019	7157.68	496.019	6822.38	496.019	7649.8
496.96	7269.79	496.96	6892.42	496.96	7758.64
497.899	7340.43	497.899	6976.11	497.899	7841.46
498.837	7420.63	498.837	6973.1	498.837	7780.05
499.777	7339.17	499.777	6862.64	499.777	7533.37
500.716	7034.85	500.716	6641.4	500.716	7211.88
501.654	6686.16	501.654	6303.18	501.654	6834.35
502.593	6309.07	502.593	5911.11	502.593	6456.26
503.533	5913.43	503.533	5558.53	503.533	6116.55
504.471	5557.83	504.471	5240.33	504.471	5790.08
505.409	5244.34	505.409	4961.5	505.409	5510.19
506.347	4987.17	506.347	4714.82	506.347	5258.32
507.285	4749.67	507.285	4504.3	507.285	5044.61
508.225	4553.1	508.225	4323.98	508.225	4856.05
509.162	4380.27	509.162	4170.56	509.162	4690.43
510.1	4233.3	510.1	4038.14	510.1	4542.43
511.038	4094.4	511.038	3918.41	511.038	4407.67
511.975	3958.74	511.975	3810.45	511.975	4286.18
512.913	3838.08	512.913	3697.87	512.913	4173.19
513.85	3727.49	513.85	3593.51	513.85	4067.89
514.789	3623.82	514.789	3499.07	514.789	3970.61
515.727	3529.39	515.727	3413.95	515.727	3878.61
516.664	3441.01	516.664	3340.39	516.664	3794.37
517.601	3358.21	517.601	3271.34	517.601	3709.4
518.538	3275.25	518.538	3203.22	518.538	3625.1
519.475	3194.19	519.475	3138.09	519.475	3543.6
520.412	3112.83	520.412	3073.79	520.412	3467.02
521.349	3033.22	521.349	3013.4	521.349	3394.73
522.286	2960.52	522.286	2950.63	522.286	3326.7
523.222	2901.12	523.222	2888.64	523.222	3262.08
524.159	2840.97	524.159	2831.31	524.159	3201.92
525.096	2783	525.096	2777.3	525.096	3144.81
526.032	2728.03	526.032	2731.71	526.032	3086.59
526.969	2677.32	526.969	2687.66	526.969	3027.92
527.905	2628.68	527.905	2643.13	527.905	2971.84
528.841	2581.61	528.841	2601.15	528.841	2918.33
529.777	2533.73	529.777	2563.86	529.777	2869.78
530.714	2486.24	530.714	2528.87	530.714	2833.68
531.65	2444.89	531.65	2491.52	531.65	2807.19
532.586	2407.49	532.586	2458.22	532.586	2776.89
533.522	2366.77	533.522	2427.8	533.522	2742.75
534.457	2325.76	534.457	2399.71	534.457	2709.9
535.393	2284.09	535.393	2371.5	535.393	2671.88
536.329	2247.18	536.329	2340.41	536.329	2633.36
537.265	2216.03	537.265	2309.42	537.265	2594.04
538.2	2191.98	538.2	2270.43	538.2	2547.28
539.136	2158.22	539.136	2240.02	539.136	2511.43
540.071	2120.61	540.071	2214.38	540.071	2497.73
541.006	2085.34	541.006	2191.29	541.006	2468.89
541.94	2051.15	541.94	2168.21	541.94	2445.32
542.875	2016.19	542.875	2145.06	542.875	2420.05
543.81	1980.35	543.81	2122.39	543.81	2396.05
544.745	1943.63	544.745	2097.86	544.745	2359.99
545.68	1910.51	545.68	2072.3	545.68	2314.55
546.615	1880.87	546.615	2049.51	546.615	2298.08
547.548	1853.38	547.548	2028.53	547.548	2282.83
548.483	1828.19	548.483	2009.75	548.483	2265.09
549.417	1805.34	549.417	1993.42	549.417	2253.33
550.352	1784.93	550.352	1979.26	550.352	2240.29
551.287	1762.06	551.287	1968.21	551.287	2227.97
552.219	1742.84	552.219	1962.12	552.219	2220.82
553.154	1728.03	553.154	1956.9	553.154	2215.9
554.088	1714.24	554.088	1947.6	554.088	2211.5
555.022	1702.05	555.022	1938.96	555.022	2207.43
555.955	1690.1	555.955	1931.92	555.955	2205.5
556.889	1678.15	556.889	1931.06	556.889	2205.73
557.823	1667.36	557.823	1936.4	557.823	2203.67
558.755	1658.89	558.755	1944.2	558.755	2205.51
559.689	1651.15	559.689	1955.73	559.689	2210.14
560.623	1644.76	560.623	1972.28	560.623	2220.28
561.556	1638.08	561.556	1994.08	561.556	2234.88
562.488	1627.28	562.488	2018.97	562.488	2256.23
563.422	1623.58	563.422	2047.06	563.422	2282.75
564.356	1635.09	564.356	2078.38	564.356	2311.4
565.287	1646.27	565.287	2115.33	565.287	2351.13
566.221	1660.54	566.221	2158.32	566.221	2401.56
567.152	1674.99	567.152	2210.61	567.152	2462.25
568.085	1684.87	568.085	2269.26	568.085	2530.78
569.018	1695.56	569.018	2343.58	569.018	2609.26
569.95	1706.51	569.95	2431.5	569.95	2687.79
570.883	1715.87	570.883	2505.61	570.883	2774.36
571.814	1734.85	571.814	2592.92	571.814	2862.84
572.747	1757.06	572.747	2657.31	572.747	2945.85
573.68	1799.55	573.68	2757.94	573.68	3058.37
574.611	1837.09	574.611	2886.32	574.611	3218.3
575.543	1851.81	575.543	3142.98	575.543	3372.81
576.474	1850.15	576.474	3301.06	576.474	3547.7
577.407	1796.96	577.407	3190.29	577.407	3436.48
578.337	1726.52	578.337	2889.45	578.337	3153.22
579.27	1659.7	579.27	2497.94	579.27	2822.23
580.2	1601.82	580.2	2256.26	580.2	2543.46
581.133	1549.58	581.133	2108.78	581.133	2380.55
582.063	1496.11	582.063	1998.87	582.063	2252.63
582.995	1458.16	582.995	1916.19	582.995	2160.92
583.925	1432.36	583.925	1851.02	583.925	2095.14
584.857	1414.49	584.857	1807.09	584.857	2034.77
585.787	1400.31	585.787	1765.47	585.787	1990.59
586.717	1388.82	586.717	1739.78	586.717	1957.74
587.649	1378.01	587.649	1714.69	587.649	1929.15
588.579	1353.81	588.579	1691.34	588.579	1900.47
589.51	1328.35	589.51	1669.82	589.51	1871.85
590.44	1306.62	590.44	1647.82	590.44	1845.04
591.372	1286.95	591.372	1626.5	591.372	1819.01
592.301	1270.83	592.301	1603.74	592.301	1793.21
593.231	1258.71	593.231	1579.7	593.231	1769.62
594.162	1251.88	594.162	1555.3	594.162	1747.08
595.091	1243.12	595.091	1531.22	595.091	1723.55
596.021	1226.87	596.021	1508.17	596.021	1700.21
596.952	1212.17	596.952	1487.5	596.952	1677.26
597.881	1200.19	597.881	1471.53	597.881	1656.42
598.81	1190.84	598.81	1455.47	598.81	1634.91
599.741	1181.96	599.741	1442.29	599.741	1614.23
600.67	1170.72	600.67	1430.01	600.67	1595.57
601.599	1158.78	601.599	1416.05	601.599	1579.47
602.529	1146.77	602.529	1404.22	602.529	1566.76
603.458	1136.51	603.458	1386.95	603.458	1552.12
604.387	1128.09	604.387	1362.48	604.387	1534.15
605.315	1121.23	605.315	1335.9	605.315	1516.22
606.245	1113.25	606.245	1333.75	606.245	1498.59
607.174	1102.89	607.174	1316.45	607.174	1482.38
608.102	1094.09	608.102	1301.37	608.102	1467.14
609.031	1085.65	609.031	1284.75	609.031	1451.15
609.959	1078.45	609.959	1269.59	609.959	1435.58
610.889	1070.49	610.889	1256.13	610.889	1421.62
611.817	1064.12	611.817	1242.54	611.817	1409.74
612.745	1057.68	612.745	1229.41	612.745	1399.67
613.673	1052.03	613.673	1216.83	613.673	1390.34
614.601	1040.34	614.601	1204.6	614.601	1380.38
615.53	1033.23	615.53	1193.02	615.53	1370.78
616.458	1029.25	616.458	1182.14	616.458	1361.3
617.386	1028.81	617.386	1171.19	617.386	1334.19
618.313	1029.1	618.313	1161.98	618.313	1317.93
619.241	1028.13	619.241	1156.48	619.241	1311.73
620.168	1026.84	620.168	1155.05	620.168	1305.69
621.096	1025.8	621.096	1159.38	621.096	1299.48
622.023	1024.93	622.023	1157.35	622.023	1288.56
622.95	1022.76	622.95	1140.7	622.95	1280.65
623.879	1020.75	623.879	1134.13	623.879	1279.49
624.806	1018.81	624.806	1132.68	624.806	1280.78
625.733	1012.02	625.733	1130.32	625.733	1279.72
626.66	1004.91	626.66	1127.25	626.66	1279.68
627.587	1005.41	627.587	1123.38	627.587	1278.97
628.514	1009.04	628.514	1123.98	628.514	1271.61
629.44	1011.28	629.44	1116.76	629.44	1266.35
630.367	1009.45	630.367	1117.45	630.367	1261.42
631.294	1009.27	631.294	1122.37	631.294	1258.12
632.22	1009.41	632.22	1126.71	632.22	1256.85
633.147	1010.27	633.147	1127.42	633.147	1257.91
634.073	1008.32	634.073	1120.61	634.073	1254.99
634.999	1006.66	634.999	1111.21	634.999	1249.79
635.926	1007.29	635.926	1101.37	635.926	1243.23
636.852	994.796	636.852	1093.53	636.852	1236.45
637.778	982.935	637.778	1085.13	637.778	1229.58
638.704	949.644	638.704	1077.04	638.704	1226.33
639.628	956.01	639.628	1067.62	639.628	1219.38
640.554	955.165	640.554	1057.07	640.554	1212.63
641.48	955.292	641.48	1047.24	641.48	1202.34
642.406	949.825	642.406	1038.15	642.406	1193.01
643.331	948.15	643.331	1029.95	643.331	1185.24
644.257	942.461	644.257	1022.65	644.257	1168
645.182	931.217	645.182	1016.52	645.182	1157.17
646.108	920.678	646.108	1013.97	646.108	1147.93
647.031	908.48	647.031	1014.35	647.031	1141.47
647.957	895.316	647.957	1009.96	647.957	1137.39
648.882	884.06	648.882	1007.87	648.882	1135.55
649.807	879.978	649.807	1001.61	649.807	1134.69
650.732	878.069	650.732	989.899	650.732	1133.9
651.657	878.857	651.657	983.699	651.657	1134.66
652.58	881.97	652.58	980.104	652.58	1134.38
653.505	882.712	653.505	979.177	653.505	1131.51
654.43	884.926	654.43	984.221	654.43	1129.32
655.355	890.245	655.355	991.905	655.355	1126.48
656.278	895.124	656.278	996.798	656.278	1121.65
657.202	899.803	657.202	999.048	657.202	1119.51
658.127	901.709	658.127	1000.38	658.127	1121.58
659.051	903.748	659.051	999.822	659.051	1126.79
659.974	907.103	659.974	996.251	659.974	1134.3
660.898	910.605	660.898	1002.11	660.898	1143.45
661.822	917.359	661.822	1007.07	661.822	1151.91
662.747	925.446	662.747	1012.87	662.747	1161.8
663.669	932.853	663.669	1020.19	663.669	1171.25
664.593	939.214	664.593	1021.81	664.593	1179.51
665.517	947.434	665.517	1031.85	665.517	1186.05
666.439	956.475	666.439	1044.85	666.439	1194.9
667.363	963.509	667.363	1051.01	667.363	1206.08
668.285	971.341	668.285	1062.99	668.285	1216.67
669.209	982.886	669.209	1075.56	669.209	1225.02
670.132	997.44	670.132	1090.6	670.132	1233.49
671.054	1017.6	671.054	1105.1	671.054	1235.33
671.977	1039.11	671.977	1121.85	671.977	1243.81
672.901	1061.08	672.901	1137.63	672.901	1263.28
673.822	1080.63	673.822	1155.73	673.822	1292.84
674.746	1099.25	674.746	1177.22	674.746	1322.94
675.667	1123.02	675.667	1201.36	675.667	1357.47
676.59	1150.97	676.59	1227.38	676.59	1390.43
677.511	1183.36	677.511	1256.29	677.511	1422.64
678.434	1218.46	678.434	1287.15	678.434	1459.79
679.355	1257.55	679.355	1319.15	679.355	1492.38
680.278	1295.58	680.278	1352.93	680.278	1523.52
681.199	1333.61	681.199	1385.34	681.199	1543.93
682.122	1364.06	682.122	1415.49	682.122	1558.86
683.043	1392.68	683.043	1445.75	683.043	1568.69
683.965	1412.88	683.965	1467.89	683.965	1573.41
684.886	1425.55	684.886	1476.63	684.886	1574.37
685.808	1429.63	685.808	1473.97	685.808	1588.83
686.729	1423.31	686.729	1463.81	686.729	1582.11
687.651	1404.69	687.651	1445.08	687.651	1567.53
688.572	1382.83	688.572	1421.9	688.572	1545.2
689.494	1352.91	689.494	1389.42	689.494	1515.41
690.414	1323.61	690.414	1352.52	690.414	1487.74
691.334	1290.83	691.334	1316.22	691.334	1457.52
692.256	1256.2	692.256	1281.12	692.256	1431.03
693.176	1219.31	693.176	1249.73	693.176	1406.81
694.098	1179.07	694.098	1222.4	694.098	1385.34
695.018	1146.56	695.018	1199.4	695.018	1365.04
695.938	1119.45	695.938	1176.23	695.938	1344.92
696.859	1093.51	696.859	1162.16	696.859	1326.08
697.779	1073.62	697.779	1145.03	697.779	1303.72
698.699	1055.97	698.699	1127.76	698.699	1283.07
699.62	1034.7	699.62	1112.44	699.62	1261.33
700.54	1017.89	700.54	1098.72	700.54	1243.77
701.459	1004.07	701.459	1086.84	701.459	1225.67
702.38	993.723	702.38	1077.08	702.38	1209
703.299	979.445	703.299	1069.29	703.299	1192.96
704.219	970.159	704.219	1062.89	704.219	1183.52
705.138	961.176	705.138	1057.09	705.138	1176.21
706.059	951.072	706.059	1051.27	706.059	1167.57
706.978	943.677	706.978	1045.41	706.978	1158.5
707.897	935.641	707.897	1038.05	707.897	1151.18
708.816	926.18	708.816	1030.01	708.816	1149.07
709.736	917.756	709.736	1022.4	709.736	1146.58
710.655	911.358	710.655	1016.4	710.655	1144.88
711.574	905.884	711.574	1012.74	711.574	1143.12
712.492	904.439	712.492	1010.23	712.492	1140.87
713.411	907.831	713.411	1004.37	713.411	1137.94
714.331	910.235	714.331	999.773	714.331	1134.57
715.249	910.71	715.249	996.645	715.249	1131.59
716.168	909.126	716.168	988.368	716.168	1131.16
717.086	903.83	717.086	985.508	717.086	1131.66
718.004	897.889	718.004	987.549	718.004	1131.97
718.922	894.245	718.922	991.573	718.922	1131.89
719.842	892.057	719.842	994.507	719.842	1115.11
720.76	890.21	720.76	997.755	720.76	1111.52
721.678	893.464	721.678	996.069	721.678	1112.4
722.596	894.618	722.596	987.32	722.596	1117.65
723.513	894.92	723.513	982.298	723.513	1120.36
724.431	896.002	724.431	978.8	724.431	1118.4
725.349	896.462	725.349	977.558	725.349	1117.7
726.266	895.277	726.266	977.642	726.266	1117.78
727.184	894.626	727.184	976.968	727.184	1117.87
728.101	889.197	728.101	976.364	728.101	1119.31
729.018	880.267	729.018	975.708	729.018	1114.7
729.936	876.792	729.936	972.175	729.936	1113.65
730.853	878.865	730.853	970.464	730.853	1114.43
731.77	876.966	731.77	974.514	731.77	1114.35
732.687	870.552	732.687	977.592	732.687	1108.91
733.604	864.393	733.604	974.694	733.604	1101.98
734.521	856.732	734.521	968.315	734.521	1090.02
735.438	855.409	735.438	957.206	735.438	1080.01
736.354	855.352	736.354	950.613	736.354	1076.68
737.271	854.141	737.271	952.062	737.271	1074.24
738.188	849.495	738.188	951.84	738.188	1075.31
739.104	844.62	739.104	952.259	739.104	1079.86
740.021	838.103	740.021	954.326	740.021	1088.18
740.937	835.532	740.937	957.228	740.937	1089.26
741.854	836.749	741.854	957.913	741.854	1090.87
742.77	839.694	742.77	958.681	742.77	1086.35
743.684	845.472	743.684	959.819	743.684	1083.65
744.6	850.568	744.6	961.739	744.6	1082.25
745.516	853.864	745.516	959.324	745.516	1083.16
746.432	856.638	746.432	954.761	746.432	1085.48
747.348	856.162	747.348	951.363	747.348	1086.37
748.264	856.278	748.264	951.551	748.264	1086.78
749.18	856.22	749.18	955.732	749.18	1092.7
750.094	857.884	750.094	960.143	750.094	1099.52
751.01	862.702	751.01	964.668	751.01	1108.02
751.925	868.033	751.925	969.954	751.925	1116.37
752.841	875.555	752.841	975.968	752.841	1123.13
753.756	881.588	753.756	983.704	753.756	1128.67
754.67	885.509	754.67	991.229	754.67	1133.03
755.585	889.832	755.585	986.261	755.585	1137.78
756.5	892.33	756.5	1001.11	756.5	1143.17
757.415	892.422	757.415	1017.23	757.415	1149.72
758.329	895.208	758.329	1025.4	758.329	1154.72
759.244	900.723	759.244	1029.23	759.244	1163.11
760.159	911.05	760.159	1033.3	760.159	1170.77
761.072	923.344	761.072	1037.81	761.072	1176.8
761.987	938.69	761.987	1043.08	761.987	1186.81
762.901	948.177	762.901	1053.52	762.901	1198.67
763.814	958.454	763.814	1063.58	763.814	1210.16
764.729	968.85	764.729	1071.21	764.729	1222.09
765.643	979.369	765.643	1080.03	765.643	1234.13
766.556	990.769	766.556	1088.21	766.556	1246.06
767.471	1003.62	767.471	1097.39	767.471	1255.17
768.385	1017.96	768.385	1108.5	768.385	1263.44
769.297	1031.8	769.297	1124.95	769.297	1274.62
770.212	1043.46	770.212	1142.3	770.212	1289.11
771.126	1058.19	771.126	1159.83	771.126	1306.84
772.038	1075.72	772.038	1176.07	772.038	1327.81
772.952	1096.57	772.952	1193.6	772.952	1351.72
773.864	1119.74	773.864	1211.99	773.864	1379.32
774.778	1146.64	774.778	1233.88	774.778	1409.92
775.69	1175.38	775.69	1259.52	775.69	1443.29
776.604	1206.16	776.604	1289.17	776.604	1474.97
777.517	1239.79	777.517	1322.9	777.517	1493.82
778.429	1277.67	778.429	1360.71	778.429	1540.76
779.342	1318.72	779.342	1402.77	779.342	1582.52
780.254	1362.21	780.254	1446.28	780.254	1635.18
781.167	1410.3	781.167	1489.88	781.167	1697.35
782.079	1464.42	782.079	1544.36	782.079	1760.32
782.992	1526.58	782.992	1605.03	782.992	1833.66
783.904	1596.92	783.904	1668.27	783.904	1915.46
784.815	1676.39	784.815	1732.82	784.815	2001.27
785.728	1767.3	785.728	1807.66	785.728	2094.51
786.639	1862	786.639	1899.1	786.639	2194.95
787.552	1966.98	787.552	2005.13	787.552	2306.35
788.463	2084.04	788.463	2123.64	788.463	2418.79
789.376	2221.64	789.376	2257.52	789.376	2562.73
790.287	2366.7	790.287	2407.76	790.287	2726.75
791.197	2554.08	791.197	2569.07	791.197	2909.25
792.11	2747.82	792.11	2757.79	792.11	3092.55
793.021	2960.98	793.021	2948.64	793.021	3309.1
793.933	3183.66	793.933	3142.05	793.933	3517.14
794.844	3412.91	794.844	3332.12	794.844	3713.36
795.754	3610.95	795.754	3479.14	795.754	3868.99
796.666	3749.33	796.666	3636.97	796.666	3973.79
797.577	3847.21	797.577	3731.54	797.577	4058.11
798.487	3908.22	798.487	3803.99	798.487	4077.93
799.399	3911.63	799.399	3779.65	799.399	4052.3
800.309	3857.43	800.309	3702.64	800.309	3981.41
801.219	3736.01	801.219	3582.68	801.219	3850.95
802.129	3538.03	802.129	3415.96	802.129	3641.53
803.041	3328.1	803.041	3221.88	803.041	3435.71
803.951	3102.24	803.951	3029.89	803.951	3232.84
804.86	2903.63	804.86	2846.32	804.86	3047.13
805.772	2716.66	805.772	2671.85	805.772	2883.77
806.681	2543.94	806.681	2510.89	806.681	2727.25
807.591	2386.05	807.591	2359.7	807.591	2585.76
808.5	2244.15	808.5	2222.35	808.5	2456.92
809.41	2112.18	809.41	2101.24	809.41	2341.7
810.321	1989.02	810.321	1999.09	810.321	2235.38
811.23	1887.23	811.23	1913.42	811.23	2138.61
812.14	1803.2	812.14	1838.59	812.14	2058.62
813.049	1724.63	813.049	1769.8	813.049	1987.05
813.958	1655.62	813.958	1707.91	813.958	1923.01
814.867	1596.16	814.867	1652.77	814.867	1866.06
815.778	1548.86	815.778	1603.43	815.778	1814.85
816.686	1503.03	816.686	1560.18	816.686	1770.36
817.595	1461.97	817.595	1522.67	817.595	1734.5
818.504	1425.51	818.504	1490.44	818.504	1705.3
819.413	1393.61	819.413	1465.76	819.413	1680.24
820.321	1365.32	820.321	1448.18	820.321	1653.02
821.23	1339.79	821.23	1433.39	821.23	1627.09
822.138	1316.82	822.138	1419.47	822.138	1604.96
823.047	1295.82	823.047	1405.35	823.047	1585.55
823.955	1276.91	823.955	1392.32	823.955	1570.85
824.865	1259.69	824.865	1380.51	824.865	1559.91
825.773	1237.67	825.773	1370.94	825.773	1551.6
826.681	1228.52	826.681	1362.36	826.681	1549.92
827.589	1219.01	827.589	1355.37	827.589	1539.32
828.497	1213.38	828.497	1349.41	828.497	1526.28
829.405	1208	829.405	1344.37	829.405	1511.54
830.313	1202.27	830.313	1340.18	830.313	1505.15
831.221	1196.31	831.221	1336.52	831.221	1503.25
832.129	1190.25	832.129	1333.29	832.129	1498.93
833.036	1184.12	833.036	1330.58	833.036	1492.98
833.942	1176.78	833.942	1328.5	833.942	1487.05
834.85	1166.61	834.85	1326.92	834.85	1481.42
835.757	1160.49	835.757	1324.78	835.757	1475.93
836.665	1153.5	836.665	1321.67	836.665	1468.48
837.572	1148.93	837.572	1316.64	837.572	1463.99
838.479	1144.93	838.479	1309.15	838.479	1459.23
839.386	1139.11	839.386	1298.13	839.386	1454.47
840.293	1130.38	840.293	1284.73	840.293	1446.6
841.2	1119.16	841.2	1270.96	841.2	1438.72
842.107	1106.7	842.107	1256.28	842.107	1427.3
843.013	1098.34	843.013	1241.65	843.013	1416.4
843.919	1094.44	843.919	1227.38	843.919	1406.11
844.826	1093.05	844.826	1213.76	844.826	1393.48
845.733	1089.02	845.733	1200.9	845.733	1381.48
846.639	1083.17	846.639	1190.64	846.639	1369.91
847.546	1072.95	847.546	1181.81	847.546	1359.78
848.451	1059.15	848.451	1174.54	848.451	1350.21
849.357	1044.82	849.357	1169.08	849.357	1341.32
850.263	1033.93	850.263	1164.57	850.263	1332.86
851.17	1024.96	851.17	1157.42	851.17	1321.7
852.076	1015.12	852.076	1150.02	852.076	1310.26
852.98	1009.97	852.98	1138.01	852.98	1295.69
853.886	1001.94	853.886	1129.72	853.886	1280.19
854.792	993.729	854.792	1122.72	854.792	1266.05
855.698	985.183	855.698	1116.77	855.698	1253.72
856.602	976.389	856.602	1110.26	856.602	1219.39
857.508	964.981	857.508	1102.78	857.508	1214.18
858.414	953.273	858.414	1093.04	858.414	1208.11
859.318	941.919	859.318	1083.79	859.318	1208.37
860.223	933.522	860.223	1076.85	860.223	1213.51
861.129	930.389	861.129	1070.37	861.129	1206.53
862.033	923.743	862.033	1062.52	862.033	1196.82
862.938	914.651	862.938	1054.95	862.938	1188.2
863.843	906.963	863.843	1047.97	863.843	1173.13
864.747	899.005	864.747	1041.7	864.747	1162.95
865.652	891.48	865.652	1036.19	865.652	1165.42
866.557	886.021	866.557	1031.47	866.557	1160.48
867.46	882.367	867.46	1027.52	867.46	1157.33
868.365	877.723	868.365	1024.54	868.365	1155.44
869.268	885.406	869.268	1022.2	869.268	1152.31
870.173	874.146	870.173	1005.87	870.173	1149.19
871.076	888.549	871.076	1011.82	871.076	1149.61
871.981	878.448	871.981	1016.32	871.981	1148.75
872.886	883.502	872.886	1021.42	872.886	1145.12
873.788	880.516	873.788	1029.83	873.788	1145.62
874.693	875.983	874.693	1028.18	874.693	1147.91
875.596	874.217	875.596	1023.51	875.596	1151.28
876.5	869.045	876.5	1016.4	876.5	1150.84
877.402	862.111	877.402	1012.16	877.402	1143.75
878.307	859.249	878.307	1010.87	878.307	1137.96
879.209	861.832	879.209	1016.54	879.209	1133.88
880.113	866.92	880.113	1020.1	880.113	1138.51
881.015	877.294	881.015	1025.57	881.015	1145.02
881.918	878.514	881.918	1031.19	881.918	1152.87
882.821	877.952	882.821	1037.76	882.821	1157.07
883.724	884.566	883.724	1044.46	883.724	1160.76
884.627	886.728	884.627	1050.15	884.627	1164.22
885.529	890.307	885.529	1055.81	885.529	1167.33
886.433	894.76	886.433	1058.55	886.433	1169.56
887.335	900.355	887.335	1059.98	887.335	1173.94
888.236	899.674	888.236	1060.23	888.236	1178.45
889.14	900.994	889.14	1058.56	889.14	1183.15
890.041	903.409	890.041	1066.13	890.041	1184.45
890.943	903.067	890.943	1062.99	890.943	1184.73
891.846	903.55	891.846	1061.23	891.846	1184.89
892.747	904.556	892.747	1059.41	892.747	1183.34
893.649	906.545	893.649	1056.78	893.649	1182.15
894.552	910.646	894.552	1056.67	894.552	1182.58
895.453	915.71	895.453	1059.99	895.453	1184.22
896.354	916.796	896.354	1061.83	896.354	1186.73
897.257	918.422	897.257	1054.21	897.257	1185.96
898.158	920.83	898.158	1045.73	898.158	1185.45
899.058	921.056	899.058	1042.24	899.058	1186.65
899.959	917.921	899.959	1048.7	899.959	1181.22
900.862	913.496	900.862	1048.35	900.862	1172.94
901.763	907.036	901.763	1044.33	901.763	1160.94
902.663	901.118	902.663	1040.86	902.663	1149.17
903.564	898.212	903.564	1034.31	903.564	1148.72
904.466	895.766	904.466	1024.27	904.466	1144.87
905.366	892.658	905.366	1017.03	905.366	1140.85
906.267	887.29	906.267	1015.25	906.267	1137.24
907.167	880.755	907.167	1011.82	907.167	1131.71
908.067	873.495	908.067	1002.22	908.067	1124.54
908.969	865.418	908.969	991.493	908.969	1112.71
909.869	856.699	909.869	979.585	909.869	1099.31
910.769	848.346	910.769	967.923	910.769	1086.53
911.669	840.009	911.669	956.609	911.669	1075.81
912.569	831.296	912.569	945.544	912.569	1065.07
913.469	820.748	913.469	934.823	913.469	1053.46
914.369	810.515	914.369	924.425	914.369	1040.03
915.268	800.644	915.268	914.232	915.268	1026.56
916.168	791.055	916.168	904.179	916.168	1013.95
917.069	780.142	917.069	894.067	917.069	1002.13
917.969	767.463	917.969	886.36	917.969	989.979
918.868	755.873	918.868	882.176	918.868	978.195
919.767	746.343	919.767	878.106	919.767	969.056
920.667	735.48	920.667	870.112	920.667	963.79
921.566	724.733	921.566	859.583	921.566	959.656
922.465	716.444	922.465	849.684	922.465	955.717
923.364	708.805	923.364	841.146	923.364	953.436
924.263	701.995	924.263	833.342	924.263	950.091
925.162	695.604	925.162	826.094	925.162	939.069
926.061	689.193	926.061	819.503	926.061	928.135
926.96	682.107	926.96	813.485	926.96	921.325
927.858	674.466	927.858	807.453	927.858	911.608
928.757	667.373	928.757	801.161	928.757	901.462
929.656	661.398	929.656	792.982	929.656	890.03
930.554	658.546	930.554	784.232	930.554	878.484
931.451	654.799	931.451	775.017	931.451	868.455
932.349	649.652	932.349	766.595	932.349	860.505
933.247	645.611	933.247	760.543	933.247	854.638
934.146	640.215	934.146	757.987	934.146	849.24
935.044	632.155	935.044	755.413	935.044	841.77
935.942	625.778	935.942	751.332	935.942	837.845
936.84	619.785	936.84	747.252	936.84	834.345
937.738	613.979	937.738	743.078	937.738	834.897
938.636	607.566	938.636	738.431	938.636	829.135
939.532	600.502	939.532	732.934	939.532	819.518
940.43	595.57	940.43	726.576	940.43	805.655
941.328	592.888	941.328	720.019	941.328	786.517
942.225	587.77	942.225	713.835	942.225	780.201
943.123	582.217	943.123	707.379	943.123	783.708
944.019	575.935	944.019	699.09	944.019	779.453
944.916	569.071	944.916	696.72	944.916	773.417
945.813	562.765	945.813	694.686	945.813	768.599
946.711	557.521	946.711	689.59	946.711	763.255
947.606	550.703	947.606	684.357	947.606	757.922
948.503	543.942	948.503	676.934	948.503	752.477
949.4	539.13	949.4	669.557	949.4	747.042
950.297	534.908	950.297	663.047	950.297	741.183
951.193	531.177	951.193	657.604	951.193	734.352
952.09	526.026	952.09	654.225	952.09	730.672
952.986	522.194	952.986	651.734	952.986	727.023
953.881	518.349	953.881	648.695	953.881	723.674
954.778	515.449	954.778	646.068	954.778	720.985
955.675	511.676	955.675	644.124	955.675	717.406
956.57	506.76	956.57	641.259	956.57	713.113
957.466	501.91	957.466	636.4	957.466	708.381
958.362	500.169	958.362	630.491	958.362	702.977
959.257	490.335	959.257	625.97	959.257	697.623
960.153	479.884	960.153	621.659	960.153	692.288
961.05	480.65	961.05	617.962	961.05	688.023
961.944	480.186	961.944	615.375	961.944	685.151
962.84	479.709	962.84	611.801	962.84	683.708
963.734	478.064	963.734	608.548	963.734	684.79
964.63	476.579	964.63	607.801	964.63	685.38
965.525	475.465	965.525	609.449	965.525	684.947
966.42	473.558	966.42	611.436	966.42	683.589
967.316	470.754	967.316	610.525	967.316	681.081
968.21	467.562	968.21	609.151	968.21	677.65
969.106	464.66	969.106	607.329	969.106	674.089
970	462.199	970	604.536	970	671.531
970.895	458.192	970.895	600.081	970.895	670.107
971.789	456.68	971.789	593.974	971.789	668.003
972.684	455.5	972.684	589.109	972.684	665.195
973.578	456.924	973.578	585.853	973.578	662.849
974.471	454.058	974.471	582.874	974.471	660.024
975.366	452.011	975.366	581.057	975.366	657.381
976.26	450.4	976.26	582.318	976.26	654.019
977.154	449.496	977.154	585.254	977.154	651.61
978.048	448.728	978.048	588.849	978.048	650.566
978.943	446.552	978.943	590.669	978.943	649.231
979.836	443.48	979.836	587.633	979.836	650.011
980.729	440.543	980.729	588.314	980.729	649.405
981.623	438.69	981.623	587.013	981.623	648.411
982.516	438.322	982.516	585.176	982.516	646.002
983.411	437.557	983.411	583.83	983.411	641.889
984.303	436.496	984.303	583.296	984.303	637.474
985.196	435.714	985.196	583.491	985.196	634.464
986.091	434.451	986.091	583.406	986.091	633.083
986.983	432.676	986.983	582.675	986.983	633.222
987.875	430.892	987.875	580.682	987.875	634.572
988.768	428.206	988.768	577.839	988.768	637.039
989.662	425.981	989.662	575.047	989.662	638.727
990.554	425.277	990.554	574.721	990.554	638.909
991.446	425.922	991.446	575.612	991.446	639.09
992.34	426.676	992.34	581.08	992.34	638.834
993.232	427.318	993.232	582.43	993.232	637.336
994.124	427.256	994.124	571.609	994.124	636.883
995.016	425.534	995.016	572.183	995.016	636.453
995.91	423.309	995.91	578.526	995.91	636.164
996.802	421.956	996.802	580.639	996.802	635.367
997.693	421.613	997.693	582.744	997.693	633.929
998.585	423.735	998.585	584.197	998.585	631.501
999.477	425.546	999.477	586.084	999.477	628.982
1000.37	427.06	1000.37	587.031	1000.37	628.984
1001.26	428.222	1001.26	584.908	1001.26	630.053
1002.15	427.649	1002.15	581.603	1002.15	632.893
1003.04	426.442	1003.04	576.771	1003.04	635.029
1003.94	426.203	1003.94	573.834	1003.94	636.989
1004.83	427.096	1004.83	572.045	1004.83	635.673
1005.72	427.841	1005.72	575.194	1005.72	632.259
1006.61	429.046	1006.61	576.473	1006.61	628.128
1007.5	430.012	1007.5	577.854	1007.5	624.323
1008.39	429.047	1008.39	579.383	1008.39	621.823
1009.28	425.951	1009.28	577.479	1009.28	623.508
1010.17	424.674	1010.17	578.25	1010.17	625.821
1011.06	424.253	1011.06	579.724	1011.06	628.285
1011.96	425.019	1011.96	580.848	1011.96	628.446
1012.02	425.126	1012.02	581.124	1012.02	628.366
1012.92	425.733	1012.92	579.857	1012.92	627.044
1013.82	426.309	1013.82	582.791	1013.82	626.299
1014.71	426.886	1014.71	580.623	1014.71	625.972
1015.61	427.432	1015.61	577.741	1015.61	625.995
1016.51	427.891	1016.51	577.522	1016.51	626.314
1017.41	428.181	1017.41	579.67	1017.41	627.143
1018.3	430.156	1018.3	581.968	1018.3	629.219
1019.2	432.502	1019.2	582.948	1019.2	630.947
1020.1	435.394	1020.1	582.748	1020.1	634.906
1021	437.807	1021	582.289	1021	640.307
1021.9	437.779	1021.9	582.078	1021.9	645.114
1022.79	437.33	1022.79	585.889	1022.79	646.092
1023.69	439.07	1023.69	590.668	1023.69	646.393
1024.59	439.753	1024.59	597.626	1024.59	646.691
1025.48	442.722	1025.48	602.29	1025.48	648.104
1026.38	445.497	1026.38	602.218	1026.38	647.424
1027.28	451.16	1027.28	601.878	1027.28	651.447
1028.17	451.883	1028.17	603.822	1028.17	657.729
1029.07	454.721	1029.07	607.154	1029.07	665.287
1029.97	460.012	1029.97	613.281	1029.97	672.439
1030.86	465.279	1030.86	621.26	1030.86	677.074
1031.76	470.053	1031.76	629.542	1031.76	680.478
1032.66	476.889	1032.66	636.248	1032.66	683.563
1033.55	481.999	1033.55	643.084	1033.55	691.407
1034.45	488.42	1034.45	647.685	1034.45	699.759
1035.35	498.176	1035.35	652.142	1035.35	707.632
1036.24	507.244	1036.24	653.652	1036.24	715.477
1037.14	513.082	1037.14	656.288	1037.14	724.466
1038.03	518.431	1038.03	660.825	1038.03	734.349
1038.93	527.801	1038.93	666.609	1038.93	745.571
1039.83	540.145	1039.83	673.941	1039.83	758.006
1040.72	555.639	1040.72	681.806	1040.72	769.061
1041.62	571.934	1041.62	693.305	1041.62	786.076
1042.51	583.688	1042.51	706.31	1042.51	804.319
1043.41	608.072	1043.41	721.133	1043.41	823.208
1044.3	631.518	1044.3	739.258	1044.3	843.294
1045.2	650.952	1045.2	755.872	1045.2	862.764
1046.09	671.295	1046.09	771.733	1046.09	884.055
1046.99	693.471	1046.99	787.897	1046.99	905.719
1047.88	713.067	1047.88	802.287	1047.88	927.36
1048.78	733.65	1048.78	816.181	1048.78	947.071
1049.67	754.576	1049.67	836.813	1049.67	962.337
1050.57	772.667	1050.57	857.048	1050.57	972.653
1051.46	788.329	1051.46	870.959	1051.46	979.873
1052.36	798.662	1052.36	879.021	1052.36	984.797
1053.25	802.916	1053.25	879.336	1053.25	987.88
1054.15	802.76	1054.15	875.532	1054.15	987.762
1055.04	799.215	1055.04	869.903	1055.04	987.012
1055.93	791.815	1055.93	862.591	1055.93	980.369
1056.83	781.085	1056.83	853.766	1056.83	967.08
1057.72	767.023	1057.72	844.175	1057.72	950.061
1058.62	748.937	1058.62	834.029	1058.62	932.639
1059.51	728.593	1059.51	822.791	1059.51	918.029
1060.4	707.721	1060.4	810.956	1060.4	895.232
1061.3	684.678	1061.3	798.366	1061.3	884.262
1062.19	665.499	1062.19	787.081	1062.19	874.059
1063.09	653.663	1063.09	777.865	1063.09	862.949
1063.98	648.929	1063.98	772.163	1063.98	851.987
1064.87	636.468	1064.87	769.261	1064.87	841.604
1065.77	625.578	1065.77	767.5	1065.77	830.352
1066.66	618.587	1066.66	764.145	1066.66	817.337
1067.55	612.811	1067.55	760.616	1067.55	808.809
1068.44	609.662	1068.44	757.779	1068.44	804.122
1069.34	605.996	1069.34	754.383	1069.34	803.223
1070.23	605.043	1070.23	748.611	1070.23	803.505
1071.12	607.425	1071.12	744.636	1071.12	802.912
1072.02	610.353	1072.02	742.802	1072.02	803.153
1072.91	607.071	1072.91	742.85	1072.91	803.739
1073.8	607.908	1073.8	744.271	1073.8	804.735
1074.69	607.894	1074.69	745.861	1074.69	805.118
1075.59	602.083	1075.59	746.363	1075.59	802.831
1076.48	593.441	1076.48	743.472	1076.48	797.541
1077.37	584.164	1077.37	738.997	1077.37	790.891
1078.26	574.804	1078.26	731.12	1078.26	781.043
1079.16	562.416	1079.16	722.244	1079.16	769.883
1080.05	550.496	1080.05	714.017	1080.05	750.718
1080.94	540.784	1080.94	706.788	1080.94	739.706
1081.83	530.996	1081.83	698.371	1081.83	732.492
1082.72	521.447	1082.72	689.707	1082.72	723.284
1083.62	512.043	1083.62	680.492	1083.62	713.991
1084.51	502.316	1084.51	673.853	1084.51	706.532
1085.4	492.152	1085.4	665.86	1085.4	700.623
1086.29	478.985	1086.29	656.208	1086.29	695.916
1087.18	471.815	1087.18	646.412	1087.18	692.073
1088.07	465.389	1088.07	638.851	1088.07	689.144
1088.96	460.477	1088.96	633.375	1088.96	686.364
1089.85	456.377	1089.85	631.083	1089.85	683.768
1090.74	451.893	1090.74	629.377	1090.74	681.645
1091.64	448.404	1091.64	628.281	1091.64	681.034
1092.53	445.368	1092.53	627.887	1092.53	681.431
1093.42	440.103	1093.42	628.46	1093.42	682.84
1094.31	438.316	1094.31	630.109	1094.31	682.238
1095.2	436.049	1095.2	629.938	1095.2	680.358
1096.09	433.961	1096.09	629.175	1096.09	677.177
1096.98	432.033	1096.98	628.486	1096.98	674.197
1097.87	431.372	1097.87	629.416	1097.87	672.03
1098.76	432.066	1098.76	631.452	1098.76	672.183
1099.65	434.015	1099.65	634.814	1099.65	674.081
1100.54	435.457	1100.54	637.6	1100.54	675.554
1101.43	436.324	1101.43	640.595	1101.43	677.909
1102.32	436.537	1102.32	643.954	1102.32	681.025
1103.21	435.815	1103.21	644.654	1103.21	685.842
1104.1	437.959	1104.1	647.661	1104.1	691.769
1104.99	440.984	1104.99	651.875	1104.99	698.475
1105.88	444.418	1105.88	657.072	1105.88	706.038
1106.77	446.874	1106.77	662.579	1106.77	714.225
1107.66	447.981	1107.66	667.249	1107.66	721.956
1108.55	449.927	1108.55	672.203	1108.55	728.644
1109.44	453.945	1109.44	677.475	1109.44	735.272
1110.33	459.679	1110.33	686.872	1110.33	740.75
1111.22	465.781	1111.22	696.326	1111.22	743.773
1112.1	470.315	1112.1	706.313	1112.1	747.019
1112.99	476.608	1112.99	718.465	1112.99	751.493
1113.88	483.337	1113.88	729.412	1113.88	757.668
1114.77	488.982	1114.77	737.262	1114.77	770.762
1115.66	494.611	1115.66	740.981	1115.66	786.504
1116.55	497.69	1116.55	748.094	1116.55	802.849
1117.44	500.977	1117.44	762.219	1117.44	819.271
1118.33	508.194	1118.33	776.56	1118.33	835.705
1119.22	516.254	1119.22	797.132	1119.22	854.754
1120.1	527.474	1120.1	811.952	1120.1	866.91
1120.99	538.362	1120.99	825.24	1120.99	878.605
1121.88	549.812	1121.88	841.611	1121.88	891.7
1122.77	559.29	1122.77	859.302	1122.77	906.497
1123.66	568.668	1123.66	878.819	1123.66	920.485
1124.54	579.276	1124.54	894.75	1124.54	932.993
1125.43	592.447	1125.43	911.65	1125.43	949.404
1126.32	608.005	1126.32	929.255	1126.32	974.404
1127.21	622.125	1127.21	949.561	1127.21	1000.49
1128.1	637.609	1128.1	971.339	1128.1	1027.57
1128.98	653.196	1128.98	997.576	1128.98	1052.53
1129.87	669.881	1129.87	1030.49	1129.87	1075.99
1130.76	689.094	1130.76	1061.18	1130.76	1100.72
1131.64	711.754	1131.64	1093.32	1131.64	1130.31
1132.53	736.95	1132.53	1127.81	1132.53	1165.39
1133.42	767.321	1133.42	1163.24	1133.42	1206.18
1134.31	783.453	1134.31	1203.53	1134.31	1250.28
1135.19	800.887	1135.19	1249.35	1135.19	1298.22
1136.08	827.515	1136.08	1300.87	1136.08	1344.79
1136.97	861.272	1136.97	1356.38	1136.97	1400.27
1137.85	898.516	1137.85	1415.14	1137.85	1458.2
1138.74	927.571	1138.74	1479.21	1138.74	1518.14
1139.63	953.682	1139.63	1542.68	1139.63	1569.55
1140.51	982.239	1140.51	1590.77	1140.51	1614.58
1141.4	1026.62	1141.4	1623.79	1141.4	1632.76
1142.29	1075.29	1142.29	1646.16	1142.29	1712.39
1143.17	1141.86	1143.17	1759.73	1143.17	1793.65
1144.06	1197.57	1144.06	1890.43	1144.06	1931.79
1144.94	1316.1	1144.94	2095.74	1144.94	2138.39
1145.83	1408.37	1145.83	2360.41	1145.83	2351.69
1146.72	1394.31	1146.72	2509.33	1146.72	2436.61
1147.6	1361.08	1147.6	2419.27	1147.6	2330.37
1148.49	1351.58	1148.49	2224.81	1148.49	2154.68
1149.37	1347.37	1149.37	2094.53	1149.37	2037.26
1150.26	1387.64	1150.26	2042.33	1150.26	2029.18
1151.14	1433.99	1151.14	2064.94	1151.14	2039.13
1152.03	1489.55	1152.03	2135.48	1152.03	2104.01
1152.92	1547.11	1152.92	2188.33	1152.92	2160.53
1153.8	1605.74	1153.8	2285.56	1153.8	2261.26
1154.69	1661.29	1154.69	2404.12	1154.69	2341.53
1155.57	1728.39	1155.57	2481.13	1155.57	2380.83
1156.46	1773.41	1156.46	2493.2	1156.46	2382.3
1157.34	1802.18	1157.34	2468.64	1157.34	2374.31
1158.23	1813.73	1158.23	2410.29	1158.23	2347.46
1159.11	1808.48	1159.11	2333.19	1159.11	2312.05
1159.99	1791.62	1159.99	2253.95	1159.99	2247.91
1160.88	1760.7	1160.88	2167.65	1160.88	2162.56
1161.76	1714.44	1161.76	2077.73	1161.76	2080.8
1162.65	1652.39	1162.65	1985.36	1162.65	2001.02
1163.53	1577.73	1163.53	1895.13	1163.53	1926.46
1164.42	1495.12	1164.42	1805.34	1164.42	1852.64
1165.3	1416.84	1165.3	1716.97	1165.3	1774.61
1166.19	1334.61	1166.19	1630.29	1166.19	1695.33
1167.07	1250.61	1167.07	1548.07	1167.07	1612.92
1167.95	1178.44	1167.95	1471.55	1167.95	1529.03
1168.84	1114.29	1168.84	1401.25	1168.84	1449.25
1169.72	1051.58	1169.72	1337.54	1169.72	1383.67
1170.6	991.901	1170.6	1281.7	1170.6	1325.63
1171.49	937.297	1171.49	1232.4	1171.49	1272
1172.37	888.397	1172.37	1188.09	1172.37	1222.86
1173.25	845.084	1173.25	1137.55	1173.25	1178.17
1174.14	807.75	1174.14	1093.38	1174.14	1137.72
1175.02	773.169	1175.02	1054.84	1175.02	1101.54
1175.91	742.331	1175.91	1023.69	1175.91	1068.8
1176.79	713.039	1176.79	994.687	1176.79	1037.71
1177.67	687.789	1177.67	967.909	1177.67	1014.24
1178.55	663.427	1178.55	942.503	1178.55	987.764
1179.44	642.105	1179.44	920.084	1179.44	964.616
1180.32	622.375	1180.32	900.006	1180.32	940.477
1181.2	604.165	1181.2	878.945	1181.2	906.587
1182.09	587.285	1182.09	857.569	1182.09	884.834
1182.97	571.26	1182.97	841.373	1182.97	870.542
1183.85	557.385	1183.85	826.552	1183.85	855.929
1184.73	545.122	1184.73	810.663	1184.73	844.377
1185.62	534.222	1185.62	793.455	1185.62	835.116
1186.5	524.534	1186.5	776.228	1186.5	803.058
1187.38	515.803	1187.38	758.377	1187.38	788.656
1188.26	507.582	1188.26	742.118	1188.26	780.378
1189.14	500.772	1189.14	726.894	1189.14	773.033
1190.02	495.838	1190.02	712.95	1190.02	765.196
1190.91	493.9	1190.91	704.777	1190.91	751.009
1191.79	491.421	1191.79	694.215	1191.79	741.2
1192.67	486.716	1192.67	684.203	1192.67	731.115
1193.55	480.881	1193.55	675.012	1193.55	723.994
1194.43	474.28	1194.43	666.284	1194.43	718.75
1195.31	467.251	1195.31	659.878	1195.31	716.413
1196.2	463.703	1196.2	655.538	1196.2	713.775
1197.08	461.932	1197.08	651.857	1197.08	710.712
1197.96	458.203	1197.96	645.98	1197.96	704.716
1198.84	459.199	1198.84	642.783	1198.84	698.782
1199.72	458.807	1199.72	639.862	1199.72	694.356
1200.6	456.573	1200.6	638.31	1200.6	691.484
1201.48	454.544	1201.48	637.943	1201.48	689.598
1202.36	452.708	1202.36	638.173	1202.36	686.429
1203.24	452.405	1203.24	632.364	1203.24	685.218
1204.13	454.029	1204.13	627.545	1204.13	685.03
1205	457.905	1205	634.714	1205	685.64
1205.89	458.344	1205.89	638.704	1205.89	686.746
1206.77	455.12	1206.77	639.861	1206.77	688.355
1207.65	470.321	1207.65	636.75	1207.65	691.2
1208.53	475.103	1208.53	635.655	1208.53	691.029
1209.41	476.471	1209.41	639.102	1209.41	688.854
1210.29	476.909	1210.29	642.621	1210.29	688.517
1211.17	480.751	1211.17	646.845	1211.17	690.16
1212.05	487.429	1212.05	650.722	1212.05	694.627
1212.93	495.233	1212.93	654.611	1212.93	700.998
1213.81	501.01	1213.81	658.761	1213.81	705.641
1214.69	504.622	1214.69	663.001	1214.69	706.662
1215.56	507.671	1215.56	669.676	1215.56	709.944
1216.45	510.512	1216.45	671.411	1216.45	716.56
1217.32	511.912	1217.32	671.15	1217.32	722.81
1218.2	512.627	1218.2	672.011	1218.2	727.562
1219.08	513.737	1219.08	669.482	1219.08	730.636
1219.96	515.286	1219.96	662.945	1219.96	733.737
1220.84	518.247	1220.84	669.365	1220.84	734.108
1221.72	521.269	1221.72	674.918	1221.72	733.198
1222.6	522.602	1222.6	674.271	1222.6	731.334
1223.48	521.813	1223.48	670.3	1223.48	729.192
1224.36	520.017	1224.36	666.784	1224.36	726.892
1225.24	516.785	1225.24	663.697	1225.24	723.233
1226.11	512.382	1226.11	660.73	1226.11	718.284
1226.99	506.234	1226.99	658.371	1226.99	712.718
1227.87	499.112	1227.87	654.911	1227.87	706.495
1228.75	491.833	1228.75	650	1228.75	700.033
1229.63	487.043	1229.63	640.536	1229.63	693.589
1230.51	483.61	1230.51	632.282	1230.51	687.339
1231.38	478.711	1231.38	624.107	1231.38	680.141
1232.26	473.894	1232.26	617.392	1232.26	672.482
1233.14	469.53	1233.14	613.806	1233.14	665.499
1234.02	463.733	1234.02	609.803	1234.02	657.191
1234.89	458	1234.89	603.431	1234.89	650.601
1235.77	452.283	1235.77	597.056	1235.77	645.563
1236.65	445.163	1236.65	591.747	1236.65	641.473
1237.53	435.708	1237.53	587.495	1237.53	637.486
1238.41	427.94	1238.41	584.408	1238.41	633.383
1239.28	420.695	1239.28	575.763	1239.28	629.18
1240.16	414.246	1240.16	570.08	1240.16	624.757
1241.04	409.412	1241.04	565.303	1241.04	619.206
1241.91	402.685	1241.91	563.119	1241.91	614.489
1242.79	395.713	1242.79	560.392	1242.79	610.345
1243.67	389.199	1243.67	555.552	1243.67	606.165
1244.55	383.302	1244.55	547.744	1244.55	601.729
1245.42	378.933	1245.42	541.691	1245.42	593.986
1246.3	374.097	1246.3	538.208	1246.3	585.929
1247.18	369.004	1247.18	535.243	1247.18	579.076
1248.05	364.59	1248.05	532.682	1248.05	570.87
1248.93	360.381	1248.93	529.666	1248.93	562.432
1249.8	357.636	1249.8	526.568	1249.8	557.391
1250.68	354.031	1250.68	523.373	1250.68	554.068
1251.56	350.234	1251.56	520.071	1251.56	550.898
1252.43	346.285	1252.43	515.642	1252.43	547.802
1253.31	341.946	1253.31	509.741	1253.31	545.353
1254.19	337.871	1254.19	503.355	1254.19	541.38
1255.06	333.417	1255.06	496.803	1255.06	538.38
1255.94	329.346	1255.94	490.959	1255.94	534.081
1256.81	326.245	1256.81	490.937	1256.81	529.482
1257.69	323.981	1257.69	491.423	1257.69	523.96
1258.56	322.156	1258.56	483.67	1258.56	519.347
1259.44	318.125	1259.44	478.633	1259.44	515.409
1260.32	312.537	1260.32	474.021	1260.32	508.49
1261.19	307.718	1261.19	469.987	1261.19	502.967
1262.07	303.665	1262.07	467.087	1262.07	501.03
1262.94	300.101	1262.94	466.44	1262.94	500.82
1263.82	298.962	1263.82	466.268	1263.82	498.143
1264.69	297.999	1264.69	466.288	1264.69	494.59
1265.57	296.439	1265.57	466.689	1265.57	490.304
1266.44	291.87	1266.44	464.801	1266.44	486.48
1267.32	285.786	1267.32	460.889	1267.32	482.399
1268.19	279.616	1268.19	455.599	1268.19	478.858
1269.07	274.36	1269.07	449.757	1269.07	476.199
1269.94	271.735	1269.94	443.925	1269.94	475.081
1270.81	268.89	1270.81	439.021	1270.81	471.953
1271.69	267.101	1271.69	435.254	1271.69	468.278
1272.56	265.544	1272.56	432.251	1272.56	465.146
1273.44	263.182	1273.44	429.836	1273.44	462.52
1274.31	260.454	1274.31	428.166	1274.31	460.232
1275.19	256.967	1275.19	427.317	1275.19	459.554
1276.06	254.202	1276.06	427.369	1276.06	459.01
1276.93	252.922	1276.93	427.36	1276.93	454.083
1277.81	252.888	1277.81	427.947	1277.81	455.899
1278.68	250.683	1278.68	426.769	1278.68	455.524
1279.56	247.094	1279.56	424.597	1279.56	451.554
1280.43	241.404	1280.43	421.337	1280.43	442.32
1281.3	237.665	1281.3	417.681	1281.3	434.692
1282.18	235.738	1282.18	413.453	1282.18	433.955
1283.05	235.592	1283.05	409.829	1283.05	436.014
1283.92	236.571	1283.92	403.931	1283.92	437.663
1284.8	234.673	1284.8	406.161	1284.8	434.072
1285.67	232.235	1285.67	407.991	1285.67	426.37
1286.54	230.454	1286.54	407.566	1286.54	422.612
1287.42	228.251	1287.42	407.319	1287.42	420.747
1288.29	226.182	1288.29	407.037	1288.29	420.045
1289.16	224.9	1289.16	406.957	1289.16	420.031
1290.03	222.756	1290.03	403.146	1290.03	420.135
1290.91	220.316	1290.91	399.17	1290.91	416.806
1291.78	217.89	1291.78	399.081	1291.78	416.545
1292.65	216.287	1292.65	397.347	1292.65	416.053
1293.52	215.025	1293.52	395.829	1293.52	417.339
1294.4	214.197	1294.4	393.723	1294.4	418.882
1295.27	213.891	1295.27	392.75	1295.27	420.103
1296.14	212.589	1296.14	392.826	1296.14	419.354
1297.01	210.847	1297.01	392.565	1297.01	415.958
1297.88	208.737	1297.88	392.197	1297.88	412.633
1298.76	205.817	1298.76	390.56	1298.76	409.311
1299.63	207.264	1299.63	388.345	1299.63	406.939
1300.5	208.769	1300.5	386.652	1300.5	406.463
1301.37	209.804	1301.37	387.55	1301.37	408.624
1302.24	209.422	1302.24	388.88	1302.24	411.191
1303.11	208.307	1303.11	388.08	1303.11	412.743
1303.99	207.122	1303.99	387.264	1303.99	413.195
1304.86	205.775	1304.86	386.7	1304.86	412.987
1305.73	204.191	1305.73	386.341	1305.73	411.327
1306.6	201.457	1306.6	386.268	1306.6	411.058
1307.47	195.995	1307.47	386.3	1307.47	409.096
1308.34	201.284	1308.34	386.386	1308.34	406.626
1309.21	201.836	1309.21	386.322	1309.21	405.247
1310.08	202.14	1310.08	386.902	1310.08	404.573
1310.95	202.33	1310.95	389.124	1310.95	402.292
1311.82	202.986	1311.82	391.412	1311.82	403.934
1312.7	204.223	1312.7	395.746	1312.7	406.003
1313.57	203.069	1313.57	398.568	1313.57	405.783
1314.44	199.947	1314.44	398.721	1314.44	403.28
1315.31	197.472	1315.31	397.6	1315.31	401.232
1316.18	196.035	1316.18	395.505	1316.18	400.469
1317.05	195.966	1317.05	392.952	1317.05	401.156
1317.92	197.325	1317.92	389.701	1317.92	403.654
1318.79	199.393	1318.79	389.047	1318.79	407.883
1319.66	200.689	1319.66	388.712	1319.66	412.153
1320.53	200.096	1320.53	389.572	1320.53	414.394
1321.4	198.556	1321.4	391.731	1321.4	412.132
1322.27	195.769	1322.27	393.403	1322.27	409.532
1323.14	195.346	1323.14	394.536	1323.14	407.037
1324.01	196.997	1324.01	394.481	1324.01	405.163
1324.88	197.469	1324.88	393.605	1324.88	403.648
1325.75	197.758	1325.75	392.603	1325.75	402.391
1326.62	198.359	1326.62	391.763	1326.62	400.93
1327.48	199.783	1327.48	391.38	1327.48	400.651
1328.35	199.353	1328.35	391.215	1328.35	401.016
1329.22	198.503	1329.22	391.057	1329.22	403.523
1330.09	197.194	1330.09	390.87	1330.09	406.632
1330.96	195.692	1330.96	390.525	1330.96	409.323
1331.83	195.483	1331.83	390.237	1331.83	409.757
1332.7	194.177	1332.7	390.236	1332.7	407.493
1333.57	193.536	1333.57	390.359	1333.57	405.606
1334.44	193.177	1334.44	390.519	1334.44	405.057
1335.31	193.68	1335.31	391.219	1335.31	404.605
1336.17	194.5	1336.17	392.541	1336.17	404.868
1337.04	195.626	1337.04	394.995	1337.04	407.663
1337.91	196.877	1337.91	396.283	1337.91	410.972
1338.78	197.579	1338.78	395.63	1338.78	413.127
1339.65	197.021	1339.65	394.408	1339.65	414.036
1340.51	196.389	1340.51	392.302	1340.51	410.088
1341.38	195.421	1341.38	390.219	1341.38	410.71
1342.25	193.534	1342.25	388.759	1342.25	409.355
1343.12	191.282	1343.12	388.465	1343.12	409.161
1343.99	189.45	1343.99	389.687	1343.99	408.188
1344.85	187.758	1344.85	391.149	1344.85	405.467
1345.72	187.791	1345.72	392.358	1345.72	404.314
1346.59	190.522	1346.59	392.191	1346.59	405.382
1347.46	190.884	1347.46	391.373	1347.46	405.419
1348.32	191.469	1348.32	390.547	1348.32	405.555
1349.19	192.254	1349.19	389.623	1349.19	406.59
1350.06	192.352	1350.06	390.283	1350.06	408.187
1350.92	191.193	1350.92	389.749	1350.92	409.328
1351.79	190.555	1351.79	392.469	1351.79	409.585
1352.66	191.51	1352.66	393.305	1352.66	408.026
1353.53	191.992	1353.53	394.693	1353.53	406.946
1354.39	192.524	1354.39	394.887	1354.39	404.43
1355.26	191.772	1355.26	395.465	1355.26	404.745
1356.13	190.262	1356.13	395.042	1356.13	405.531
1356.99	188.879	1356.99	393.976	1356.99	404.206
1357.86	187.694	1357.86	392.354	1357.86	401.963
1358.73	186.685	1358.73	390.167	1358.73	404.396
1359.59	185.855	1359.59	388.242	1359.59	407.361
1360.46	185.302	1360.46	386.529	1360.46	409.544
1361.32	185.193	1361.32	386.825	1361.32	407.364
1362.19	184.57	1362.19	387.84	1362.19	404.211
1363.06	185.403	1363.06	389.103	1363.06	402.503
1363.92	187.522	1363.92	390.749	1363.92	403.806
1364.79	189.679	1364.79	392.154	1364.79	405.953
1365.65	191.669	1365.65	393.551	1365.65	409.619
1366.52	192.309	1366.52	394.853	1366.52	413.74
1367.39	191.548	1367.39	396.322	1367.39	416.192
1368.25	191.068	1368.25	398.311	1368.25	416.85
1369.12	191.025	1369.12	398.489	1369.12	417.289
1369.98	191.329	1369.98	399.343	1369.98	416.702
1370.85	191.319	1370.85	399.646	1370.85	414.982
1371.71	191.105	1371.71	400.409	1371.71	412.571
1372.58	190.941	1372.58	400.863	1372.58	410.727
1373.44	190.938	1373.44	401.147	1373.44	406.232
1374.31	191.178	1374.31	400.937	1374.31	393.086
1375.17	191.536	1375.17	399.678	1375.17	397.213
1376.04	192.033	1376.04	399.936	1376.04	407.332
1376.9	191.918	1376.9	401.033	1376.9	414.034
1377.77	192.327	1377.77	402.557	1377.77	418.197
1378.63	193.316	1378.63	403.953	1378.63	418.475
1379.5	194.351	1379.5	403.743	1379.5	418.774
1380.36	195.111	1380.36	403.552	1380.36	417.282
1381.22	195.55	1381.22	404.648	1381.22	419.199
1382.09	196.732	1382.09	407.737	1382.09	422.335
1382.95	198.903	1382.95	411.247	1382.95	424.552
1383.82	200.908	1383.82	415.005	1383.82	427.875
1384.68	202.592	1384.68	418.718	1384.68	430.495
1385.54	203.492	1385.54	421.404	1385.54	432.771
1386.41	204.085	1386.41	421.903	1386.41	433.878
1387.27	204.106	1387.27	420.804	1387.27	433.007
1388.14	203.926	1388.14	420.207	1388.14	431.937
1389	202.819	1389	420.267	1389	431.496
1389.86	202.095	1389.86	422.932	1389.86	433.92
1390.73	201.766	1390.73	426.056	1390.73	435.325
1391.59	202.37	1391.59	425.953	1391.59	434.924
1392.45	203.008	1392.45	426.335	1392.45	436.063
1393.32	202.602	1393.32	427.982	1393.32	439.676
1394.18	203.497	1394.18	429.867	1394.18	443.48
1395.04	205.525	1395.04	431.827	1395.04	447.216
1395.91	207.598	1395.91	432.631	1395.91	449.907
1396.77	209.231	1396.77	435.142	1396.77	449.772
1397.63	210.379	1397.63	437.611	1397.63	449.134
1398.5	211.521	1398.5	441.642	1398.5	449.72
1399.36	212.862	1399.36	445.883	1399.36	451.64
1400.22	214.003	1400.22	446.805	1400.22	454.839
1401.08	213.648	1401.08	447.908	1401.08	458.66
1401.95	212.393	1401.95	453.782	1401.95	462.22
1402.81	212.042	1402.81	458.607	1402.81	465.253
1403.67	214.389	1403.67	458.834	1403.67	468.887
1404.53	217.118	1404.53	460.804	1404.53	471.239
1405.39	218.09	1405.39	462.653	1405.39	473.678
1406.26	219.24	1406.26	465.449	1406.26	475.102
1407.12	220.577	1407.12	467.821	1407.12	474.628
1407.98	220.485	1407.98	467.836	1407.98	475.938
1408.84	219.917	1408.84	469.388	1408.84	477.818
1409.7	219.491	1409.7	472.234	1409.7	479.854
1410.57	219.47	1410.57	475.734	1410.57	481.868
1411.43	221.301	1411.43	478.404	1411.43	483.437
1412.29	220.339	1412.29	480.471	1412.29	484.399
1413.15	219.236	1413.15	483.019	1413.15	484.864
1414.01	218.61	1414.01	484.721	1414.01	485.655
1414.87	217.833	1414.87	484.948	1414.87	486.922
1415.73	216.643	1415.73	483.842	1415.73	487.14
1416.59	216.318	1416.59	481.012	1416.59	486.636
1417.46	216.648	1417.46	476.071	1417.46	484.323
1418.32	217.83	1418.32	471.893	1418.32	481.82
1419.18	219.597	1419.18	468.079	1419.18	478.861
1420.04	220.788	1420.04	464.539	1420.04	474.218
1420.9	222.464	1420.9	464.155	1420.9	474.685
1421.76	221.37	1421.76	461.335	1421.76	474.934
1422.62	219.111	1422.62	456.878	1422.62	475.996
1423.48	218.725	1423.48	451.617	1423.48	475.05
1424.34	218.569	1424.34	452.109	1424.34	466.062
1425.2	219.306	1425.2	450.875	1425.2	460.141
1426.06	220.235	1426.06	449.383	1426.06	458.049
1426.92	219.281	1426.92	448.089	1426.92	458.136
1427.78	217.321	1427.78	446.924	1427.78	460.054
1428.64	214.789	1428.64	444.015	1428.64	458.728
1429.5	213.114	1429.5	447.976	1429.5	453.141
1430.36	215.456	1430.36	448.836	1430.36	451.221
1431.22	218.134	1431.22	447.476	1431.22	451.269
1432.08	220.039	1432.08	441.398	1432.08	450.469
1432.94	221.904	1432.94	435.084	1432.94	450.47
1433.8	222.508	1433.8	430.298	1433.8	450.75
1434.66	222.168	1434.66	437.361	1434.66	451.221
1435.52	220.952	1435.52	448.406	1435.52	451.875
1436.38	215.057	1436.38	441.635	1436.38	452.571
1437.24	214.757	1437.24	442.65	1437.24	453.528
1438.1	214.525	1438.1	443.272	1438.1	452.196
1438.96	214.175	1438.96	443.357	1438.96	451.395
1439.82	213.224	1439.82	443.035	1439.82	448.641
1440.67	211.201	1440.67	442.66	1440.67	447.213
1441.53	210.84	1441.53	442.336	1441.53	447.279
1442.39	211.517	1442.39	442.114	1442.39	448.077
1443.25	211.633	1443.25	442.084	1443.25	449.673
1444.11	211.821	1444.11	441.29	1444.11	448.864
1444.97	213.266	1444.97	439.98	1444.97	448.242
1445.82	213.841	1445.82	439.076	1445.82	449.154
1446.68	213.493	1446.68	438.682	1446.68	450.007
1447.54	211.915	1447.54	438.818	1447.54	450.323
1448.4	209.178	1448.4	439.177	1448.4	450.332
1449.26	208.303	1449.26	438.647	1449.26	449.279
1450.12	209.171	1450.12	439.158	1450.12	448.398
1450.97	212.19	1450.97	439.197	1450.97	446.753
1451.83	213.68	1451.83	438.797	1451.83	448.069
1452.69	215.389	1452.69	436.172	1452.69	450.184
1453.55	215.854	1453.55	436.712	1453.55	452.536
1454.4	215.356	1454.4	440.146	1454.4	454.567
1455.26	214.046	1455.26	441.958	1455.26	456.005
1456.12	212.643	1456.12	441.765	1456.12	456.666
1456.98	210.841	1456.98	442.461	1456.98	457.171
1457.83	210.446	1457.83	442.71	1457.83	455.904
1458.69	210.497	1458.69	442.17	1458.69	452.217
1459.55	211.011	1459.55	441.717	1459.55	448.115
1460.41	211.672	1460.41	441.595	1460.41	446.505
1461.26	211.053	1461.26	441.086	1461.26	448.2
1462.12	209.652	1462.12	441.585	1462.12	453.385
1462.98	208.303	1462.98	442.284	1462.98	454.328
1463.83	207.038	1463.83	443.073	1463.83	451.717
1464.69	205.784	1464.69	443.535	1464.69	447.911
1465.55	205.048	1465.55	442.753	1465.55	447.362
1466.4	204.144	1466.4	441.448	1466.4	450.447
1467.26	202.226	1467.26	439.313	1467.26	448.821
1468.12	201.212	1468.12	436.654	1468.12	448.673
1468.97	200.999	1468.97	433.752	1468.97	445.404
1469.83	200.948	1469.83	430.772	1469.83	442.222
1470.69	198.914	1470.69	428.255	1470.69	439.242
1471.54	198.707	1471.54	425.77	1471.54	436.862
1472.4	200.329	1472.4	423.683	1472.4	435.148
1473.25	202.519	1473.25	421.343	1473.25	434.044
1474.11	204.828	1474.11	417.719	1474.11	434.188
1474.96	205.752	1474.96	416.339	1474.96	428.285
1475.82	204.932	1475.82	415.032	1475.82	423.975
1476.68	203.958	1476.68	415.628	1476.68	423.16
1477.53	202.617	1477.53	411.883	1477.53	423.479
1478.39	201.216	1478.39	408.079	1478.39	426.67
1479.24	200.124	1479.24	410.526	1479.24	425.811
1480.1	199.194	1480.1	413.277	1480.1	424.804
1480.95	199.999	1480.95	414.068	1480.95	424.449
1481.81	199.478	1481.81	411.834	1481.81	422.84
1482.66	198.779	1482.66	408.39	1482.66	421.225
1483.52	197.97	1483.52	405.897	1483.52	419.18
1484.37	197.117	1484.37	403.902	1484.37	415.885
1485.23	196.212	1485.23	402.514	1485.23	412.143
1486.08	195.238	1486.08	399.465	1486.08	410.924
1486.94	194.047	1486.94	399.326	1486.94	410.396
1487.79	192.858	1487.79	399.042	1487.79	410.166
1488.65	190.884	1488.65	397.336	1488.65	409.572
1489.5	189.146	1489.5	394.109	1489.5	407.734
1490.35	187.927	1490.35	391.64	1490.35	406.054
1491.21	187.184	1491.21	389.647	1491.21	404.914
1492.06	187.025	1492.06	384.861	1492.06	405.296
1492.92	187.367	1492.92	381.599	1492.92	403.604
1493.77	188.181	1493.77	381.488	1493.77	400.859
1494.63	188.795	1494.63	381.368	1494.63	400.019
1495.48	189.651	1495.48	381.93	1495.48	400.394
1496.33	190.896	1496.33	383.155	1496.33	402.692
1497.19	192.191	1497.19	385.364	1497.19	403.191
1498.04	193.774	1498.04	388.118	1498.04	402.355
1498.89	194.129	1498.89	389.323	1498.89	399.747
1499.75	194.342	1499.75	389.229	1499.75	397.294
1500.6	194.545	1500.6	388.369	1500.6	396.016
1501.45	194.999	1501.45	387.769	1501.45	395.352
1502.31	195.835	1502.31	386.518	1502.31	397.596
1503.16	196.168	1503.16	385.096	1503.16	400.181
1504.01	196.093	1504.01	383.673	1504.01	400.739
1504.87	196.108	1504.87	382.15	1504.87	400.265
1505.72	196.177	1505.72	381.371	1505.72	400.602
1506.57	196.142	1506.57	380.646	1506.57	400.783
1507.42	196.258	1507.42	380.461	1507.42	400.199
1508.28	196.691	1508.28	383.199	1508.28	399.821
1509.13	197.208	1509.13	384.652	1509.13	400.503
1509.98	196.326	1509.98	385.549	1509.98	401.84
1510.84	200.244	1510.84	386.194	1510.84	402.996
1511.69	200.736	1511.69	386.215	1511.69	403.856
1512.54	196.959	1512.54	385.433	1512.54	404.048
1513.39	197.391	1513.39	384.156	1513.39	404.057
1514.24	193.159	1514.24	382.51	1514.24	402.53
1515.1	192.105	1515.1	380.632	1515.1	400.694
1515.95	191.553	1515.95	379.55	1515.95	400.502
1516.8	192.922	1516.8	378.975	1516.8	401.382
1517.65	193.956	1517.65	378.765	1517.65	403.269
1518.5	195.401	1518.5	378.714	1518.5	405.683
1519.36	195.94	1519.36	378.717	1519.36	407.24
1520.21	196.077	1520.21	379.69	1520.21	406.501
1521.06	197.607	1521.06	379.92	1521.06	403.332
1521.91	197.797	1521.91	379.292	1521.91	398.419
1522.76	197.671	1522.76	377.757	1522.76	398.619
1523.61	197.41	1523.61	376.828	1523.61	402.436
1524.46	197.575	1524.46	377.682	1524.46	403.209
1525.32	197.713	1525.32	378.865	1525.32	403.46
1526.17	196.043	1526.17	380.246	1526.17	403.64
1527.02	197.716	1527.02	381.419	1527.02	403.67
1527.87	198.52	1527.87	382.167	1527.87	403.419
1528.72	199.369	1528.72	384.433	1528.72	403.411
1529.57	198.866	1529.57	384.253	1529.57	403.785
1530.42	196.718	1530.42	383.543	1530.42	404.082
1531.27	197.125	1531.27	383.397	1531.27	404.487
1532.12	197.815	1532.12	384.422	1532.12	405.284
1532.97	197.493	1532.97	387.003	1532.97	406.516
1533.82	196.944	1533.82	391.227	1533.82	407.562
1534.67	196.839	1534.67	393.011	1534.67	407.782
1535.52	198.176	1535.52	392.14	1535.52	407.223
1536.37	200.905	1536.37	391.012	1536.37	411.789
1537.22	203.641	1537.22	390.489	1537.22	410.25
1538.07	206.65	1538.07	390.327	1538.07	407.335
1538.92	210.087	1538.92	392.137	1538.92	409.528
1539.77	212.367	1539.77	390.142	1539.77	413.323
1540.62	210.568	1540.62	388.554	1540.62	419.051
1541.47	210.605	1541.47	387.279	1541.47	422.612
1542.32	210.861	1542.32	386.82	1542.32	417.818
1543.17	212.609	1543.17	387.531	1543.17	413.095
1544.02	214.254	1544.02	390.003	1544.02	409.866
1544.87	215.987	1544.87	390.089	1544.87	409.633
1545.72	217.544	1545.72	390.43	1545.72	413.104
1546.57	219.486	1546.57	390.333	1546.57	418.618
1547.42	221.739	1547.42	390.366	1547.42	420.422
1548.27	223.69	1548.27	393.318	1548.27	422.103
1549.12	224.438	1549.12	397.19	1549.12	426.102
1549.96	225.468	1549.96	401.247	1549.96	430.779
1550.81	227.251	1550.81	404.634	1550.81	431.531
1551.66	230.316	1551.66	413.728	1551.66	434.312
1552.51	233.167	1552.51	420.536	1552.51	437.02
1553.36	235.849	1553.36	423.282	1553.36	439.093
1554.21	237.975	1554.21	424.009	1554.21	441.161
1555.06	237.661	1555.06	421.475	1555.06	441.414
1555.9	235.562	1555.9	417.948	1555.9	441.256
1556.75	233.381	1556.75	415.744	1556.75	440.81
1557.6	231.918	1557.6	413.13	1557.6	440.295
1558.45	230.128	1558.45	413.165	1558.45	440.147
1559.3	229.305	1559.3	414.07	1559.3	439.78
1560.14	230.439	1560.14	414.916	1560.14	438.788
1560.99	232.793	1560.99	415.886	1560.99	436.676
1561.84	235.02	1561.84	417.905	1561.84	436.788
1562.69	235.796	1562.69	420.714	1562.69	439.679
1563.54	237.322	1563.54	421.836	1563.54	441.015
1564.38	239.345	1564.38	420.466	1564.38	440.308
1565.23	240.963	1565.23	418.3	1565.23	440.38
1566.08	241.687	1566.08	415.055	1566.08	441.176
1566.93	242.524	1566.93	412.653	1566.93	444.604
1567.77	242.348	1567.77	412.098	1567.77	447.251
1568.62	242.925	1568.62	413.254	1568.62	448.856
1569.47	244.749	1569.47	414.62	1569.47	450.445
1570.31	244.368	1570.31	415.677	1570.31	451.872
1571.16	242.761	1571.16	418.448	1571.16	452.538
1572.01	241.417	1572.01	421.813	1572.01	452.561
1572.85	242.983	1572.85	421.698	1572.85	451.583
1573.7	244.547	1573.7	421.297	1573.7	452.784
1574.55	247.411	1574.55	421.851	1574.55	453.574
1575.39	247.242	1575.39	423.695	1575.39	453.872
1576.24	247.375	1576.24	426.333	1576.24	454.11
1577.09	247.699	1577.09	429.603	1577.09	454.413
1577.93	248.214	1577.93	431.134	1577.93	454.802
1578.78	246.955	1578.78	431.495	1578.78	455.258
1579.62	246.737	1579.62	431.353	1579.62	456.191
1580.47	249.332	1580.47	430.455	1580.47	457.156
1581.32	250.935	1581.32	429.243	1581.32	457.241
1582.16	251.593	1582.16	428.774	1582.16	457.719
1583.01	251.252	1583.01	426.819	1583.01	458.342
1583.85	250.667	1583.85	426.182	1583.85	458.659
1584.7	250.592	1584.7	425.668	1584.7	457.259
1585.55	250.87	1585.55	429.075	1585.55	456.666
1586.39	251.796	1586.39	432.026	1586.39	457.145
1587.24	249.713	1587.24	434.085	1587.24	458.087
1588.08	252.355	1588.08	434.767	1588.08	458.066
1588.93	256.58	1588.93	434.076	1588.93	456.525
1589.77	256.369	1589.77	433.261	1589.77	454.884
1590.62	255.809	1590.62	432.907	1590.62	453.976
1591.46	255.447	1591.46	433.158	1591.46	453.882
1592.31	255.421	1592.31	434.046	1592.31	454.502
1593.15	255.563	1593.15	435.486	1593.15	455.904
1594	255.893	1594	436.376	1594	458.512
1594.84	256.203	1594.84	437.12	1594.84	460.309
1595.69	256.343	1595.69	436.249	1595.69	461.692
1596.53	254.856	1596.53	435.041	1596.53	460.995
1597.38	254.306	1597.38	432.79	1597.38	460.447
1598.22	255.123	1598.22	432.441	1598.22	460.096
1599.07	251.894	1599.07	433.183	1599.07	459.89
1599.91	249.04	1599.91	433.388	1599.91	459.716
1600.75	246.137	1600.75	433.103	1600.75	459.652
1601.6	246.224	1601.6	432.512	1601.6	459.721
1602.44	248.599	1602.44	432.227	1602.44	459.785
1603.29	250.739	1603.29	432.598	1603.29	459.89
1604.13	251.624	1604.13	434.16	1604.13	460.07
1604.97	252.255	1604.97	435.485	1604.97	460.263
1605.82	253.175	1605.82	436.235	1605.82	460.547
1606.66	252.535	1606.66	433.645	1606.66	461.349
1607.51	251.196	1607.51	430.677	1607.51	460.417
1608.35	248.046	1608.35	427.822	1608.35	456.766
1609.19	245.822	1609.19	425.961	1609.19	454.396
1610.03	244.77	1610.03	425.018	1610.03	454.007
1610.88	245.188	1610.88	423.409	1610.88	455.56
1611.72	245.475	1611.72	425.105	1611.72	460.446
1612.56	245.686	1612.56	425.038	1612.56	461.076
1613.41	246.015	1613.41	424.835	1613.41	457.778
1614.25	246.505	1614.25	424.258	1614.25	455.073
1615.09	244.939	1615.09	421.807	1615.09	453.141
1615.94	243.968	1615.94	422.716	1615.94	452.162
1616.78	244.145	1616.78	424.473	1616.78	452.044
1617.62	244.549	1617.62	428.701	1617.62	453.984
1618.46	244.825	1618.46	432.679	1618.46	455.921
1619.31	244.262	1619.31	434.019	1619.31	458.054
1620.15	242.943	1620.15	433.56	1620.15	458.757
1620.99	241.097	1620.99	435.28	1620.99	458.173
1621.84	239.222	1621.84	435.752	1621.84	457.15
1622.68	239.477	1622.68	434.981	1622.68	454.028
1623.52	241.432	1623.52	433.202	1623.52	451.029
1624.36	242.377	1624.36	430.995	1624.36	446.811
1625.2	241.542	1625.2	428.481	1625.2	443.371
1626.04	240.933	1626.04	425.857	1626.04	434.056
1626.89	240.364	1626.89	424.361	1626.89	434.935
1627.73	239.809	1627.73	423.84	1627.73	448.799
1628.57	239.265	1628.57	424.543	1628.57	452.929
1629.41	238.467	1629.41	425.72	1629.41	450.657
1630.25	237.997	1630.25	427.208	1630.25	448.502
1631.09	238.557	1631.09	428.797	1631.09	446.878
1631.94	238.675	1631.94	430.4	1631.94	445.324
1632.78	238.055	1632.78	431.849	1632.78	445.249
1633.62	236.331	1633.62	432.89	1633.62	446.283
1634.46	233.834	1634.46	433.158	1634.46	447.326
1635.3	232.303	1635.3	432.768	1635.3	448.523
1636.14	231.035	1636.14	431.425	1636.14	449.479
1636.98	229.699	1636.98	431.566	1636.98	449.76
1637.82	229.063	1637.82	430.651	1637.82	449.446
1638.66	229.147	1638.66	427.852	1638.66	447.941
1639.5	229.706	1639.5	425.108	1639.5	444.309
1640.35	230.59	1640.35	423.825	1640.35	444.036
1641.19	231.615	1641.19	421.971	1641.19	443.921
1642.03	231.674	1642.03	421.205	1642.03	446.451
1642.87	231.573	1642.87	422.706	1642.87	448.449
1643.71	231.972	1643.71	424.916	1643.71	449.727
1644.55	231.883	1644.55	427.414	1644.55	451.469
1645.39	232.108	1645.39	433.308	1645.39	452.447
1646.23	231.213	1646.23	434.999	1646.23	452.566
1647.07	228.787	1647.07	434.085	1647.07	451.811
1647.91	226.365	1647.91	432.718	1647.91	448.656
1648.75	224.179	1648.75	431.592	1648.75	447.211
1649.59	221.657	1649.59	429.646	1649.59	448.246
1650.43	220.092	1650.43	428.326	1650.43	450.717
1651.26	219.407	1651.26	428.78	1651.26	452.005
1652.1	219.345	1652.1	429.771	1652.1	452.279
1652.94	219.189	1652.94	429.656	1652.94	451.584
1653.78	218.22	1653.78	428.134	1653.78	448.874
1654.62	216.764	1654.62	428.63	1654.62	444.224
1655.46	216.116	1655.46	430.498	1655.46	441.693
1656.3	215.657	1656.3	433.444	1656.3	439.135
1657.14	215.226	1657.14	432.429	1657.14	441.714
1657.98	214.735	1657.98	432.18	1657.98	442.945
1658.82	214.033	1658.82	432.352	1658.82	444.891
1659.66	213.42	1659.66	433.195	1659.66	446.784
1660.5	213.186	1660.5	434.07	1660.5	446.923
1661.34	211.471	1661.34	435.178	1661.34	447.257
1662.17	209.779	1662.17	436.474	1662.17	447.407
1663.01	207.345	1663.01	437.706	1663.01	446.62
1663.85	206.926	1663.85	438.85	1663.85	448.186
1664.69	207.764	1664.69	436.212	1664.69	449.964
1665.53	208.909	1665.53	436.235	1665.53	451.359
1666.36	209.892	1666.36	435.044	1666.36	452.066
1667.2	211.361	1667.2	434.194	1667.2	452.664
1668.04	211.475	1668.04	432.658	1668.04	453.102
1668.88	209.567	1668.88	431.771	1668.88	453.139
1669.72	204.997	1669.72	431.768	1669.72	453.088
1670.56	202.545	1670.56	430.889	1670.56	452.042
1671.39	201.988	1671.39	433.991	1671.39	450.438
1672.23	202.037	1672.23	437.098	1672.23	449.853
1673.07	202.59	1673.07	439.819	1673.07	449.815
1673.91	202.423	1673.91	442.15	1673.91	450.594
1674.74	200.75	1674.74	443.815	1674.74	450.528
1675.58	199.984	1675.58	444.98	1675.58	449.023
1676.42	198.753	1676.42	445.597	1676.42	447.483
1677.26	198.846	1677.26	445.67	1677.26	445.717
1678.09	201.078	1678.09	444.683	1678.09	445.179
1678.93	198.756	1678.93	443.72	1678.93	444.228
1679.77	195.893	1679.77	444.817	1679.77	444.847
1680.6	198.937	1680.6	446.765	1680.6	449.604
1681.44	198.649	1681.44	448.776	1681.44	456.17
1682.28	198.279	1682.28	451.726	1682.28	460.534
1683.11	198.114	1683.11	454.907	1683.11	462.999
1683.95	197.049	1683.95	457.796	1683.95	465.736
1684.79	196.221	1684.79	459.521	1684.79	468.026
1685.62	196.739	1685.62	460.63	1685.62	470.347
1686.46	198.086	1686.46	461.215	1686.46	471.466
1687.29	199.398	1687.29	463.59	1687.29	474.277
1688.13	201.583	1688.13	464.54	1688.13	478.687
1688.97	203.322	1688.97	466.735	1688.97	479.044
1689.8	204.302	1689.8	471.786	1689.8	477.93
1690.64	205.002	1690.64	478.821	1690.64	477.916
1691.48	205.38	1691.48	487.271	1691.48	479.235
1692.31	205.691	1692.31	491.546	1692.31	481.688
1693.15	205.937	1693.15	494.876	1693.15	485.35
1693.98	206.022	1693.98	496.171	1693.98	490.02
1694.82	206.071	1694.82	496.039	1694.82	493.733
1695.65	206.706	1695.65	497.268	1695.65	499.608
1696.49	207.989	1696.49	500.261	1696.49	501.147
1697.32	209.142	1697.32	506.318	1697.32	503.996
1698.16	212.268	1698.16	511.031	1698.16	507.601
1699	215.514	1699	514.831	1699	511.854
1699.83	219.079	1699.83	519.079	1699.83	516.771
1700.67	221.52	1700.67	520.327	1700.67	522.034
1701.5	219.509	1701.5	528.025	1701.5	527.922
1702.34	221.604	1702.34	536.133	1702.34	534.306
1703.17	223.459	1703.17	543.791	1703.17	541.155
1704.01	224.507	1704.01	549.995	1704.01	547.565
1704.84	224.309	1704.84	556.068	1704.84	553.413
1705.67	224.83	1705.67	562.762	1705.67	559.369
1706.51	226.476	1706.51	567.896	1706.51	564.732
1707.34	227.814	1707.34	572.058	1707.34	566.383
1708.18	230.37	1708.18	577.282	1708.18	564.341
1709.01	233.186	1709.01	583.879	1709.01	562.217
1709.85	235.662	1709.85	591.789	1709.85	564.843
1710.68	239.531	1710.68	600.967	1710.68	573.007
1711.51	242.781	1711.51	611.143	1711.51	586.55
1712.35	243.641	1712.35	622.3	1712.35	598.981
1713.18	243.8	1713.18	634.636	1713.18	608.212
1714.02	242.504	1714.02	643.244	1714.02	616.374
1714.85	238.705	1714.85	647.988	1714.85	619.779
1715.68	240.228	1715.68	651.339	1715.68	622.264
1716.52	242.968	1716.52	653.57	1716.52	624.973
1717.35	246.703	1717.35	654.206	1717.35	627.926
1718.18	250.787	1718.18	655.948	1718.18	631.391
1719.02	254.839	1719.02	660.822	1719.02	635.137
1719.85	258.468	1719.85	666.215	1719.85	639.565
1720.68	261.059	1720.68	674.633	1720.68	629.286
1721.52	262.571	1721.52	682.788	1721.52	635.63
1722.35	263.061	1722.35	690.935	1722.35	645.752
1723.18	262.984	1723.18	700.363	1723.18	655.787
1724.02	263.157	1724.02	710.209	1724.02	664.694
1724.85	263.544	1724.85	720.706	1724.85	673.127
1725.68	265.201	1725.68	730.251	1725.68	684.677
1726.51	269.288	1726.51	741.588	1726.51	696.392
1727.35	272.754	1727.35	752.569	1727.35	707.091
1728.18	275.138	1728.18	765.007	1728.18	716.565
1729.01	275.921	1729.01	777.483	1729.01	721.894
1729.84	275.081	1729.84	785.653	1729.84	723.531
1730.68	274.453	1730.68	788.852	1730.68	719.041
1731.51	272.605	1731.51	787.88	1731.51	712.586
1732.34	267.987	1732.34	780.415	1732.34	707.128
1733.17	263.264	1733.17	766.479	1733.17	697.508
1734.01	258.353	1734.01	747.737	1734.01	684.481
1734.84	253.456	1734.84	727.159	1734.84	668.988
1735.67	248.173	1735.67	702.906	1735.67	651.964
1736.5	242.692	1736.5	679.347	1736.5	625.678
1737.33	239.651	1737.33	654.514	1737.33	608.127
1738.16	235.892	1738.16	632.096	1738.16	590.524
1738.99	232.096	1738.99	612.868	1738.99	576.047
1739.83	228.252	1739.83	596.659	1739.83	564.483
1740.66	224.228	1740.66	582.172	1740.66	555.557
1741.49	220.576	1741.49	569.864	1741.49	549.182
1742.32	215.701	1742.32	559.275	1742.32	541.517
1743.15	211.93	1743.15	550.263	1743.15	531.847
1743.98	208.912	1743.98	542.272	1743.98	524.766
1744.81	206.184	1744.81	534.684	1744.81	518.421
1745.65	205.146	1745.65	528.218	1745.65	510.81
1746.48	203.867	1746.48	522.343	1746.48	505.075
1747.31	202.801	1747.31	516.114	1747.31	500.112
1748.14	201.174	1748.14	510.88	1748.14	497.24
1748.97	199.407	1748.97	507.329	1748.97	493.686
1749.8	197.118	1749.8	503.07	1749.8	489.603
1750.63	193.808	1750.63	498.594	1750.63	485.503
1751.46	189.702	1751.46	494.114	1751.46	480.963
1752.29	188.22	1752.29	490.266	1752.29	474.091
1753.12	184.91	1753.12	483.313	1753.12	467.512
1753.95	182.432	1753.95	476.54	1753.95	462.179
1754.78	180.761	1754.78	470.082	1754.78	457.829
1755.61	179.63	1755.61	464.017	1755.61	454.157
1756.44	178.085	1756.44	458.619	1756.44	449.85
1757.27	177.281	1757.27	453.743	1757.27	445.464
1758.1	176.927	1758.1	449.538	1758.1	441.794
1758.93	176.085	1758.93	444.917	1758.93	437.545
1759.76	175.807	1759.76	439.73	1759.76	433.546
1760.59	175.798	1760.59	437.195	1760.59	429.113
1761.42	175.184	1761.42	432.189	1761.42	423.614
1762.25	173.409	1762.25	425.356	1762.25	419.2
1763.08	171.18	1763.08	417.557	1763.08	416.346
1763.91	169.373	1763.91	410.71	1763.91	412.312
1764.74	168.155	1764.74	405.522	1764.74	406.351
1765.56	167.592	1765.56	402.868	1765.56	405.56
1766.39	166.963	1766.39	401.001	1766.39	402.841
1767.22	165.148	1767.22	399.494	1767.22	398.643
1768.05	162.918	1768.05	397.314	1768.05	394.828
1768.88	161.095	1768.88	394.505	1768.88	391.961
1769.71	159.804	1769.71	391.202	1769.71	388.693
1770.54	159.18	1770.54	387.058	1770.54	385.879
1771.37	159.171	1771.37	382.755	1771.37	383.277
1772.2	158.566	1772.2	377.958	1772.2	380.889
1773.02	158.11	1773.02	374.996	1773.02	377.843
1773.85	157.336	1773.85	374.545	1773.85	375.413
1774.68	155.541	1774.68	374.333	1774.68	372.364
1775.51	155.148	1775.51	373.91	1775.51	369.392
1776.34	154.599	1776.34	372.771	1776.34	366.979
1777.17	153.918	1777.17	371.829	1777.17	366.464
1777.99	153.672	1777.99	369.663	1777.99	366.952
1778.82	154.32	1778.82	366.88	1778.82	367.375
1779.65	154.903	1779.65	364.956	1779.65	367.934
1780.48	155.186	1780.48	366.355	1780.48	368.181
1781.3	153.798	1781.3	366.298	1781.3	366.932
1782.13	152.501	1782.13	361.419	1782.13	364.813
1782.96	152.534	1782.96	355.297	1782.96	363.35
1783.79	152.808	1783.79	354.806	1783.79	361.868
1784.61	151.746	1784.61	363.552	1784.61	359.817
1785.44	149.906	1785.44	364.233	1785.44	359.074
1786.27	148.9	1786.27	362.086	1786.27	358.249
1787.1	148.203	1787.1	354.947	1787.1	358.926
1787.92	149.199	1787.92	354.166	1787.92	360.521
1788.75	150.546	1788.75	354.027	1788.75	359.087
1789.58	150.945	1789.58	352.698	1789.58	356.054
1790.4	149.728	1790.4	353.14	1790.4	355.531
1791.23	148.914	1791.23	355.027	1791.23	356.056
1792.06	148.583	1792.06	356.61	1792.06	355.486
1792.88	148.913	1792.88	357.506	1792.88	353.67
1793.71	148.826	1793.71	358.129	1793.71	353.933
1794.54	148.422	1794.54	357.936	1794.54	353.202
1795.36	148.297	1795.36	358.88	1795.36	351.782
1796.19	147.779	1796.19	359.042	1796.19	350.484
1797.02	146.266	1797.02	359.075	1797.02	349.434
1797.84	145.471	1797.84	359.143	1797.84	347.896
1798.67	146.885	1798.67	355.53	1798.67	349.034
1799.49	148.309	1799.49	348.365	1799.49	350.92
1800.32	148.897	1800.32	343.723	1800.32	352.477
1801.15	149.406	1801.15	343.387	1801.15	353.882
1801.97	149.748	1801.97	348.286	1801.97	353.395
1802.8	150.124	1802.8	353.567	1802.8	352.663
1803.62	150.286	1803.62	352.342	1803.62	352.589
1804.45	150.091	1804.45	350.775	1804.45	352.076
1804.49	150.132	1804.49	350.707	1804.49	352.011
1805.32	149.566	1805.32	349.358	1805.32	350.962
1806.15	149.034	1806.15	348.469	1806.15	348.686
1806.98	148.433	1806.98	348.259	1806.98	347.302
1807.82	148.701	1807.82	348.309	1807.82	347.734
1808.65	148.059	1808.65	348.521	1808.65	350.874
1809.48	147.188	1809.48	348.891	1809.48	351.965
1810.31	146.336	1810.31	349.454	1810.31	352.804
1811.15	145.764	1811.15	350.321	1811.15	353.401
1811.98	145.655	1811.98	351.291	1811.98	353.484
1812.81	144.568	1812.81	352.087	1812.81	352.788
1813.64	140.253	1813.64	352.31	1813.64	351.51
1814.48	140.444	1814.48	352.064	1814.48	350.15
1815.31	140.27	1815.31	351.845	1815.31	348.861
1816.14	141.936	1816.14	351.301	1816.14	347.831
1816.97	143.656	1816.97	350.139	1816.97	346.563
1817.8	144.371	1817.8	348.585	1817.8	343.303
1818.63	144.862	1818.63	346.641	1818.63	340.34
1819.47	145.418	1819.47	346.025	1819.47	337.36
1820.3	145.518	1820.3	345.262	1820.3	337.251
1821.13	145.273	1821.13	344.203	1821.13	338.786
1821.96	144.748	1821.96	342.855	1821.96	341.476
1822.79	143.976	1822.79	341.154	1822.79	342.853
1823.62	143.448	1823.62	338.157	1823.62	344.29
1824.45	142.947	1824.45	337.691	1824.45	345.497
1825.28	143.184	1825.28	337.445	1825.28	345.103
1826.12	143.133	1826.12	336.494	1826.12	345.461
1826.95	142.084	1826.95	336.186	1826.95	345.313
1827.78	141.574	1827.78	336.933	1827.78	344.592
1828.61	141.552	1828.61	338.323	1828.61	344.549
1829.44	143.318	1829.44	340.002	1829.44	345.119
1830.27	142.861	1830.27	343.183	1830.27	347.132
1831.1	141.368	1831.1	345.727	1831.1	346.541
1831.93	139.042	1831.93	349.907	1831.93	345.414
1832.76	140.012	1832.76	350.633	1832.76	343.699
1833.59	141.694	1833.59	350.462	1833.59	342.113
1834.42	142.24	1834.42	350.018	1834.42	340.648
1835.25	141.316	1835.25	349.558	1835.25	339.171
1836.08	139.789	1836.08	349.565	1836.08	337.633
1836.91	138.603	1836.91	349.663	1836.91	329.384
1837.74	138.437	1837.74	349.005	1837.74	334.93
1838.57	138.268	1838.57	348.132	1838.57	335.53
1839.4	139.226	1839.4	346.944	1839.4	337.513
1840.23	141.443	1840.23	345.896	1840.23	339.015
1841.06	143.462	1841.06	344.974	1841.06	338.722
1841.89	143.645	1841.89	344.132	1841.89	337.174
1842.72	143.638	1842.72	344.134	1842.72	342.216
1843.55	143.465	1843.55	344.681	1843.55	345.079
1844.38	142.15	1844.38	344.287	1844.38	346.424
1845.21	141.672	1845.21	343.674	1845.21	347.094
1846.03	142.64	1846.03	343.211	1846.03	347.278
1846.86	143.475	1846.86	343.535	1846.86	347.262
[truncated: 3,223 more rows]

## Sheet: FigureS3b
Raman Shift	Intensity	Raman Shift	Intensity	Raman Shift	Intensity
cm-1	arbitrary units	cm-1	arbitrary units	cm-1	arbitrary units
	Liquid, 405 nm, 700°C		Vapour, 405 nm, 700°C		Supercritical fluid, 405 nm, 875°C
55.3084	37.1998	55.3084	39.6939	55.3084	41.543
56.2891	39.7334	56.2891	40.5622	56.2891	41.9109
57.2697	40.2083	57.2697	39.7896	57.2697	41.9663
58.2502	40.0146	58.2502	39.4389	58.2502	41.8047
59.2306	39.7777	59.2306	39.3692	59.2306	41.5552
60.2109	39.8358	60.2109	39.3682	60.2109	41.2961
61.1912	38.8579	61.1912	39.3928	61.1912	41.1148
62.1732	37.948	62.1732	39.4613	62.1732	41.145
63.1534	37.5506	63.1534	39.5595	63.1534	41.1731
64.1334	37.3764	64.1334	39.6634	64.1334	41.3182
65.1133	37.5508	65.1133	39.7652	65.1133	41.665
66.0932	38.2953	66.0932	39.8684	66.0932	42.0564
67.073	39.127	67.073	39.9864	67.073	42.4829
68.0527	38.2976	68.0527	40.1371	68.0527	42.5934
69.0324	38.2469	69.0324	40.0482	69.0324	41.3459
70.0119	38.9175	70.0119	40.1601	70.0119	39.3984
70.9914	39.3855	70.9914	40.5525	70.9914	38.4461
71.9708	40.3675	71.9708	40.7885	71.9708	39.7913
72.9502	41.4776	72.9502	41.0249	72.9502	41.3996
73.9313	41.4375	73.9313	41.1959	73.9313	42.9883
74.9105	41.1794	74.9105	41.5374	74.9105	43.9106
75.8896	40.4011	75.8896	41.256	75.8896	44.2017
76.8686	39.6646	76.8686	40.6192	76.8686	43.8759
77.8475	39.5386	77.8475	39.7765	77.8475	43.2456
78.8264	39.6593	78.8264	39.372	78.8264	42.6445
79.8052	39.9608	79.8052	38.9363	79.8052	41.9419
80.7839	40.8462	80.7839	39.1012	80.7839	41.4981
81.7625	42.1716	81.7625	39.9143	81.7625	41.6123
82.7392	43.188	82.7392	41.3357	82.7392	41.9981
83.7177	43.3008	83.7177	42.4475	83.7177	42.5429
84.6961	43.3154	84.6961	44.2301	84.6961	43.0724
85.6744	43.0009	85.6744	44.1971	85.6744	43.5634
86.6527	42.1899	86.6527	43.1987	86.6527	43.9226
87.6308	40.5112	87.6308	42.8122	87.6308	44.1124
88.6089	41.0929	88.6089	42.9481	88.6089	44.1073
89.5869	41.7473	89.5869	43.688	89.5869	44.1205
90.5649	43.226	90.5649	44.6186	90.5649	44.1271
91.5427	44.6079	91.5427	45.6647	91.5427	44.2414
92.5205	46.039	92.5205	45.5684	92.5205	44.5606
93.4963	47.4085	93.4963	45.0586	93.4963	45.0874
94.474	48.6969	94.474	44.8502	94.474	45.7596
95.4515	49.8493	95.4515	45.1827	95.4515	46.7319
96.429	50.8825	96.429	46.126	96.429	47.9122
97.4064	51.8167	97.4064	47.9128	97.4064	49.2248
98.3837	52.2355	98.3837	49.9363	98.3837	50.8866
99.3609	53.3379	99.3609	52.0276	99.3609	52.8852
100.336	55.4868	100.336	54.4838	100.336	55.3164
101.313	58.194	101.313	56.7952	101.313	58.3051
102.29	62.4523	102.29	58.8555	102.29	62.7539
103.267	67.1944	103.267	61.5317	103.267	67.4348
104.244	72.8119	104.244	65.0431	104.244	72.8193
105.219	78.3056	105.219	70.0339	105.219	77.3056
106.196	84.4148	106.196	77.5667	106.196	82.8385
107.172	92.8899	107.172	85.7126	107.172	90.099
108.149	104.536	108.149	93.8151	108.149	99.2813
109.123	120.015	109.123	105.274	109.123	110.928
110.1	139.222	110.1	119.313	110.1	125.592
111.076	162.188	111.076	131.294	111.076	141.637
112.05	188.717	112.05	147.685	112.05	161.599
113.027	222.812	113.027	166.779	113.027	185.313
114.003	254.504	114.003	196.654	114.003	216.802
114.979	305.268	114.979	239.674	114.979	265.853
115.953	357.454	115.953	289.556	115.953	331.177
116.929	456.786	116.929	358.968	116.929	401.258
117.904	575.244	117.904	459.492	117.904	486.732
118.878	690.653	118.878	567.74	118.878	608.866
119.854	849.739	119.854	696.301	119.854	765.225
120.829	1076.61	120.829	865.429	120.829	986.195
121.803	1365.61	121.803	1083.77	121.803	1251.07
122.778	1750.11	122.778	1381.57	122.778	1579.6
123.752	2201.04	123.752	1754.7	123.752	1976.36
124.727	2766.86	124.727	2184.65	124.727	2432.29
125.702	3403.43	125.702	2666.75	125.702	2930.71
126.675	4124.03	126.675	3245.15	126.675	3645.84
127.65	5058.29	127.65	3885.2	127.65	4397.87
128.623	5869.07	128.623	4533.3	128.623	5116.91
129.598	6766.83	129.598	5071.76	129.598	5811.88
130.573	7619.27	130.573	5574.81	130.573	6467.66
131.546	8344.38	131.546	6114.09	131.546	7029.04
132.52	8975.16	132.52	6500.41	132.52	7504.1
133.493	9479.57	133.493	6824.03	133.493	7893.45
134.468	9869.47	134.468	7087.18	134.468	8200.38
135.44	10135.6	135.44	7289.81	135.44	8424.63
136.414	10348.1	136.414	7433.18	136.414	8567.46
137.387	10511.6	137.387	7528.46	137.387	8673.49
138.361	10624.9	138.361	7598.91	138.361	8742.87
139.333	10720.5	139.333	7648.59	139.333	8793.33
140.307	10757	140.307	7679.57	140.307	8815.51
141.279	10752.4	141.279	7689.9	141.279	8822.36
142.253	10743	142.253	7710.72	142.253	8820.89
143.225	10729.7	143.225	7715.84	143.225	8811.31
144.197	10729.6	144.197	7703.04	144.197	8809.83
145.17	10732.4	145.17	7656.48	145.17	8812.95
146.142	10727.1	146.142	7624.51	146.142	8823.18
147.115	10707.9	147.115	7606.84	147.115	8851.35
148.087	10676.6	148.087	7605.17	148.087	8844.22
149.06	10643.7	149.06	7599.28	149.06	8802.15
150.032	10591.4	150.032	7579.13	150.032	8759.74
151.003	10547.3	151.003	7550.74	151.003	8723.82
151.976	10500	151.976	7519.02	151.976	8688.14
152.947	10421.2	152.947	7478.92	152.947	8656.06
153.918	10374.2	153.918	7451.1	153.918	8626.89
154.891	10357.4	154.891	7436.49	154.891	8602.61
155.862	10374	155.862	7442.23	155.862	8579.33
156.835	10393.3	156.835	7452.14	156.835	8593.3
157.805	10406.2	157.805	7448.71	157.805	8616.26
158.776	10408.9	158.776	7449.32	158.776	8641.83
159.747	10402.3	159.747	7453.71	159.747	8668.42
160.719	10404.3	160.719	7463.5	160.719	8695.5
161.689	10406.2	161.689	7481.87	161.689	8722.75
162.66	10405.5	162.66	7485.94	162.66	8735.14
163.632	10412.8	163.632	7504.13	163.632	8755.4
164.602	10444.7	164.602	7554.45	164.602	8780.72
165.572	10478.2	165.572	7662.99	165.572	8799.28
166.542	10526.8	166.542	7731.43	166.542	8876
167.514	10576.3	167.514	7806.07	167.514	8960.55
168.484	10638.1	168.484	7863.39	168.484	9055.66
169.454	10682.4	169.454	7913.28	169.454	9157.43
170.424	10705.3	170.424	7933.76	170.424	9220.66
171.395	10708.1	171.395	7939.7	171.395	9219.25
172.365	10690.7	172.365	7926.3	172.365	9201.65
173.334	10652.5	173.334	7888.56	173.334	9167.55
174.304	10592.2	174.304	7812.15	174.304	9113.22
175.273	10493.7	175.273	7719.76	175.273	9043.52
176.244	10359.5	176.244	7605.64	176.244	8966.22
177.214	10206.8	177.214	7478.62	177.214	8859.11
178.183	10073.9	178.183	7364.13	178.183	8762.15
179.152	9957.68	179.152	7258.71	179.152	8676.85
180.121	9850.14	180.121	7162.98	180.121	8611.93
181.09	9756.93	181.09	7078.75	181.09	8547.31
182.059	9648.3	182.059	7004.86	182.059	8463.48
183.029	9540.9	183.029	6940.12	183.029	8393.85
183.998	9437.68	183.998	6886.56	183.998	8319.4
184.966	9341.39	184.966	6833.22	184.966	8293.88
185.935	9249.39	185.935	6776.62	185.935	8247.05
186.903	9156.51	186.903	6717.23	186.903	8168.55
187.872	9066.72	187.872	6654.65	187.872	8127.1
188.84	8977.67	188.84	6591.05	188.84	8092.22
189.808	8890.32	189.808	6519.52	189.808	8024.8
190.777	8810.95	190.777	6446.04	190.777	7957.67
191.745	8721.73	191.745	6370.41	191.745	7890.5
192.713	8624.77	192.713	6293.29	192.713	7823.42
193.68	8521.92	193.68	6215.94	193.68	7756.41
194.648	8415.14	194.648	6139.52	194.648	7689.6
195.616	8306.7	195.616	6061.57	195.616	7619.64
196.584	8204.53	196.584	5982.4	196.584	7547.56
197.551	8104.44	197.551	5890.77	197.551	7483.04
198.519	8006.93	198.519	5812.92	198.519	7422.21
199.486	7921.82	199.486	5752.02	199.486	7359.28
200.454	7840.26	200.454	5696.89	200.454	7294.29
201.421	7761.51	201.421	5638.61	201.421	7225.12
202.388	7687.16	202.388	5579.52	202.388	7129.92
203.356	7613.84	203.356	5516.17	203.356	7038.15
204.323	7532	204.323	5452.58	204.323	6957.97
205.29	7435.21	205.29	5377.08	205.29	6911.18
206.257	7333.03	206.257	5302.77	206.257	6853.56
207.223	7234.07	207.223	5230.87	207.223	6793.95
208.19	7127.84	208.19	5162.51	208.19	6731.44
209.155	7041.5	209.155	5098.27	209.155	6656.51
210.122	6963.57	210.122	5039.07	210.122	6586.72
211.088	6890.78	211.088	4984.35	211.088	6520.11
212.055	6815.04	212.055	4934.08	212.055	6456.32
213.021	6739.4	213.021	4886.96	213.021	6380.11
213.987	6667.65	213.987	4845.96	213.987	6356.53
214.954	6597.99	214.954	4811.91	214.954	6331.88
215.918	6529.5	215.918	4767.67	215.918	6273.57
216.884	6458.57	216.884	4714.59	216.884	6215.4
217.85	6384.66	217.85	4655.59	217.85	6127.74
218.816	6310.81	218.816	4595.27	218.816	6063.42
219.782	6237.79	219.782	4543.93	219.782	6020.7
220.748	6167.04	220.748	4503.31	220.748	5984.24
221.712	6098.53	221.712	4461.93	221.712	5947.67
222.677	6031.26	222.677	4418.8	222.677	5898.32
223.643	5964.73	223.643	4371.09	223.643	5846.47
224.608	5901.83	224.608	4324.05	224.608	5791.17
225.572	5837.03	225.572	4280.53	225.572	5731.72
226.537	5771.01	226.537	4225.86	226.537	5669.79
227.502	5707.84	227.502	4168.88	227.502	5593.43
228.468	5643.99	228.468	4113.48	228.468	5508.58
229.431	5581.72	229.431	4060.95	229.431	5428.44
230.396	5513.35	230.396	4001.86	230.396	5388.78
231.361	5446.24	231.361	3946.28	231.361	5348.89
232.324	5381.26	232.324	3896.19	232.324	5289.75
233.289	5325.74	233.289	3856.74	233.289	5230.77
234.253	5270.86	234.253	3819.63	234.253	5178.73
235.216	5225.47	235.216	3783.57	235.216	5109.36
236.181	5171.39	236.181	3743.39	236.181	5041.75
237.145	5110.8	237.145	3701.38	237.145	4978.38
238.108	5044.67	238.108	3660.9	238.108	4912.67
239.072	4974.96	239.072	3614.99	239.072	4849.87
240.036	4911.64	240.036	3564.89	240.036	4801.4
240.999	4846.6	240.999	3522.93	240.999	4758
241.963	4786.53	241.963	3483.24	241.963	4700.21
242.925	4733.53	242.925	3450.2	242.925	4645.52
243.889	4668.39	243.889	3414.05	243.889	4593.46
244.853	4606.26	244.853	3363.25	244.853	4543.88
245.815	4546.86	245.815	3314.55	245.815	4498.63
246.779	4489.94	246.779	3265.4	246.779	4455.19
247.74	4435.9	247.74	3220.37	247.74	4399.36
248.704	4384.85	248.704	3182.12	248.704	4355.56
249.666	4337.67	249.666	3146.86	249.666	4288.31
250.629	4271.11	250.629	3114.75	250.629	4213.11
251.591	4206.95	251.591	3083.86	251.591	4142.66
252.554	4149.9	252.554	3056.77	252.554	4084.48
253.515	4100.64	253.515	3023.31	253.515	4015.77
254.478	4047.59	254.478	2990.46	254.478	3974.31
255.44	3996.62	255.44	2969.01	255.44	3954.06
256.403	3948.37	256.403	2963.93	256.403	3922.58
257.364	3902.32	257.364	2959.73	257.364	3907.81
258.327	3858.51	258.327	2944.5	258.327	3871.94
259.287	3816.89	259.287	2923.41	259.287	3833.84
260.25	3777.66	260.25	2895.64	260.25	3760.18
261.211	3739.64	261.211	2860.57	261.211	3762.71
262.173	3703.47	262.173	2825.54	262.173	3728.74
263.134	3668.18	263.134	2784.68	263.134	3695.22
264.095	3637.71	264.095	2738.71	264.095	3662.15
265.057	3600.56	265.057	2694.18	265.057	3624.04
266.017	3559.28	266.017	2645.09	266.017	3587.06
266.979	3519.02	266.979	2609.2	266.979	3551.03
267.94	3480.13	267.94	2573.38	267.94	3504.08
268.9	3442.5	268.9	2541.96	268.9	3455.43
269.862	3402.76	269.862	2514.91	269.862	3409.23
270.822	3368.9	270.822	2488.33	270.822	3366.44
271.782	3343.97	271.782	2463.11	271.782	3326.24
272.743	3325.03	272.743	2438.92	272.743	3288.72
273.703	3305.76	273.703	2415.86	273.703	3252.66
274.663	3283.41	274.663	2388.69	274.663	3217.66
275.624	3245.77	275.624	2359.48	275.624	3189.38
276.584	3212.96	276.584	2335.31	276.584	3165.58
277.543	3186.26	277.543	2314.9	277.543	3147.25
278.505	3162.62	278.505	2296.69	278.505	3136.13
279.464	3140.58	279.464	2280.81	279.464	3129
280.423	3117.84	280.423	2266.86	280.423	3110.62
281.382	3092.36	281.382	2255.24	281.382	3085.74
282.343	3081.4	282.343	2241.01	282.343	3070.4
283.302	3071.53	283.302	2231.49	283.302	3054.52
284.261	3058.82	284.261	2230.35	284.261	3037.77
285.22	3047.92	285.22	2220.67	285.22	3026.73
286.181	3037.18	286.181	2208.8	286.181	3016.79
287.14	3031.44	287.14	2190.48	287.14	2999.61
288.098	3025.76	288.098	2174.04	288.098	2999.48
289.057	3019.24	289.057	2159.8	289.057	2990.73
290.015	3010.81	290.015	2151.23	290.015	2975.51
290.974	2990.92	290.974	2145.53	290.974	2959.62
291.934	2980.33	291.934	2142.39	291.934	2939.16
292.892	2965.75	292.892	2140.59	292.892	2929.74
293.85	2947.09	293.85	2137.37	293.85	2928.52
294.809	2924.53	294.809	2125.1	294.809	2930.16
295.767	2902.98	295.767	2114.98	295.767	2927.03
296.725	2892.8	296.725	2106.17	296.725	2921.06
297.683	2889.14	297.683	2098.72	297.683	2911.16
298.642	2887.62	298.642	2092.38	298.642	2897.35
299.6	2877.98	299.6	2087.1	299.6	2876.58
300.558	2870.47	300.558	2083.09	300.558	2861.39
301.515	2865.05	301.515	2079.59	301.515	2841.75
302.473	2861.6	302.473	2076.56	302.473	2817.64
303.43	2851.1	303.43	2065.93	303.43	2804.76
304.388	2840.21	304.388	2055.16	304.388	2798.07
305.345	2819.26	305.345	2046.55	305.345	2809.32
306.302	2799.35	306.302	2040.21	306.302	2818.57
307.259	2780.32	307.259	2042.27	307.259	2804.01
308.216	2762.34	308.216	2041.03	308.216	2788.54
309.173	2745.58	309.173	2033.58	309.173	2772.61
310.13	2730.02	310.13	2019.14	310.13	2757.9
311.087	2711.63	311.087	2000.28	311.087	2738.96
312.044	2684.66	312.044	1995.48	312.044	2719.1
313.001	2663.14	313.001	1988.33	313.001	2696.84
313.957	2648.23	313.957	1993.47	313.957	2680
314.914	2635.21	314.914	1987.3	314.914	2682.98
315.87	2624.45	315.87	1975.52	315.87	2675.45
316.827	2615.37	316.827	1963.5	316.827	2665.36
317.783	2607.26	317.783	1942.5	317.783	2634.95
318.739	2596.3	318.739	1920.27	318.739	2599.6
319.695	2587.77	319.695	1897.31	319.695	2546.75
320.652	2575.96	320.652	1873.76	320.652	2600.71
321.608	2562.56	321.608	1850.14	321.608	2575.65
322.562	2547.87	322.562	1825.94	322.562	2548.85
323.518	2531.76	323.518	1807.71	323.518	2525.65
324.473	2514.26	324.473	1793.31	324.473	2514.76
325.429	2495.14	325.429	1782.26	325.429	2515.73
326.385	2474.35	326.385	1774.41	326.385	2509.95
327.34	2463.9	327.34	1769.32	327.34	2506.23
328.296	2480.83	328.296	1786.29	328.296	2497.68
329.251	2468.22	329.251	1772.52	329.251	2486.33
330.205	2460.18	330.205	1758.81	330.205	2476.6
331.16	2454.68	331.16	1751.88	331.16	2468.02
332.115	2451.8	332.115	1752.98	332.115	2458.3
333.07	2451.52	333.07	1751.19	333.07	2454.65
334.026	2452.07	334.026	1751.75	334.026	2456.52
334.979	2452.25	334.979	1741.57	334.979	2451.92
335.934	2450.2	335.934	1732.49	335.934	2447.69
336.888	2446.84	336.888	1724.57	336.888	2445.35
337.843	2441.6	337.843	1717.73	337.843	2429.69
338.796	2429.35	338.796	1711.91	338.796	2415.94
339.751	2415.67	339.751	1707.29	339.751	2405.08
340.705	2413.68	340.705	1703.61	340.705	2396.6
341.66	2403.12	341.66	1700.88	341.66	2390.54
342.612	2389.17	342.612	1699.03	342.612	2386.78
343.567	2377.53	343.567	1697.99	343.567	2385.36
344.521	2371.55	344.521	1697.07	344.521	2386.52
345.473	2367.36	345.473	1697.49	345.473	2391.36
346.427	2369.08	346.427	1700.32	346.427	2395.75
347.381	2371.78	347.381	1693.45	347.381	2395.79
348.333	2379.47	348.333	1686.75	348.333	2391.39
349.287	2388.42	349.287	1681.46	349.287	2380.3
350.241	2395.18	350.241	1677.12	350.241	2362.56
351.193	2400.22	351.193	1675.49	351.193	2347.7
352.147	2389.66	352.147	1675.65	352.147	2338.96
353.1	2367.22	353.1	1677.57	353.1	2338.12
354.052	2359.76	354.052	1682.18	354.052	2337.92
355.005	2366.31	355.005	1682.82	355.005	2344.06
355.957	2376.81	355.957	1683.28	355.957	2354.76
356.91	2389.64	356.91	1683.56	356.91	2356.58
357.863	2398.75	357.863	1683.94	357.863	2342.07
358.814	2405.86	358.814	1688.41	358.814	2373.24
359.767	2403.13	359.767	1694.61	359.767	2375.38
360.719	2401.49	360.719	1701.01	360.719	2369.81
361.672	2402.18	361.672	1693.9	361.672	2354.06
362.623	2405.98	362.623	1693.52	362.623	2358.59
363.575	2408.67	363.575	1704.75	363.575	2368.14
364.526	2420.08	364.526	1715.14	364.526	2382.05
365.479	2436.89	365.479	1726.05	365.479	2398.54
366.429	2456.46	366.429	1723.64	366.429	2411.4
367.382	2463.13	367.382	1721.57	367.382	2418.67
368.332	2469.61	368.332	1721.33	368.332	2424.7
369.285	2470.08	369.285	1723.31	369.285	2432.17
370.235	2472	370.235	1730.84	370.235	2438.9
371.187	2480.54	371.187	1740.19	371.187	2446.9
372.138	2490.13	372.138	1750.03	372.138	2457.18
373.09	2495.6	373.09	1767.7	373.09	2470.18
374.04	2495.71	374.04	1773.41	374.04	2481.98
374.99	2504.25	374.99	1785.63	374.99	2495.99
375.941	2520.03	375.941	1800.38	375.941	2506.67
376.891	2541.06	376.891	1817.9	376.891	2513.16
377.843	2566.91	377.843	1834.72	377.843	2520.49
378.793	2581.68	378.793	1851.24	378.793	2534.97
379.742	2595.74	379.742	1861.41	379.742	2553.54
380.694	2629.53	380.694	1867.64	380.694	2577.61
381.643	2667.18	381.643	1870.3	381.643	2605.51
382.595	2687.06	382.595	1891.82	382.595	2624.81
383.544	2706.79	383.544	1921.45	383.544	2641.27
384.493	2724.34	384.493	1950.75	384.493	2658.28
385.444	2744.16	385.444	1967.26	385.444	2674.99
386.393	2767.82	386.393	1982.24	386.393	2696.3
387.342	2802.21	387.342	2011.12	387.342	2722.95
388.292	2837.83	388.292	2045.07	388.292	2751.2
389.242	2864.54	389.242	2077.36	389.242	2780.97
390.191	2894.84	390.191	2111.2	390.191	2812.47
391.14	2943.73	391.14	2145.65	391.14	2845.65
392.09	2981.89	392.09	2172.92	392.09	2880.59
393.039	3021.72	393.039	2196.62	393.039	2917.27
393.988	3060.87	393.988	2217.79	393.988	2955.88
394.936	3103.64	394.936	2242.44	394.936	2996.48
395.886	3149.49	395.886	2275.46	395.886	3039.12
396.835	3197.62	396.835	2316.36	396.835	3084.84
397.783	3247.11	397.783	2336.52	397.783	3129.62
398.731	3298.06	398.731	2414.09	398.731	3178.04
399.679	3348.91	399.679	2456.8	399.679	3218
400.629	3399.27	400.629	2500.31	400.629	3261.07
401.577	3453.8	401.577	2547.29	401.577	3304.82
402.525	3512.12	402.525	2590.11	402.525	3349.57
403.473	3545.43	403.473	2628.74	403.473	3395.05
404.42	3579.85	404.42	2664.9	404.42	3442.17
405.368	3618.26	405.368	2703.6	405.368	3486.76
406.317	3669.21	406.317	2747.2	406.317	3535.07
407.265	3716.93	407.265	2789.55	407.265	3589.47
408.212	3783.75	408.212	2842.55	408.212	3651.36
409.16	3859.49	409.16	2896.9	409.16	3720.48
410.107	3940.33	410.107	2959.97	410.107	3797.04
411.054	4029.9	411.054	3030.43	411.054	3880.52
412.001	4121.56	412.001	3108.98	412.001	3971.91
412.949	4219.49	412.949	3190.4	412.949	4066.94
413.896	4320.13	413.896	3276.27	413.896	4160.84
414.843	4431.76	414.843	3364.07	414.843	4261.81
415.789	4556.52	415.789	3458.6	415.789	4370.01
416.736	4690	416.736	3567.06	416.736	4489.97
417.685	4834.59	417.685	3681.87	417.685	4624.81
418.631	4978.83	418.631	3816.98	418.631	4771.1
419.578	5134.87	419.578	3965.39	419.578	4930.89
420.524	5305.21	420.524	4127.51	420.524	5091.1
421.471	5491.16	421.471	4300.73	421.471	5262.26
422.417	5696.84	422.417	4476.72	422.417	5446.11
423.363	5918.01	423.363	4652.95	423.363	5639.75
424.308	6157.67	424.308	4827.96	424.308	5840.79
425.254	6416.88	425.254	5022.9	425.254	6058.6
426.2	6697.21	426.2	5240.17	426.2	6298.37
427.146	7000.47	427.146	5484.3	427.146	6554.3
428.092	7325.79	428.092	5747.28	428.092	6840.07
429.038	7674.44	429.038	6038.63	429.038	7143.77
429.983	8045.81	429.983	6354.37	429.983	7460.33
430.929	8430.52	430.929	6694.3	430.929	7789.14
431.875	8852.98	431.875	7018.62	431.875	8130.34
432.82	9297.83	432.82	7371.25	432.82	8483.45
433.766	9777.13	433.766	7748.14	433.766	8849.75
434.711	10279.9	434.711	8141.67	434.711	9246.52
435.655	10804.9	435.655	8581.17	435.655	9668.92
436.6	11352.1	436.6	9036.06	436.6	10126.3
437.545	11918.1	437.545	9513.88	437.545	10599.5
438.49	12494.7	438.49	9981.35	438.49	11084.5
439.435	13078.6	439.435	10453.7	439.435	11580.4
440.38	13707.5	440.38	10956.9	440.38	12085.8
441.323	14379.6	441.323	11505.5	441.323	12599.1
442.268	15078.9	442.268	12071	442.268	13124.6
443.213	15805.1	443.213	12653.3	443.213	13665.5
444.157	16546.2	444.157	13252.9	444.157	14205.5
445.102	17293.2	445.102	13869.5	445.102	14741.7
446.044	18046.4	446.044	14493.5	446.044	15264
446.989	18796.6	446.989	15096.2	446.989	15782.7
447.933	19546.9	447.933	15697.1	447.933	16294.6
448.878	20301.7	448.878	16272.6	448.878	16799.7
449.82	21041.5	449.82	16831.4	449.82	17296.8
450.764	21745.8	450.764	17372	450.764	17777.9
451.708	22400.1	451.708	17889.2	451.708	18252.6
452.652	23001.6	452.652	18368.6	452.652	18699.6
453.594	23548.3	453.594	18790.5	453.594	19115.8
454.538	24038.9	454.538	19162	454.538	19488.3
455.482	24477.2	455.482	19468.1	455.482	19800.9
456.424	24914.5	456.424	19693.8	456.424	20050.1
457.367	25180.4	457.367	19812.4	457.367	20236.3
458.311	25252.7	458.311	19835.6	458.311	20358.5
459.253	25206	459.253	19768.2	459.253	20407.2
460.196	25054.9	460.196	19615.1	460.196	20382.6
461.139	24798.1	461.139	19381.4	461.139	20282.5
462.081	24451.5	462.081	19058.4	462.081	20094.8
463.024	23991.4	463.024	18625.2	463.024	19866.7
463.965	23417.4	463.965	18138.3	463.965	19557.5
464.908	22750.2	464.908	17657.4	464.908	19187.8
465.851	22043.1	465.851	17129.4	465.851	18774.4
466.792	21377.5	466.792	16582.7	466.792	18333
467.735	20699.8	467.735	16017.5	467.735	17869.6
468.676	20033.8	468.676	15470	468.676	17385.4
469.619	19347	469.619	14901.2	469.619	16881.8
470.56	18645.3	470.56	14323.3	470.56	16347
471.502	17921.1	471.502	13750.5	471.502	15822.2
472.443	17180.1	472.443	13176.6	472.443	15286.6
473.385	16487.4	473.385	12619	473.385	14758.8
474.326	15832.6	474.326	12102.3	474.326	14254.9
475.268	15203.3	475.268	11610.2	475.268	13755.2
476.208	14594.1	476.208	11143.4	476.208	13285.2
477.15	14009	477.15	10700.2	477.15	12851.6
478.09	13454.2	478.09	10279.6	478.09	12418.2
479.032	12930.3	479.032	9883.36	479.032	12006.6
479.972	12435.2	479.972	9508.12	479.972	11614.1
480.914	11967.9	480.914	9155.58	480.914	11242.3
481.854	11527.8	481.854	8801.99	481.854	10876.7
482.796	11137.1	482.796	8509.6	482.796	10530.8
483.736	10785	483.736	8247.52	483.736	10227.3
484.675	10466.5	484.675	8001.64	484.675	9938.65
485.617	10179.3	485.617	7789.74	485.617	9688.26
486.556	9921.79	486.556	7589.76	486.556	9477.49
487.498	9696.1	487.498	7403.4	487.498	9265.32
488.437	9494.77	488.437	7248.55	488.437	9054.06
489.376	9286.35	489.376	7086.43	489.376	8847.55
490.317	9074.49	490.317	6910.68	490.317	8643.57
491.257	8856.72	491.257	6733.16	491.257	8436.65
492.196	8634.41	492.196	6552.15	492.196	8241.29
493.136	8408.7	493.136	6366.17	493.136	8036.26
494.075	8187.37	494.075	6175.44	494.075	7816.56
495.014	7919.15	495.014	5980.54	495.014	7586.63
495.955	7639.96	495.955	5779.85	495.955	7353.33
496.894	7390.6	496.894	5569.82	496.894	7131.53
497.832	7153.27	497.832	5391.62	497.832	6930.88
498.771	6926.15	498.771	5220.92	498.771	6736.84
499.711	6709.91	499.711	5064.27	499.711	6554.13
500.65	6505.51	500.65	4928.91	500.65	6398.97
501.588	6317.05	501.588	4798.71	501.588	6250.35
502.528	6151.74	502.528	4675.5	502.528	6112
503.467	6002.5	503.467	4555.63	503.467	5984.68
504.405	5868.87	504.405	4437.67	504.405	5864.48
505.343	5735.76	505.343	4327.76	505.343	5734.02
506.281	5608.42	506.281	4222.36	506.281	5611.39
507.221	5485.8	507.221	4129.31	507.221	5499.22
508.158	5362.96	508.158	4039.84	508.158	5386.98
509.096	5245.56	509.096	3953.36	509.096	5261.64
510.034	5134.54	510.034	3870.18	510.034	5140.33
510.972	5029.3	510.972	3789.63	510.972	5031.42
511.909	4928.92	511.909	3711.34	511.909	4932.66
512.849	4836.85	512.849	3634.38	512.849	4856.13
513.786	4763.32	513.786	3558.21	513.786	4779.46
514.723	4695.75	514.723	3487.96	514.723	4711.96
515.661	4627.06	515.661	3431.75	515.661	4648.57
516.598	4560.5	516.598	3375.06	516.598	4587.32
517.535	4479.16	517.535	3323.05	517.535	4454.62
518.472	4377.02	518.472	3270.7	518.472	4398.84
519.409	4301.45	519.409	3219.06	519.409	4330.95
520.346	4232.27	520.346	3167.61	520.346	4273.31
521.283	4130.09	521.283	3114.18	521.283	4214.78
522.222	4076.19	522.222	3052.26	522.222	4125.85
523.158	4027.56	523.158	2999.23	523.158	4054.55
524.095	3975.07	524.095	2952.98	524.095	3996.55
525.031	3918.99	525.031	2903.35	525.031	3956.71
525.968	3859.96	525.968	2867.93	525.968	3912
526.904	3800.82	526.904	2840.34	526.904	3850.64
527.841	3741.88	527.841	2811.5	527.841	3788.07
528.777	3683.15	528.777	2772.13	528.777	3726.52
529.713	3622.08	529.713	2731.81	529.713	3665.62
530.649	3560.39	530.649	2693.81	530.649	3606.36
531.585	3513.24	531.585	2658.69	531.585	3553.22
532.521	3460.32	532.521	2628.43	532.521	3499.77
533.456	3411.03	533.456	2602.49	533.456	3444.13
534.391	3365.63	534.391	2578.95	534.391	3401.55
535.327	3323.7	535.327	2557.82	535.327	3363.76
536.263	3278.41	536.263	2538.22	536.263	3337.3
537.199	3232.77	537.199	2518	537.199	3313.13
538.134	3191.77	538.134	2498.59	538.134	3290.24
539.07	3153.54	539.07	2482.16	539.07	3254.16
540.005	3120.67	540.005	2470.04	540.005	3222.39
540.94	3093.89	540.94	2458.4	540.94	3202.54
541.876	3072.53	541.876	2447.11	541.876	3185.8
542.809	3049.73	542.809	2435.65	542.809	3158.56
543.744	3021.45	543.744	2415.27	543.744	3132.64
544.679	2988.22	544.679	2403.8	544.679	3110.45
545.614	2957.65	545.614	2395.12	545.614	3090.56
546.549	2929.22	546.549	2388.98	546.549	3072.96
547.484	2899.35	547.484	2385.29	547.484	3057.52
548.417	2875.99	548.417	2365.2	548.417	3044.28
549.352	2858.23	549.352	2352.72	549.352	3033.16
550.286	2845.6	550.286	2352.67	550.286	3021.8
551.221	2839.74	551.221	2365.79	551.221	3013.07
552.155	2837.59	552.155	2384.28	552.155	3003.89
553.088	2830.18	553.088	2404.81	553.088	2996.52
554.022	2819.47	554.022	2427.43	554.022	3013.6
554.956	2803.14	554.956	2438.65	554.956	3010.31
555.891	2789.93	555.891	2449.02	555.891	3009.38
556.823	2782.93	556.823	2456.88	556.823	3010.38
557.757	2781.17	557.757	2474.03	557.757	3013.25
558.691	2785.22	558.691	2491.74	558.691	3020.32
559.623	2794.92	559.623	2516.72	559.623	3031.3
560.557	2810.62	560.557	2546.74	560.557	3046.87
561.491	2831.78	561.491	2583.47	561.491	3067.06
562.423	2858.47	562.423	2628.94	562.423	3092.96
563.356	2889.77	563.356	2681.81	563.356	3122.37
564.29	2925.49	564.29	2747.47	564.29	3162.63
565.221	2960.46	565.221	2825.28	565.221	3216.17
566.155	2997.17	566.155	2910.3	566.155	3270.95
567.088	3039.95	567.088	3005.36	567.088	3329.88
568.02	3087.37	568.02	3106.69	568.02	3393.09
568.953	3141.83	568.953	3213.77	568.953	3460.8
569.884	3196.32	569.884	3330.94	569.884	3533.68
570.817	3256.81	570.817	3457.43	570.817	3602.12
571.75	3317.43	571.75	3593.9	571.75	3670.85
572.681	3379.05	572.681	3726.1	572.681	3744.3
573.614	3426.55	573.614	3883.85	573.614	3823.46
574.545	3477.99	574.545	4043.21	574.545	3879.67
575.478	3535.14	575.478	4196.76	575.478	3914.08
576.408	3511.01	576.408	4302.46	576.408	3937.12
577.341	3450.63	577.341	4206.68	577.341	3894.22
578.272	3371.03	578.272	3996.28	578.272	3835.57
579.204	3266	579.204	3724.29	579.204	3774.64
580.135	3169.46	580.135	3429.36	580.135	3689.48
581.067	3062.05	581.067	3150.93	581.067	3719.45
581.997	3030.98	581.997	2943.33	581.997	3667.24
582.929	3008.54	582.929	2766.07	582.929	3580.73
583.86	2979.81	583.86	2633.05	583.86	3468.49
584.792	2943.11	584.792	2513	584.792	3332.9
585.722	2868.27	585.722	2414.26	585.722	3190.91
586.653	2770.42	586.653	2335.94	586.653	3045.88
587.583	2673.04	587.583	2275.75	587.583	2921.21
588.515	2592.32	588.515	2220.75	588.515	2817.29
589.445	2518.76	589.445	2169.92	589.445	2727.83
590.375	2445.47	590.375	2123.76	590.375	2651.14
591.306	2404.51	591.306	2081.28	591.306	2601.52
592.236	2368.32	592.236	2042.1	592.236	2542.02
593.167	2316.93	593.167	2006.09	593.167	2491.25
594.096	2269.59	594.096	1972.55	594.096	2446.4
595.026	2223.29	595.026	1936.12	595.026	2416.14
595.957	2188.06	595.957	1903.05	595.957	2391.96
596.886	2168.57	596.886	1882.32	596.886	2370.91
597.815	2148.06	597.815	1862.19	597.815	2350.85
598.746	2127.28	598.746	1839.6	598.746	2327.18
599.675	2108.62	599.675	1819.07	599.675	2305.76
600.604	2073.84	600.604	1793.04	600.604	2284.92
601.535	2050.66	601.535	1762.15	601.535	2264.77
602.464	2029.98	602.464	1743.07	602.464	2245.2
603.392	2018.97	603.392	1730.12	603.392	2223.86
604.321	2010.7	604.321	1716.96	604.321	2198.56
605.251	2000.29	605.251	1702.84	605.251	2185.63
606.18	1974.4	606.18	1690.96	606.18	2172.54
607.108	1958.07	607.108	1674.1	607.108	2154.74
608.037	1945.86	608.037	1658.5	608.037	2136.62
608.967	1935.6	608.967	1627.69	608.967	2118.67
609.895	1925.5	609.895	1600.32	609.895	2100.84
610.823	1913.26	610.823	1569.15	610.823	2082.56
611.751	1902.5	611.751	1548.29	611.751	2064.17
612.679	1891.77	612.679	1530	612.679	2046.8
613.607	1882.19	613.607	1518.3	613.607	2032.53
614.537	1868.3	614.537	1503.6	614.537	2023.19
615.465	1856.84	615.465	1503.47	615.465	2010.81
616.392	1847.14	616.392	1483.37	616.392	2000.08
617.32	1838.49	617.32	1462.51	617.32	1991.06
618.248	1828.97	618.248	1436.02	618.248	1980.63
619.175	1814.51	619.175	1416.46	619.175	1967.9
620.103	1797.17	620.103	1396.12	620.103	1955.14
621.032	1779.65	621.032	1378.6	621.032	1946.73
621.959	1768.93	621.959	1370.73	621.959	1936.94
622.886	1763.39	622.886	1357.9	622.886	1922.83
623.814	1751.31	623.814	1344.96	623.814	1903.36
624.741	1735.11	624.741	1332.57	624.741	1880.7
625.668	1721.64	625.668	1320.77	625.668	1861.65
626.595	1716.16	626.595	1309.47	626.595	1847.18
627.522	1710.2	627.522	1298.34	627.522	1841.51
628.448	1706.68	628.448	1287.37	628.448	1843.03
629.375	1697.87	629.375	1276.16	629.375	1827.61
630.302	1687.86	630.302	1265.63	630.302	1817.74
631.228	1680.44	631.228	1253.83	631.228	1809.54
632.155	1674.13	632.155	1244.3	632.155	1802.91
633.081	1633	633.081	1237.82	633.081	1791.16
634.008	1651.16	634.008	1234.71	634.008	1781.08
634.934	1660.68	634.934	1238.18	634.934	1775.57
635.86	1650.3	635.86	1233.09	635.86	1773.52
636.786	1645.73	636.786	1225.66	636.786	1774.1
637.713	1636.53	637.713	1217.37	637.713	1774.27
638.639	1631.39	638.639	1209.36	638.639	1774.84
639.565	1631.08	639.565	1201.65	639.565	1775.03
640.49	1627.87	640.49	1194.67	640.49	1769.64
641.416	1613.09	641.416	1182.73	641.416	1755.58
642.34	1601.66	642.34	1170.14	642.34	1747.65
643.266	1591.06	643.266	1161.75	643.266	1739.52
644.191	1584.56	644.191	1158.54	644.191	1734.02
645.117	1584.59	645.117	1159.86	645.117	1728.75
646.042	1583.3	646.042	1159.85	646.042	1721.61
646.968	1580.95	646.968	1158.39	646.968	1709.18
647.893	1568.37	647.893	1155.49	647.893	1698.61
648.817	1559.38	648.817	1150.99	648.817	1690.58
649.742	1551.53	649.742	1144.77	649.742	1684.31
650.667	1547.22	650.667	1138.29	650.667	1679.76
651.592	1544.52	651.592	1123.39	651.592	1677.02
652.517	1544.09	652.517	1123.03	652.517	1676.24
653.44	1541.01	653.44	1119.35	653.44	1677.78
654.365	1538.91	654.365	1116.82	654.365	1682.18
655.29	1538.14	655.29	1118.12	655.29	1686.43
656.214	1537.77	656.214	1120.06	656.214	1684.26
657.137	1537.86	657.137	1122.66	657.137	1682.17
658.062	1534.67	658.062	1123.52	658.062	1676.7
658.986	1524.03	658.986	1122.57	658.986	1664.85
659.91	1514.74	659.91	1121.37	659.91	1652.35
660.833	1509.06	660.833	1119.26	660.833	1652.12
661.757	1507.45	661.757	1115	661.757	1659.73
662.681	1510.83	662.681	1112.55	662.681	1674.14
663.604	1509.68	663.604	1114.25	663.604	1674.45
664.528	1506.24	664.528	1115.19	664.528	1673.79
665.452	1503.92	665.452	1109.46	665.452	1672.33
666.374	1503.18	666.374	1106.49	666.374	1665.01
667.298	1503.53	667.298	1105.34	667.298	1652.58
668.221	1506.44	668.221	1105.78	668.221	1640.41
669.143	1507.93	669.143	1107.96	669.143	1630.31
670.067	1503.55	670.067	1111.9	670.067	1632.84
670.99	1494.94	670.99	1117.74	670.99	1635.29
671.912	1493.17	671.912	1124.05	671.912	1638.89
672.836	1492.19	672.836	1126.54	672.836	1641.91
673.757	1496.17	673.757	1128.24	673.757	1644.51
674.68	1498.94	674.68	1131.33	674.68	1646.77
675.604	1498.65	675.604	1132.39	675.604	1644.57
676.525	1497.21	676.525	1128.1	676.525	1645.5
677.448	1490.21	677.448	1123.11	677.448	1629.27
678.369	1494.47	678.369	1118.38	678.369	1631.14
679.292	1492.01	679.292	1115.06	679.292	1641.64
680.213	1490.73	680.213	1113.65	680.213	1652.13
681.136	1493.88	681.136	1112.93	681.136	1639.62
682.057	1496.34	682.057	1114.62	682.057	1621.12
682.979	1492.59	682.979	1118.19	682.979	1626.65
683.9	1489.51	683.9	1116.45	683.9	1628.96
684.823	1488.87	684.823	1109.22	684.823	1623.05
685.743	1489.53	685.743	1103.67	685.743	1619.85
686.666	1483.6	686.666	1098.97	686.666	1618.31
687.586	1478.06	687.586	1095.57	687.586	1617.91
688.507	1474.21	688.507	1092.96	688.507	1617.7
689.429	1458.39	689.429	1090.79	689.429	1612.68
690.349	1446.78	690.349	1089.88	690.349	1606.8
691.271	1440.53	691.271	1086.68	691.271	1601.65
692.191	1435.53	692.191	1093.82	692.191	1606.9
693.113	1440.4	693.113	1099.22	693.113	1610.37
694.033	1448.87	694.033	1103.56	694.033	1617.62
694.953	1458.04	694.953	1108.41	694.953	1623.88
695.875	1467.12	695.875	1113.07	695.875	1628.17
696.794	1476.23	696.794	1116.6	696.794	1630.19
697.714	1476.11	697.714	1119.09	697.714	1629.86
698.635	1462.62	698.635	1120.06	698.635	1629.37
699.555	1454.38	699.555	1116.06	699.555	1624.5
700.475	1448.49	700.475	1110.86	700.475	1608.81
701.396	1446.01	701.396	1107.07	701.396	1599.94
702.315	1448.44	702.315	1104.2	702.315	1594.72
703.234	1452.76	703.234	1102.79	703.234	1611.11
704.154	1460.47	704.154	1103.01	704.154	1629.37
705.075	1469.17	705.075	1105.14	705.075	1638.15
705.994	1458.15	705.994	1108.69	705.994	1642.05
706.913	1451.51	706.913	1112.73	706.913	1638.49
707.833	1451.78	707.833	1111.6	707.833	1633.94
708.752	1459.42	708.752	1109.37	708.752	1628.8
709.671	1473.28	709.671	1106.76	709.671	1625.36
710.59	1482.88	710.59	1104.64	710.59	1622.24
711.509	1490.51	711.509	1103.45	711.509	1620.09
712.429	1490.39	712.429	1109.61	712.429	1618.12
713.347	1489	713.347	1115.93	713.347	1616.32
714.266	1487.27	714.266	1125.15	714.266	1614.51
715.184	1485.8	715.184	1132.58	715.184	1609.91
716.103	1484.85	716.103	1134.84	716.103	1605.62
717.021	1484.5	717.021	1132.99	717.021	1602.46
717.941	1483.97	717.941	1130.13	717.941	1600.57
718.859	1484.4	718.859	1125.34	718.859	1599.92
719.777	1484.5	719.777	1120.17	719.777	1600.45
720.695	1485.27	720.695	1116.72	720.695	1602.93
721.613	1486.58	721.613	1116.79	721.613	1607.68
722.531	1488.15	722.531	1119.37	722.531	1613.42
723.448	1485.52	723.448	1124.41	723.448	1616.52
724.366	1484.83	724.366	1132.23	724.366	1614.83
725.284	1486.38	725.284	1136.95	725.284	1614.04
726.201	1501.83	726.201	1146.82	726.201	1612.58
727.119	1509.73	727.119	1159.67	727.119	1611.13
728.038	1513.7	728.038	1160.2	728.038	1615.33
728.955	1516.3	728.955	1114.24	728.955	1623.91
729.872	1511.43	729.872	1152.59	729.872	1629.74
730.79	1504.43	730.79	1165.1	730.79	1639.01
731.707	1499.3	731.707	1163.47	731.707	1644.72
732.624	1507.41	732.624	1160.93	732.624	1649.39
733.541	1514.39	733.541	1158.53	733.541	1643.81
734.458	1520.8	734.458	1156.7	734.458	1637.71
735.373	1520.42	735.373	1157.82	735.373	1633.84
736.29	1524.49	736.29	1154.95	736.29	1626.21
737.206	1529.61	737.206	1153.49	737.206	1622.41
738.123	1534.84	738.123	1154.33	738.123	1625.9
739.039	1536.71	739.039	1156.7	739.039	1635.41
739.956	1526.69	739.956	1161.28	739.956	1638.86
740.872	1527.02	740.872	1167.26	740.872	1643.5
741.789	1527.89	741.789	1174.16	741.789	1646.86
742.705	1533.11	742.705	1172.98	742.705	1651.98
743.621	1541.31	743.621	1173.19	743.621	1660.42
744.537	1551.01	744.537	1175.16	744.537	1672.98
745.453	1553.49	745.453	1178.63	745.453	1685.86
746.368	1544.35	746.368	1183.08	746.368	1687.49
747.284	1526.35	747.284	1188.36	747.284	1687.67
748.199	1526.54	748.199	1194.35	748.199	1697.26
749.115	1568.31	749.115	1201.18	749.115	1707.38
750.031	1589.66	750.031	1208.21	750.031	1719.94
750.945	1591.56	750.945	1214.29	750.945	1736.32
751.86	1589.47	751.86	1223.74	751.86	1752.66
752.776	1589.46	752.776	1235.07	752.776	1762.4
753.691	1592.87	753.691	1242.24	753.691	1769.21
754.607	1603.26	754.607	1248.75	754.607	1773.91
755.52	1614.74	755.52	1254.84	755.52	1777.16
756.436	1627.97	756.436	1260.58	756.436	1781.92
757.351	1639.76	757.351	1266.19	757.351	1787.33
758.266	1644.1	758.266	1271.53	758.266	1794.87
759.179	1651.26	759.179	1277.27	759.179	1808.27
760.094	1662.17	760.094	1283.59	760.094	1823.08
761.009	1675.79	761.009	1288.39	761.009	1845.45
761.922	1691.78	761.922	1294.62	761.922	1867.82
762.837	1712.95	762.837	1305.78	762.837	1886.78
763.751	1736.64	763.751	1328.01	763.751	1907.42
764.664	1749.89	764.664	1347.49	764.664	1921.7
765.579	1762.94	765.579	1367.72	765.579	1930.55
766.493	1781.7	766.493	1389.63	766.493	1942.7
767.406	1803.51	767.406	1392.96	767.406	1957.21
768.32	1828.92	768.32	1410.63	768.32	1971.08
769.234	1853.43	769.234	1431.14	769.234	1991.94
770.147	1873.06	770.147	1453.15	770.147	2021.81
771.061	1897.83	771.061	1463.22	771.061	2052
771.973	1924.11	771.973	1475.67	771.973	2081.56
772.887	1943.83	772.887	1497.09	772.887	2108.62
773.801	1962.95	773.801	1525.6	773.801	2135.61
774.713	1984.35	774.713	1559.1	774.713	2164.51
775.627	2015.79	775.627	1594.73	775.627	2195.32
776.539	2054.91	776.539	1631.07	776.539	2227.77
777.453	2075.59	777.453	1661.54	777.453	2262.31
778.364	2112.79	778.364	1690.39	778.364	2298.49
779.278	2158.37	779.278	1718.36	779.278	2336.04
780.19	2208.98	780.19	1745.69	780.19	2374.82
781.103	2260.26	781.103	1773.22	781.103	2414.69
782.014	2313.25	782.014	1810.4	782.014	2455.52
782.928	2376.33	782.928	1857.19	782.928	2496.33
783.839	2436.35	783.839	1911.82	783.839	2539.78
784.752	2497.94	784.752	1965.42	784.752	2581.27
785.663	2560.14	785.663	2018.46	785.663	2617.78
786.576	2624.65	786.576	2068.87	786.576	2651.53
787.487	2691.15	787.487	2119.61	787.487	2681.13
788.4	2755.73	788.4	2163.67	788.4	2705.7
789.311	2809.82	789.311	2209.19	789.311	2724.09
790.222	2860.96	790.222	2248.69	790.222	2736.7
791.135	2908.07	791.135	2279.19	791.135	2738.42
792.045	2947.21	792.045	2296.08	792.045	2732.99
792.958	2973.96	792.958	2304.94	792.958	2721.04
793.868	2987.3	793.868	2307.51	793.868	2700.41
794.779	2988.66	794.779	2291.6	794.779	2675.19
795.691	2961.53	795.691	2263.3	795.691	2645.63
796.602	2925.83	796.602	2228.2	796.602	2612.25
797.512	2883.16	797.512	2185.6	797.512	2579.75
798.424	2834.27	798.424	2142.66	798.424	2541.87
799.334	2768.57	799.334	2099.39	799.334	2501.56
800.244	2699.32	800.244	2063.45	800.244	2459.96
801.156	2641.86	801.156	2028.7	801.156	2417.92
802.066	2586.23	802.066	1981.79	802.066	2374.99
802.976	2509.14	802.976	1937.33	802.976	2332.64
803.886	2432.69	803.886	1893.12	803.886	2291.29
804.798	2376.62	804.798	1846.38	804.798	2251.52
805.707	2338.69	805.707	1802.16	805.707	2214.36
806.617	2300.44	806.617	1764.28	806.617	2179.62
807.526	2262.91	807.526	1732.06	807.526	2140.04
808.438	2225.6	808.438	1704.05	808.438	2129.26
809.347	2188.99	809.347	1677.3	809.347	2107.1
810.257	2152.58	810.257	1655.99	810.257	2088.31
811.166	2116.43	811.166	1637.45	811.166	2074.21
812.075	2079.91	812.075	1620.46	812.075	2062.86
812.984	2051.56	812.984	1604.09	812.984	2044.02
813.895	2027.71	813.895	1588.48	813.895	2022.39
814.804	2004.35	814.804	1571.78	814.804	1999.33
815.713	1984.35	815.713	1556.15	815.713	1977.08
816.622	1967.47	816.622	1542.44	816.622	1961.24
817.531	1952.85	817.531	1530.69	817.531	1952.33
818.44	1932.46	818.44	1517.78	818.44	1950.39
819.348	1919.71	819.348	1512.53	819.348	1952.7
820.259	1906.46	820.259	1508.94	820.259	1953.92
821.167	1894.63	821.167	1498.47	821.167	1949.02
822.076	1883.83	822.076	1490.08	822.076	1939.71
822.984	1874.59	822.984	1486.54	822.984	1930.68
823.892	1866.25	823.892	1488.05	823.892	1922.88
824.801	1858.41	824.801	1484.48	824.801	1914.14
825.709	1846.21	825.709	1476.5	825.709	1896.73
826.617	1835.49	826.617	1467.67	826.617	1920.11
827.525	1829.72	827.525	1461.54	827.525	1914.53
828.433	1827.31	828.433	1456.49	828.433	1915.85
829.341	1825.28	829.341	1458.13	829.341	1910.86
830.249	1823.62	830.249	1459.41	830.249	1900.02
831.157	1818.13	831.157	1451.77	831.157	1890.16
832.064	1807.12	832.064	1457.32	832.064	1881.86
832.972	1790.2	832.972	1462.01	832.972	1874.51
833.88	1776.97	833.88	1464.98	833.88	1868
834.787	1768.03	834.787	1464.38	834.787	1859.32
835.695	1761.18	835.695	1457.17	835.695	1861.6
836.602	1752.79	836.602	1454.09	836.602	1866.05
837.509	1743.93	837.509	1449.22	837.509	1869.71
838.415	1735.38	838.415	1446.48	838.415	1858.91
839.322	1727.36	839.322	1445.44	839.322	1853.11
840.229	1716	840.229	1435.78	840.229	1849.8
841.136	1710.13	841.136	1423.73	841.136	1846.42
842.043	1705.99	842.043	1409.84	842.043	1832.72
842.95	1704.71	842.95	1396.48	842.95	1818.15
843.857	1701.76	843.857	1389.28	843.857	1801.51
844.764	1696.82	844.764	1383.53	844.764	1788.88
845.668	1690.49	845.668	1371.55	845.668	1796.8
846.575	1683.56	846.575	1362.7	846.575	1804.19
847.482	1674.56	847.482	1359.48	847.482	1802.15
848.388	1660.46	848.388	1355.24	848.388	1794.89
849.295	1654.72	849.295	1342.48	849.295	1787.25
850.199	1653.79	850.199	1333.35	850.199	1778.37
851.105	1647.93	851.105	1320.04	851.105	1768.28
852.012	1641.33	852.012	1308.16	852.012	1756.72
852.918	1629.04	852.918	1298.39	852.918	1743.98
853.822	1619.42	853.822	1290.7	853.822	1730.33
854.728	1610.88	854.728	1285.96	854.728	1718.51
855.634	1603.14	855.634	1282.34	855.634	1706.45
856.54	1595.02	856.54	1282.96	856.54	1703.77
857.444	1580.83	857.444	1286.51	857.444	1705.19
858.35	1573.01	858.35	1290.84	858.35	1709.41
859.255	1571.03	859.255	1295.51	859.255	1713.21
860.159	1572.39	860.159	1292.21	860.159	1716.21
861.065	1571.89	861.065	1285.02	861.065	1719.02
861.97	1559.7	861.97	1279.18	861.97	1713.11
862.874	1550.16	862.874	1272.51	862.874	1698.71
863.779	1539.97	863.779	1270.94	863.779	1689.18
864.684	1531.75	864.684	1263.65	864.684	1682.64
865.588	1535.44	865.588	1271.06	865.588	1679.51
866.493	1543.36	866.493	1270.29	866.493	1678.97
867.396	1552.28	867.396	1270.19	867.396	1686.77
868.301	1548.12	868.301	1271.01	868.301	1696.59
869.206	1548.94	869.206	1272.31	869.206	1694.11
870.109	1551.34	870.109	1273.72	870.109	1692.57
871.014	1556.43	871.014	1276.04	871.014	1690.82
871.917	1558.05	871.917	1278.88	871.917	1694.11
872.821	1554.81	872.821	1279.16	872.821	1689.76
873.724	1551.33	873.724	1274.4	873.724	1700.93
874.629	1547.55	874.629	1269.34	874.629	1697.29
875.531	1543.97	875.531	1257.6	875.531	1685.68
876.436	1541.51	876.436	1260.91	876.436	1682.85
877.338	1540.17	877.338	1265.78	877.338	1681.16
878.243	1540.62	878.243	1271.17	878.243	1672.3
879.145	1541.68	879.145	1276.63	879.145	1679.85
880.049	1543.03	880.049	1279.17	880.049	1679.23
880.951	1545.83	880.951	1282.25	880.951	1678.19
881.855	1549.49	881.855	1285.68	881.855	1676.21
882.757	1552.71	882.757	1288.19	882.757	1673.47
883.661	1555.38	883.661	1290.52	883.661	1670.22
884.563	1555.55	884.563	1294.36	884.563	1666.82
885.467	1552.9	885.467	1294.23	885.467	1663.49
886.369	1549.3	886.369	1287.23	886.369	1661.11
887.271	1544.18	887.271	1279.13	887.271	1659.68
888.174	1536.73	888.174	1271.69	888.174	1659.78
889.076	1528.66	889.076	1264.84	889.076	1661.4
889.977	1524.07	889.977	1252.52	889.977	1664.17
890.88	1521.11	890.88	1240.37	890.88	1666.88
891.782	1515.3	891.782	1236.48	891.782	1658.15
892.683	1509.49	892.683	1237.76	892.683	1644.83
893.586	1504.01	893.586	1239.21	893.586	1632.46
894.488	1498.8	894.488	1234.61	894.488	1623.2
895.389	1493.66	895.389	1228.74	895.389	1621.94
896.292	1489.59	896.292	1221.71	896.292	1610.34
897.193	1485.85	897.193	1213.37	897.193	1597.69
898.094	1481.36	898.094	1203.8	898.094	1593.44
898.996	1476.61	898.996	1193.53	898.996	1586.11
899.897	1469.34	899.897	1181.59	899.897	1576.92
900.798	1458.69	900.798	1167.42	900.798	1565.89
901.699	1447.46	901.699	1150.74	901.699	1555.89
902.601	1435.77	902.601	1133.81	902.601	1542.69
903.501	1423.7	903.501	1119.37	903.501	1533.69
904.402	1411.62	904.402	1110.1	904.402	1524.44
905.302	1398.96	905.302	1106.36	905.302	1515.36
906.203	1383.98	906.203	1105.66	906.203	1505.32
907.105	1365.58	907.105	1099.26	907.105	1495.26
908.005	1352.8	908.005	1087.28	908.005	1485.17
908.905	1342.5	908.905	1070.75	908.905	1475.17
909.805	1333.24	909.805	1061.51	909.805	1465.08
910.705	1323.75	910.705	1052.94	910.705	1454.72
911.605	1314.11	911.605	1041.54	911.605	1445.76
912.505	1304.3	912.505	1031.62	912.505	1437.2
913.407	1294.39	913.407	1023.41	913.407	1427.62
914.306	1284.54	914.306	1018.8	914.306	1415.45
915.206	1274.7	915.206	1012.71	915.206	1398.77
916.106	1264.87	916.106	1001.95	916.106	1383.03
917.005	1255.2	917.005	992.031	917.005	1368.2
917.905	1245.57	917.905	984.176	917.905	1354.36
918.804	1235.97	918.804	978.837	918.804	1339.82
919.703	1226.57	919.703	974.361	919.703	1328.31
920.603	1216.03	920.603	965.922	920.603	1324.89
921.502	1204.99	921.502	953.652	921.502	1325.23
922.401	1196.35	922.401	942.688	922.401	1327.68
923.3	1196.37	923.3	932.855	923.3	1322.28
924.199	1189.95	924.199	924.276	924.199	1316.53
925.098	1179.82	925.098	916.817	925.098	1311.9
925.997	1138.21	925.997	910.182	925.997	1307.05
926.896	1143.65	926.896	905.282	926.896	1300.86
927.794	1143.95	927.794	901.816	927.794	1293.89
928.693	1140.71	928.693	895.714	928.693	1286.24
929.592	1137.35	929.592	888.93	929.592	1279.23
930.49	1133.72	930.49	881.641	930.49	1261.96
931.389	1128.22	931.389	873.879	931.389	1263.44
932.287	1122.2	932.287	866.399	932.287	1257.93
933.185	1115.14	933.185	856.938	933.185	1251
934.084	1103.24	934.084	844.083	934.084	1244.23
934.98	1099.74	934.98	840.35	934.98	1238.18
935.878	1097.61	935.878	836.693	935.878	1232.83
936.776	1094.32	936.776	832.439	936.776	1229.07
937.674	1092.02	937.674	827.994	937.674	1226.33
938.572	1089.64	938.572	823.396	938.572	1224.29
939.47	1086.2	939.47	818.748	939.47	1221.22
940.368	1081.54	940.368	814.291	940.368	1217.2
941.264	1076.76	941.264	809.987	941.264	1214.25
942.161	1073.27	942.161	805.747	942.161	1213.23
943.059	1071.83	943.059	801.901	943.059	1213.36
943.957	1068.8	943.957	798.813	943.957	1210.09
944.854	1064.62	944.854	797.952	944.854	1205.46
945.75	1059.55	945.75	796.998	945.75	1199.46
946.647	1054.84	946.647	788.793	946.647	1193.46
947.544	1051.69	947.544	781.654	947.544	1188.9
948.441	1050.07	948.441	776.557	948.441	1189.46
949.337	1050.11	949.337	773.454	949.337	1192.08
950.234	1050.55	950.234	772.003	950.234	1191.34
951.131	1053.45	951.131	772.02	951.131	1191.22
952.026	1056.83	952.026	769.785	952.026	1190.71
952.923	1060.9	952.923	767.173	952.923	1185.3
953.82	1063.08	953.82	764.626	953.82	1178.09
954.714	1063.29	954.714	761.44	954.714	1169.93
955.611	1062.83	955.611	760.022	955.611	1166.31
956.508	1064.79	956.508	761.158	956.508	1166.23
957.402	1067.3	957.402	762.696	957.402	1165.8
958.299	1069.61	958.299	764.445	958.299	1165.32
959.195	1070.99	959.195	765.34	959.195	1164.29
960.09	1071.14	960.09	762.051	960.09	1162.67
960.986	1070.32	960.986	758.271	960.986	1160.65
961.882	1068.38	961.882	756.937	961.882	1158.65
962.776	1065.19	962.776	756.187	962.776	1156.85
963.673	1060.5	963.673	756.668	963.673	1154.73
964.567	1053.09	964.567	754.397	964.567	1151.9
965.463	1044	965.463	745.437	965.463	1147.83
966.357	1037.39	966.357	737.609	966.357	1143.73
967.253	1031.45	967.253	735.172	967.253	1138.78
968.146	1027	968.146	735.074	968.146	1134.55
969.042	1019.75	969.042	732.979	969.042	1134.29
969.936	1009.63	969.936	730.388	969.936	1135.72
970.831	1003.7	970.831	728.506	970.831	1138.19
971.725	999.86	971.725	727.214	971.725	1139.13
972.62	996.428	972.62	726.939	972.62	1135.8
973.514	988.308	973.514	724.339	973.514	1129.84
974.409	976.235	974.409	723.64	974.409	1122.74
975.303	978.418	975.303	723.23	975.303	1120.33
976.198	981.349	976.198	721.315	976.198	1119.37
977.091	983.873	977.091	719.515	977.091	1117.16
977.986	981.11	977.986	720.742	977.986	1115.01
978.879	976.338	978.879	722.594	978.879	1112.27
979.772	970.209	979.772	724.459	979.772	1110.2
980.667	965.138	980.667	725.553	980.667	1108.83
981.56	962.111	981.56	726.973	981.56	1107.76
982.454	958.997	982.454	725.393	982.454	1106.84
983.347	956.305	983.347	721.933	983.347	1106.36
984.24	954.913	984.24	718.948	984.24	1107.92
985.134	953.917	985.134	718.298	985.134	1112.51
986.027	952.511	986.027	720.561	986.027	1111.79
986.92	949.627	986.92	723.083	986.92	1113.42
987.814	948.894	987.814	724.405	987.814	1116.45
988.706	948.544	988.706	720.367	988.706	1119.7
989.599	949.132	989.599	718.644	989.599	1119.96
990.491	954.041	990.491	722.906	990.491	1119.64
991.385	959.417	991.385	726.676	991.385	1118.96
992.277	958.935	992.277	727.356	992.277	1118.59
993.169	960.017	993.169	725.557	993.169	1118.2
994.061	957.659	994.061	728.117	994.061	1115.97
994.955	955.083	994.955	729.64	994.955	1116.04
995.846	954.053	995.846	730.183	995.846	1112.93
996.738	953.434	996.738	731.594	996.738	1107.58
997.63	954.862	997.63	734.01	997.63	1103.76
998.523	957.503	998.523	734.349	998.523	1101.46
999.415	960.575	999.415	729.948	999.415	1099.86
1000.31	956.895	1000.31	726.203	1000.31	1098.98
1001.2	951.641	1001.2	717.791	1001.2	1099.83
1002.09	949.521	1002.09	716.325	1002.09	1091.39
1002.98	946.04	1002.98	718.081	1002.98	1084.06
1003.87	948.475	1003.87	719.723	1003.87	1079.28
1004.76	954.388	1004.76	721.092	1004.76	1077.4
1005.66	956.751	1005.66	722.084	1005.66	1076.42
1006.55	955.908	1006.55	722.824	1006.55	1076.64
1007.44	955.312	1007.44	722.092	1007.44	1077.93
1008.33	954.203	1008.33	721.669	1008.33	1080.09
1009.22	953.044	1009.22	720.768	1009.22	1083.56
1010.11	951.386	1010.11	719.042	1010.11	1087.75
1011	949.451	1011	718.806	1011	1091.52
1011.89	947.656	1011.89	722.069	1011.89	1093.26
1011.97	947.461	1011.97	722.347	1011.97	1093.29
1012.87	945.932	1012.87	725.146	1012.87	1091.02
1013.77	944.789	1013.77	725.526	1013.77	1089.09
1014.66	944.201	1014.66	722.824	1014.66	1087.2
1015.56	944.583	1015.56	720.777	1015.56	1086.5
1016.46	945.696	1016.46	719.399	1016.46	1075.67
1017.36	947.703	1017.36	718.824	1017.36	1075.65
1018.26	947.871	1018.26	718.884	1018.26	1082.52
1019.15	945.814	1019.15	719.843	1019.15	1089.05
1020.05	946.309	1020.05	722.049	1020.05	1090.78
1020.95	949.959	1020.95	725.817	1020.95	1089.15
[truncated: 4,185 more rows]

## Sheet: FigureS4
Speciation
[truncated: 45 more rows]

[truncated: 18 more sheets: FigureS5a, FigureS5b, FigureS7, FigureS8a, FigureS8b, FigureS10, FigureS11, FigureS12, FigureS13, FigureS14, FigureS15ab, FigureS15c, FigureS16a, FigureS16b, FigureS16c, FigureS16d, FigureS16e, FigureS17]
