# Supplementary material for: Sulfur species and gold transport in arc magmatic fluids
Source: Nat Geosci. 2024 Dec 16;18(1):98–104. doi: 10.1038/s41561-024-01601-3 (PMC11732748; doi:10.1038/s41561-024-01601-3)
Supplement: Supplementary file 3 — Raw Raman spectra. [file 41561_2024_1601_MOESM3_ESM.xlsx]

## Sheet: Figure1a
Raman Shift	Intensity	Raman Shift	Intensity	Raman Shift	Intensity
cm-1	arbitrary units	cm-1	arbitrary units	cm-1	arbitrary units
	Host quartz, 405 nm		Liquid, 405 nm		Vapour, 405 nm
55.3307	49.7051	55.3307	41.6517	55.3307	40.335
56.3113	50.2915	56.3113	42.7472	56.3113	36.5479
57.2919	50.7726	57.2919	43.0435	57.2919	37.1974
58.2724	50.9909	58.2724	43.3285	58.2724	38.4832
59.2547	49.8248	59.2547	43.673	59.2547	39.5129
60.235	49.5079	60.235	43.4178	60.235	39.4405
61.2153	49.1804	61.2153	43.5104	61.2153	39.6535
62.1955	49.0175	62.1955	44.0052	62.1955	39.8176
63.1756	49.0901	63.1756	44.0292	63.1756	40.0464
64.1556	49.357	64.1556	44.1179	64.1556	40.0639
65.1356	49.7226	65.1356	44.3573	65.1356	39.6234
66.1154	50.3899	66.1154	43.2462	66.1154	38.7208
67.0952	51.1205	67.0952	43.0472	67.0952	37.8046
68.0768	51.3917	68.0768	43.0524	68.0768	37.7091
69.0565	51.3383	69.0565	44.7373	69.0565	37.3915
70.036	50.5669	70.036	45.0751	70.036	37.083
71.0155	49.8568	71.0155	45.227	71.0155	36.9847
71.9949	49.1569	71.9949	45.3748	71.9949	37.1446
72.9743	48.8269	72.9743	45.468	72.9743	37.6057
73.9535	49.0833	73.9535	45.3678	73.9535	38.2958
74.9327	50.0147	74.9327	44.9365	74.9327	38.9188
75.9118	51.804	75.9118	44.539	75.9118	38.9593
76.8908	52.3396	76.8908	44.8732	76.8908	38.5163
77.8697	52.9302	77.8697	45.1178	77.8697	38.6517
78.8486	52.7932	78.8486	45.4518	78.8486	38.8194
79.8274	50.901	79.8274	45.5388	79.8274	39.1105
80.8061	51.6453	80.8061	46.1901	80.8061	39.17
81.7847	51.5392	81.7847	46.6122	81.7847	39.2417
82.7633	51.4048	82.7633	46.6477	82.7633	39.6034
83.7417	51.7605	83.7417	46.6658	83.7417	40.1992
84.7201	52.5256	84.7201	46.6732	84.7201	40.1254
85.6985	53.2913	85.6985	46.696	85.6985	39.4211
86.6767	54.0403	86.6767	46.7461	86.6767	38.7057
87.653	53.9924	87.653	46.2458	87.653	38.3768
88.6311	53.0213	88.6311	46.3969	88.6311	38.4428
89.6091	52.2227	89.6091	46.1237	89.6091	39.0385
90.587	51.615	90.587	45.9036	90.587	40.1328
91.5649	51.2114	91.5649	46.0301	91.5649	40.2356
92.5427	50.9917	92.5427	46.9253	92.5427	40.5035
93.5204	50.9918	93.5204	47.5929	93.5204	40.5953
94.498	51.2507	94.498	48.2095	94.498	40.7509
95.4755	51.4606	95.4755	48.9977	95.4755	40.7555
96.4511	52.0193	96.4511	49.9836	96.4511	40.6971
97.4285	53.0222	97.4285	51.1761	97.4285	40.517
98.4058	54.7678	98.4058	52.5407	98.4058	40.4715
99.3831	56.7187	99.3831	53.6094	99.3831	41.2342
100.36	57.2797	100.36	54.0878	100.36	42.367
101.337	57.9717	101.337	56.4049	101.337	43.2577
102.312	59.1055	102.312	58.6012	102.312	44.1329
103.289	61.824	103.289	61.9271	103.289	44.9966
104.266	64.4834	104.266	65.1537	104.266	45.6607
105.243	66.1617	105.243	68.3804	105.243	46.3522
106.218	68.4962	106.218	72.0167	106.218	47.4258
107.194	71.8337	107.194	75.0295	107.194	48.6772
108.171	75.6969	108.171	79.8785	108.171	50.1926
109.147	80.4729	109.147	85.648	109.147	52.1017
110.122	86.4247	110.122	94.4437	110.122	54.0334
111.098	94.0173	111.098	106.799	111.098	56.3291
112.074	103.592	112.074	122.898	112.074	60.3356
113.051	113.082	113.051	144.958	113.051	66.1363
114.025	129.827	114.025	174.752	114.025	75.3409
115.001	145.017	115.001	202.903	115.001	86.4977
115.977	163.649	115.977	246.194	115.977	107.625
116.951	244.219	116.951	304.369	116.951	128.148
117.927	338.016	117.927	386.56	117.927	178.226
118.902	500.247	118.902	549.753	118.902	223.192
119.876	751.712	119.876	747.028	119.876	357.409
120.851	1207.04	120.851	1162.45	120.851	584.301
121.827	2145.54	121.827	1808.72	121.827	972.309
122.8	3673.73	122.8	3013.75	122.8	1675.33
123.776	6554.47	123.776	4962.59	123.776	2885.23
124.749	11108.9	124.749	8149.1	124.749	4682.91
125.724	17138.9	125.724	12614.2	125.724	7012.6
126.699	22237.8	126.699	16926.7	126.699	9048.5
127.672	23459.9	127.672	19070.9	127.672	9719.11
128.647	20337.9	128.647	17772.4	128.647	8641.42
129.62	15765.9	129.62	14938.9	129.62	7007.69
130.595	12432.6	130.595	12464.2	130.595	5529.61
131.568	9967.15	131.568	10792.1	131.568	4479.7
132.543	8352.56	132.543	9586.54	132.543	3729.34
133.515	7183.78	133.515	8845.76	133.515	3312.32
134.49	6608.82	134.49	8492.94	134.49	3002.6
135.464	6214.45	135.464	8326.25	135.464	2869.8
136.436	5971.4	136.436	8208.19	136.436	2791.69
137.411	5915.27	137.411	8134.55	137.411	2747.56
138.383	5894.57	138.383	8112.69	138.383	2708.42
139.357	5912.7	139.357	8102.43	139.357	2670.87
140.329	5937.7	140.329	8106.11	140.329	2644.5
141.301	5956.66	141.301	8103.64	141.301	2639.46
142.275	5956.29	142.275	8104.29	142.275	2643.36
143.247	5946.54	143.247	8086.25	143.247	2638.49
144.221	5910.93	144.221	8048.48	144.221	2616.41
145.192	5832.23	145.192	7993.18	145.192	2589.78
146.166	5722.83	146.166	7920.27	146.166	2549.66
147.138	5586.39	147.138	7823.62	147.138	2491.46
148.111	5412.8	148.111	7703.93	148.111	2424.32
149.082	5243.35	149.082	7564.54	149.082	2352.28
150.054	5042.33	150.054	7409.43	150.054	2278.45
151.027	4833.46	151.027	7227.67	151.027	2209.49
151.998	4627.08	151.998	7057.07	151.998	2133.95
152.969	4434.39	152.969	6902.28	152.969	2046.72
153.942	4251.43	153.942	6744.65	153.942	1957.93
154.913	4110.99	154.913	6616.88	154.913	1880.96
155.886	4019	155.886	6532.86	155.886	1834.01
156.857	3972.12	156.857	6478.91	156.857	1810.3
157.827	3967.19	157.827	6462.94	157.827	1812.29
158.8	4010.99	158.8	6460.32	158.8	1837.24
159.771	4105.38	159.771	6503.69	159.771	1878.18
160.741	4251.16	160.741	6572.08	160.741	1932.53
161.712	4428.72	161.712	6666.27	161.712	1998.32
162.684	4635.65	162.684	6783.9	162.684	2076.37
163.654	4871.31	163.654	6938.06	163.654	2167.3
164.624	5131.35	164.624	7111.25	164.624	2270.75
165.596	5420.84	165.596	7305.41	165.596	2387.86
166.566	5739.18	166.566	7513.41	166.566	2516.81
167.536	6087.63	167.536	7745.3	167.536	2645.08
168.506	6464.02	168.506	8000.31	168.506	2786.09
169.478	6867.54	169.478	8286.81	169.478	2952.28
170.448	7296.13	170.448	8586.45	170.448	3124.75
171.417	7749.4	171.417	8891.83	171.417	3307.21
172.387	8231.5	172.387	9196.3	172.387	3503.81
173.356	8737.27	173.356	9503.07	173.356	3708.34
174.328	9254.62	174.328	9820.25	174.328	3920.32
175.297	9780.24	175.297	10149.2	175.297	4139.17
176.266	10338.6	176.266	10493.4	176.266	4364.17
177.236	10944.8	177.236	10851.8	177.236	4590.3
178.205	11597.4	178.205	11209.8	178.205	4826.17
179.174	12281.2	179.174	11623.9	179.174	5085.97
180.145	13034.1	180.145	12073.9	180.145	5376.24
181.114	13824.9	181.114	12549.4	181.114	5694.53
182.082	14713.5	182.082	13061.4	182.082	6045.72
183.051	15674.8	183.051	13649.7	183.051	6432.21
184.02	16742.7	184.02	14318.3	184.02	6871.81
184.988	18034.5	184.988	15116.2	184.988	7379.32
185.957	19530.9	185.957	16029.8	185.957	7964.26
186.925	21238.6	186.925	17073.8	186.925	8621.79
187.894	23144.3	187.894	18245	187.894	9360.9
188.862	25259	188.862	19549.5	188.862	10163.6
189.83	27535.2	189.83	20984.7	189.83	11042.5
190.799	30074.8	190.799	22572	190.799	12058.2
191.768	32838.1	191.768	24290.2	191.768	13157.7
192.736	35825.5	192.736	26141.7	192.736	14329.9
193.704	38959.8	193.704	28116.6	193.704	15568.7
194.672	42263.8	194.672	30202.4	194.672	16868.6
195.64	45727	195.64	32386.9	195.64	18227.8
196.608	49311.5	196.608	34692.6	196.608	19640.1
197.575	52988.5	197.575	37109	197.575	21088.1
198.543	56822.1	198.543	39609.8	198.543	22553.2
199.51	60935.3	199.51	42243.2	199.51	24177.9
200.478	64733	200.478	44720.2	200.478	25637.8
201.443	67670.9	201.443	46508.6	201.443	26841.2
202.41	69895.1	202.41	48018.1	202.41	27739.5
203.377	71286.4	203.377	49243.9	203.377	28311.5
204.345	71931	204.345	49896.5	204.345	28595.2
205.312	71933.1	205.312	50044.5	205.312	28520.9
206.279	70901.6	206.279	49540.3	206.279	28177.3
207.245	69157.9	207.245	48603.8	207.245	27587.8
208.212	66922.4	208.212	47217.1	208.212	26713.2
209.179	64383.7	209.179	45561.4	209.179	25697.2
210.145	61493	210.145	43742.6	210.145	24635.4
211.112	58110.4	211.112	41614.6	211.112	23291
212.077	54627.8	212.077	39369.2	212.077	21870.1
213.043	50848.5	213.043	36950.6	213.043	20395.3
214.009	47121.7	214.009	34531.3	214.009	18979.4
214.976	43568.8	214.976	32058.2	214.976	17613.2
215.942	40227.3	215.942	29819.7	215.942	16316.3
216.908	36710	216.908	27709.2	216.908	15091.1
217.872	34006.1	217.872	25751.7	217.872	13952
218.838	31548.3	218.838	23998.9	218.838	12928.2
219.804	29282.2	219.804	22444.4	219.804	11997.9
220.77	27352.6	220.77	21024	220.77	11170.8
221.735	25513	221.735	19793.6	221.735	10413.5
222.699	23866	222.699	18615.8	222.699	9753.1
223.665	22313.9	223.665	17555.8	223.665	9162.06
224.63	20872.3	224.63	16567.3	224.63	8602.56
225.596	19531.5	225.596	15634.2	225.596	8071.45
226.559	18289.9	226.559	14771.1	226.559	7577.02
227.524	17148.8	227.524	13973.5	227.524	7115.05
228.489	16108.7	228.489	13231.3	228.489	6678.27
229.455	15152.9	229.455	12545.4	229.455	6263.45
230.418	14271	230.418	11923	230.418	5917.95
231.383	13497.6	231.383	11362.2	231.383	5597.92
232.348	12808.4	232.348	10860.7	232.348	5316.98
233.311	12201.6	233.311	10409.7	233.311	5110.54
234.275	11616.6	234.275	9989.84	234.275	4878.92
235.24	11077	235.24	9622.11	235.24	4657.95
236.203	10536.3	236.203	9265.38	236.203	4445.94
237.167	10033.9	237.167	8932.03	237.167	4245.92
238.132	9591.2	238.132	8621.64	238.132	4091.58
239.094	9216.42	239.094	8339.16	239.094	3948.43
240.058	8886.81	240.058	8087.82	240.058	3817.36
241.022	8650.27	241.022	7867.92	241.022	3701.16
241.985	8428.74	241.985	7675.83	241.985	3598.62
242.949	8215.71	242.949	7510.75	242.949	3504.63
243.911	8030.2	243.911	7357.23	243.911	3423.62
244.875	7851.24	244.875	7209.05	244.875	3352.89
245.837	7680.54	245.837	7075.75	245.837	3292.48
246.801	7518.39	246.801	6953.72	246.801	3242.13
247.764	7360.2	247.764	6840.55	247.764	3192.55
248.726	7205.5	248.726	6731.37	248.726	3118.95
249.689	7082.62	249.689	6621.96	249.689	3056.54
250.651	6984.29	250.651	6528.15	250.651	3012.49
251.614	6931.24	251.614	6456.23	251.614	2987.73
252.576	6924.35	252.576	6413.81	252.576	2981.07
253.539	6953.58	253.539	6439.47	253.539	3026.95
254.5	7066.93	254.5	6473.32	254.5	3086.85
255.463	7418.5	255.463	6633.93	255.463	3200.95
256.425	7845.85	256.425	6822.07	256.425	3360.12
257.387	8484.38	257.387	7212.1	257.387	3616.31
258.348	9720.57	258.348	7892.08	258.348	4107.62
259.311	11576.7	259.311	8909.4	259.311	4848.55
260.272	14724.7	260.272	10619.3	260.272	6073.56
261.233	19027.8	261.233	13112.3	261.233	7673.55
262.195	24188.5	262.195	16326	262.195	9419.31
263.156	27957.2	263.156	19183.6	263.156	10558.9
264.118	27457.1	264.118	19784.1	264.118	10543.8
265.079	22590.7	265.079	17408.2	265.079	8899.33
266.041	16422.7	266.041	13508.5	266.041	6815.55
267.001	11915.3	267.001	10186.6	267.001	4948.86
267.962	8950.49	267.962	8015.45	267.962	3819.25
268.924	7031.96	268.924	6572.57	268.924	3065.63
269.884	5833.57	269.884	5592.88	269.884	2521.81
270.844	5006.57	270.844	4991.98	270.844	2217.13
271.805	4413.08	271.805	4566.91	271.805	1986.82
272.765	3977.23	272.765	4261.69	272.765	1803.03
273.725	3646.68	273.725	4001.7	273.725	1673.8
274.687	3398.6	274.687	3813.79	274.687	1569.14
275.646	3163.1	275.646	3643.52	275.646	1482.93
276.606	2969.5	276.606	3504.07	276.606	1398.92
277.567	2794.05	277.567	3379.99	277.567	1338.11
278.526	2637.43	278.526	3266.95	278.526	1286.62
279.486	2501.91	279.486	3168.72	279.486	1239.07
280.445	2387.25	280.445	3082.02	280.445	1194.4
281.406	2296.02	281.406	3003.42	281.406	1153.73
282.365	2223.47	282.365	2932.26	282.365	1122.85
283.324	2157.95	283.324	2870.05	283.324	1096.26
284.283	2090.33	284.283	2810.42	284.283	1066.41
285.244	2017.21	285.244	2748.45	285.244	1034.58
286.203	1940.07	286.203	2689.09	286.203	1003.18
287.161	1871.05	287.161	2631.45	287.161	971.584
288.12	1808.11	288.12	2574.5	288.12	943.708
289.079	1752.54	289.079	2520.11	289.079	918.975
290.039	1701.86	290.039	2466.6	290.039	897.899
290.997	1657.07	290.997	2421.46	290.997	877.068
291.956	1613.98	291.956	2391.45	291.956	868.255
292.914	1574.53	292.914	2365.92	292.914	847.434
293.872	1536.56	293.872	2340.2	293.872	831.388
294.83	1500.61	294.83	2315.92	294.83	817.69
295.79	1466.8	295.79	2292.07	295.79	804.688
296.748	1435.15	296.748	2267.17	296.748	791.898
297.706	1402.52	297.706	2239.47	297.706	776.775
298.664	1370.83	298.664	2213.11	298.664	763.448
299.622	1341.66	299.622	2189.31	299.622	748.655
300.579	1319.23	300.579	2164.78	300.579	745.02
301.537	1307.53	301.537	2144.84	301.537	736.296
302.495	1285.41	302.495	2127.14	302.495	726.19
303.452	1262.86	303.452	2109.52	303.452	717.748
304.409	1239.97	304.409	2089.65	304.409	713.904
305.367	1222.16	305.367	2071.52	305.367	709.191
306.324	1211.99	306.324	2055.06	306.324	714.669
307.283	1206.93	307.283	2041.71	307.283	706.918
308.24	1204.16	308.24	2032.52	308.24	701.136
309.197	1202.68	309.197	2022.94	309.197	696.717
310.154	1199.9	310.154	2012.35	310.154	691.277
311.111	1197.65	311.111	2004.55	311.111	690.886
312.068	1196.46	312.068	1993.91	312.068	692.631
313.024	1196.29	313.024	1986.41	313.024	691.54
313.979	1197.45	313.979	1987.98	313.979	687.459
314.936	1198.83	314.936	1987.17	314.936	684.591
315.892	1197.72	315.892	1987.07	315.892	681.94
316.848	1195.57	316.848	1990.98	316.848	676.669
317.805	1185.7	317.805	1982.93	317.805	672.97
318.761	1176.41	318.761	1971.26	318.761	672.393
319.717	1164.28	319.717	1959.66	319.717	674.568
320.673	1153.79	320.673	1949.57	320.673	673.86
321.629	1144.76	321.629	1938.5	321.629	668.316
322.585	1131.5	322.585	1925.41	322.585	664.262
323.541	1119.76	323.541	1912.05	323.541	661.933
324.497	1109.46	324.497	1907.51	324.497	661.613
325.451	1101.93	325.451	1901.18	325.451	658.746
326.407	1088.62	326.407	1892.7	326.407	651.744
327.362	1078.84	327.362	1886.29	327.362	646.038
328.318	1073.67	328.318	1882.56	328.318	642.87
329.273	1065.4	329.273	1881.41	329.273	645.685
330.228	1075.96	330.228	1882.53	330.228	649.042
331.182	1084.48	331.182	1886.25	331.182	653.376
332.137	1096.76	332.137	1891.14	332.137	658.113
333.092	1113.04	333.092	1893.41	333.092	663.476
334.047	1132.25	334.047	1896.48	334.047	670.657
335.002	1158.52	335.002	1904.81	335.002	679.158
335.955	1193.94	335.955	1918.56	335.955	690.311
336.91	1236.15	336.91	1935.77	336.91	702.273
337.865	1247.86	337.865	1955.54	337.865	716.329
338.82	1285.58	338.82	1978.45	338.82	733.492
339.772	1334.57	339.772	2010.58	339.772	752.874
340.727	1396.01	340.727	2047.63	340.727	772.196
341.681	1474.05	341.681	2093.22	341.681	791.114
342.636	1571.92	342.636	2150.31	342.636	843.271
343.588	1694.93	343.588	2211.99	343.588	878.309
344.542	1874.15	344.542	2320.68	344.542	947.487
345.497	2072.5	345.497	2489.72	345.497	1051.79
346.449	2416.14	346.449	2686.58	346.449	1194.39
347.403	2928.29	347.403	2967	347.403	1380.97
348.357	3702.22	348.357	3377.45	348.357	1776.46
349.309	5150.04	349.309	4207.54	349.309	2374.26
350.263	7523.12	350.263	5502.76	350.263	3511.19
351.216	11670.2	351.216	7697.19	351.216	5553.51
352.168	17415.3	352.168	11094.8	352.168	8434.89
353.122	24248.5	353.122	15518.5	353.122	12092.3
354.075	28163.8	354.075	19104.1	354.075	15465
355.027	25291.5	355.027	18751.2	355.027	12827
355.98	17658.2	355.98	14300.2	355.98	8026.79
356.932	11167.8	356.932	9621.27	356.932	4905.37
357.885	7141.13	357.885	6626.41	357.885	3219.3
358.836	5092.82	358.836	4911.05	358.836	2260.23
359.789	3910.73	359.789	3920.46	359.789	1789.4
360.742	3098.45	360.742	3332.89	360.742	1468.48
361.693	2671.81	361.693	2995.97	361.693	1282.35
362.646	2353.87	362.646	2767.07	362.646	1138.63
363.597	2167.03	363.597	2582.7	363.597	1028.93
364.55	1970.28	364.55	2459.88	364.55	965.872
365.5	1826.77	365.5	2368.61	365.5	922.031
366.453	1727.72	366.453	2293	366.453	884.723
367.404	1642.38	367.404	2241.02	367.404	851.9
368.356	1570.65	368.356	2200.49	368.356	828.464
369.306	1512.85	369.306	2165.76	369.306	806.292
370.259	1465.4	370.259	2133.46	370.259	786.311
371.209	1424.07	371.209	2105.26	371.209	767.963
372.161	1391.54	372.161	2081.33	372.161	749.68
373.111	1363.85	373.111	2058.63	373.111	733.948
374.061	1339.75	374.061	2042.15	374.061	726.585
375.013	1321.71	375.013	2029.98	375.013	725.192
375.963	1313.24	375.963	2022.7	375.963	724.87
376.915	1307.05	376.915	2020.39	376.915	726.448
377.865	1303.07	377.865	2023.08	377.865	724.887
378.814	1305.51	378.814	2019.9	378.814	725.239
379.766	1314.25	379.766	2021.48	379.766	726.655
380.715	1336.11	380.715	2031.64	380.715	730.942
381.667	1365.78	381.667	2043.34	381.667	741.482
382.616	1403.17	382.616	2058.3	382.616	758.422
383.566	1444.47	383.566	2101.64	383.566	779.12
384.517	1513.18	384.517	2150.04	384.517	813.568
385.466	1626.21	385.466	2200.92	385.466	842.469
386.415	1788.81	386.415	2304.45	386.415	910.457
387.366	2112.13	387.366	2462.72	387.366	1065.81
388.315	2677.5	388.315	2748.01	388.315	1330.79
389.264	3712.64	389.264	3410.89	389.264	1775.68
390.213	5445.89	390.213	4320.9	390.213	2460.9
391.163	7796.21	391.163	5672.02	391.163	3342.09
392.112	10000.2	392.112	7181.06	392.112	3977.32
393.061	10040.2	393.061	7899.13	393.061	4008.56
394.009	7418.89	394.009	6779.92	394.009	3260.48
394.96	5066.32	394.96	4987.58	394.96	2398.57
395.908	3764.71	395.908	3903.35	395.908	1881.08
396.856	3455.29	396.856	3574.6	396.856	1707.86
397.805	3662.6	397.805	3634.24	397.805	1850.2
398.754	4663.13	398.754	4256.92	398.754	2202.97
399.703	6042.79	399.703	5103.94	399.703	2762.56
400.651	7849.99	400.651	6468.23	400.651	3485.49
401.599	9337.85	401.599	7765.55	401.599	3889.48
402.546	8772.7	402.546	7855.22	402.546	3601.31
403.494	6634.5	403.494	6447.5	403.494	2896.63
404.444	4589.4	404.444	4768.11	404.444	2078.26
405.392	3243.74	405.392	3720.26	405.392	1543.87
406.339	2598	406.339	3138.94	406.339	1236.8
407.287	2195.97	407.287	2799.23	407.287	1126.69
408.234	2018.54	408.234	2618.34	408.234	1051
409.181	1942.34	409.181	2511	409.181	998.392
410.129	1887.3	410.129	2481.62	410.129	972.192
411.076	1862.01	411.076	2454.64	411.076	956.863
412.025	1858.44	412.025	2457.68	412.025	957.723
412.972	1875.23	412.972	2456.78	412.972	959.072
413.919	1903.8	413.919	2460.31	413.919	967.237
414.866	1931.24	414.866	2474.88	414.866	977.334
415.813	1963.66	415.813	2498.26	415.813	992.169
416.76	1997.6	416.76	2517.27	416.76	1009.07
417.706	2037.37	417.706	2538.25	417.706	1022.12
418.653	2082.22	418.653	2565.16	418.653	1036.87
419.599	2132.68	419.599	2601.55	419.599	1050.72
420.546	2188.43	420.546	2632.47	420.546	1064.29
421.492	2248.17	421.492	2665.78	421.492	1084.3
422.439	2322.72	422.439	2703.83	422.439	1108.57
423.385	2385.23	423.385	2742.44	423.385	1136.62
424.331	2448.99	424.331	2785.61	424.331	1170.1
425.277	2522	425.277	2830.57	425.277	1206.07
426.223	2606.02	426.223	2885	426.223	1244.18
427.169	2699.92	427.169	2949.42	427.169	1285.16
428.115	2806.85	428.115	3021.57	428.115	1327.41
429.061	2927.78	429.061	3105.13	429.061	1372.55
430.005	3062.08	430.005	3193.26	430.005	1422.28
430.951	3213.14	430.951	3289.56	430.951	1480.63
431.896	3374.67	431.896	3394.67	431.896	1546
432.842	3545.5	432.842	3510.13	432.842	1615.87
433.787	3738.06	433.787	3632.56	433.787	1697.18
434.733	3952.68	434.733	3776.28	434.733	1786.17
435.678	4200.19	435.678	3947.15	435.678	1890.24
436.623	4479.48	436.623	4144.98	436.623	2008.66
437.566	4816.58	437.566	4361.71	437.566	2150.29
438.512	5226.84	438.512	4609.15	438.512	2309.15
439.457	5706.72	439.457	4908.71	439.457	2490.79
440.402	6265.35	440.402	5252.34	440.402	2707.88
441.346	6824.76	441.346	5629.29	441.346	2966.35
442.291	7519.09	442.291	6071.68	442.291	3262.22
443.234	8373.73	443.234	6602.33	443.234	3619.22
444.179	9383.44	444.179	7238.2	444.179	4028.58
445.123	10551.9	445.123	7994.71	445.123	4517.79
446.068	11977.3	446.068	8890.2	446.068	5059.62
447.01	13586.3	447.01	9930.52	447.01	5736
447.955	15457.2	447.955	11095.4	447.955	6533.29
448.899	17511.5	448.899	12386.2	448.899	7405.24
449.843	19745.4	449.843	13906.3	449.843	8393.19
450.786	22581.4	450.786	15699.8	450.786	9518.32
451.73	26062.1	451.73	17844	451.73	11049.4
452.674	30728.7	452.674	20618.9	452.674	12890
453.618	36618.5	453.618	24228.9	453.618	15283.2
454.56	44705.2	454.56	29191.7	454.56	18636.6
455.503	55192.8	455.503	35667.2	455.503	23055.8
456.447	67816.4	456.447	44361.2	456.447	28904.5
457.389	67823.7	457.389	56187.8	457.389	36845.6
458.332	67800.3	458.332	67823.9	458.332	47733.5
459.276	67759.3	459.276	67781.1	459.276	61821.8
460.217	67719	460.217	67728	460.217	67747.4
461.161	67684.7	461.161	67684.2	461.161	67688.5
462.102	67655.2	462.102	67648.9	462.102	67643.7
463.045	67640.4	463.045	67633.4	463.045	67619.8
463.989	67640.9	463.989	67632.5	463.989	67619.3
464.93	67656.4	464.93	67650.3	464.93	67642.2
465.873	67682.7	465.873	67679.3	465.873	67685.3
466.814	67717.1	466.814	67718.4	466.814	67738.7
467.757	67753.1	467.757	67761.2	467.757	66750.5
468.699	67784.2	468.699	67792.8	468.699	53416.7
469.64	67790.9	469.64	67800	469.64	43308.7
470.583	67781.6	470.583	61415.1	470.583	35198.1
471.524	67753.1	471.524	51120.3	471.524	29329.1
472.466	58959.4	472.466	42681	472.466	24518.4
473.407	50933.6	473.407	36963.4	473.407	21097.7
474.349	44218.2	474.349	32166.7	474.349	18433.4
475.289	38734.3	475.289	28038.8	475.289	16207.7
476.231	34378.7	476.231	25060.5	476.231	14316.2
477.172	30924.6	477.172	22551.7	477.172	12848.2
478.114	28075.6	478.114	20447.7	478.114	11684.7
479.054	25452.5	479.054	18698.5	479.054	10663.9
479.996	23306.4	479.996	17166.1	479.996	9785.18
480.936	21371.1	480.936	15852.4	480.936	8997.72
481.876	19764.3	481.876	14711.7	481.876	8312.36
482.817	18285.4	482.817	13723.6	482.817	7724.59
483.757	17011.9	483.757	12855.4	483.757	7212.55
484.699	16088.2	484.699	12103.5	484.699	6737.94
485.638	15197.1	485.638	11452.4	485.638	6378.07
486.58	14410.2	486.58	10946.5	486.58	6095.44
487.519	13815.5	487.519	10540.2	487.519	5857.9
488.458	13329.9	488.458	10205.9	488.458	5631.51
489.4	12783.1	489.4	9876.9	489.4	5420.66
490.339	12292.2	490.339	9537.2	490.339	5200.48
491.278	11830.8	491.278	9170.89	491.278	4974.13
492.219	11273.4	492.219	8812.7	492.219	4750.97
493.158	10674	493.158	8439.63	493.158	4531.68
494.097	10104.9	494.097	8050.29	494.097	4318.76
495.038	9598.57	495.038	7681.98	495.038	4108.22
495.976	9146.59	495.976	7341.93	495.976	3915.55
496.915	8746.01	496.915	7039.67	496.915	3745.1
497.856	8409.86	497.856	6786.47	497.856	3604.54
498.794	8138.26	498.794	6595.87	498.794	3499.21
499.733	7935.03	499.733	6438.11	499.733	3395.26
500.671	7787.25	500.671	6325.69	500.671	3324.42
501.611	7760.06	501.611	6261.41	501.611	3347.17
502.55	7827.86	502.55	6338.35	502.55	3401.96
503.488	8317.57	503.488	6524.91	503.488	3597.87
504.426	9289.91	504.426	7040.27	504.426	3983.56
505.364	11081.2	505.364	7992.04	505.364	4628.76
506.304	13590.1	506.304	9401.19	506.304	5542.45
507.242	16330.7	507.242	11289	507.242	6515.24
508.18	17913.5	508.18	12649.8	508.18	6928.35
509.118	17176.4	509.118	12611.8	509.118	6742.26
510.055	14781.7	510.055	11416	510.055	5981.02
510.995	12122.7	510.995	9738.45	510.995	4960.19
511.932	9961.87	511.932	8244.92	511.932	4071.68
512.87	8270.8	512.87	7049.78	512.87	3407.51
513.807	7060.42	513.807	6125.52	513.807	3027.33
514.745	6282.42	514.745	5528.79	514.745	2744.39
515.682	5749.65	515.682	5098.06	515.682	2486.36
516.619	5411.32	516.619	4791.88	516.619	2380.22
517.557	5112.92	517.557	4569.18	517.557	2278.94
518.495	4879.76	518.495	4410.77	518.495	2181.72
519.432	4679.39	519.432	4247.2	519.432	2105.54
520.369	4498.5	520.369	4118.8	520.369	2033.84
521.306	4333.07	521.306	4010.42	521.306	1972.9
522.243	4182.57	522.243	3917.84	522.243	1910.82
523.18	4046.82	523.18	3816.43	523.18	1854.45
524.116	3926.56	524.116	3699.06	524.116	1796.8
525.053	3821	525.053	3625.4	525.053	1745.24
525.989	3729.61	525.989	3549.84	525.989	1702.8
526.926	3647.61	526.926	3516.48	526.926	1667.45
527.862	3581.7	527.862	3479.02	527.862	1638.44
528.798	3526.31	528.798	3434.96	528.798	1610.44
529.735	3472.75	529.735	3399	529.735	1589.42
530.671	3423.97	530.671	3364.84	530.671	1569.81
531.607	3375.22	531.607	3332.47	531.607	1546.99
532.543	3325.09	532.543	3298.7	532.543	1522.14
533.479	3269.41	533.479	3258.74	533.479	1497.46
534.415	3205.26	534.415	3217.9	534.415	1473.72
535.35	3140.45	535.35	3175.68	535.35	1451.17
536.286	3075.47	536.286	3132.81	536.286	1429.98
537.222	3011.08	537.222	3088.1	537.222	1410.13
538.156	2951.26	538.156	3038.57	538.156	1391.79
539.091	2902.02	539.091	3002.17	539.091	1373.96
540.026	2866.53	540.026	2974.26	540.026	1359.2
540.962	2839.75	540.962	2952.63	540.962	1344.92
541.897	2821.19	541.897	2929.47	541.897	1331.91
542.832	2797.75	542.832	2913.62	542.832	1320.48
543.767	2769.67	543.767	2897.37	543.767	1309.87
544.701	2730.75	544.701	2873.09	544.701	1296.39
545.636	2690.88	545.636	2843.39	545.636	1280.11
546.57	2644.64	546.57	2809.99	546.57	1258.92
547.505	2588.11	547.505	2774.21	547.505	1238.82
548.44	2524.99	548.44	2736.58	548.44	1213.59
549.375	2459.7	549.375	2694.73	549.375	1171.75
550.308	2397.27	550.308	2651.65	550.308	1159.81
551.242	2336.25	551.242	2606.78	551.242	1144.68
552.177	2267.27	552.177	2562.62	552.177	1117.5
553.111	2202.01	553.111	2520.67	553.111	1089.6
554.044	2144.74	554.044	2479.23	554.044	1059.85
554.978	2090.39	554.978	2439.79	554.978	1032.65
555.912	2037.8	555.912	2402.54	555.912	1007.69
556.846	1990.42	556.846	2367.79	556.846	985.459
557.778	1945.42	557.778	2334.96	557.778	967.228
558.712	1900.09	558.712	2300.96	558.712	955.116
559.646	1863.29	559.646	2266.51	559.646	948.271
560.578	1833.62	560.578	2238.33	560.578	940.646
561.512	1808.99	561.512	2217.64	561.512	928.996
562.446	1787.39	562.446	2204.34	562.446	917.03
563.378	1764.06	563.378	2193.03	563.378	905.701
564.311	1741.56	564.311	2181.47	564.311	895.228
565.245	1728.65	565.245	2177.45	565.245	884.397
566.176	1715.91	566.176	2172.18	566.176	874.462
567.109	1701.42	567.109	2168.49	567.109	871.959
568.043	1688	568.043	2161.05	568.043	872.644
568.974	1676.56	568.974	2154.83	568.974	873.432
569.907	1665.58	569.907	2143.44	569.907	873.243
570.838	1651.99	570.838	2127.13	570.838	865.916
571.771	1639.05	571.771	2110.57	571.771	860.689
572.704	1628.43	572.704	2103.02	572.704	858.155
573.635	1621.78	573.635	2099.98	573.635	857.597
574.568	1614.71	574.568	2105.39	574.568	858.657
575.499	1609.85	575.499	2114.38	575.499	861.347
576.432	1605.27	576.432	2118.98	576.432	866.92
577.362	1603.46	577.362	2121.24	577.362	873.758
578.295	1603.24	578.295	2120.06	578.295	881.915
579.225	1604.77	579.225	2119.25	579.225	899.064
580.158	1607.87	580.158	2122.25	580.158	923.646
581.088	1612.53	581.088	2129.27	581.088	956.118
582.02	1616.2	582.02	2139.48	582.02	1026.88
582.951	1622.18	582.951	2154.27	582.951	1207.55
583.883	1628.94	583.883	2173.65	583.883	2028.03
584.813	1641.01	584.813	2195.6	584.813	4234.66
585.745	1653.32	585.745	2216.01	585.745	8107
586.675	1662.79	586.675	2241.76	586.675	14756.2
587.605	1670.68	587.605	2269.85	587.605	14044.8
588.536	1678.88	588.536	2303.03	588.536	5955.09
589.466	1679.64	589.466	2327.25	589.466	2022.71
590.398	1677.53	590.398	2340.51	590.398	1258.63
591.327	1675.45	591.327	2325.87	591.327	1091.7
592.257	1668.76	592.257	2297.9	592.257	1013.84
593.188	1662.16	593.188	2255.94	593.188	959.558
594.118	1652.53	594.118	2214.16	594.118	924.625
595.049	1638.58	595.049	2177.65	595.049	903.274
595.978	1621.5	595.978	2150.49	595.978	888.834
596.907	1614.48	596.907	2125.72	596.907	875.079
597.838	1597.63	597.838	2107.08	597.838	861.592
598.767	1568.4	598.767	2087.05	598.767	846.498
599.696	1535.12	599.696	2066.18	599.696	831.759
600.627	1499.39	600.627	2040.1	600.627	815.442
601.556	1475.99	601.556	2012.28	601.556	799.458
602.485	1454.59	602.485	1982.04	602.485	786.11
603.414	1433.26	603.414	1950.88	603.414	775.141
604.344	1412.81	604.344	1928.77	604.344	766.266
605.273	1385.14	605.273	1904.22	605.273	756.132
606.201	1364.04	606.201	1894.41	606.201	745.902
607.13	1346.23	607.13	1885.95	607.13	736.027
608.06	1331.82	608.06	1883.32	608.06	725.018
608.988	1321.43	608.988	1885.18	608.988	716.352
609.916	1314.81	609.916	1869.44	609.916	708.14
610.844	1305.02	610.844	1858.98	610.844	701.918
611.773	1296.88	611.773	1851.41	611.773	697.354
612.702	1288.79	612.702	1845.49	612.702	696.286
613.63	1282.31	613.63	1839.99	613.63	696.813
614.558	1277.43	614.558	1835.05	614.558	699.012
615.486	1270.09	615.486	1816.64	615.486	702.308
616.414	1260.62	616.414	1799.88	616.414	703.361
617.341	1256.3	617.341	1798.27	617.341	699.576
618.271	1258.47	618.271	1798.4	618.271	695.608
619.198	1252.03	619.198	1802.32	619.198	692.121
620.126	1237.51	620.126	1802.85	620.126	688.259
621.053	1244.39	621.053	1795.11	621.053	686.207
621.98	1240.09	621.98	1786.53	621.98	684.851
622.908	1237.03	622.908	1773.28	622.908	684.618
623.835	1235.17	623.835	1766.72	623.835	682.451
624.762	1229.52	624.762	1767.48	624.762	680.631
625.689	1223.54	625.689	1764.68	625.689	678.807
626.616	1216.57	626.616	1758.43	626.616	677.201
627.543	1210.39	627.543	1749.11	627.543	675.963
628.47	1199.95	628.47	1761.23	628.47	674.473
629.396	1196.68	629.396	1761.45	629.396	670.869
630.323	1194.1	630.323	1760.05	630.323	669.012
631.25	1190.38	631.25	1757.52	631.25	670.819
632.176	1190.18	632.176	1759.83	632.176	671.455
633.103	1193.4	633.103	1759.93	633.103	672.137
634.029	1194.37	634.029	1754.86	634.029	672.722
634.955	1192.93	634.955	1747.74	634.955	669.562
635.881	1192.24	635.881	1745.82	635.881	667.362
636.808	1191.74	636.808	1745.68	636.808	665.276
637.734	1191.16	637.734	1747.76	637.734	664.185
638.66	1190.16	638.66	1745.55	638.66	656.284
639.586	1188.22	639.586	1743.67	639.586	661.229
640.512	1184.62	640.512	1739.01	640.512	660.053
641.437	1179.33	641.437	1731.79	641.437	659.188
642.363	1172.92	642.363	1727.91	642.363	658.272
643.289	1167.26	643.289	1725.43	643.289	658.305
644.213	1163.14	644.213	1723.88	644.213	654.86
645.138	1160.89	645.138	1721.28	645.138	652.812
646.064	1155.62	646.064	1718.27	646.064	653.312
646.989	1145.56	646.989	1710.76	646.989	646.893
647.914	1127.81	647.914	1701.93	647.914	643.964
648.84	1113.01	648.84	1694.56	648.84	640.813
649.765	1096.39	649.765	1687.7	649.765	636.28
650.688	1086.48	650.688	1679.48	650.688	627.58
651.613	1079.5	651.613	1665.21	651.613	622.937
652.538	1068.59	652.538	1650.96	652.538	619.182
653.463	1056.68	653.463	1636.37	653.463	614.592
654.388	1041.16	654.388	1623.1	654.388	606.457
655.311	1020.7	655.311	1608.71	655.311	598.513
656.235	998.46	656.235	1593.45	656.235	592.732
657.16	977.908	657.16	1582.65	657.16	589.268
658.084	960.406	658.084	1583.44	658.084	581.362
659.007	946.67	659.007	1571.36	659.007	574.676
659.932	933.937	659.932	1563.22	659.932	570.794
660.856	926.653	660.856	1558.1	660.856	566.334
661.778	920.682	661.778	1556.29	661.778	562.295
662.703	920.413	662.703	1552.49	662.703	558.011
663.627	920.588	663.627	1547.81	663.627	558.324
664.549	922.207	664.549	1543.25	664.549	559.245
665.473	926.265	665.473	1539.55	665.473	561.538
666.397	932.601	666.397	1541.06	666.397	564.885
667.319	939.573	667.319	1545.97	667.319	569.471
668.243	946.957	668.243	1553.97	668.243	573.812
669.166	959.092	669.166	1563.86	669.166	578.481
670.088	955.837	670.088	1577.71	670.088	582.955
671.012	982.527	671.012	1592.79	671.012	588.144
671.935	1006.58	671.935	1602.27	671.935	592.341
672.857	1021.93	672.857	1611.05	672.857	597.255
673.78	1037.71	673.78	1618.8	673.78	603.284
674.702	1056.63	674.702	1625.61	674.702	610.853
675.625	1079.05	675.625	1634.67	675.625	620.11
676.546	1104.72	676.546	1649.7	676.546	630.681
677.469	1130.38	677.469	1665.3	677.469	643.687
678.39	1157.19	678.39	1679.37	678.39	658.268
679.313	1187.43	679.313	1694.67	679.313	673.489
680.236	1221.35	680.236	1715.28	680.236	688.985
681.157	1260.47	681.157	1741.55	681.157	703.331
682.08	1304.28	682.08	1774.61	682.08	720.079
683.001	1358.04	683.001	1809.96	683.001	742.554
683.921	1423.59	683.921	1842.8	683.921	772.01
684.844	1497.72	684.844	1888.45	684.844	805.488
685.764	1585.15	685.764	1933.56	685.764	844.05
686.687	1703.09	686.687	1996.39	686.687	893.08
687.607	1825.32	687.607	2089.52	687.607	957.567
688.529	1989.6	688.529	2217.68	688.529	1037.33
689.45	2217.03	689.45	2371.22	689.45	1140.5
690.372	2515.56	690.372	2578.19	690.372	1258.08
691.292	2903.64	691.292	2814.32	691.292	1412.12
692.212	3421.38	692.212	3087.6	692.212	1608.23
693.134	3889.81	693.134	3449.75	693.134	1839.66
694.054	4346.46	694.054	3764.59	694.054	2033.68
694.976	4716.1	694.976	4059.36	694.976	2121.59
695.896	4803.82	695.896	4159.21	695.896	2140.82
696.815	4497.58	696.815	4098.16	696.815	2075.56
697.737	4064.08	697.737	3809.43	697.737	1914.32
698.657	3508.1	698.657	3434.34	698.657	1652.35
699.576	3007.51	699.576	3088.75	699.576	1423.07
700.497	2514.79	700.497	2779	700.497	1254.14
701.417	2197.9	701.417	2500.46	701.417	1096.78
702.336	1923.03	702.336	2281.69	702.336	998.082
703.256	1769.16	703.256	2128.06	703.256	920.725
704.177	1632.71	704.177	1992.65	704.177	859.408
705.096	1522.49	705.096	1937.25	705.096	813.562
706.015	1434.41	706.015	1887.09	706.015	766.591
706.936	1375.07	706.936	1837.39	706.936	735.2
707.854	1322.23	707.854	1794.54	707.854	712.09
708.773	1280.21	708.773	1757.04	708.773	699.558
709.692	1238.66	709.692	1725.78	709.692	689.995
710.611	1206.3	710.611	1699.3	710.611	679.394
711.531	1178.95	711.531	1675.47	711.531	666.812
712.45	1155.79	712.45	1653.73	712.45	655.804
713.368	1132.87	713.368	1634.36	713.368	647.339
714.287	1108.27	714.287	1613.94	714.287	642.283
715.205	1092.78	715.205	1591.57	715.205	633.192
716.125	1075.57	716.125	1568.92	716.125	624.384
717.044	1045.63	717.044	1554.32	717.044	612.338
717.962	1021.87	717.962	1542.74	717.962	599.654
718.88	1011.4	718.88	1533.31	718.88	606.338
719.798	1005.15	719.798	1525.64	719.798	597.714
720.716	1009.2	720.716	1519.84	720.716	596.151
721.634	1007.12	721.634	1515.36	721.634	595.804
722.552	998.704	722.552	1510.56	722.552	593.889
723.471	992.11	723.471	1506.02	723.471	592.442
724.389	986.748	724.389	1502.2	724.389	588.413
725.306	982.688	725.306	1500.73	725.306	584.384
726.224	977.233	726.224	1501.32	726.224	580.129
727.141	974.602	727.141	1503.62	727.141	577.651
728.059	973.625	728.059	1502.49	728.059	572.541
728.976	973.032	728.976	1496.18	728.976	568.049
729.893	971.922	729.893	1491.54	729.893	564.706
730.811	970.496	730.811	1485.85	730.811	564.026
731.728	966.566	731.728	1479.45	731.728	564.974
732.645	963.95	732.645	1469.69	732.645	569.079
733.562	960.504	733.562	1463.49	733.562	573.404
734.479	958.124	734.479	1459.78	734.479	576.213
735.396	956.209	735.396	1458.89	735.396	575.943
736.312	954.825	736.312	1459.97	736.312	573.397
737.229	956.232	737.229	1455.57	737.229	570.447
738.146	956.17	738.146	1449.05	738.146	568.444
739.062	956.228	739.062	1447.07	739.062	567.518
739.977	956.654	739.977	1444.67	739.977	567.501
740.893	955.915	740.893	1442.58	740.893	569.277
741.81	953.447	741.81	1441.79	741.81	562.712
742.726	949.335	742.726	1440.34	742.726	556.468
743.642	943.933	743.642	1435.01	743.642	569.358
744.558	939.622	744.558	1431.16	744.558	571.212
745.474	933.775	745.474	1423.99	745.474	569.667
746.39	928.081	746.39	1415.86	746.39	567.231
747.305	921.043	747.305	1407.71	747.305	563.671
748.22	916.932	748.22	1402.81	748.22	557.271
749.136	910.4	749.136	1401.38	749.136	552.308
750.052	903.044	750.052	1401.65	750.052	551.011
750.968	901.634	750.968	1403.03	750.968	551.621
751.883	900.39	751.883	1401.57	751.883	554.968
752.797	901.345	752.797	1400.15	752.797	555.427
753.712	905.83	753.712	1399.31	753.712	555.822
754.628	911.307	754.628	1399.08	754.628	553.648
755.543	910.304	755.543	1399.28	755.543	552.134
756.457	907.113	756.457	1399.74	756.457	551.431
757.372	905.444	757.372	1399.31	757.372	551.623
758.287	903.755	758.287	1396.6	758.287	550.223
759.202	908.497	759.202	1393.41	759.202	550.286
760.115	913.898	760.115	1392.79	760.115	554.339
761.03	924.315	761.03	1388.12	761.03	559.999
761.945	937.758	761.945	1389.83	761.945	563.618
762.858	952.16	762.858	1401.29	762.858	566.76
763.772	965.519	763.772	1418.17	763.772	570.404
764.687	980.557	764.687	1433.64	764.687	574.561
765.6	994.425	765.6	1437.61	765.6	578.585
766.514	1007.09	766.514	1444.19	766.514	586.72
767.429	1016.3	767.429	1450.99	767.429	597.6
768.341	1027.94	768.341	1457.71	768.341	605.89
769.255	1040.25	769.255	1467.35	769.255	610.339
770.17	1053.5	770.17	1469.99	770.17	612.888
771.082	1067.62	771.082	1471.25	771.082	615.979
771.996	1076.66	771.996	1471.61	771.996	618.806
772.908	1085.53	772.908	1473.72	772.908	622.516
773.822	1096.74	773.822	1478.45	773.822	626.188
774.734	1114.24	774.734	1485.89	774.734	632.422
775.648	1142.17	775.648	1496.46	775.648	643.663
776.562	1164.69	776.562	1509.66	776.562	656.157
777.474	1183.83	777.474	1525.57	777.474	667.865
778.387	1207.18	778.387	1544.43	778.387	678.948
779.299	1234.57	779.299	1565.86	779.299	689.715
780.212	1264.12	780.212	1589.5	780.212	704.047
781.124	1295.87	781.124	1616	781.124	722.496
782.037	1330.78	782.037	1641.19	782.037	736.467
782.949	1371.94	782.949	1666.16	782.949	753.327
783.862	1424.12	783.862	1695.98	783.862	773.908
784.773	1486.23	784.773	1729.78	784.773	798.589
785.686	1535.8	785.686	1768.78	785.686	825.966
786.597	1609.98	786.597	1811.12	786.597	854.488
787.508	1697.95	787.508	1860.29	787.508	887.547
788.421	1790.68	788.421	1918.73	788.421	928.074
789.332	1897.86	789.332	1991.8	789.332	975.589
790.245	2040.54	790.245	2072.45	790.245	1035.12
791.156	2195.25	791.156	2171.45	791.156	1097.03
792.066	2346.08	792.066	2277.11	792.066	1169.42
792.979	2524.98	792.979	2382.91	792.979	1256.71
793.889	2701.82	793.889	2498.67	793.889	1336.62
794.802	2814.26	794.802	2632.91	794.802	1416.67
795.712	2992.23	795.712	2758.78	795.712	1497.62
796.623	3202.23	796.623	2861.68	796.623	1570.63
797.535	3422.1	797.535	2990.53	797.535	1643.68
798.445	3648.5	798.445	3143.27	798.445	1727.35
799.355	3999.45	799.355	3299.72	799.355	1877.96
800.267	4472.23	800.267	3607.73	800.267	2114.45
801.177	5275.62	801.177	4055.8	801.177	2379.62
802.087	6211.94	802.087	4605.18	802.087	2794.15
802.997	7528.19	802.997	5483.35	802.997	3320.65
803.909	9325.43	803.909	6531.78	803.909	4006.48
804.818	11422.3	804.818	7893.64	804.818	4909.56
805.728	14062.6	805.728	9595.01	805.728	5756.81
806.638	16362.3	806.638	11002.6	806.638	6632.91
807.549	17696.2	807.549	12147.6	807.549	7015.21
808.459	17620.6	808.459	12383.3	808.459	6956.98
809.368	16024.4	809.368	11524.3	809.368	6409.65
810.278	13561.3	810.278	10175.9	810.278	5546.33
811.187	10977.9	811.187	8415.6	811.187	4630.17
812.098	8845.93	812.098	6915.45	812.098	4035.08
813.007	7152.28	813.007	5737.16	813.007	3926.51
813.916	5911.26	813.916	4748.1	813.916	4481.4
814.825	4972.39	814.825	4167.06	814.825	4576.91
815.734	4326.06	815.734	3653.75	815.734	3023.1
816.643	3779.49	816.643	3299.25	816.643	1915.05
817.552	3405.21	817.552	3011.34	817.552	1576.2
818.462	3069.72	818.462	2772.48	818.462	1440.57
819.371	2814.39	819.371	2595.78	819.371	1326.46
820.28	2608.38	820.28	2452.03	820.28	1240.18
821.188	2434.68	821.188	2340.68	821.188	1160.05
822.097	2290.22	822.097	2244.92	822.097	1111.66
823.005	2173.52	823.005	2161.46	823.005	1065.46
823.913	2078.29	823.913	2087.52	823.913	1021.11
824.822	2003.27	824.822	2025.57	824.822	984.913
825.73	1931.28	825.73	1973.07	825.73	954.535
826.638	1873.98	826.638	1932.73	826.638	929.135
827.546	1831.63	827.546	1901.1	827.546	908.65
828.454	1794.04	828.454	1876.24	828.454	893.334
829.362	1758.2	829.362	1853.42	829.362	879.88
830.27	1728.79	830.27	1832.77	830.27	866.58
831.178	1700.33	831.178	1814.83	831.178	856.877
832.085	1679.61	832.085	1800.58	832.085	850.992
832.993	1662.22	832.993	1789.43	832.993	849.145
833.901	1645.73	833.901	1778.96	833.901	843.651
834.808	1632.48	834.808	1769.36	834.808	839.129
835.715	1619.95	835.715	1757.42	835.715	840.304
836.623	1610.98	836.623	1746.44	836.623	843.006
837.53	1606.71	837.53	1733.97	837.53	845.284
838.437	1598.87	838.437	1739.51	838.437	836.945
839.345	1586.62	839.345	1735.31	839.345	824.812
840.252	1573.08	840.252	1721.88	840.252	816.19
841.157	1561.36	841.157	1704.68	841.157	809.288
842.064	1551.5	842.064	1691.92	842.064	804.21
842.971	1543.31	842.971	1683.92	842.971	795.593
843.878	1536.9	843.878	1678.42	843.878	788.478
844.784	1531.91	844.784	1673.37	844.784	785.461
845.691	1528.59	845.691	1670.7	845.691	787.857
846.596	1524.34	846.596	1671	846.596	786.294
847.503	1522.42	847.503	1675.29	847.503	783.861
848.409	1520.42	848.409	1675.77	848.409	780.436
849.315	1519.79	849.315	1671.63	849.315	778.017
850.222	1518.2	850.222	1660.22	850.222	776.583
851.126	1505.78	851.126	1647.29	851.126	775.485
852.032	1492.75	852.032	1632.74	852.032	775.561
852.939	1478.71	852.939	1618.43	852.939	773.141
853.845	1464.07	853.845	1603.09	853.845	766.534
854.749	1448.54	854.749	1587.2	854.749	758.587
855.655	1430.78	855.655	1573.54	855.655	749.647
856.561	1414.45	856.561	1561.41	856.561	740.31
857.466	1395.89	857.466	1550.11	857.466	730.798
858.37	1377.65	858.37	1538.74	858.37	721.505
859.276	1354.07	859.276	1527.25	859.276	711.806
860.182	1328.97	860.182	1516.92	860.182	701.352
861.085	1305.3	861.085	1501.05	861.085	690.365
861.991	1277.57	861.991	1484.2	861.991	677.291
862.896	1253.27	862.896	1465.08	862.896	666.565
863.8	1232.97	863.8	1446.02	863.8	657.215
864.705	1217.47	864.705	1429.2	864.705	645.411
865.61	1205.35	865.61	1414.95	865.61	639.583
866.514	1189.06	866.514	1403.07	866.514	636.34
867.419	1174.17	867.419	1393.28	867.419	633.702
868.322	1161.36	868.322	1385.44	868.322	629.645
869.227	1153.31	869.227	1379	869.227	626.96
870.13	1145.49	870.13	1374.38	870.13	625.832
871.035	1143.63	871.035	1371.74	871.035	626.211
871.939	1135.91	871.939	1370.5	871.939	625.125
872.842	1125.91	872.842	1371.31	872.842	621.784
873.747	1119.42	873.747	1369.4	873.747	614.717
874.65	1118.3	874.65	1366.89	874.65	612.513
875.554	1122.48	875.554	1356.34	875.554	616.666
876.457	1131.04	876.457	1358.9	876.457	622.864
877.361	1139.56	877.361	1358.45	877.361	624.14
878.263	1151.26	878.263	1355.14	878.263	627.867
879.167	1164.92	879.167	1355.1	879.167	634.871
880.07	1179.21	880.07	1352.84	880.07	649.327
880.974	1195.43	880.974	1368.48	880.974	658.195
881.876	1218.11	881.876	1383.51	881.876	662.121
882.78	1243.6	882.78	1400.85	882.78	665.697
883.682	1267.44	883.682	1423.22	883.682	670.76
884.584	1285.18	884.584	1439.18	884.584	675.299
885.488	1296.1	885.488	1450.81	885.488	680.696
886.389	1299.85	886.389	1454.54	886.389	684.933
887.293	1302.13	887.293	1456.82	887.293	688.913
888.195	1304.74	888.195	1456.63	888.195	690.775
889.096	1305.76	889.096	1452.6	889.096	691.294
890	1306.37	890	1448.97	890	692.651
890.901	1305.56	890.901	1448.48	890.901	687.575
891.803	1305.87	891.803	1445.05	891.803	693.57
892.706	1306.21	892.706	1442.77	892.706	699.839
893.607	1305.46	893.607	1438.82	893.607	700.452
894.508	1304.11	894.508	1438.23	894.508	694.828
895.411	1300.06	895.411	1434.47	895.411	691.866
896.312	1295.93	896.312	1428.61	896.312	692.933
897.213	1287.29	897.213	1421.01	897.213	687.822
898.116	1269.84	898.116	1409.64	898.116	675.536
899.017	1251.33	899.017	1391.99	899.017	662.107
899.918	1228.54	899.918	1373.98	899.918	649.199
900.819	1197.51	900.819	1355.52	900.819	637.137
901.721	1168.03	901.721	1336.29	901.721	626.399
902.622	1141.14	902.622	1318.34	902.622	614.796
903.522	1119.68	903.522	1302.98	903.522	605.108
904.423	1104.11	904.423	1288.3	904.423	600.919
905.323	1094.15	905.323	1278.05	905.323	600.864
906.225	1091.53	906.225	1271.23	906.225	600.722
907.126	1090.71	907.126	1268.38	907.126	601.694
908.026	1094.19	908.026	1268.38	908.026	603.17
908.926	1100.3	908.926	1271.24	908.926	605.45
909.826	1109.53	909.826	1277.25	909.826	609.453
910.726	1120.82	910.726	1284.45	910.726	614.139
911.628	1137.28	911.628	1291.41	911.628	620.685
912.528	1156.61	912.528	1298.17	912.528	621.195
913.427	1180.12	913.427	1304.35	913.427	622.629
914.327	1196.32	914.327	1310.53	914.327	627.432
915.227	1208.45	915.227	1316.63	915.227	632.291
916.126	1216.62	916.126	1321.77	916.126	631.551
917.026	1221.07	917.026	1325.69	917.026	632.011
917.925	1223.64	917.925	1328.17	917.925	631.419
918.825	1222.88	918.825	1329.5	918.825	633.895
919.724	1218.57	919.724	1329.38	919.724	639.727
920.623	1212.64	920.623	1329.97	920.623	641.512
921.523	1204.79	921.523	1328.46	921.523	639.156
922.422	1193.33	922.422	1322.47	922.422	634.372
923.321	1178.72	923.321	1312.08	923.321	628.449
924.22	1161.63	924.22	1299.64	924.22	621.444
925.119	1140.87	925.119	1285.53	925.119	610.045
926.018	1118.58	926.018	1269.94	926.018	600.052
926.916	1094.77	926.916	1254.59	926.916	582.982
927.815	1068.84	927.815	1236.74	927.815	567.793
928.714	1039.46	928.714	1212.07	928.714	561.245
929.612	1011.35	929.612	1187.59	929.612	557.284
930.511	980.182	930.511	1164.36	930.511	545.282
931.409	951.334	931.409	1144.27	931.409	532.724
932.308	926.748	932.308	1127.11	932.308	521.09
933.206	912.969	933.206	1113.87	933.206	510.124
934.104	901.377	934.104	1103.08	934.104	500.034
935.003	889.745	935.003	1096.13	935.003	498.474
935.901	880.375	935.901	1089.69	935.901	495.128
936.797	872.405	936.797	1084.34	936.797	491.632
937.695	865.552	937.695	1076.51	937.695	489.731
938.593	860.802	938.593	1070.43	938.593	487.115
939.491	852.809	939.491	1066.57	939.491	484.81
940.388	845.214	940.388	1060.85	940.388	482.45
941.286	837.922	941.286	1054.81	941.286	480.003
942.182	831.138	942.182	1049.49	942.182	477.332
943.08	824.92	943.08	1045.02	943.08	473.517
943.977	819.894	943.977	1041.2	943.977	469.597
944.875	815.744	944.875	1036.17	944.875	466.249
945.772	812.249	945.772	1035.78	945.772	463.59
946.668	809.329	946.668	1034.15	946.668	462.463
947.565	805.271	947.565	1030.51	947.565	462.537
948.462	801.437	948.462	1025.61	948.462	463.591
949.359	799.108	949.359	1021.12	949.359	464.743
950.254	798.953	950.254	1017.47	950.254	465.772
951.151	800.521	951.151	1016.75	951.151	466.527
952.048	800.444	952.048	1015.71	952.048	466.315
952.943	797.119	952.943	1015.88	952.943	466.028
953.84	792.154	953.84	1015.06	953.84	465.377
954.737	786.153	954.737	1014.24	954.737	464.039
955.632	778.835	955.632	1010.61	955.632	461.56
956.528	770.612	956.528	1003.97	956.528	457.129
957.425	760.533	957.425	994.702	957.425	451.861
958.32	749.694	958.32	985.165	958.32	446.667
959.216	740.265	959.216	975.271	959.216	441.096
960.112	732.552	960.112	965.888	960.112	434.236
961.007	721.793	961.007	958.011	961.007	425.888
961.903	705.543	961.903	948.737	961.903	417.702
962.797	689.736	962.797	940.334	962.797	409.886
963.693	677.21	963.693	931.978	963.693	403.14
964.589	664.427	964.589	922.772	964.589	398.706
965.483	653.074	965.483	913.062	965.483	393.861
966.379	644.122	966.379	902.887	966.379	390.582
967.273	634.8	967.273	893.722	967.273	387.564
968.169	626.301	968.169	882.95	968.169	382.335
969.063	617.054	969.063	870.293	969.063	376.502
969.958	608.343	969.958	855.558	969.958	370.902
970.852	599.751	970.852	852.287	970.852	366.664
971.747	591.495	971.747	851.261	971.747	362.699
972.641	581.006	972.641	850.739	972.641	359.257
973.536	570.903	973.536	848.956	973.536	355.694
974.43	561.011	974.43	846.534	974.43	352.592
975.325	551.188	975.325	843.254	975.325	350.837
976.218	543.775	976.218	837.649	976.218	349.376
977.112	539.18	977.112	831.784	977.112	348.327
978.006	536.504	978.006	824.408	978.006	346.779
978.9	532.405	978.9	814.37	978.9	345.087
979.794	529.144	979.794	807.956	979.794	342.945
980.687	526.133	980.687	805.665	980.687	340.34
981.58	523.312	981.58	802.1	981.58	336.887
982.475	520.512	982.475	798.877	982.475	334.294
983.368	514.968	983.368	796.472	983.368	331.732
984.262	510.216	984.262	794.475	984.262	329.193
985.155	506.087	985.155	793.574	985.155	328.264
986.048	502.131	986.048	794.999	986.048	326.23
986.942	498.382	986.942	797.633	986.942	326.622
987.834	494.356	987.834	798.591	987.834	326.324
988.727	490.176	988.727	795.339	988.727	325.929
989.619	484.862	989.619	791.4	989.619	324.089
990.513	481.666	990.513	786.869	990.513	319.188
991.405	479.719	991.405	780.993	991.405	317.881
992.297	478.407	992.297	773.641	992.297	318.393
993.191	482.229	993.191	767.412	993.191	319.723
994.083	483.313	994.083	769.369	994.083	319.812
994.975	483.432	994.975	773.805	994.975	317.638
995.867	482.317	995.867	772.416	995.867	314.698
996.759	474.74	996.759	770.542	996.759	312.089
997.652	475.607	997.652	768.816	997.652	309.942
998.544	473.22	998.544	767.334	998.544	308.132
999.436	469.85	999.436	765.538	999.436	304.808
1000.33	464.502	1000.33	763.421	1000.33	306.312
1001.22	460.027	1001.22	759.962	1001.22	305.741
1002.11	457.099	1002.11	756.151	1002.11	305.376
1003	454.327	1003	752.688	1003	304.723
1003.89	449.945	1003.89	749.186	1003.89	302.113
1004.79	442.51	1004.79	745.661	1004.79	300.55
1005.68	436.95	1005.68	742.194	1005.68	298.153
1006.57	436.319	1006.57	739.087	1006.57	298.399
1007.46	435.067	1007.46	736.508	1007.46	297.283
1008.35	434.319	1008.35	733.629	1008.35	296.945
1009.24	433.772	1009.24	731.59	1009.24	296.497
1010.13	433.721	1010.13	730.948	1010.13	295.194
1011.02	432.552	1011.02	732.068	1011.02	294.534
1011.91	431.238	1011.91	734.97	1011.91	294.699
1012	431.021	1012	735.134	1012	294.662
1012.89	430.649	1012.89	738.675	1012.89	295.936
1013.79	431.297	1013.79	742.964	1013.79	298.56
1014.69	434.12	1014.69	743.545	1014.69	300.727
1015.59	439.539	1015.59	743.199	1015.59	302.63
1016.49	444.795	1016.49	744.151	1016.49	304.061
1017.38	450.304	1017.38	745.043	1017.38	303.632
1018.28	456.763	1018.28	744.533	1018.28	301.259
1019.18	462.058	1019.18	743.325	1019.18	299.519
1020.08	465.581	1020.08	743.457	1020.08	300.738
1020.97	466.631	1020.97	747.193	1020.97	304.746
1021.87	465.589	1021.87	752.908	1021.87	307.359
1022.77	466.404	1022.77	756.088	1022.77	307.482
1023.67	465.563	1023.67	756.097	1023.67	308.02
1024.56	467	1024.56	756.429	1024.56	308.695
1025.46	469.587	1025.46	756.696	1025.46	309.645
1026.36	472.053	1026.36	758.308	1026.36	310.659
1027.25	475.618	1027.25	760.727	1027.25	312.19
1028.15	480.726	1028.15	763.569	1028.15	317.788
1029.05	485.544	1029.05	763.894	1029.05	319.901
1029.94	489.669	1029.94	766.022	1029.94	318.829
1030.84	493.742	1030.84	773.669	1030.84	325.194
1031.74	499.647	1031.74	777.06	1031.74	344.579
1032.63	504.998	1032.63	780.921	1032.63	422.411
1033.53	507.959	1033.53	785.036	1033.53	613.92
1034.43	509.744	1034.43	788.736	1034.43	1105.69
1035.32	511.918	1035.32	788.343	1035.32	2410.39
1036.22	514.107	1036.22	788.498	1036.22	1876.94
1037.11	516.439	1037.11	788.845	1037.11	583.416
1038.01	521.355	1038.01	786.766	1038.01	374.926
1038.91	528.334	1038.91	788.913	1038.91	351.089
1039.8	534.807	1039.8	792.487	1039.8	347.669
1040.7	542.29	1040.7	799.576	1040.7	346.548
1041.59	549.805	1041.59	804.686	1041.59	345.732
1042.49	546.21	1042.49	809.921	1042.49	344.29
1043.38	541.469	1043.38	811.635	1043.38	345.529
1044.28	543.767	1044.28	812.613	1044.28	348.041
1045.17	550.56	1045.17	811.296	1045.17	350.441
1046.07	558.166	1046.07	810.159	1046.07	352.796
1046.96	565.383	1046.96	808.313	1046.96	355.204
1047.86	571.707	1047.86	807.562	1047.86	357.316
1048.76	574.485	1048.76	808.865	1048.76	359.243
1049.65	577.694	1049.65	818.127	1049.65	361.406
1050.54	582.523	1050.54	827.06	1050.54	361.058
1051.44	591.601	1051.44	832.202	1051.44	361.782
1052.33	603.881	1052.33	835.235	1052.33	369.679
1053.23	618.684	1053.23	842.341	1053.23	377.227
1054.12	635.14	1054.12	861.886	1054.12	382.678
1055.02	652.87	1055.02	880.146	1055.02	389.516
1055.91	673.779	1055.91	889.59	1055.91	398.204
1056.8	697.112	1056.8	897.587	1056.8	410.469
1057.7	725.701	1057.7	907.647	1057.7	426.313
1058.59	762.602	1058.59	927.548	1058.59	446.461
1059.49	809.328	1059.49	952.961	1059.49	467.012
1060.38	868.261	1060.38	992.486	1060.38	499.306
1061.27	933.743	1061.27	1040.43	1061.27	534.846
1062.17	1009	1062.17	1094.95	1062.17	578.105
1063.06	1106.49	1063.06	1160.11	1063.06	618.872
1063.96	1222.74	1063.96	1229.39	1063.96	663.226
1064.85	1337.35	1064.85	1303.83	1064.85	694.593
1065.74	1361.14	1065.74	1329.47	1065.74	710.795
1066.64	1336.31	1066.64	1336.08	1066.64	716.29
1067.53	1292.89	1067.53	1327.27	1067.53	710.5
1068.42	1263.17	1068.42	1312.12	1068.42	701.537
1069.32	1247.55	1069.32	1283.37	1069.32	692.209
1070.21	1256.69	1070.21	1265.66	1070.21	684.809
1071.1	1292.77	1071.1	1269.63	1071.1	687.323
1071.99	1356.25	1071.99	1299.4	1071.99	699.34
1072.89	1455.8	1072.89	1357	1072.89	721.892
1073.78	1577.85	1073.78	1441.09	1073.78	769.154
1074.67	1726.21	1074.67	1556.58	1074.67	840.074
1075.56	1943.56	1075.56	1692.49	1075.56	948.808
1076.46	2297.87	1076.46	1896.79	1076.46	1081.99
1077.35	2728.37	1077.35	2125.5	1077.35	1240.56
1078.24	3340.28	1078.24	2520.51	1078.24	1470.99
1079.13	4121.5	1079.13	2952	1079.13	1770.3
1080.02	4982.83	1080.02	3517.41	1080.02	2089.64
1080.92	5854.89	1080.92	4068.71	1080.92	2409
1081.81	6323.35	1081.81	4455.97	1081.81	2558.96
1082.7	6154.96	1082.7	4489.03	1082.7	2487.49
1083.59	5451.53	1083.59	4082.46	1083.59	2235.12
1084.48	4434.05	1084.48	3505.55	1084.48	1891.85
1085.37	3503.01	1085.37	2891.32	1085.37	1526.63
1086.27	2759.83	1086.27	2372.45	1086.27	1231.88
1087.16	2221.44	1087.16	1972.26	1087.16	1028.51
1088.05	1862.29	1088.05	1718.08	1088.05	886.993
1088.94	1578.8	1088.94	1546.08	1088.94	768.982
1089.83	1387.4	1089.83	1406.28	1089.83	683.47
1090.72	1255.82	1090.72	1288.7	1090.72	619.31
1091.61	1127.19	1091.61	1190.58	1091.61	575.326
1092.5	1038.27	1092.5	1114.4	1092.5	537.733
1093.4	974.511	1093.4	1059.11	1093.4	506.513
1094.28	920.132	1094.28	1026.8	1094.28	485.362
1095.18	871.43	1095.18	994.716	1095.18	467.794
1096.07	829.562	1096.07	974.578	1096.07	452.777
1096.96	792.602	1096.96	955.35	1096.96	438.811
1097.85	757.915	1097.85	937.601	1097.85	424.091
1098.74	729.541	1098.74	921.412	1098.74	410.1
1099.63	707.275	1099.63	906.84	1099.63	397.996
1100.52	687.196	1100.52	888.107	1100.52	389.401
1101.41	667.953	1101.41	870.234	1101.41	386.69
1102.3	649.59	1102.3	862.739	1102.3	383.298
1103.19	631.928	1103.19	860.609	1103.19	378.509
1104.08	615.767	1104.08	849.824	1104.08	373.374
1104.97	601.214	1104.97	838.193	1104.97	367.773
1105.86	584.596	1105.86	826.065	1105.86	361.515
1106.75	573.079	1106.75	814.311	1106.75	355.962
1107.64	564.842	1107.64	805.74	1107.64	350.626
1108.53	556.054	1108.53	799.578	1108.53	345.466
1109.41	546.323	1109.41	802.221	1109.41	342.059
1110.3	537.022	1110.3	804.143	1110.3	338.485
1111.19	528.879	1111.19	798.408	1111.19	333.675
1112.08	522.117	1112.08	794.899	1112.08	328.556
1112.97	516.255	1112.97	790.373	1112.97	323.635
1113.86	510.576	1113.86	783.62	1113.86	317.633
1114.75	505.301	1114.75	777.4	1114.75	313.19
1115.64	499.552	1115.64	771.249	1115.64	310.421
1116.53	494.624	1116.53	762.603	1116.53	308.689
1117.42	490.386	1117.42	754.882	1117.42	308.047
1118.3	486.946	1118.3	757.72	1118.3	308.396
1119.19	484.51	1119.19	758.261	1119.19	309.03
1120.08	482.017	1120.08	759.646	1120.08	308.621
1120.97	479.596	1120.97	757.906	1120.97	306.869
1121.86	477.727	1121.86	753.868	1121.86	301.87
1122.74	476.109	1122.74	749.38	1122.74	298.776
1123.63	475.072	1123.63	743.85	1123.63	298.593
1124.52	475.41	1124.52	742.242	1124.52	299.762
1125.41	477.643	1125.41	740.491	1125.41	302.927
1126.3	481.142	1126.3	744.045	1126.3	304.671
1127.18	485.733	1127.18	752.069	1127.18	307.05
1128.07	491.996	1128.07	760.477	1128.07	307.848
1128.96	499.863	1128.96	771.131	1128.96	309.788
1129.85	507.539	1129.85	775.39	1129.85	312.256
1130.73	516.894	1130.73	780.388	1130.73	314.469
1131.62	528.462	1131.62	787.989	1131.62	319.654
1132.51	542.417	1132.51	797.606	1132.51	328.192
1133.4	559.188	1133.4	809.369	1133.4	335.233
1134.28	579.19	1134.28	823.105	1134.28	342.591
1135.17	602.543	1135.17	838.968	1135.17	352.853
1136.06	629.05	1136.06	855.874	1136.06	364.345
1136.94	658.323	1136.94	874.74	1136.94	380.323
1137.83	690.161	1137.83	896.688	1137.83	396.081
1138.72	724.041	1138.72	921.192	1138.72	411.65
1139.6	759.061	1139.6	948.337	1139.6	427.834
1140.49	793.241	1140.49	976.511	1140.49	445.009
1141.38	831.636	1141.38	1003.28	1141.38	463.189
1142.26	871.431	1142.26	1027.95	1142.26	482.548
1143.15	908.16	1143.15	1058.98	1143.15	501.899
1144.04	950.646	1144.04	1095.42	1144.04	523.412
1144.92	1008.66	1144.92	1134.51	1144.92	548.196
1145.81	1085.7	1145.81	1180.85	1145.81	575.631
1146.69	1180.05	1146.69	1240.88	1146.69	608.951
1147.58	1294.8	1147.58	1314.37	1147.58	650.5
1148.46	1427.75	1148.46	1407.57	1148.46	707.106
1149.35	1573.28	1149.35	1493.33	1149.35	776.75
1150.24	1732.78	1150.24	1616.16	1150.24	859.874
1151.12	1957.17	1151.12	1779.83	1151.12	961.733
1152.01	2262.55	1152.01	1988.75	1152.01	1100.79
1152.89	2667.58	1152.89	2243.03	1152.89	1260.74
1153.78	3122.57	1153.78	2550.08	1153.78	1466.74
1154.66	3670.76	1154.66	2940.37	1154.66	1680.15
1155.55	4397	1155.55	3359.52	1155.55	2009.93
1156.43	5209.88	1156.43	3911.64	1156.43	2346.52
1157.32	6036.79	1157.32	4424.29	1157.32	2712.33
1158.2	6762.68	1158.2	5029.99	1158.2	3027.64
1159.09	7255.72	1159.09	5433.5	1159.09	3236.27
1159.97	7621	1159.97	5566.42	1159.97	3327.95
1160.86	7521.97	1160.86	5533.16	1160.86	3315.79
1161.74	7168.81	1161.74	5392.24	1161.74	3153.88
1162.62	6421.79	1162.62	4940.33	1162.62	2861.38
1163.51	5501.91	1163.51	4344.98	1163.51	2495.72
1164.39	4565.94	1164.39	3687.69	1164.39	2097.58
1165.28	3747.9	1165.28	3071.52	1165.28	1707.77
1166.16	3043.77	1166.16	2626.68	1166.16	1446.73
1167.05	2477.85	1167.05	2257.52	1167.05	1207.63
1167.93	2074.14	1167.93	1973.24	1167.93	1013.74
1168.81	1749.82	1168.81	1746.06	1168.81	871.394
1169.7	1517.72	1169.7	1557.38	1169.7	765.539
1170.58	1335.89	1170.58	1434.16	1170.58	679.137
1171.47	1191.21	1171.47	1340.4	1171.47	600.292
1172.35	1070.22	1172.35	1260.78	1172.35	542.182
1173.23	966.023	1173.23	1197.04	1173.23	499.137
1174.11	878.273	1174.11	1147.92	1174.11	465.015
1175	810.978	1175	1110.88	1175	442.051
1175.88	747.07	1175.88	1082.92	1175.88	422.791
1176.76	711.91	1176.76	1056.72	1176.76	403.913
1177.65	682.241	1177.65	1031.6	1177.65	386.7
1178.53	659.01	1178.53	1007.6	1178.53	372.458
1179.41	633.395	1179.41	984.244	1179.41	361.597
1180.3	609.137	1180.3	962.643	1180.3	353.266
1181.18	586.018	1181.18	944.89	1181.18	347.088
1182.06	567.946	1182.06	929.355	1182.06	339.809
1182.94	553.591	1182.94	917.978	1182.94	347.169
1183.83	543.632	1183.83	907.729	1183.83	346.397
1184.71	535.513	1184.71	898.518	1184.71	343.312
1185.59	527.233	1185.59	886.937	1185.59	333.499
1186.47	519.206	1186.47	872.958	1186.47	323.482
1187.36	511.252	1187.36	858.001	1187.36	321.089
1188.24	504.423	1188.24	846.909	1188.24	317.85
1189.12	498.601	1189.12	837.788	1189.12	318.257
1190	493.516	1190	829.522	1190	318.707
1190.88	489.033	1190.88	820.614	1190.88	314.268
1191.77	484.725	1191.77	808.756	1191.77	308.731
1192.65	480.383	1192.65	799.112	1192.65	303.898
1193.53	478.88	1193.53	794.133	1193.53	300.472
1194.41	478.011	1194.41	791.136	1194.41	297.739
1195.29	476.404	1195.29	785.367	1195.29	296.04
1196.17	475.712	1196.17	781.23	1196.17	295.943
1197.05	476.205	1197.05	780.877	1197.05	296.636
1197.94	475.483	1197.94	780.832	1197.94	297.482
1198.82	474.425	1198.82	777.88	1198.82	296.322
1199.7	473.961	1199.7	772.454	1199.7	295.612
1200.58	473.396	1200.58	767.751	1200.58	295.515
1201.46	473.719	1201.46	763.838	1201.46	296.043
1202.34	475.93	1202.34	762.447	1202.34	297.087
1203.22	478.626	1203.22	764.539	1203.22	295.605
1204.1	479.761	1204.1	769.549	1204.1	294.993
1204.98	481.017	1204.98	773.903	1204.98	294.712
1205.86	478.044	1205.86	770.867	1205.86	295.313
1206.74	482.443	1206.74	767.386	1206.74	295.603
1207.62	485.629	1207.62	765.928	1207.62	295.761
1208.5	491.009	1208.5	767.373	1208.5	298.103
1209.38	498.942	1209.38	770.427	1209.38	298.991
1210.26	506.833	1210.26	769.947	1210.26	300.284
1211.14	513.58	1211.14	769.015	1211.14	302.335
1212.02	519.877	1212.02	759.674	1212.02	305.126
1212.9	527.038	1212.9	755.679	1212.9	309.684
1213.78	537.338	1213.78	772.651	1213.78	314.172
1214.66	551.204	1214.66	793.169	1214.66	317.282
1215.54	568.063	1215.54	803.365	1215.54	319.802
1216.42	587.62	1216.42	814.299	1216.42	323.338
1217.3	610.529	1217.3	824.169	1217.3	323.639
1218.18	631.723	1218.18	833.465	1218.18	334.055
1219.06	657.161	1219.06	844.813	1219.06	351.118
1219.94	690.336	1219.94	859.734	1219.94	370.56
1220.82	729.751	1220.82	872.691	1220.82	388.978
1221.7	777.32	1221.7	888.931	1221.7	407.039
1222.58	834.158	1222.58	923.254	1222.58	429.213
1223.45	892.656	1223.45	959.445	1223.45	453.277
1224.33	953.237	1224.33	996.505	1224.33	479.613
1225.21	1039.64	1225.21	1040.47	1225.21	503.797
1226.09	1129.46	1226.09	1076.44	1226.09	528.919
1226.97	1210.56	1226.97	1114.12	1226.97	553.863
1227.85	1272.95	1227.85	1149.56	1227.85	576.749
1228.73	1317.17	1228.73	1180.55	1228.73	591.763
1229.6	1344.15	1229.6	1203.93	1229.6	600.07
1230.48	1351.58	1230.48	1215.46	1230.48	602.349
1231.36	1337.73	1231.36	1214	1231.36	591.823
1232.24	1303	1232.24	1192.65	1232.24	577.641
1233.12	1245.35	1233.12	1160.81	1233.12	561.502
1233.99	1177.61	1233.99	1121.52	1233.99	542.242
1234.87	1102.96	1234.87	1080.62	1234.87	520.704
1235.75	1030.81	1235.75	1037.29	1235.75	499.062
1236.63	965.914	1236.63	998.075	1236.63	476.51
1237.5	905.309	1237.5	962.838	1237.5	453.55
1238.38	849.38	1238.38	931.857	1238.38	431.974
1239.26	798.391	1239.26	904.646	1239.26	411.888
1240.14	751.323	1240.14	880.894	1240.14	395.866
1241.01	709.882	1241.01	859.388	1241.01	380.211
1241.89	670.516	1241.89	839.508	1241.89	364.811
1242.77	635.482	1242.77	823.388	1242.77	352.531
1243.65	610.995	1243.65	810.322	1243.65	344.403
1244.52	589.634	1244.52	798.678	1244.52	338.701
1245.4	567.881	1245.4	788.391	1245.4	335.54
1246.28	550.214	1246.28	779.194	1246.28	354.566
1247.15	536.274	1247.15	766.82	1247.15	407.581
1248.03	526.848	1248.03	752.987	1248.03	344.587
1248.91	515.956	1248.91	741.324	1248.91	316.345
1249.78	504.134	1249.78	734.978	1249.78	299.34
1250.66	493.166	1250.66	734.292	1250.66	291.726
1251.54	483.358	1251.54	727.668	1251.54	290.735
1252.41	473.489	1252.41	722.836	1252.41	286.709
1253.29	465.193	1253.29	717.297	1253.29	284.952
1254.16	458.696	1254.16	708.807	1254.16	282.763
1255.04	451.496	1255.04	702.204	1255.04	280.73
1255.91	445.247	1255.91	697.677	1255.91	278.919
1256.79	440.345	1256.79	696.376	1256.79	276.29
1257.67	436.967	1257.67	693.768	1257.67	272.99
1258.54	432.206	1258.54	692.485	1258.54	270.736
1259.42	427.604	1259.42	691.829	1259.42	269.041
1260.29	425.644	1260.29	690.153	1260.29	267.623
1261.17	421.943	1261.17	684.891	1261.17	265.598
1262.04	419.052	1262.04	681.652	1262.04	262.79
1262.92	415.336	1262.92	680.014	1262.92	260.274
1263.79	411.587	1263.79	676.883	1263.79	260.065
1264.67	408.206	1264.67	673.58	1264.67	263.138
1265.54	396.09	1265.54	669.722	1265.54	268.209
1266.42	398.785	1266.42	665.563	1266.42	262.361
1267.29	393.371	1267.29	661.147	1267.29	258.899
1268.17	386.63	1268.17	655.68	1268.17	255.324
1269.04	381.232	1269.04	651.415	1269.04	251.274
1269.92	376.187	1269.92	648.742	1269.92	247.785
1270.79	371.394	1270.79	646.96	1270.79	245.953
1271.67	366.902	1271.67	645.268	1271.67	244.252
1272.54	362.587	1272.54	643.366	1272.54	243.783
1273.41	357.714	1273.41	641.501	1273.41	244.702
1274.29	353.181	1274.29	637.56	1274.29	244.281
1275.16	348.927	1275.16	633.299	1275.16	243.452
1276.04	344.726	1276.04	629.583	1276.04	242.037
1276.91	340.039	1276.91	627.516	1276.91	240.563
1277.79	335.419	1277.79	626.835	1277.79	236.506
1278.66	330.5	1278.66	628.068	1278.66	233.37
1279.53	325.396	1279.53	628.536	1279.53	233.788
1280.41	321.349	1280.41	628.336	1280.41	232.581
1281.28	317.951	1281.28	625.373	1281.28	231.224
1282.15	313.182	1282.15	621.272	1282.15	230.727
1283.03	308.515	1283.03	614.476	1283.03	221.685
1283.9	303.9	1283.9	607.935	1283.9	226.417
1284.77	300.061	1284.77	599.614	1284.77	232.625
1285.65	296.019	1285.65	594.65	1285.65	253.927
1286.52	289.398	1286.52	590.223	1286.52	305.161
1287.39	283.468	1287.39	589.799	1287.39	267.451
1288.27	278.53	1288.27	589.016	1288.27	222.761
1289.14	274.301	1289.14	589.363	1289.14	205.843
1290.01	270.229	1290.01	586.859	1290.01	204.128
1290.88	264.147	1290.88	582.37	1290.88	202.989
1291.76	258.581	1291.76	575.848	1291.76	201.839
1292.63	253.39	1292.63	569.443	1292.63	200.353
1293.5	248.609	1293.5	564.628	1293.5	198.882
1294.37	243.457	1294.37	563.095	1294.37	197.704
1295.24	241.814	1295.24	558.877	1295.24	196.739
1296.12	240.835	1296.12	555.23	1296.12	195.908
1296.99	240.028	1296.99	551.58	1296.99	195.229
1297.86	238.672	1297.86	546.495	1297.86	194.334
1298.73	236.648	1298.73	542.958	1298.73	193.782
1299.6	234.228	1299.6	542.044	1299.6	192.533
1300.48	230.913	1300.48	542.692	1300.48	190.162
1301.35	227.157	1301.35	541.661	1301.35	187.051
1302.22	223.101	1302.22	539.962	1302.22	182.849
1303.09	218.105	1303.09	538.763	1303.09	179.163
1303.96	211.944	1303.96	537.042	1303.96	176.306
1304.84	206.838	1304.84	532.12	1304.84	174.139
1305.71	202.896	1305.71	532.123	1305.71	171.273
1306.58	200.51	1306.58	532.436	1306.58	170.228
1307.45	198.452	1307.45	529.882	1307.45	170.619
1308.32	196.205	1308.32	526.93	1308.32	170.936
1309.19	193.952	1309.19	526.381	1309.19	170.842
1310.06	192.139	1310.06	525.977	1310.06	170.886
1310.93	190.924	1310.93	525.329	1310.93	171.31
1311.8	189.982	1311.8	524.788	1311.8	172.133
1312.67	190.201	1312.67	523.827	1312.67	171.982
1313.54	190.355	1313.54	523.206	1313.54	170.266
1314.41	188.787	1314.41	521.697	1314.41	169.872
1315.29	186.187	1315.29	520.198	1315.29	171.935
1316.16	183.588	1316.16	518.479	1316.16	173.455
1317.03	181.262	1317.03	516.458	1317.03	174.862
1317.9	179.473	1317.9	515.894	1317.9	174.529
1318.77	179.872	1318.77	516.078	1318.77	174.386
1319.64	180.856	1319.64	517.076	1319.64	173.483
1320.51	180.404	1320.51	518.445	1320.51	170.472
1321.37	184.387	1321.37	518.709	1321.37	168.525
1322.25	188.423	1322.25	517.857	1322.25	169.041
1323.11	186.563	1323.11	516.803	1323.11	169.514
1323.99	181.865	1323.99	515.106	1323.99	170.229
1324.85	180.425	1324.85	512.475	1324.85	170.095
1325.72	180.492	1325.72	508.326	1325.72	169.828
1326.59	180.339	1326.59	509.924	1326.59	169.39
1327.46	179.18	1327.46	509.89	1327.46	167.5
1328.33	178.227	1328.33	512.419	1328.33	166.675
1329.2	177.738	1329.2	513.355	1329.2	167.31
1330.07	178.084	1330.07	513.463	1330.07	167.869
1330.94	178.743	1330.94	513.057	1330.94	169.319
1331.81	179.588	1331.81	512.082	1331.81	169.101
1332.68	179.992	1332.68	510.809	1332.68	169.245
1333.55	181.426	1333.55	509.846	1333.55	169.159
1334.41	181.717	1334.41	509.188	1334.41	168.89
1335.28	181.417	1335.28	512.291	1335.28	169.406
1336.15	180.884	1336.15	515.958	1336.15	171.246
1337.02	180.585	1337.02	519.511	1337.02	173.438
1337.89	180.686	1337.89	519.777	1337.89	174.494
1338.76	180.931	1338.76	519.628	1338.76	173.65
1339.62	181.225	1339.62	520.217	1339.62	172.73
1340.49	181.089	1340.49	519.422	1340.49	171.516
1341.36	181.187	1341.36	518.072	1341.36	170.503
1342.23	181.68	1342.23	517.318	1342.23	169.763
1343.1	182.092	1343.1	516.977	1343.1	169.059
1343.96	182.486	1343.96	517.498	1343.96	167.395
1344.83	182.948	1344.83	518.863	1344.83	167.087
1345.7	183.366	1345.7	517.815	1345.7	167.513
1346.57	183.453	1346.57	516.376	1346.57	167.878
1347.43	181.787	1347.43	516.092	1347.43	168.095
1348.3	179.618	1348.3	516.359	1348.3	168.151
1349.17	179.046	1349.17	515.683	1349.17	168.36
1350.04	179.147	1350.04	514.434	1350.04	168.79
1350.9	180.624	1350.9	512.063	1350.9	168.971
1351.77	181.836	1351.77	510.368	1351.77	168.865
1352.64	182.306	1352.64	509.808	1352.64	168.686
1353.5	182.446	1353.5	509.498	1353.5	168.167
1354.37	184.512	1354.37	510.046	1354.37	167.492
1355.24	183.95	1355.24	510.444	1355.24	166.121
1356.1	182.242	1356.1	510.587	1356.1	163.745
1356.97	180.792	1356.97	510.262	1356.97	160.787
1357.84	179.139	1357.84	509.778	1357.84	158.792
1358.7	177.623	1358.7	509.312	1358.7	159.797
1359.57	176.675	1359.57	508.594	1359.57	160.791
1360.44	176.919	1360.44	506.767	1360.44	162.307
1361.3	177.64	1361.3	504.556	1361.3	163.922
1362.17	179.084	1362.17	504.363	1362.17	165.551
1363.03	181.143	1363.03	505.18	1363.03	167.134
1363.9	183.36	1363.9	506.222	1363.9	169.167
1364.77	184.641	1364.77	507.281	1364.77	171.065
1365.63	185.375	1365.63	508.234	1365.63	171.413
1366.5	184.454	1366.5	504.535	1366.5	171.658
1367.36	183.007	1367.36	507.125	1367.36	171.884
1368.23	181.485	1368.23	508.982	1368.23	171.602
1369.09	180.427	1369.09	511.201	1369.09	168.926
1369.96	178.585	1369.96	513.43	1369.96	166.229
1370.83	177.383	1370.83	514.595	1370.83	164.476
1371.69	176.094	1371.69	515.331	1371.69	163.143
1372.55	176.441	1372.55	514.092	1372.55	162.429
1373.42	177.391	1373.42	510.708	1373.42	163.681
1374.28	178.403	1374.28	508.581	1374.28	165.802
1375.15	178.884	1375.15	508.287	1375.15	167.3
1376.02	179.089	1376.02	509.338	1376.02	168.082
1376.88	179.119	1376.88	507.073	1376.88	168.352
1377.74	178.971	1377.74	502.718	1377.74	167.166
1378.61	177.806	1378.61	499.959	1378.61	165.768
1379.47	178.265	1379.47	508.175	1379.47	164.736
1380.34	178.026	1380.34	512.164	1380.34	163.754
1381.2	177.32	1381.2	514.226	1381.2	162.47
1382.07	176.592	1382.07	514.409	1382.07	161.738
1382.93	176.011	1382.93	513.191	1382.93	161.37
1383.79	175.31	1383.79	511.65	1383.79	160.502
1384.66	175.316	1384.66	507.033	1384.66	160.443
1385.52	174.952	1385.52	501.027	1385.52	166.821
1386.39	174.694	1386.39	495.14	1386.39	166.979
1387.25	173.27	1387.25	489.152	1387.25	182.341
1388.11	171.831	1388.11	486.036	1388.11	213.976
1388.98	172.407	1388.98	487.76	1388.98	275.293
1389.84	174.539	1389.84	489.445	1389.84	299.757
1390.7	177.084	1390.7	492.218	1390.7	197.516
1391.57	178.897	1391.57	490.722	1391.57	165.56
1392.43	179.728	1392.43	490.168	1392.43	169.127
1393.3	180.185	1393.3	489.032	1393.3	164.805
1394.16	181.143	1394.16	486.66	1394.16	164.819
1395.02	181.26	1395.02	488.839	1395.02	164.624
1395.88	181.612	1395.88	490.381	1395.88	163.991
1396.75	181.774	1396.75	493.382	1396.75	159.497
1397.61	181.279	1397.61	491.101	1397.61	165.508
1398.47	180.682	1398.47	489.447	1398.47	167.834
1399.34	182.68	1399.34	488.646	1399.34	168.105
1400.2	184.367	1400.2	488.443	1400.2	167.558
1401.06	187.113	1401.06	488.85	1401.06	165.69
1401.92	187.623	1401.92	491.936	1401.92	160.87
1402.79	187.538	1402.79	491.622	1402.79	161.472
1403.65	186.785	1403.65	490.886	1403.65	162.503
1404.51	187.353	1404.51	490.574	1404.51	163.873
1405.37	189.075	1405.37	490.715	1405.37	165.363
1406.23	190.362	1406.23	489.788	1406.23	166.728
1407.1	191.503	1407.1	489.064	1407.1	168.385
1407.96	192.45	1407.96	488.681	1407.96	170.027
1408.82	193.22	1408.82	488.675	1408.82	171.813
1409.68	194.378	1409.68	489.13	1409.68	174.299
1410.54	194.439	1410.54	490.002	1410.54	176.681
1411.41	194.127	1411.41	491.415	1411.41	178.222
1412.27	195.304	1412.27	493.373	1412.27	178.815
1413.13	197.704	1413.13	495.542	1413.13	178.934
1413.99	200.487	1413.99	498.448	1413.99	177.556
1414.85	202.546	1414.85	501.852	1414.85	176.206
1415.71	204.862	1415.71	504.238	1415.71	176.156
1416.57	207.263	1416.57	505.684	1416.57	174.794
1417.43	208.502	1417.43	506.975	1417.43	175.518
1418.29	210.56	1418.29	508.266	1418.29	176.685
1419.16	213.241	1419.16	509.356	1419.16	177.984
1420.02	216.517	1420.02	510.448	1420.02	179.409
1420.88	219.823	1420.88	511.81	1420.88	180.787
1421.74	223.048	1421.74	513.076	1421.74	182.213
1422.6	226.194	1422.6	514.135	1422.6	183.497
1423.46	229.379	1423.46	512.805	1423.46	184.751
1424.32	232.329	1424.32	512.849	1424.32	186.025
1425.18	235.132	1425.18	513.33	1425.18	185.696
1426.04	237.452	1426.04	516.202	1426.04	186.048
1426.9	239.438	1426.9	518.936	1426.9	187.666
1427.76	241.234	1427.76	521.758	1427.76	189.849
1428.62	242.649	1428.62	522.306	1428.62	189.991
1429.48	243.053	1429.48	524.499	1429.48	190.33
1430.34	241.749	1430.34	527.279	1430.34	190.896
1431.2	240.97	1431.2	529.99	1431.2	191.651
1432.06	240.663	1432.06	532.154	1432.06	192.571
1432.92	241.843	1432.92	531.991	1432.92	193.503
1433.78	245.55	1433.78	530.141	1433.78	192.772
1434.64	249.016	1434.64	527.624	1434.64	191.838
1435.5	251.853	1435.5	524.967	1435.5	192.442
1436.36	250.056	1436.36	525.572	1436.36	192.717
1437.22	251.579	1437.22	525.995	1437.22	193.099
1438.07	252.63	1438.07	526.329	1438.07	194.272
1438.93	253.692	1438.93	526.522	1438.93	194.726
1439.79	251.601	1439.79	526.259	1439.79	193.953
1440.65	251.648	1440.65	525.513	1440.65	193.372
1441.51	250.023	1441.51	525.919	1441.51	193.578
1442.37	252.304	1442.37	524.856	1442.37	194.359
1443.23	253.099	1443.23	525.415	1443.23	195.817
1444.09	253.52	1444.09	528.705	1444.09	197.33
1444.94	254.153	1444.94	531.49	1444.94	197.739
1445.8	252.695	1445.8	532.635	1445.8	196.992
1446.66	250.862	1446.66	533.42	1446.66	197.073
1447.52	251.644	1447.52	533.883	1447.52	200.69
1448.38	255.834	1448.38	533.76	1448.38	215.336
1449.24	257.042	1449.24	533.254	1449.24	210.925
1450.09	257.131	1450.09	532.536	1450.09	205.309
1450.95	257.258	1450.95	531.6	1450.95	197.784
1451.81	254.63	1451.81	530.493	1451.81	192.958
1452.67	253.191	1452.67	529.237	1452.67	192.922
1453.53	252.496	1453.53	528.196	1453.53	193.39
1454.38	255.033	1454.38	527.074	1454.38	193.753
1455.24	256.62	1455.24	525.903	1455.24	195.269
1456.1	253.739	1456.1	524.609	1456.1	196.831
1456.96	253.53	1456.96	523.087	1456.96	198.256
1457.81	253.803	1457.81	521.142	1457.81	199.445
1458.67	254.082	1458.67	519.005	1458.67	198.055
1459.53	252.875	1459.53	517.018	1459.53	195.09
1460.38	250.936	1460.38	516.764	1460.38	189.204
1461.24	248.982	1461.24	517.339	1461.24	186.464
1462.1	246.734	1462.1	519.036	1462.1	187.203
1462.96	244.46	1462.96	520.535	1462.96	187.615
1463.81	242.039	1463.81	520.405	1463.81	190.348
1464.67	241.862	1464.67	520.207	1464.67	194.634
1465.52	241.827	1465.52	520.159	1465.52	194.178
1466.38	242.251	1466.38	520.243	1466.38	194.109
1467.24	243.407	1467.24	520.402	1467.24	193.202
1468.09	243.922	1468.09	523.047	1468.09	191.989
1468.95	243.838	1468.95	527.2	1468.95	189.736
1469.81	242.303	1469.81	529.719	1469.81	187.974
1470.66	241.366	1470.66	526.98	1470.66	187.359
1471.52	240.516	1471.52	523.607	1471.52	186.723
1472.38	239.62	1472.38	521.73	1472.38	185.439
1473.23	237.842	1473.23	520.123	1473.23	184.443
1474.09	236.454	1474.09	517.666	1474.09	183.941
1474.94	235.315	1474.94	516.381	1474.94	183.669
1475.8	234.69	1475.8	517.198	1475.8	183.118
1476.65	234.026	1476.65	516.909	1476.65	182.801
1477.51	233.668	1477.51	516.529	1477.51	183.361
1478.37	233.71	1478.37	515.953	1478.37	184.588
1479.22	229.795	1479.22	516.21	1479.22	184.666
1480.08	228.764	1480.08	517.138	1480.08	183.512
1480.93	229.23	1480.93	519.344	1480.93	182.226
1481.78	229.878	1481.78	520.315	1481.78	181.065
1482.64	226.595	1482.64	519.629	1482.64	179.961
1483.5	223.439	1483.5	518.102	1483.5	179.414
1484.35	221.205	1484.35	516.204	1484.35	178.739
1485.21	219.7	1485.21	513.858	1485.21	180.256
1486.06	218.589	1486.06	511.332	1486.06	181.816
1486.91	218.495	1486.91	510.066	1486.91	181.599
1487.77	218.755	1487.77	508.062	1487.77	180.848
1488.62	219.251	1488.62	505.897	1488.62	179.818
1489.48	219.846	1489.48	504.074	1489.48	178.557
1490.33	218.889	1490.33	503.442	1490.33	177.652
1491.19	218.495	1491.19	504.411	1491.19	177.512
1492.04	218.971	1492.04	506.84	1492.04	177.972
1492.89	219.51	1492.89	509.129	1492.89	179.729
1493.75	219.907	1493.75	511.203	1493.75	181.739
1494.6	219.179	1494.6	512.969	1494.6	183.648
1495.46	218.685	1495.46	514.207	1495.46	184.571
1496.31	218.391	1496.31	514.184	1496.31	184.656
1497.16	218.495	1497.16	514.229	1497.16	184.177
1498.02	217.905	1498.02	514.392	1498.02	183.417
1498.87	217.267	1498.87	514.612	1498.87	181.66
1499.72	215.805	1499.72	514.212	1499.72	179.845
1500.58	214.671	1500.58	513.106	1500.58	178.402
1501.43	214.095	1501.43	512.68	1501.43	178.22
1502.28	213.445	1502.28	513.328	1502.28	178.833
1503.14	212.84	1503.14	511.936	1503.14	179.569
1503.99	214.683	1503.99	509.716	1503.99	180.116
1504.84	216.625	1504.84	508.191	1504.84	180.35
1505.7	217.532	1505.7	514.121	1505.7	180.707
1506.55	218.521	1506.55	519.077	1506.55	180.425
1507.4	218.609	1507.4	519.164	1507.4	180.219
1508.26	219.509	1508.26	518.613	1508.26	180.002
1509.11	221.262	1509.11	516.964	1509.11	179.588
1509.96	220.857	1509.96	517.9	1509.96	175.827
1510.81	220.657	1510.81	521.073	1510.81	175.598
1511.66	220.326	1511.66	524.937	1511.66	176.539
1512.52	220.075	1512.52	527.884	1512.52	178.242
1513.37	220.15	1513.37	529.85	1513.37	180.494
1514.22	220.232	1514.22	530.731	1514.22	181.379
1515.07	220.714	1515.07	531.834	1515.07	181.603
1515.93	215.324	1515.93	532.497	1515.93	182.296
1516.78	212.58	1516.78	532.941	1516.78	183.14
1517.63	216.36	1517.63	533.563	1517.63	183.693
1518.48	224.532	1518.48	534.283	1518.48	183.977
1519.33	227.872	1519.33	534.942	1519.33	184.309
1520.18	228.173	1520.18	535.422	1520.18	184.67
1521.04	230.249	1521.04	535.659	1521.04	185.041
1521.89	226.721	1521.89	536.722	1521.89	184.934
1522.74	224.351	1522.74	535.487	1522.74	183.65
1523.59	225.882	1523.59	532.894	1523.59	182.336
1524.44	227.185	1524.44	532.471	1524.44	181.376
1525.29	226.501	1525.29	532.863	1525.29	180.519
1526.14	220.879	1526.14	540.192	1526.14	180.268
1527	218.97	1527	540.773	1527	180.342
1527.85	229.34	1527.85	537.471	1527.85	180.941
1528.7	227.932	1528.7	536.898	1528.7	180.962
1529.55	225.344	1529.55	536.594	1529.55	181.25
1530.4	222.605	1530.4	536.249	1530.4	181.677
1531.25	220.701	1531.25	538.518	1531.25	182.268
1532.1	219.372	1532.1	542.559	1532.1	184.761
1532.95	219.529	1532.95	540.838	1532.95	185.048
1533.8	219.711	1533.8	539.167	1533.8	184.992
1534.65	219.361	1534.65	538.11	1534.65	183.776
1535.5	220.508	1535.5	537.263	1535.5	182.863
1536.35	222.658	1536.35	536.522	1536.35	181.599
1537.2	223.991	1537.2	537.801	1537.2	180.592
1538.05	225.52	1538.05	542.447	1538.05	179.075
1538.9	226.866	1538.9	545.948	1538.9	178.041
1539.75	220.917	1539.75	550.442	1539.75	177.779
1540.6	224.444	1540.6	553.762	1540.6	178.211
1541.45	228.128	1541.45	557.883	1541.45	179.502
1542.3	227.321	1542.3	558.337	1542.3	180.841
1543.15	227.493	1543.15	559.463	1543.15	182.914
1544	229.3	1544	559.982	1544	185.007
1544.85	232.578	1544.85	561.074	1544.85	186.571
1545.7	234.983	1545.7	562.706	1545.7	187.359
1546.55	237.451	1546.55	566.505	1546.55	188.072
1547.4	240.484	1547.4	571.68	1547.4	187.871
1548.24	243.9	1548.24	575.119	1548.24	188.092
1549.09	245.52	1549.09	578.898	1549.09	189.047
1549.94	246.73	1549.94	583.016	1549.94	190.831
1550.79	249.178	1550.79	587.376	1550.79	193.634
1551.64	253.909	1551.64	592.549	1551.64	199.642
1552.49	261.596	1552.49	598.378	1552.49	205.911
1553.34	269.777	1553.34	604.707	1553.34	212.066
1554.19	277.064	1554.19	610.795	1554.19	216.839
1555.03	283.081	1555.03	623.038	1555.03	219.636
1555.88	288.406	1555.88	630.972	1555.88	220.966
1556.73	289.685	1556.73	631.406	1556.73	219.239
1557.58	287.309	1557.58	629.818	1557.58	216.637
1558.43	282.64	1558.43	627.985	1558.43	214.517
1559.27	279.55	1559.27	626.155	1559.27	212.453
1560.12	280.655	1560.12	628.547	1560.12	207.386
1560.97	283.516	1560.97	632.819	1560.97	197.604
1561.82	287.613	1561.82	636.775	1561.82	202.769
1562.67	292.565	1562.67	640.758	1562.67	209.623
1563.51	295.257	1563.51	645.839	1563.51	212.648
1564.36	296.401	1564.36	651.336	1564.36	215.067
1565.21	298.332	1565.21	658.358	1565.21	217.835
1566.06	301.838	1566.06	664.928	1566.06	220.226
1566.9	306.333	1566.9	670.049	1566.9	223.1
1567.75	310.438	1567.75	673.539	1567.75	225.725
1568.6	315.151	1568.6	674.754	1568.6	227.638
1569.44	318.956	1569.44	673.077	1569.44	229.051
1570.29	322.913	1570.29	671.077	1570.29	230.467
1571.14	327.039	1571.14	671.12	1571.14	230.865
1571.98	330.643	1571.98	670.921	1571.98	228.826
1572.83	333.909	1572.83	675.404	1572.83	230.638
1573.68	336.811	1573.68	685.342	1573.68	231.525
1574.52	339.599	1574.52	696.55	1574.52	235.093
1575.37	341.628	1575.37	706.309	1575.37	238.217
1576.22	343.268	1576.22	709.723	1576.22	240.749
1577.06	343.876	1577.06	710.697	1577.06	241.577
1577.91	345.485	1577.91	713.062	1577.91	242.208
1578.76	347.572	1578.76	716.505	1578.76	238.708
1579.6	351.374	1579.6	721.493	1579.6	236.928
1580.45	356.922	1580.45	727.987	1580.45	235.917
1581.3	359.473	1581.3	735.839	1581.3	235.469
1582.14	360.98	1582.14	740.557	1582.14	235.628
1582.99	362.015	1582.99	745.584	1582.99	236.195
1583.83	362.688	1583.83	750.741	1583.83	238.467
1584.68	363.481	1584.68	755.625	1584.68	241.333
1585.52	364.183	1585.52	760.707	1585.52	244.336
1586.37	364.718	1586.37	765.148	1586.37	246.169
1587.22	363.499	1587.22	769.824	1587.22	245.707
1588.06	362.257	1588.06	782.113	1588.06	245.384
1588.91	361.485	1588.91	782.001	1588.91	245.254
1589.75	361.093	1589.75	778.778	1589.75	244.073
1590.6	361.229	1590.6	776.436	1590.6	243.007
1591.44	361.349	1591.44	775.401	1591.44	242.187
1592.29	360.784	1592.29	776.098	1592.29	243.478
1593.13	360.065	1593.13	779.579	1593.13	245.757
1593.98	359.116	1593.98	785.711	1593.98	245.941
1594.82	358.35	1594.82	792.442	1594.82	245.66
1595.67	357.927	1595.67	799.331	1595.67	245.366
1596.51	358.558	1596.51	804.609	1596.51	244.597
1597.36	358.334	1597.36	808.154	1597.36	243.662
1598.2	359.959	1598.2	813.025	1598.2	242.822
1599.04	360.844	1599.04	819.208	1599.04	241.543
1599.89	362.863	1599.89	826.314	1599.89	243.177
1600.73	371.047	1600.73	834.166	1600.73	245.74
1601.58	377.36	1601.58	842.355	1601.58	248.834
1602.42	381.926	1602.42	850.775	1602.42	251.826
1603.26	386.328	1603.26	861.12	1603.26	254.562
1604.11	388.09	1604.11	869.509	1604.11	256.402
1604.95	389.106	1604.95	874.453	1604.95	257.552
1605.8	389.502	1605.8	876.183	1605.8	258.081
1606.64	389.352	1606.64	877.407	1606.64	258.763
1607.48	389.089	1607.48	878.062	1607.48	258.257
1608.33	391.267	1608.33	875.739	1608.33	257.69
1609.17	393.565	1609.17	886.447	1609.17	260.014
1610.01	393.696	1610.01	902.907	1610.01	259.888
1610.86	392.718	1610.86	906.463	1610.86	256.116
1611.7	391.769	1611.7	908.4	1611.7	253.788
1612.54	390.598	1612.54	883.172	1612.54	253.559
1613.39	387.886	1613.39	896.769	1613.39	254.147
1614.23	388.876	1614.23	921.282	1614.23	255.909
1615.07	390.572	1615.07	936.124	1615.07	257.24
1615.91	392.153	1615.91	944.07	1615.91	257.64
1616.76	394.044	1616.76	947.258	1616.76	258.027
1617.6	392.266	1617.6	948.805	1617.6	259.09
1618.44	390.364	1618.44	949.178	1618.44	258.441
1619.29	388.859	1619.29	949.878	1619.29	257.286
1620.13	387.689	1620.13	951.393	1620.13	257.688
1620.97	387.229	1620.97	953.775	1620.97	258.903
1621.81	386.067	1621.81	956.977	1621.81	258.979
1622.65	382.706	1622.65	961.097	1622.65	258.256
1623.5	385.217	1623.5	965.849	1623.5	257.181
1624.34	383.663	1624.34	971.972	1624.34	255.964
1625.18	380.576	1625.18	978.864	1625.18	255.033
1626.02	376.025	1626.02	980.882	1626.02	254.575
1626.86	372.982	1626.86	981.503	1626.86	253.841
1627.71	368.009	1627.71	982.844	1627.71	251.803
1628.55	363.361	1628.55	985.222	1628.55	252.624
1629.39	359.632	1629.39	988.541	1629.39	252.201
1630.23	357.177	1630.23	995.466	1630.23	251.026
1631.07	355.809	1631.07	997.714	1631.07	250.332
1631.91	355.542	1631.91	998.97	1631.91	249.18
1632.75	356.382	1632.75	998.821	1632.75	247.616
1633.6	356.755	1633.6	996.291	1633.6	245.261
1634.44	353.925	1634.44	994.184	1634.44	243.59
1635.28	352.65	1635.28	992.052	1635.28	242.634
1636.12	352.175	1636.12	988.693	1636.12	241.523
1636.96	351.199	1636.96	989.351	1636.96	240.476
1637.8	348.865	1637.8	989.175	1637.8	238.902
1638.64	347.669	1638.64	992.699	1638.64	236.892
1639.48	345.15	1639.48	993.717	1639.48	234.607
1640.32	341.083	1640.32	992.078	1640.32	232.911
1641.16	335.474	1641.16	990.393	1641.16	231.954
1642	331.702	1642	988.348	1642	230.594
1642.84	330.006	1642.84	986.344	1642.84	229.452
1643.68	328.214	1643.68	981.151	1643.68	228.579
1644.53	327.572	1644.53	973.151	1644.53	227.807
1645.36	324.044	1645.36	962.68	1645.36	227.647
1646.2	321.549	1646.2	958.567	1646.2	227.129
1647.04	319.548	1647.04	956.38	1647.04	226.423
1647.89	317.563	1647.89	955.767	1647.89	226.054
1648.73	315.531	1648.73	955.351	1648.73	225.742
1649.56	312.563	1649.56	952.627	1649.56	224.358
1650.4	309.734	1650.4	953.241	1650.4	223.28
1651.24	307.524	1651.24	952.774	1651.24	222.52
1652.08	306.177	1652.08	949.539	1652.08	221.635
1652.92	306.53	1652.92	944.27	1652.92	220.735
1653.76	303.753	1653.76	938.672	1653.76	220.328
1654.6	301.48	1654.6	931.759	1654.6	220.665
1655.44	299.288	1655.44	919.771	1655.44	219.813
1656.28	297.18	1656.28	928.283	1656.28	218.393
1657.12	295.364	1657.12	929.222	1657.12	217.632
1657.96	293.472	1657.96	923.04	1657.96	217.255
1658.8	291.939	1658.8	913.842	1658.8	217.458
1659.64	290.665	1659.64	904.649	1659.64	218.047
1660.47	285.522	1660.47	896.027	1660.47	218.116
1661.31	273.266	1661.31	890.932	1661.31	215.961
1662.15	274.761	1662.15	889.683	1662.15	214.035
1662.99	278.585	1662.99	891.373	1662.99	212.616
1663.83	278.62	1663.83	889.72	1663.83	210.882
1664.67	276.775	1664.67	885.935	1664.67	210.029
1665.5	274.981	1665.5	881.139	1665.5	210.188
1666.34	274.212	1666.34	875.117	1666.34	214.139
1667.18	274.069	1667.18	868.92	1667.18	214.841
1668.02	274.129	1668.02	862.922	1668.02	214.114
1668.86	274.1	1668.86	856.475	1668.86	213.643
1669.7	272.156	1669.7	849.576	1669.7	207.536
1670.53	266.722	1670.53	843.89	1670.53	203.522
1671.37	263.936	1671.37	837.748	1671.37	201.025
1672.21	263.181	1672.21	831.922	1672.21	199.683
1673.05	262.121	1673.05	826.344	1673.05	199.164
1673.88	261.137	1673.88	820.774	1673.88	198.66
1674.72	255.537	1674.72	815.166	1674.72	198.98
1675.56	248.222	1675.56	808.978	1675.56	198.722
1676.4	248.937	1676.4	799.688	1676.4	197.555
1677.23	247.494	1677.23	786.764	1677.23	196.1
1678.07	246.4	1678.07	772.026	1678.07	195.23
1678.91	242.345	1678.91	760.868	1678.91	194.465
1679.74	237.871	1679.74	757.518	1679.74	193.933
1680.58	233.284	1680.58	755.387	1680.58	192.294
1681.42	228.404	1681.42	752.605	1681.42	189.524
1682.26	224.386	1682.26	746.788	1682.26	186.879
1683.09	221.311	1683.09	737.207	1683.09	184.922
1683.93	219.818	1683.93	727.255	1683.93	184.134
1684.76	218.745	1684.76	718.494	1684.76	183.932
1685.6	218.32	1685.6	710.404	1685.6	184.176
1686.44	217.985	1686.44	702.747	1686.44	182.685
1687.27	217.286	1687.27	696.571	1687.27	180.825
1688.11	215.69	1688.11	691.723	1688.11	180.062
1688.94	213.357	1688.94	687.203	1688.94	179.435
1689.78	210.954	1689.78	682.83	1689.78	179.683
1690.62	207.98	1690.62	679.375	1690.62	179.367
1691.45	204.295	1691.45	672.579	1691.45	178.365
1692.29	200.305	1692.29	663.487	1692.29	174.163
1693.13	197.258	1693.13	655.19	1693.13	171.867
1693.96	194.746	1693.96	644.798	1693.96	170.974
1694.8	192.567	1694.8	633.024	1694.8	169.762
1695.63	190.547	1695.63	625.604	1695.63	169.637
1696.47	189.242	1696.47	619.82	1696.47	168.55
1697.3	186.803	1697.3	614.698	1697.3	166.268
1698.14	183.448	1698.14	609.467	1698.14	164.64
1698.97	179.516	1698.97	604.208	1698.97	165.097
1699.81	175.368	1699.81	598.752	1699.81	165.658
1700.64	174.029	1700.64	592.518	1700.64	164.485
1701.48	172.309	1701.48	584.533	1701.48	162.916
1702.31	173.37	1702.31	578.703	1702.31	161.536
1703.15	171.35	1703.15	573.71	1703.15	160.334
1703.98	170.21	1703.98	569.621	1703.98	159.57
1704.82	168.636	1704.82	568.052	1704.82	159.39
1705.65	166.48	1705.65	563.015	1705.65	159.669
1706.49	163.193	1706.49	559.334	1706.49	159.946
1707.32	160.869	1707.32	554.028	1707.32	160.23
1708.16	159.9	1708.16	553.685	1708.16	159.719
1708.99	159.304	1708.99	549.754	1708.99	159.259
1709.82	158.815	1709.82	543.904	1709.82	158.961
1710.66	158.356	1710.66	537.498	1710.66	158.784
1711.49	158.032	1711.49	530.924	1711.49	158.653
1712.33	158.172	1712.33	522.428	1712.33	158.523
1713.16	158.257	1713.16	514.65	1713.16	157.992
1713.99	158.384	1713.99	512.122	1713.99	156.343
1714.83	158.353	1714.83	510.775	1714.83	154.872
1715.66	157.897	1715.66	509.344	1715.66	154.034
1716.5	157.482	1716.5	507.717	1716.5	153.602
1717.33	158.252	1717.33	504.232	1717.33	155.078
1718.16	159.392	1718.16	500.669	1718.16	156.357
1719	160.147	1719	495.568	1719	157.173
1719.83	158.349	1719.83	493.762	1719.83	157.761
1720.66	156.263	1720.66	491.878	1720.66	156.376
1721.5	154.207	1721.5	488.32	1721.5	153.493
1722.33	152.007	1722.33	484.243	1722.33	152.755
1723.16	150.66	1723.16	480.264	1723.16	153.352
1723.99	152.186	1723.99	477.367	1723.99	155.352
1724.83	152.813	1724.83	474.718	1724.83	158.335
1725.66	154.215	1725.66	479.632	1725.66	159.77
1726.49	155.369	1726.49	469.363	1726.49	159.009
1727.33	155.309	1727.33	458.745	1727.33	156.588
1728.16	154.365	1728.16	455.845	1728.16	154.341
1728.99	152.373	1728.99	454.357	1728.99	152.542
1729.82	149.672	1729.82	453.931	1729.82	151.257
1730.65	148.136	1730.65	453.83	1730.65	151.541
1731.49	147.843	1731.49	453.54	1731.49	152.245
1732.32	148.294	1732.32	453.084	1732.32	152.332
1733.15	149.067	1733.15	452.473	1733.15	152.68
1733.98	149.13	1733.98	453.056	1733.98	151.852
1734.81	146.366	1734.81	453.87	1734.81	151.087
1735.65	143.781	1735.65	451.945	1735.65	151.649
1736.48	144.337	1736.48	448.709	1736.48	153.945
1737.31	144.836	1737.31	445.32	1737.31	156.767
1738.14	146.628	1738.14	443.674	1738.14	156.786
1738.97	147.426	1738.97	442.426	1738.97	156.565
1739.81	146.815	1739.81	441.913	1739.81	155.908
1740.64	146.861	1740.64	441.241	1740.64	154.753
1741.47	146.566	1741.47	440.797	1741.47	153.082
1742.3	146.416	1742.3	440.227	1742.3	153.487
1743.13	146.102	1743.13	439.395	1743.13	155.173
1743.96	145.832	1743.96	438.516	1743.96	154.459
1744.79	146.674	1744.79	437.561	1744.79	153.48
1745.62	146.051	1745.62	436.742	1745.62	152.626
1746.45	145.269	1746.45	435.822	1746.45	151.61
1747.28	144.433	1747.28	434.482	1747.28	150.635
1748.12	143.178	1748.12	432.232	1748.12	149.855
1748.95	142.32	1748.95	430.525	1748.95	150.164
1749.78	142.925	1749.78	430.537	1749.78	149.667
1750.61	143.603	1750.61	429.898	1750.61	152.059
1751.44	143.981	1751.44	430.257	1751.44	153.671
1752.27	143.95	1752.27	432.177	1752.27	150.534
1753.1	143.928	1753.1	432.693	1753.1	149.357
1753.93	143.7	1753.93	431.56	1753.93	150.215
1754.76	143.744	1754.76	430.8	1754.76	151.979
1755.59	143.201	1755.59	430.475	1755.59	152.418
1756.42	143.16	1756.42	429.299	1756.42	152.742
1757.25	142.637	1757.25	427.987	1757.25	151.829
1758.08	141.601	1758.08	429.98	1758.08	151.451
1758.91	141.277	1758.91	428.465	1758.91	150.761
1759.74	141.19	1759.74	427.114	1759.74	151.9
1760.57	141.463	1760.57	424.314	1760.57	151.747
1761.4	141.983	1761.4	420.833	1761.4	150.987
1762.23	142.647	1762.23	418.093	1762.23	149.9
1763.06	142.812	1763.06	415.511	1763.06	149.188
1763.89	142.659	1763.89	414.307	1763.89	149.207
1764.71	142.27	1764.71	414.022	1764.71	149.699
1765.54	141.756	1765.54	412.268	1765.54	150.651
1766.37	141.384	1766.37	409.31	1766.37	151.261
1767.2	141.192	1767.2	406.105	1767.2	151.606
1768.03	140.749	1768.03	402.934	1768.03	151.925
1768.86	140.983	1768.86	399.523	1768.86	151.545
1769.69	141.437	1769.69	396.515	1769.69	151.183
1770.52	142.027	1770.52	393.147	1770.52	150.782
1771.34	142.268	1771.34	390.724	1771.34	150.656
1772.17	142.544	1772.17	389.816	1772.17	151.143
1773	143.094	1773	390.134	1773	152.234
1773.83	143.779	1773.83	388.922	1773.83	152.746
1774.66	144.447	1774.66	387.267	1774.66	152.699
1775.49	145.128	1775.49	385.988	1775.49	152.253
1776.32	145.656	1776.32	384.442	1776.32	151.939
1777.14	147.198	1777.14	383.681	1777.14	152.003
1777.97	148.105	1777.97	383.086	1777.97	152.214
1778.8	148.491	1778.8	381.513	1778.8	152.461
1779.63	148.375	1779.63	379.698	1779.63	152.579
1780.45	148.091	1780.45	378.381	1780.45	152.469
1781.28	146.979	1781.28	377.191	1781.28	152.413
1782.11	144.652	1782.11	376.637	1782.11	152.051
1782.94	145.637	1782.94	373.05	1782.94	152.203
1783.77	145.456	1783.77	371.41	1783.77	152.275
1784.59	144.871	1784.59	369.802	1784.59	152.136
1785.42	143.762	1785.42	371.48	1785.42	151.999
1786.25	142.674	1786.25	373.981	1786.25	152.058
1787.07	141.592	1787.07	375.448	1787.07	152.538
1787.9	139.673	1787.9	376.087	1787.9	152.886
1788.73	140.31	1788.73	376.128	1788.73	153.213
1789.56	142.049	1789.56	375.054	1789.56	153.64
1790.38	144.347	1790.38	372.574	1790.38	152.999
1791.21	146.993	1791.21	370.035	1791.21	156.034
1792.03	148.232	1792.03	367.597	1792.03	156.163
1792.86	148.143	1792.86	364.237	1792.86	155.874
1793.69	147.625	1793.69	360.927	1793.69	155.312
1794.51	147.02	1794.51	359.527	1794.51	154.486
1795.34	146.559	1795.34	361.903	1795.34	155.033
1796.17	146.319	1796.17	365.017	1796.17	154.857
1796.99	146.035	1796.99	367.333	1796.99	154.534
1797.82	145.744	1797.82	368.122	1797.82	154.283
1798.65	145.779	1798.65	369.118	1798.65	154.179
1799.47	145.33	1799.47	368.536	1799.47	154.145
1800.3	145.885	1800.3	365.725	1800.3	154.176
1801.12	146.94	1801.12	363.588	1801.12	153.516
1801.95	146.821	1801.95	361.948	1801.95	151.971
1802.77	146.187	1802.77	361.002	1802.77	150.286
1803.6	145.205	1803.6	361.297	1803.6	150.417
1804.43	144.124	1804.43	361.527	1804.43	151.358
1804.48	144.047	1804.48	361.585	1804.48	151.399
1805.32	142.99	1805.32	361.393	1805.32	152.105
1806.15	141.669	1806.15	360.754	1806.15	152.899
1806.98	140.055	1806.98	359.505	1806.98	154.268
1807.81	138.93	1807.81	357.714	1807.81	153
1808.65	138.225	1808.65	354.675	1808.65	151.796
1809.48	137.994	1809.48	353.405	1809.48	150.823
1810.31	138.197	1810.31	353.237	1810.31	148.515
1811.14	138.805	1811.14	352.514	1811.14	147.282
1811.97	139.3	1811.97	350.891	1811.97	146.332
1812.81	139.539	1812.81	349.199	1812.81	146.714
1813.64	139.472	1813.64	347.612	1813.64	148.31
1814.47	138.595	1814.47	346.789	1814.47	150.049
1815.3	137.824	1815.3	345.383	1815.3	152.077
1816.13	136.291	1816.13	344.803	1816.13	152.775
1816.97	134.892	1816.97	347.068	1816.97	152.53
1817.8	134.156	1817.8	346.388	1817.8	153.286
1818.63	134.111	1818.63	348.847	1818.63	151.819
1819.46	134.687	1819.46	350.893	1819.46	150.863
1820.29	135.923	1820.29	351.875	1820.29	149.996
1821.12	135.324	1821.12	349.191	1821.12	148.874
1821.96	135.013	1821.96	346.268	1821.96	147.969
1822.79	134.662	1822.79	343.503	1822.79	147.46
1823.62	134.796	1823.62	341.17	1823.62	148.287
1824.45	132.822	1824.45	339.087	1824.45	149.343
1825.28	133.707	1825.28	338.071	1825.28	150.061
1826.11	134.872	1826.11	337.471	1826.11	150.038
1826.94	135.486	1826.94	337.326	1826.94	149.678
1827.77	136.613	1827.77	338.1	1827.77	149.146
1828.6	137.052	1828.6	338.986	1828.6	149.09
1829.43	136.885	1829.43	339.381	1829.43	148.948
1830.26	136.481	1830.26	337.323	1830.26	149.201
1831.09	135.91	1831.09	326.334	1831.09	148.997
1831.93	134.849	1831.93	341.518	1831.93	148.584
1832.76	132.974	1832.76	340.939	1832.76	149.216
1833.59	131.98	1833.59	338.592	1833.59	150.242
1834.42	133.234	1834.42	336.614	1834.42	150.78
1835.25	133.686	1835.25	334.646	1835.25	151.341
1836.08	133.87	1836.08	332.907	1836.08	151.962
1836.91	134.078	1836.91	332.062	1836.91	152.074
1837.74	133.537	1837.74	332.313	1837.74	151.526
1838.57	130.994	1838.57	332.539	1838.57	150.489
1839.4	127.72	1839.4	333.714	1839.4	150.012
1840.22	127.121	1840.22	335.419	1840.22	150.124
1841.05	129.972	1841.05	335.178	1841.05	149.403
1841.88	132.363	1841.88	335.961	1841.88	142.563
1842.71	133.956	1842.71	337.215	1842.71	137.176
1843.54	135.209	1843.54	338.85	1843.54	140.526
1844.37	135.508	1844.37	340.528	1844.37	148.299
1845.2	135.25	1845.2	340.563	1845.2	151.563
1846.03	134.677	1846.03	340.557	1846.03	150.585
1846.86	134.207	1846.86	338.369	1846.86	149.592
[truncated: 3,223 more rows]

## Sheet: Figure1b
Raman Shift	Intensity	Raman Shift	Intensity
cm-1	arbitrary units	cm-1	arbitrary units
	Host quartz, 405 nm		Supercritical fluid, 405 nm
50.5189	39.4776	50.5189	54.7091
51.5	39.5497	51.5	50.6054
52.4809	41.1504	52.4809	53.8437
53.4618	42.4891	53.4618	53.1572
54.4426	43.5504	54.4426	52.542
55.4252	43.7309	55.4252	51.686
56.4059	43.8862	56.4059	50.8911
57.3864	44.2811	57.3864	50.2306
58.3669	44.8906	58.3669	49.7392
59.3473	44.9844	59.3473	49.3135
60.3277	44.2399	60.3277	48.2451
61.3079	43.3257	61.3079	47.1614
62.2881	42.5051	62.2881	46.3154
63.2682	42.3375	63.2682	45.7037
64.2501	42.5924	64.2501	45.4307
65.23	42.8479	65.23	45.3771
66.2099	43.0458	66.2099	45.6764
67.1897	43.2242	67.1897	46.6
68.1694	43.391	68.1694	47.4101
69.149	43.4964	69.149	47.5629
70.1286	43.5191	70.1286	47.2849
71.1081	43.4816	71.1081	47.246
72.0875	43.8122	72.0875	47.4393
73.0668	43.8412	73.0668	48.0161
74.0461	43.9997	74.0461	48.7323
75.0252	44.5884	75.0252	49.449
76.0043	45.5319	76.0043	49.3712
76.9833	46.6545	76.9833	48.8717
77.9623	47.1142	77.9623	48.8798
78.9411	47.5958	78.9411	48.0737
79.9199	48.1074	79.9199	47.8533
80.8967	48.6482	80.8967	49.9872
81.8754	49.3757	81.8754	49.7831
82.8539	49.8251	82.8539	48.3423
83.8324	50.1926	83.8324	48.6159
84.8108	51.1232	84.8108	50.0487
85.7891	51.9654	85.7891	51.9214
86.7673	53.2159	86.7673	53.8888
87.7455	55.2434	87.7455	54.9352
88.7235	57.7977	88.7235	55.9573
89.6997	60.9382	89.6997	56.2259
90.6776	64.5875	90.6776	57.4722
91.6555	69.3507	91.6555	59.551
92.6332	74.3846	92.6332	62.3838
93.6109	78.7843	93.6109	65.928
94.5885	84.0206	94.5885	70.0536
95.5642	90.5081	95.5642	74.7039
96.5417	98.6659	96.5417	79.85
97.5191	108.296	97.5191	85.5453
98.4964	119.882	98.4964	91.7729
99.4736	133.014	99.4736	98.463
100.449	147.984	100.449	105.787
101.426	164.054	101.426	115.833
102.403	182.248	102.403	126.118
103.38	200.436	103.38	137.885
104.355	219.523	104.355	152.179
105.332	242.224	105.332	170.657
106.308	271.621	106.308	189.4
107.285	309.381	107.285	214.834
108.26	358.555	108.26	244.413
109.236	424.246	109.236	281.798
110.212	505.519	110.212	330.614
111.187	589.965	111.187	392.275
112.163	720.531	112.163	469.221
113.139	829.948	113.139	554.143
114.113	1050.07	114.113	652.844
115.089	1260.02	115.089	773.148
116.065	1558.81	116.065	939.977
117.039	1948.14	117.039	1185.44
118.015	2399.34	118.015	1502.88
118.989	3013.91	118.989	1895.34
119.964	3776	119.964	2364.26
120.94	4709.97	120.94	2936.05
121.914	5771.83	121.914	3606.74
122.889	7062.47	122.889	4385.62
123.862	8625.23	123.862	5270.23
124.838	10317.2	124.838	6393.3
125.813	12115.6	125.813	7616.52
126.786	13985.6	126.786	8779
127.761	15779.6	127.761	9809.11
128.734	17267.3	128.734	10695.3
129.709	18585	129.709	11445
130.682	19482.6	130.682	12041.7
131.656	20135.9	131.656	12521.9
132.629	20581.4	132.629	12789.7
133.604	20906.4	133.604	12950.7
134.576	21045.3	134.576	13016.2
135.551	20946.1	135.551	12969.9
136.523	20805.8	136.523	12889.5
137.497	20604.4	137.497	12798.9
138.47	20389.6	138.47	12704.8
139.442	20133.3	139.442	12607.1
140.416	19934.3	140.416	12503.7
141.388	19726.9	141.388	12393.9
142.362	19548.5	142.362	12276.9
143.334	19350.2	143.334	12152.8
144.307	19155.8	144.307	12022.6
145.279	18961	145.279	11881.2
146.251	18754.5	146.251	11728.2
147.224	18531.9	147.224	11569.7
148.196	18295.2	148.196	11406
149.167	18040.1	149.167	11245.3
150.14	17784	150.14	11112
151.111	17550.1	151.111	10986.3
152.083	17333.8	152.083	10856.8
153.056	17123.5	153.056	10771.4
154.027	16995.9	154.027	10717.3
154.998	16931	154.998	10677.2
155.97	16896.5	155.97	10648.5
156.941	16889.3	156.941	10632.9
157.912	16915.4	157.912	10631
158.885	16982	158.885	10643.7
159.855	17072.2	159.855	10699.2
160.826	17219.9	160.826	10793.1
161.796	17416.6	161.796	10891.9
162.768	17665.4	162.768	11102
163.739	18050.3	163.739	11373.7
164.709	18488.3	164.709	11702.3
165.679	19046.7	165.679	12055.5
166.649	19665.4	166.649	12463.7
167.621	20362.3	167.621	12837.1
168.591	21093.4	168.591	13157.7
169.561	21613.9	169.561	13416.4
170.53	21910.8	170.53	13602.5
171.5	22058	171.5	13729.8
172.471	22037.5	172.471	13792.7
173.441	21932.8	173.441	13755.9
174.41	21801.6	174.41	13652.6
175.38	21553.7	175.38	13485.2
176.349	21250.1	176.349	13290.9
177.318	20917.5	177.318	13108.4
178.287	20616.2	178.287	12929.1
179.256	20325.1	179.256	12754.5
180.227	20034.8	180.227	12585.8
181.196	19779.1	181.196	12424.9
182.165	19700.5	182.165	12271.4
183.134	19510.9	183.134	12126.6
184.102	19316.1	184.102	11989.1
185.071	19092.6	185.071	11861.7
186.04	18819	186.04	11736.6
187.008	18572.3	187.008	11609.7
187.976	18371.8	187.976	11514.9
188.945	18180.6	188.945	11421.5
189.913	17987.3	189.913	11299.4
190.881	17790.5	190.881	11152.2
191.849	17588.8	191.849	10982.3
192.817	17381.1	192.817	10836.7
193.785	17169	193.785	10738.1
194.753	16943.9	194.753	10637
195.721	16720.8	195.721	10534.9
196.688	16509.1	196.688	10432.5
197.656	16314.7	197.656	10329
198.623	16132.6	198.623	10201.3
199.591	15960.2	199.591	10078.5
200.558	15797.3	200.558	9964.78
201.526	15644.9	201.526	9851.14
202.491	15495.6	202.491	9766.15
203.458	15369.9	203.458	9691.8
204.425	15255.4	204.425	9609.96
205.392	15141.6	205.392	9508.39
206.359	14989.3	206.359	9406.28
207.326	14815.8	207.326	9286.39
208.293	14635.3	208.293	9176.73
209.258	14474.7	209.258	9077.96
210.224	14339.9	210.224	8985.15
211.191	14230	211.191	8915.81
212.157	14115.3	212.157	8856.57
213.124	13983.5	213.124	8793.97
214.09	13852.6	214.09	8728.03
215.054	13721.4	215.054	8656.53
216.02	13588.4	216.02	8581.13
216.987	13437.1	216.987	8504.15
217.953	13265.9	217.953	8423.78
218.917	13133.7	218.917	8337.24
219.882	13026.4	219.882	8246.58
220.848	12924.6	220.848	8162.96
221.814	12805.3	221.814	8104.47
222.778	12660.7	222.778	8042.06
223.743	12514.9	223.743	7989.78
224.709	12360.2	224.709	7922.97
225.674	12191.7	225.674	7835.29
226.638	12025.3	226.638	7734.47
227.603	11863	227.603	7626.42
228.568	11712.8	228.568	7509.39
229.531	11565.5	229.531	7391.86
230.496	11414.6	230.496	7297.1
231.461	11261.8	231.461	7205.27
232.424	11108.4	232.424	7114.18
233.389	10952.5	233.389	7024
234.354	10792.5	234.354	6934.12
235.317	10607.5	235.317	6844.79
236.281	10430.2	236.281	6753.62
237.244	10254.4	237.244	6662.05
238.208	10102.4	238.208	6580.32
239.173	9955.34	239.173	6485.92
240.135	9814.92	240.135	6385.79
241.099	9675.64	241.099	6274.02
242.061	9531.88	242.061	6169.77
243.025	9395.18	243.025	6076.23
243.988	9243.88	243.988	6008.52
244.951	9075.94	244.951	5958.72
245.913	8899.85	245.913	5893.16
246.877	8731.03	246.877	5822.07
247.839	8602.64	247.839	5747.8
248.803	8489.76	248.803	5657.31
249.764	8380.3	249.764	5561.37
250.728	8255.76	250.728	5453.4
251.689	8137.01	251.689	5361.49
252.652	8022.54	252.652	5277.94
253.614	7908.04	253.614	5220.85
254.577	7788.8	254.577	5165.86
255.538	7673.01	255.538	5111.78
256.501	7562.2	256.501	5065.94
257.462	7455.34	257.462	5008.65
258.423	7351.79	258.423	4944.18
259.386	7250.74	259.386	4871.6
260.347	7152.33	260.347	4795.63
261.309	7047.48	261.309	4731.41
262.27	6949.49	262.27	4681.07
263.231	6857.87	263.231	4633.76
264.193	6769.02	264.193	4590.38
265.153	6675.28	265.153	4537.28
266.114	6584.63	266.114	4486.04
267.076	6497.7	267.076	4439.44
268.036	6414.66	268.036	4382.93
268.996	6334.98	268.996	4320.12
269.958	6258.96	269.958	4249.7
270.918	6186.38	270.918	4198.4
271.878	6117.42	271.878	4154.67
272.84	6052.19	272.84	4114.56
273.8	5990.65	273.8	4077.91
274.759	5931.33	274.759	4041.98
275.719	5875.87	275.719	4007.26
276.68	5823.53	276.68	3973.23
277.64	5760.32	277.64	3942.28
278.599	5701.44	278.599	3920.08
279.559	5638.84	279.559	3883.23
280.52	5583.54	280.52	3839.82
281.479	5534.75	281.479	3794.92
282.438	5492.77	282.438	3765.16
283.397	5457.77	283.397	3747.49
284.356	5429.3	284.356	3733.78
285.317	5402.03	285.317	3718.43
286.275	5365	286.275	3703.1
287.234	5310.03	287.234	3687.85
288.193	5269.45	288.193	3672.54
289.151	5241.66	289.151	3653.28
290.11	5214.75	290.11	3633.33
291.07	5205.61	291.07	3612.01
292.029	5168.12	292.029	3591.72
292.987	5104.35	292.987	3572.68
293.945	5054.17	293.945	3556.61
294.903	5012.33	294.903	3541.95
295.861	4966.42	295.861	3527.75
296.819	4983.65	296.819	3518.74
297.777	4966.17	297.777	3504.03
298.735	4946.38	298.735	3481.23
299.693	4925.48	299.693	3460.09
300.65	4902.03	300.65	3426.65
301.608	4850.05	301.608	3414.52
302.565	4795.2	302.565	3391.19
303.523	4744.21	303.523	3361.8
304.48	4698.52	304.48	3355.73
305.438	4655.42	305.438	3342.05
306.395	4616.13	306.395	3332.05
307.352	4580.26	307.352	3299.59
308.309	4545.61	308.309	3265.23
309.266	4520.19	309.266	3240.51
310.223	4497.21	310.223	3213.37
311.18	4473.19	311.18	3188.94
312.137	4448.07	312.137	3165.91
313.093	4420.13	313.093	3145.8
314.05	4391.77	314.05	3127.4
315.006	4362.13	315.006	3109.08
315.963	4331.48	315.963	3090.41
316.919	4299.9	316.919	3070.33
317.876	4266.73	317.876	3048.03
318.832	4223.06	318.832	3027.05
319.786	4199.83	319.786	3006.95
320.742	4166.59	320.742	2987.21
321.698	4149.37	321.698	2969.39
322.654	4143.25	322.654	2954.05
323.61	4135.47	323.61	2941.31
324.566	4135.15	324.566	2929.41
325.52	4120.3	325.52	2918.32
326.475	4104	326.475	2907.25
327.431	4074.24	327.431	2896.51
328.387	4040.55	328.387	2888.27
329.342	4020.29	329.342	2882.8
330.296	3996.25	330.296	2875.5
331.251	3986.6	331.251	2868.64
332.206	3987.35	332.206	2861.19
333.161	3982.85	333.161	2854.72
334.114	3966.61	334.114	2850.8
335.069	3954.5	335.069	2831.75
336.024	3944.41	336.024	2818.95
336.979	3938.97	336.979	2818.77
337.932	3931.06	337.932	2839.63
338.887	3918.23	338.887	2846.84
339.841	3903.74	339.841	2837.82
340.794	3891.49	340.794	2830.08
341.748	3881.12	341.748	2823.14
342.703	3866.18	342.703	2817.33
343.655	3862.71	343.655	2812.01
344.609	3872.66	344.609	2807.29
345.564	3893.93	345.564	2803.12
346.516	3902.47	346.516	2800.63
347.47	3905.66	347.47	2797.52
348.424	3910.62	348.424	2789.69
349.376	3917.4	349.376	2783.43
350.33	3926.5	350.33	2780.65
351.282	3926.83	351.282	2782.77
352.235	3926.77	352.235	2788.2
353.189	3936.11	353.189	2795.85
354.14	3955.08	354.14	2809.09
355.094	3973.22	355.094	2830.94
356.045	3993.6	356.045	2852.81
356.999	4015.59	356.999	2873.12
357.95	4038.39	357.95	2882.02
358.903	4061.25	358.903	2890.81
359.854	4084.92	359.854	2900.35
360.807	4105.52	360.807	2911.44
361.758	4129.21	361.758	2925.39
362.711	4156.12	362.711	2939.3
363.662	4181.41	363.662	2960.07
364.615	4199.22	364.615	2973.64
365.565	4215.78	365.565	2986.69
366.518	4228.42	366.518	2999.95
367.469	4257.9	367.469	3010.68
368.421	4295.98	368.421	3024.96
369.371	4337.42	369.371	3048.2
370.322	4381.24	370.322	3080.51
371.274	4424.69	371.274	3109.61
372.224	4466.3	372.224	3140.9
373.176	4508.56	373.176	3168.05
374.126	4555.29	374.126	3195.51
375.076	4612.01	375.076	3224
376.028	4671.81	376.028	3252.39
376.978	4731.82	376.978	3279.89
377.928	4797.9	377.928	3317.4
378.879	4870.47	378.879	3361.2
379.829	4948.65	379.829	3412.08
380.779	5032.48	380.779	3468.73
381.73	5111.5	381.73	3526.4
382.679	5200.23	382.679	3579.36
383.629	5298.61	383.629	3640.55
384.58	5406.58	384.58	3693.87
385.529	5525.16	385.529	3751.12
386.478	5638.3	386.478	3819.67
387.427	5748.83	387.427	3888.42
388.378	5883.57	388.378	3970.56
389.327	6028.13	389.327	4055.47
390.276	6172.99	390.276	4148.38
391.225	6328.42	391.225	4250.21
392.175	6489.85	392.175	4336.86
393.124	6635.98	393.124	4431.24
394.072	6775.48	394.072	4516.24
395.021	6902.13	395.021	4604.58
395.969	7038.52	395.969	4694.79
396.918	7153.57	396.918	4793.87
397.868	7306.95	397.868	4890.61
398.816	7472.25	398.816	4958.78
399.764	7652.12	399.764	5030.93
400.712	7786.84	400.712	5108.09
401.66	7912.39	401.66	5189.81
402.608	8044.27	402.608	5276.53
403.556	8188.39	403.556	5367.77
404.505	8344.06	404.505	5463.12
405.453	8512.04	405.453	5562.77
406.4	8693.07	406.4	5668.09
407.348	8885.03	407.348	5778.47
408.295	9089.62	408.295	5882.74
409.243	9306.68	409.243	5998.74
410.19	9549.53	410.19	6139.03
411.137	9826.33	411.137	6305.86
412.084	10132.3	412.084	6489.73
413.031	10465.6	413.031	6692.71
413.978	10831.1	413.978	6915.5
414.925	11226.4	414.925	7156.98
415.872	11625.5	415.872	7417.22
416.819	12047.3	416.819	7697.78
417.766	12548	417.766	7998.7
418.712	13084.3	418.712	8320.33
419.659	13665.8	419.659	8662.39
420.605	14266.7	420.605	9028.02
421.552	14880	421.552	9416.96
422.498	15446	422.498	9824.8
423.444	16241.1	423.444	10256.2
424.391	17261.5	424.391	10718.6
425.337	18121.5	425.337	11223.6
426.283	18988.3	426.283	11756.1
427.227	19897.2	427.227	12336.7
428.173	20842.4	428.173	12956.2
429.119	21886.4	429.119	13619.1
430.064	23029	430.064	14327.2
431.01	24264.9	431.01	15054.4
431.956	25560.2	431.956	15821.9
432.901	26951.6	432.901	16627.4
433.845	28384.5	433.845	17447.1
434.79	29855.3	434.79	18286.6
435.735	31359.4	435.735	19147.4
436.681	32878.7	436.681	20036.9
437.626	34419.6	437.626	20987.2
438.571	35978.5	438.571	21946.9
439.514	37561.8	439.514	22939.1
440.459	39173.3	440.459	23931.6
441.404	40807.5	441.404	24922.9
442.349	42478	442.349	25911.8
443.292	44184.7	443.292	26897.2
444.236	45930	444.236	27881.1
445.181	47685.8	445.181	28847.8
446.125	49408.9	446.125	29827.5
447.068	51039.4	447.068	30818.5
448.012	52588.3	448.012	31762.7
448.957	54024.7	448.957	32618.9
449.899	55336.8	449.899	33414.2
450.843	56557.7	450.843	34120.2
451.787	57631.3	451.787	34727
452.729	58561.8	452.729	35237.1
453.673	59328.3	453.673	35641.5
454.617	59916.7	454.617	35948.2
455.559	60327.1	455.559	36155.9
456.503	60554.5	456.503	36265.7
457.444	60617.7	457.444	36299.7
458.388	60382.3	458.388	36205.8
459.331	59870.6	459.331	35862.6
460.273	59135.5	460.273	35396.4
461.216	58086.2	461.216	34733.1
462.158	56894.1	462.158	34016.6
463.101	55673.4	463.101	33279.8
464.044	54381.9	464.044	32501.5
464.985	53015.1	464.985	31681.3
465.928	51574.9	465.928	30821.1
466.869	49985.2	466.869	29932.6
467.812	48404.1	467.812	28962.1
468.753	46836.8	468.753	27992.8
469.696	45283.9	469.696	27042.1
470.637	43689.1	470.637	26115.3
471.579	42091.4	471.579	25218.8
472.52	40572.7	472.52	24342.8
473.462	39090.1	473.462	23510.5
474.403	37685.5	474.403	22701.1
475.343	36360.5	475.343	21908
476.285	35114.1	476.285	21154.5
477.225	33945.8	477.225	20459.9
478.167	32856.7	478.167	19831
479.108	31845.4	479.108	19245.3
480.049	30910.6	480.049	18697.6
480.989	30042.7	480.989	18197.7
481.929	29217	481.929	17742.6
482.871	28593.5	482.871	17336.9
483.811	28011.4	483.811	16964.2
484.75	27433.9	484.75	16596
485.692	26856.8	485.692	16240.4
486.631	26273.5	486.631	15922.6
487.571	25705.3	487.571	15572.9
488.512	25075.8	488.512	15191.8
489.451	24381.7	489.451	14775.2
490.391	23648.1	490.391	14360.3
491.332	22886.3	491.332	13923.5
492.271	22098.7	492.271	13465.7
493.21	21301.7	493.21	12987.9
494.151	20486.9	494.151	12530.4
495.089	19701.8	495.089	12089
496.028	18966.2	496.028	11662.2
496.967	18300.6	496.967	11249.5
497.908	17691.4	497.908	10862.8
498.846	17113.5	498.846	10498.5
499.785	16560.5	499.785	10160.3
500.723	16002	500.723	9864.51
501.661	15460.3	501.661	9577
502.602	14998.4	502.602	9310.64
503.54	14586.4	503.54	9069.12
504.478	14149.1	504.478	8841.08
505.416	13742.3	505.416	8618.5
506.354	13372.6	506.354	8406.01
507.292	13018.5	507.292	8198.62
508.232	12674	508.232	7993.82
509.17	12340.5	509.17	7792.48
510.107	12016.8	510.107	7595.2
511.045	11675.4	511.045	7402.69
511.982	11367.9	511.982	7216.87
512.92	11066.6	512.92	7038.15
513.857	10766	513.857	6866.7
514.795	10482.9	514.795	6713.7
515.732	10218.1	515.732	6567.07
516.669	9972.56	516.669	6426.38
517.607	9743.92	517.607	6291.32
518.544	9531.69	518.544	6161.72
519.482	9328.38	519.482	6037.37
520.419	9119.49	520.419	5917.75
521.356	8899.8	521.356	5804.34
522.293	8701.9	522.293	5696.32
523.23	8507.23	523.23	5589.8
524.166	8328.25	524.166	5483.19
525.103	8158.07	525.103	5377.13
526.038	7984.25	526.038	5266.9
526.974	7811.38	526.974	5158.42
527.91	7643.62	527.91	5064.32
528.847	7479.3	528.847	4979.45
529.783	7322.01	529.783	4900.99
530.719	7169.54	530.719	4827.47
531.655	7021.24	531.655	4754.66
532.591	6874.51	532.591	4675.12
533.527	6731.37	533.527	4594.88
534.463	6592.6	534.463	4516.88
535.398	6460.01	535.398	4444.37
536.334	6339.79	536.334	4376.7
537.268	6225.53	537.268	4310.32
538.204	6110.73	538.204	4246.38
539.139	6016.27	539.139	4185.34
540.075	5919.05	540.075	4128.66
541.01	5822.61	541.01	4096.63
541.945	5725.05	541.945	4046.24
542.879	5628.9	542.879	3957.73
543.814	5535.2	543.814	3873.59
544.749	5443.51	544.749	3806.8
545.684	5353.64	545.684	3754.8
546.619	5266.04	546.619	3726.34
547.552	5181.05	547.552	3704.09
548.486	5094.56	548.486	3679.15
549.421	5017.06	549.421	3653.85
550.356	4940.94	550.356	3627.94
551.288	4864.74	551.288	3601.79
552.223	4789.23	552.223	3571.41
553.157	4724.01	553.157	3540.84
554.09	4661.06	554.09	3509.85
555.024	4600.64	555.024	3480.57
555.958	4540.21	555.958	3450.88
556.891	4479.79	556.891	3442.23
557.825	4420.05	557.825	3437.51
558.759	4361.51	558.759	3433.11
559.691	4305.01	559.691	3422.53
560.625	4250.54	560.625	3407.13
561.558	4198.06	561.558	3386.98
562.49	4138.55	562.49	3388.2
563.424	4060.8	563.424	3394.2
564.356	3991.81	564.356	3404.18
565.289	3979.36	565.289	3417.53
566.222	3963.29	566.222	3434.48
567.154	3918.42	567.154	3455.04
568.087	3873.73	568.087	3479.14
569.018	3828.61	569.018	3504.83
569.952	3783.89	569.952	3532.45
570.883	3739.47	570.883	3542.42
571.816	3694.71	571.816	3545.75
572.747	3645.83	572.747	3546.41
573.68	3594.28	573.68	3526.11
574.611	3544.43	574.611	3484.03
575.543	3502.44	575.543	3430.54
576.474	3457.88	576.474	3367.47
577.407	3430.83	577.407	3302.84
578.337	3410.76	578.337	3226.73
579.27	3385.44	579.27	3152.55
580.2	3347.31	580.2	3073
581.133	3304.63	581.133	2998.22
582.063	3264.59	582.063	2925.69
582.995	3227.19	582.995	2867.16
583.925	3195.11	583.925	2810.6
584.855	3165.81	584.855	2759.8
585.787	3139.58	585.787	2717.25
586.717	3116.39	586.717	2678.28
587.649	3093.69	587.649	2644.26
588.579	3072.43	588.579	2615.76
589.509	3054.34	589.509	2592.52
590.44	3038.26	590.44	2565.74
591.37	3014.24	591.37	2538.59
592.299	2990.53	592.299	2510.99
593.231	2968.05	593.231	2481.62
594.16	2945.28	594.16	2455.19
595.09	2923.51	595.09	2431.34
596.021	2902.58	596.021	2411.27
596.95	2884.07	596.95	2393.48
597.879	2865.76	597.879	2377.21
598.808	2849.54	598.808	2362.47
599.739	2833.23	599.739	2348.6
600.668	2805.83	600.668	2336.31
601.597	2802.87	601.597	2325.18
602.526	2807.55	602.526	2315.49
603.456	2822.71	603.456	2306.52
604.385	2821.82	604.385	2297.98
605.313	2813.45	605.313	2288.86
606.242	2803.88	606.242	2278.97
607.17	2790.69	607.17	2267.75
608.101	2785.79	608.101	2257.33
609.029	2786.78	609.029	2243.95
609.957	2787.61	609.957	2227.03
610.885	2785.01	610.885	2213.2
611.813	2777.54	611.813	2201.81
612.741	2771.56	612.741	2194.16
613.669	2768.87	613.669	2187.65
614.599	2768.11	614.599	2180.63
615.527	2760.44	615.527	2173.23
616.454	2750.16	616.454	2165.32
617.382	2738.11	617.382	2156.92
618.31	2728.85	618.31	2147.95
619.237	2723.58	619.237	2137.55
620.165	2726.19	620.165	2127.36
621.092	2720.76	621.092	2114.44
622.019	2712.29	622.019	2103.26
622.947	2703.24	622.947	2097.49
623.874	2693.74	623.874	2094.87
624.801	2683.92	624.801	2096.9
625.728	2673.65	625.728	2085.31
626.655	2663.21	626.655	2070.06
627.582	2655.23	627.582	2061.32
628.508	2649	628.508	2055.29
629.435	2637.3	629.435	2050.12
630.362	2622.67	630.362	2045.08
631.288	2608.39	631.288	2028.9
632.215	2595.39	632.215	2008.29
633.141	2583.56	633.141	1988.92
634.068	2573.05	634.068	1975.93
634.994	2563.56	634.994	1964.44
635.92	2555.41	635.92	1955.65
636.846	2548.44	636.846	1948.82
637.771	2544.04	637.771	1945.18
638.697	2539.62	638.697	1941.84
639.623	2533.32	639.623	1941.02
640.549	2527.18	640.549	1940.88
641.474	2522.74	641.474	1940.37
642.4	2513.88	642.4	1940.12
643.326	2500.12	643.326	1936.29
644.25	2479.47	644.25	1931.6
645.175	2460.79	645.175	1923.89
646.101	2456.87	646.101	1915.64
647.026	2460.55	647.026	1905.99
647.951	2465.54	647.951	1892.98
648.875	2459.67	648.875	1885.27
649.8	2455.58	649.8	1883.95
650.725	2453.95	650.725	1884.15
651.65	2450.96	651.65	1892.38
652.573	2447.74	652.573	1889.92
653.498	2447.91	653.498	1887.4
654.423	2452.36	654.423	1881.77
655.348	2457.74	655.348	1880.1
656.271	2463.7	656.271	1882.06
657.195	2467.11	657.195	1886.38
658.12	2469.31	658.12	1901.23
659.042	2469.23	659.042	1886.06
659.967	2482.22	659.967	1876.32
660.891	2491.33	660.891	1903.5
661.814	2498.31	661.814	1916.59
662.738	2499.11	662.738	1922.74
663.662	2502.43	663.662	1922.33
664.584	2506.78	664.584	1923.67
665.508	2513.1	665.508	1927.68
666.43	2510.16	666.43	1935.59
667.354	2503.06	667.354	1938.32
668.278	2503.35	668.278	1937.99
669.2	2511.55	669.2	1929.08
670.123	2522.97	670.123	1923.33
671.045	2528.99	671.045	1919.31
671.969	2541.16	671.969	1916.21
672.89	2551.65	672.89	1915.86
673.814	2549.1	673.814	1921.21
674.735	2552.21	674.735	1919.08
675.658	2559.69	675.658	1914.83
676.58	2565.95	676.58	1915.3
677.503	2571.45	677.503	1919.23
678.424	2580.93	678.424	1922.25
679.347	2585.48	679.347	1924.97
680.268	2587.8	680.268	1928.01
681.19	2585.12	681.19	1933.21
682.111	2573.59	682.111	1933.86
683.034	2559.55	683.034	1921.83
683.955	2543.9	683.955	1908.18
684.877	2530.38	684.877	1904.83
685.798	2525.45	685.798	1902.43
686.719	2525.8	686.719	1901.07
687.641	2528.42	687.641	1899.3
688.561	2533.57	688.561	1902.83
689.482	2539.71	689.482	1911.94
690.404	2534.56	690.404	1898.33
691.324	2524.39	691.324	1888.78
692.246	2515.39	692.246	1874.08
693.166	2515.49	693.166	1878.29
694.086	2510.28	694.086	1893.59
695.007	2514.83	695.007	1917.33
695.927	2516.97	695.927	1924.1
696.847	2517.64	696.847	1926.2
697.767	2515.49	697.767	1925.98
698.688	2510.46	698.688	1922.01
699.608	2505.97	699.608	1917.06
700.527	2503.94	700.527	1914.09
701.447	2506.62	701.447	1910.64
702.368	2513.75	702.368	1912.83
703.287	2524.2	703.287	1918.85
704.206	2534.26	704.206	1924.09
705.126	2531.77	705.126	1928.86
706.046	2529.21	706.046	1932.95
706.965	2528.16	706.965	1936.31
707.884	2524.89	707.884	1939.01
708.803	2511.17	708.803	1940.9
709.722	2536.96	709.722	1942.34
710.643	2573.59	710.643	1942.85
711.561	2587.02	711.561	1942.61
712.48	2599.95	712.48	1942.64
713.398	2614.26	713.398	1943.57
714.317	2626.09	714.317	1945.46
715.235	2626.25	715.235	1948.48
716.154	2627.8	716.154	1952.45
717.072	2625.73	717.072	1957.28
717.99	2623.81	717.99	1962.59
718.91	2622.49	718.91	1968.33
719.828	2626.73	719.828	1972.14
720.746	2635.07	720.746	1978.2
721.664	2649.26	721.664	1985.83
722.581	2669.41	722.581	1993.76
723.499	2677.65	723.499	2004.85
724.417	2686.17	724.417	2007.74
725.335	2696.54	725.335	2009.53
726.252	2708.31	726.252	2010.05
727.169	2719.66	727.169	2010.27
728.087	2717.38	728.087	2011.04
729.004	2716.34	729.004	2011.3
729.922	2715.23	729.922	2011.64
730.839	2717.07	730.839	2010.25
731.756	2735.84	731.756	2009.51
732.673	2754.49	732.673	2010.55
733.59	2772.06	733.59	2013.9
734.505	2788.67	734.505	2020.94
735.422	2781.64	735.422	2042.48
736.339	2777.67	736.339	2060.66
737.255	2784.38	737.255	2078.26
738.172	2800.98	738.172	2081.01
739.089	2826.96	739.089	2088.43
740.005	2858.89	740.005	2090.82
740.921	2866.66	740.921	2086.22
741.836	2874.32	741.836	2085.13
742.752	2883.82	742.752	2092.71
743.668	2897.43	743.668	2114.82
744.585	2927.15	744.585	2138.21
745.501	2952.97	745.501	2159.08
746.417	2980.48	746.417	2179.13
747.331	2999.24	747.331	2197.75
748.247	3018.18	748.247	2216.35
749.162	3037.65	749.162	2234.68
750.078	3063.57	750.078	2251.33
750.992	3093.26	750.992	2265.49
751.908	3129.55	751.908	2285.08
752.823	3173	752.823	2310.28
753.739	3214.41	753.739	2337.57
754.652	3259.45	754.652	2365.7
755.568	3304.52	755.568	2394.85
756.483	3346.53	756.483	2425.23
757.396	3386.02	757.396	2455.61
758.311	3429.11	758.311	2486.53
759.226	3478.38	759.226	2518.46
760.139	3533.75	760.139	2551.92
761.054	3595.16	761.054	2587.73
761.969	3664.04	761.969	2627.04
762.882	3741.86	762.882	2669.29
763.797	3825.79	763.797	2714.29
764.711	3915.48	764.711	2760.46
765.624	4001.72	765.624	2812.41
766.539	4097.08	766.539	2870.87
767.451	4203.18	767.451	2933.57
768.366	4319.07	768.366	2996.64
769.28	4433.06	769.28	3063.94
770.192	4546.6	770.192	3135.91
771.106	4667.61	771.106	3208.69
772.019	4799.33	772.019	3288.61
772.933	4948.1	772.933	3374.22
773.845	5106.52	773.845	3466.64
774.759	5277.44	774.759	3570.88
775.671	5458.33	775.671	3680.42
776.584	5656.98	776.584	3789.55
777.496	5862.7	777.496	3906.5
778.41	6073.93	778.41	4018.9
779.322	6288.18	779.322	4131.33
780.235	6497.78	780.235	4243.09
781.147	6704.2	781.147	4356.34
782.058	6917.41	782.058	4470.12
782.971	7117.4	782.971	4577.48
783.883	7303.21	783.883	4683.47
784.796	7475.84	784.796	4772.02
785.707	7616.88	785.707	4844.99
786.618	7719.46	786.618	4899.41
787.531	7778.59	787.531	4934.91
788.442	7781.97	788.442	4951.36
789.355	7761.85	789.355	4947.86
790.266	7694.64	790.266	4925.69
791.177	7605.13	791.177	4884.33
792.089	7495.74	792.089	4818.38
793	7366.07	793	4734.9
793.91	7216.02	793.91	4644.22
794.823	7043.31	794.823	4536.99
795.733	6876.7	795.733	4428.67
796.643	6701.42	796.643	4318.35
797.554	6513.75	797.554	4209.37
798.466	6322.73	798.466	4101.32
799.376	6140.93	799.376	3996.83
800.286	5967.22	800.286	3895.74
801.196	5787.87	801.196	3795.62
802.108	5625.83	802.108	3697.6
803.018	5474.49	803.018	3605.56
803.928	5333.56	803.928	3521.65
804.838	5200.64	804.838	3455.84
805.747	5065.14	805.747	3386.16
806.659	4935.19	806.659	3320.28
807.568	4814.65	807.568	3258.81
808.478	4703.64	808.478	3200.67
809.387	4622.42	809.387	3143.79
810.297	4572.3	810.297	3101.5
811.206	4511.13	811.206	3066.67
812.117	4433.41	812.117	3024.55
813.026	4361.37	813.026	2985.56
813.935	4294.62	813.935	2945.24
814.844	4233.34	814.844	2892.13
815.753	4177.43	815.753	2861.84
816.662	4125.9	816.662	2837.42
817.571	4082.72	817.571	2820.97
818.48	4045.04	818.48	2800.58
819.388	4011.67	819.388	2779.49
820.297	3971.17	820.297	2760.03
821.206	3931.64	821.206	2739.85
822.114	3893.61	822.114	2719.6
823.022	3857.15	823.022	2702.64
823.931	3822.61	823.931	2685.51
824.839	3790.34	824.839	2676.44
825.747	3761.29	825.747	2676.4
826.655	3725.57	826.655	2659.3
827.563	3698.08	827.563	2635.44
828.471	3662.83	828.471	2600.98
829.379	3629.57	829.379	2569.42
830.287	3594.86	830.287	2546.35
831.195	3560.06	831.195	2534.91
832.103	3528.47	832.103	2526.82
833.01	3508.08	833.01	2518.31
833.918	3497.13	833.918	2509.08
834.825	3482.65	834.825	2497.83
835.731	3463.53	835.731	2487.12
836.638	3442.72	836.638	2464.54
837.546	3419.3	837.546	2444.36
838.453	3394.65	838.453	2421.32
839.36	3367.5	839.36	2402.93
840.267	3338.25	840.267	2388.64
841.174	3308.68	841.174	2376.68
842.08	3275.72	842.08	2365.83
842.986	3271.33	842.986	2355.56
843.893	3271.35	843.893	2345.71
844.8	3256.85	844.8	2335.96
845.707	3238.93	845.707	2326.5
846.612	3213.8	846.612	2317.32
847.518	3192.23	847.518	2308.48
848.425	3164.17	848.425	2298.47
849.331	3137.58	849.331	2282.91
850.236	3109.01	850.236	2282.02
851.142	3082.3	851.142	2270.69
852.048	3057.04	852.048	2257.8
852.952	3042.67	852.952	2247
853.859	3037.37	853.859	2239.34
854.765	3035.93	854.765	2231.32
855.669	3036.51	855.669	2222.34
856.575	3021.8	856.575	2213.29
857.48	3014.66	857.48	2205.18
858.384	3011.4	858.384	2198.94
859.29	3005.71	859.29	2193.96
860.196	2996.54	860.196	2189.68
861.099	2986.48	861.099	2186.27
862.005	2973.37	862.005	2183.1
862.908	2960.48	862.908	2174.35
863.814	2947.69	863.814	2164.63
864.719	2934.08	864.719	2154.68
865.622	2917.81	865.622	2145.64
866.528	2903.74	866.528	2126.98
867.431	2891.95	867.431	2121.01
868.336	2893.82	868.336	2125.69
869.239	2900.16	869.239	2132.87
870.144	2908.24	870.144	2148.36
871.047	2916.56	871.047	2148.93
871.951	2924.63	871.951	2145.45
872.854	2929.8	872.854	2138.33
873.759	2923.01	873.759	2128.49
874.662	2909.78	874.662	2124.81
875.566	2894.58	875.566	2122.54
876.469	2880.54	876.469	2124.59
877.373	2868.23	877.373	2134.32
878.275	2858.22	878.275	2140.14
879.178	2851.25	879.178	2140.74
880.082	2850.95	880.082	2121.15
880.984	2853.27	880.984	2100.93
881.888	2858.34	881.888	2098.81
882.79	2857.02	882.79	2094.41
883.692	2845.43	883.692	2088.98
884.596	2827.96	884.596	2082.82
885.498	2812.08	885.498	2076.28
886.402	2802.73	886.402	2069.11
887.303	2788.58	887.303	2061.53
888.205	2769.53	888.205	2052.45
889.107	2750.36	889.107	2044.11
890.01	2735.54	890.01	2035.42
890.912	2715.45	890.912	2031.15
891.813	2694.59	891.813	2022.67
892.716	2670.81	892.716	2005.03
893.617	2643.94	893.617	1980.73
894.519	2619.81	894.519	1957.5
895.42	2598.32	895.42	1942.24
896.323	2585.08	896.323	1930.43
897.224	2567.2	897.224	1917.58
898.125	2548.33	898.125	1903.39
899.026	2529.14	899.026	1888.02
899.928	2494.31	899.928	1871.6
900.829	2458.52	900.829	1853.91
901.73	2428.28	901.73	1835.28
902.63	2403.09	902.63	1815.77
903.531	2381.06	903.531	1795.16
904.431	2363.57	904.431	1773.82
905.334	2344.6	905.334	1753.36
906.234	2316.4	906.234	1733.83
907.134	2285.24	907.134	1715.84
908.034	2254.76	908.034	1698.92
908.935	2225.06	908.935	1683.1
909.835	2196.2	909.835	1668.02
910.735	2168.46	910.735	1652.14
911.635	2141.19	911.635	1636.45
912.534	2117.17	912.534	1620.62
913.434	2097.48	913.434	1604.09
914.334	2068.42	914.334	1587.96
915.235	2037.8	915.235	1572.44
916.135	2014.93	916.135	1557.42
917.035	1997.03	917.035	1542.47
917.934	1972.85	917.934	1528.25
918.833	1944.6	918.833	1515.14
919.733	1917.18	919.733	1502.28
920.632	1894.32	920.632	1489.66
921.531	1873.5	921.531	1478.46
922.429	1854	922.429	1464.93
923.328	1835.09	923.328	1450.96
924.227	1816.28	924.227	1437.31
925.126	1798.21	925.126	1423.9
926.025	1776.88	926.025	1410.79
926.923	1754.68	926.923	1397.95
927.822	1735.35	927.822	1385.39
928.721	1713.97	928.721	1372.53
929.619	1695.98	929.619	1359.32
930.518	1679.88	930.518	1346.9
931.416	1661.5	931.416	1334.4
932.313	1641.34	932.313	1322.73
933.211	1632.07	933.211	1313.45
934.11	1620.15	934.11	1307.2
935.008	1605.56	935.008	1302.79
935.906	1590.05	935.906	1291.81
936.804	1573.7	936.804	1281.75
937.7	1557.48	937.7	1272.41
938.598	1541.61	938.598	1265.89
939.496	1526.91	939.496	1258.28
940.394	1514.78	940.394	1249.25
941.29	1504.39	941.29	1240.05
942.187	1494.81	942.187	1232.56
943.085	1485.8	943.085	1228.08
943.982	1476.74	943.982	1218.92
944.878	1467.57	944.878	1210.91
945.775	1454.37	945.775	1205.59
946.673	1441.99	946.673	1205.46
947.57	1431.83	947.57	1205.37
948.465	1421.28	948.465	1201.98
949.363	1411.04	949.363	1196.36
950.26	1404.49	950.26	1188.31
951.155	1396.95	951.155	1179.12
952.052	1390.88	952.052	1170.35
952.947	1383.5	952.947	1163.07
953.844	1374.77	953.844	1156.96
954.74	1365.82	954.74	1152.35
955.635	1357.11	955.635	1148.88
956.532	1348.63	956.532	1149.92
957.427	1340.47	957.427	1154.24
958.323	1332.68	958.323	1152.24
959.219	1325.22	959.219	1145.41
960.114	1317.86	960.114	1137.78
961.01	1310.7	961.01	1126.21
961.904	1304.03	961.904	1116.65
962.801	1299.36	962.801	1121.55
963.695	1296.32	963.695	1121.35
964.591	1293.43	964.591	1119.5
965.485	1289.63	965.485	1114.19
966.381	1284.61	966.381	1108.92
967.275	1276.68	967.275	1104.02
968.171	1270.25	968.171	1098.42
969.064	1264.25	969.064	1092.63
969.96	1260.3	969.96	1088.23
970.854	1257.26	970.854	1083.65
971.749	1254.04	971.749	1081.2
972.643	1249.92	972.643	1080.24
973.536	1246.39	973.536	1081.23
974.432	1240.35	974.432	1083.92
975.325	1237.49	975.325	1085.78
976.22	1235.24	976.22	1092.52
977.113	1233.1	977.113	1094.38
978.006	1229.02	978.006	1094.48
978.901	1225.66	978.901	1092.85
979.794	1224.48	979.794	1087.74
980.687	1223.17	980.687	1082.88
981.582	1219.65	981.582	1077.44
982.475	1217.75	982.475	1076.5
983.368	1221.77	983.368	1081.78
984.262	1227.21	984.262	1081.09
985.155	1227.66	985.155	1078.65
986.048	1219.66	986.048	1073.42
986.94	1209.84	986.94	1067.56
987.834	1198.84	987.834	1062.17
988.727	1193.76	988.727	1057.63
989.619	1195.51	989.619	1053.64
990.511	1197.26	990.511	1051.36
991.405	1198.05	991.405	1052.68
992.297	1198.32	992.297	1055.87
993.19	1195.29	993.19	1057.14
994.081	1191.7	994.081	1056.55
994.973	1184.76	994.973	1056.73
995.865	1175.93	995.865	1058.76
996.759	1169.98	996.759	1060.74
997.651	1167.55	997.651	1059.09
998.542	1167.46	998.542	1057.28
999.434	1167.61	999.434	1050.56
1000.33	1167.63	1000.33	1049.12
1001.22	1163.44	1001.22	1048.97
1002.11	1159.27	1002.11	1048.3
1002.99	1159.52	1002.99	1049.07
1003.89	1165.1	1003.89	1051.37
1004.79	1168.78	1004.79	1046.13
1005.69	1168.93	1005.69	1040.42
1006.59	1168.59	1006.59	1034.72
1007.48	1167.53	1007.48	1026.11
1008.38	1165.68	1008.38	1021.24
1009.28	1161.86	1009.28	1022.29
1010.18	1155.03	1010.18	1027.75
1011.08	1147.77	1011.08	1032.08
1011.98	1139.98	1011.98	1037.21
1012.88	1132.29	1012.88	1036.99
1013.77	1127.72	1013.77	1033.29
1014.67	1126.16	1014.67	1030.65
1015.57	1125.98	1015.57	1028.6
1016.47	1128.19	1016.47	1027.8
1017.36	1129.49	1017.36	1025.87
1018.26	1130.07	1018.26	1026.56
1019.16	1129.88	1019.16	1025.94
1020.06	1128.66	1020.06	1026.24
1020.95	1126.74	1020.95	1022.09
1021.85	1124.23	1021.85	1016.86
1022.75	1122.04	1022.75	1013.64
1023.65	1113.54	1023.65	1011.53
1024.54	1105.42	1024.54	1010.79
1025.44	1103.72	1025.44	1011.52
1026.34	1104.22	1026.34	1011.94
1027.23	1107.85	1027.23	1013.93
1028.13	1107.13	1028.13	1011.28
1029.03	1103.42	1029.03	1009.36
1029.92	1106.41	1029.92	1008.08
1030.82	1109.78	1030.82	1007.4
1031.72	1109.89	1031.72	1007.32
1032.61	1110.23	1032.61	1007.82
1033.51	1110	1033.51	1008.85
1034.41	1111.06	1034.41	1009.65
1035.3	1110.47	1035.3	1010.77
1036.2	1100.16	1036.2	1013.24
1037.09	1094.41	1037.09	1013.81
1037.99	1091.61	1037.99	1013.86
1038.89	1095.65	1038.89	1011.58
1039.78	1089.76	1039.78	1010.58
1040.68	1083.87	1040.68	1010.68
1041.57	1080.24	1041.57	1011.98
1042.47	1081.08	1042.47	1010.2
1043.36	1087.64	1043.36	1006.68
1044.26	1093.54	1044.26	1006.04
1045.15	1098.34	1045.15	1006.79
1046.05	1097.56	1046.05	1009.08
1046.94	1095.9	1046.94	1012.04
1047.84	1093.89	1047.84	1014.55
1048.73	1091.08	1048.73	1015.41
1049.63	1087.79	1049.63	1013.75
1050.52	1084.48	1050.52	1011.63
1051.42	1080.49	1051.42	1009.23
1052.31	1076.38	1052.31	1006.47
1053.21	1066.44	1053.21	1003.37
1054.1	1058.19	1054.1	999.76
1055	1050.31	1055	996.815
1055.89	1045.4	1055.89	992.993
1056.78	1041.68	1056.78	989.006
1057.68	1039.01	1057.68	984.818
1058.57	1036.28	1058.57	980.219
1059.47	1028.58	1059.47	974.703
1060.36	1018.88	1060.36	984.691
1061.25	1021.85	1061.25	985.07
1062.15	1021.23	1062.15	987.386
1063.04	1016.19	1063.04	957.86
1063.93	1010.68	1063.93	953.023
1064.83	1004.65	1064.83	970.721
1065.72	999.197	1065.72	968.307
1066.61	991.473	1066.61	965.467
1067.51	983.509	1067.51	965.03
1068.4	975.5	1068.4	965.826
1069.29	967.518	1069.29	965.797
1070.19	961.442	1070.19	964.139
1071.08	958.247	1071.08	963.154
1071.97	955.916	1071.97	962.47
1072.86	954.109	1072.86	961.924
1073.76	952.639	1073.76	961.668
1074.65	951.621	1074.65	961.508
1075.54	950.296	1075.54	961.204
1076.43	948.947	1076.43	962.336
1077.33	948.324	1077.33	963.506
1078.22	948.501	1078.22	964.758
1079.11	945.8	1079.11	966.081
1080	939.995	1080	968.078
1080.89	935.951	1080.89	967.165
1081.79	932.888	1081.79	964.97
1082.68	930.915	1082.68	961.863
1083.57	929.904	1083.57	959.563
1084.46	929.704	1084.46	958.236
1085.35	930.243	1085.35	957.814
1086.24	930.733	1086.24	958.45
1087.14	932.465	1087.14	959.792
1088.03	935.075	1088.03	962.537
1088.92	933.232	1088.92	966.192
1089.81	923.919	1089.81	970.735
1090.7	912.384	1090.7	969.23
1091.59	910.098	1091.59	965.897
1092.48	915.399	1092.48	966.305
1093.37	916.13	1093.37	968.128
1094.26	919.709	1094.26	971.496
1095.15	921.603	1095.15	975.323
1096.04	921.859	1096.04	975.364
1096.93	920.211	1096.93	972.257
1097.82	918.398	1097.82	976
1098.71	916.479	1098.71	979.484
1099.6	914.325	1099.6	983.629
1100.49	912.685	1100.49	995.185
1101.39	914.121	1101.39	1005.23
1102.27	915.646	1102.27	1009.69
1103.16	914.919	1103.16	1012.88
1104.05	914.836	1104.05	1015.16
1104.94	915.392	1104.94	1017.56
1105.83	916.762	1105.83	1018.76
1106.72	918.891	1106.72	1021.97
1107.61	921.869	1107.61	1025.43
1108.5	926.851	1108.5	1031.86
1109.39	930.256	1109.39	1036.43
1110.28	930.078	1110.28	1039.79
1111.17	929.473	1111.17	1041.53
1112.06	928.418	1112.06	1047.28
1112.95	927.172	1112.95	1054.85
1113.84	926.708	1113.84	1064.85
1114.72	922.23	1114.72	1072.43
1115.61	928.22	1115.61	1079.89
1116.5	927.168	1116.5	1087.38
1117.39	920.395	1117.39	1092.66
1118.28	922.593	1118.28	1098.11
1119.17	925.022	1119.17	1103.67
1120.06	927.469	1120.06	1110.49
1120.94	929.85	1120.94	1118.79
1121.83	931.804	1121.83	1128.54
1122.72	933.382	1122.72	1139.71
1123.61	933.984	1123.61	1152.18
1124.5	934.931	1124.5	1166.3
1125.38	936.691	1125.38	1182.7
1126.27	935.273	1126.27	1194
1127.16	939.805	1127.16	1187.11
1128.05	945.902	1128.05	1188.1
1128.93	952.202	1128.93	1201.81
1129.82	960.244	1129.82	1217.4
1130.71	968.667	1130.71	1238.29
1131.6	977.747	1131.6	1256.92
1132.48	986.657	1132.48	1281.99
1133.37	995.31	1133.37	1291.84
1134.26	1003.63	1134.26	1299.41
1135.15	1006.92	1135.15	1307.09
1136.03	1008.62	1136.03	1329.36
1136.92	1013.49	1136.92	1340.22
1137.8	1020.81	1137.8	1355.17
1138.69	1030.27	1138.69	1374.27
1139.58	1041.42	1139.58	1394.35
1140.46	1053.53	1140.46	1411.25
1141.35	1068.14	1141.35	1426.76
1142.24	1083.82	1142.24	1436.87
1143.12	1091.51	1143.12	1445.33
1144.01	1085.61	1144.01	1448.82
1144.89	1079.64	1144.89	1450.63
1145.78	1102.19	1145.78	1459.05
1146.67	1122.07	1146.67	1462.1
1147.55	1130.03	1147.55	1462.24
1148.44	1133.68	1148.44	1461.23
1149.32	1142.3	1149.32	1462.47
1150.21	1161.25	1150.21	1470.21
1151.09	1178.41	1151.09	1473.45
1151.98	1185.95	1151.98	1473.65
1152.86	1192.44	1152.86	1472.66
1153.75	1190.98	1153.75	1469.15
1154.64	1190.64	1154.64	1462.63
1155.52	1187.07	1155.52	1458.35
1156.4	1192.05	1156.4	1431.26
1157.29	1198.37	1157.29	1397.89
1158.17	1206.3	1158.17	1386.21
1159.06	1213.74	1159.06	1377.64
1159.94	1210.38	1159.94	1351.96
1160.83	1204.83	1160.83	1364.67
1161.71	1199.41	1161.71	1350.31
1162.6	1194.05	1162.6	1337.26
1163.48	1189.87	1163.48	1324.62
1164.37	1178.59	1164.37	1311.34
1165.25	1166.3	1165.25	1296.91
1166.13	1154.33	1166.13	1275.47
1167.02	1142.44	1167.02	1256.87
1167.9	1130.25	1167.9	1239.72
1168.79	1117.99	1168.79	1219.43
1169.67	1106.95	1169.67	1201.02
1170.55	1096.76	1170.55	1179.26
1171.44	1085.54	1171.44	1169.95
1172.32	1069.79	1172.32	1165.33
1173.2	1054.72	1173.2	1166.12
1174.09	1050.37	1174.09	1155.81
1174.97	1037.16	1174.97	1140.42
1175.85	1024.77	1175.85	1125.98
1176.74	1013.28	1176.74	1111.26
1177.62	1002.85	1177.62	1101.72
1178.5	991.058	1178.5	1088.98
1179.39	978.412	1179.39	1075.01
1180.27	974.515	1180.27	1063.06
1181.15	967.554	1181.15	1053.17
1182.03	962.479	1182.03	1045.45
1182.92	959.346	1182.92	1040.41
1183.8	962.669	1183.8	1037.82
1184.68	963.915	1184.68	1030.26
1185.56	961.902	1185.56	1022.45
1186.45	959.114	1186.45	1015.25
1187.33	955.773	1187.33	1008.68
1188.21	952.6	1188.21	1002.72
1189.09	950.252	1189.09	997.464
1189.97	948.522	1189.97	992.821
1190.85	946.884	1190.85	989.635
1191.74	946.821	1191.74	985.684
1192.62	946.748	1192.62	981.601
1193.5	946.703	1193.5	976.319
1194.38	944.812	1194.38	968.91
1195.26	940.116	1195.26	966.258
1196.14	933.507	1196.14	964.69
1197.03	930.036	1197.03	953.727
1197.91	926.766	1197.91	954.773
1198.79	925.47	1198.79	958.939
1199.67	927.12	1199.67	964.142
1200.55	932.498	1200.55	962.734
1201.43	937.912	1201.43	960.906
1202.31	939.592	1202.31	958.568
1203.19	940.81	1203.19	955.759
1204.07	941.764	1204.07	952.439
1204.95	941.832	1204.95	948.658
1205.83	941.631	1205.83	944.289
1206.71	941.207	1206.71	939.602
1207.59	940.733	1207.59	934.811
1208.47	937.678	1208.47	930.068
1209.35	932.02	1209.35	926.368
1210.23	924.784	1210.23	923.685
1211.11	919.404	1211.11	922.988
1211.99	916.388	1211.99	922.809
1212.87	915.631	1212.87	923.5
1213.75	917.036	1213.75	925.868
1214.63	917.588	1214.63	925.843
1215.51	917.162	1215.51	925.364
1216.39	915.314	1216.39	928.891
1217.27	911.957	1217.27	920.721
1218.15	906.575	1218.15	909.143
1219.03	899.366	1219.03	898.808
1219.91	891.252	1219.91	889.098
1220.79	881.43	1220.79	883.311
1221.67	884.212	1221.67	880.096
1222.55	885.148	1222.55	878.266
1223.42	874.455	1223.42	875.108
1224.3	866.379	1224.3	872.04
1225.18	862.597	1225.18	870.27
1226.06	856.732	1226.06	863.438
1226.94	849.406	1226.94	856.051
1227.82	840.844	1227.82	849.285
1228.69	830.856	1228.69	843.242
1229.57	821.538	1229.57	835.003
1230.45	813.51	1230.45	825.826
1231.33	808.626	1231.33	820.501
1232.21	801.883	1232.21	815.365
1233.09	788.943	1233.09	810.006
1233.96	779.297	1233.96	804.571
1234.84	770.95	1234.84	798.855
1235.72	757.759	1235.72	793.078
1236.6	742.271	1236.6	785.396
1237.47	726.778	1237.47	772.805
1238.35	710.451	1238.35	759.443
1239.23	692.47	1239.23	750.301
1240.11	685.36	1240.11	742.33
1240.98	675.017	1240.98	736.59
1241.86	662.811	1241.86	732.818
1242.74	648.635	1242.74	727.344
1243.61	633.804	1243.61	717.241
1244.49	621.081	1244.49	708.015
1245.37	608.89	1245.37	700.316
1246.24	599.289	1246.24	692.54
1247.12	591.68	1247.12	685.615
1248	584.88	1248	678.869
1248.87	578.148	1248.87	672.306
1249.75	568.808	1249.75	665.702
1250.63	559.421	1250.63	659.123
1251.5	548.72	1251.5	652.516
1252.38	537.812	1252.38	645.873
1253.26	526.973	1253.26	639.429
1254.13	516.369	1254.13	632.441
1255.01	503.587	1255.01	624.715
1255.88	494.828	1255.88	615.937
1256.76	490.499	1256.76	609.929
1257.63	483.326	1257.63	605.279
1258.51	473.484	1258.51	602.173
1259.39	464.547	1259.39	599.86
1260.26	456.588	1260.26	597.48
1261.14	449.75	1261.14	595.418
1262.01	443.775	1262.01	593.105
1262.89	438.657	1262.89	587.667
1263.76	434.656	1263.76	579.619
1264.64	430.198	1264.64	573.173
1265.51	423.084	1265.51	565.224
1266.39	415.522	1266.39	562.752
1267.26	411.471	1267.26	560.598
1268.13	406.269	1268.13	561.202
1269.01	403.336	1269.01	557.809
1269.88	399.825	1269.88	553.301
1270.76	395.256	1270.76	547.274
1271.63	390.187	1271.63	543.589
1272.51	384.615	1272.51	541.076
1273.38	376.743	1273.38	539.513
1274.26	369.849	1274.26	538.982
1275.13	359.607	1275.13	539.251
1276	351.106	1276	540.468
1276.88	348.983	1276.88	542.011
1277.75	347.389	1277.75	537.776
1278.62	346.297	1278.62	530.958
1279.5	345.936	1279.5	528.561
1280.37	346.441	1280.37	530.176
1281.25	348.201	1281.25	531.492
1282.12	344.77	1282.12	533.165
1282.99	338.885	1282.99	529.807
1283.87	332.843	1283.87	525.671
1284.74	327.083	1284.74	521.28
1285.61	323.289	1285.61	517.292
1286.49	323.44	1286.49	513.835
1287.36	321.774	1287.36	511.047
1288.23	317.759	1288.23	509.248
1289.1	315.044	1289.1	508.194
1289.98	313.25	1289.98	507.488
1290.85	312.232	1290.85	507.284
1291.72	311.731	1291.72	507.408
1292.59	311.573	1292.59	507.944
1293.47	311.084	1293.47	506.116
1294.34	310.791	1294.34	504.272
1295.21	310.377	1295.21	496.598
1296.08	309.817	1296.08	493.765
1296.96	307.893	1296.96	497.605
1297.83	304.918	1297.83	497.001
1298.7	301.251	1298.7	497.826
1299.57	298.54	1299.57	495.119
1300.44	297.983	1300.44	493.864
1301.31	297.357	1301.31	494.023
1302.19	293.462	1302.19	494.388
1303.06	290.703	1303.06	495.06
1303.93	289.131	1303.93	495.659
1304.8	287.688	1304.8	496.576
1305.67	286.56	1305.67	497.399
1306.54	285.673	1306.54	498.598
1307.41	284.989	1307.41	499.173
1308.28	284.369	1308.28	501.795
1309.15	283.946	1309.15	502.249
1310.03	283.422	1310.03	499.184
1310.9	283.283	1310.9	496.177
1311.77	282.212	1311.77	492.315
1312.64	277.117	1312.64	488.354
1313.51	274.828	1313.51	486.405
1314.38	273.57	1314.38	489.307
1315.25	272.675	1315.25	491.683
1316.12	272.653	1316.12	495.351
1316.99	270.546	1316.99	498.025
1317.86	269.88	1317.86	498.977
1318.73	268.081	1318.73	497.465
1319.6	267.012	1319.6	494.382
1320.47	268.282	1320.47	491.633
1321.34	271.365	1321.34	489.597
1322.21	271.553	1322.21	488.19
1323.08	270.897	1323.08	487.488
1323.95	269.131	1323.95	487.378
1324.82	266.895	1324.82	488.005
1325.69	266.463	1325.69	489.081
1326.56	265.794	1326.56	490.693
1327.43	266.186	1327.43	491.517
1328.29	266.502	1328.29	492.421
1329.16	267.006	1329.16	493.492
1330.03	267.521	1330.03	492.082
1330.9	266.614	1330.9	489.898
1331.77	265.724	1331.77	487.026
1332.64	264.879	1332.64	484.615
1333.51	263.9	1333.51	483.298
1334.38	263.19	1334.38	484.593
1335.24	263.084	1335.24	490.058
1336.11	262.989	1336.11	493.097
1336.98	263.051	1336.98	494.872
1337.85	263.352	1337.85	495.55
1338.72	263.67	1338.72	494.912
1339.59	263.453	1339.59	494.783
1340.45	266.74	1340.45	495.498
1341.32	268.365	1341.32	495.417
1342.19	267.422	1342.19	493.087
1343.06	267.909	1343.06	490.528
1343.93	267.512	1343.93	487.341
1344.79	267.647	1344.79	486.375
1345.66	269.186	1345.66	486.497
1346.53	268.848	1346.53	483.701
1347.4	267.917	1347.4	484.821
1348.26	266.811	1348.26	487.793
1349.13	266.273	1349.13	496.278
1350	266.34	1350	495.639
1350.86	267.291	1350.86	493.282
1351.73	269.077	1351.73	491.639
1352.6	266.509	1352.6	490.39
1353.47	262.895	1353.47	491.034
1354.33	262.46	1354.33	492.302
1355.2	264.993	1355.2	496.249
1356.07	270.664	1356.07	493.082
1356.93	275.934	1356.93	490.824
1357.8	264.833	1357.8	496.943
1358.67	278.23	1358.67	497.716
1359.53	277.569	1359.53	491.106
1360.4	276.497	1360.4	491.979
1361.26	275.998	1361.26	494.235
1362.13	276.369	1362.13	500.584
1362.99	277.219	1362.99	507.035
1363.86	279.138	1363.86	512.186
1364.73	281.884	1364.73	512.088
1365.59	284.309	1365.59	520.089
1366.46	286.005	1366.46	521.398
1367.32	286.122	1367.32	520.121
1368.19	286.912	1368.19	517.821
1369.06	286.457	1369.06	516.752
1369.92	284.013	1369.92	506.301
1370.79	280.044	1370.79	518.362
1371.65	278.067	1371.65	514.404
1372.52	277.766	1372.52	522.507
1373.38	279.141	1373.38	529.2
1374.25	282.02	1374.25	528.746
1375.11	285.973	1375.11	527.601
1375.98	288.595	1375.98	525.806
1376.84	287.512	1376.84	518.228
1377.7	286.286	1377.7	519.248
1378.57	288.475	1378.57	520.444
1379.43	291.157	1379.43	521.885
1380.3	294.311	1380.3	523.606
1381.16	297.016	1381.16	526.001
1382.03	297.884	1382.03	528.766
1382.89	299.252	1382.89	531.924
1383.75	300.601	1383.75	532.846
1384.62	302.08	1384.62	532.362
1385.48	303.549	1385.48	529.824
1386.35	302.759	1386.35	528.791
1387.21	300.449	1387.21	528.875
1388.07	300.125	1388.07	530.157
1388.94	300.559	1388.94	531.688
1389.8	301.929	1389.8	537.463
1390.67	304.92	1390.67	533.103
1391.53	309.152	1391.53	528.482
1392.39	312.235	1392.39	524.848
1393.25	312.05	1393.25	528.955
1394.12	307.526	1394.12	532.402
1394.98	306.503	1394.98	536.398
1395.84	306.776	1395.84	539.277
1396.71	307.107	1396.71	541.516
1397.57	307.868	1397.57	543.25
1398.43	308.587	1398.43	544.349
1399.29	309.659	1399.29	544.944
1400.16	310.849	1400.16	546.3
1401.02	312.431	1401.02	547.318
1401.88	310.587	1401.88	548.059
1402.74	307.178	1402.74	548.568
1403.61	304.637	1403.61	548.217
1404.47	301.908	1404.47	546.661
1405.33	299.917	1405.33	546.332
1406.19	301.252	1406.19	549.477
1407.05	303.455	1407.05	554.645
1407.92	305.042	1407.92	558.522
1408.78	305.606	1408.78	559.306
1409.64	303.705	1409.64	558.143
1410.5	302.464	1410.5	555.807
1411.36	305.682	1411.36	553.842
1412.22	305.853	1412.22	550.476
1413.09	304.902	1413.09	548.047
1413.95	303.958	1413.95	549.349
1414.81	305.03	1414.81	551.802
1415.67	305.557	1415.67	553.337
1416.53	307.957	1416.53	553.807
1417.39	310.779	1417.39	554.283
1418.25	313.192	1418.25	554.14
1419.11	314.908	1419.11	549.764
1419.97	314.71	1419.97	543.76
1420.83	313.705	1420.83	541.223
1421.69	312.829	1421.69	541.479
1422.56	312.936	1422.56	544.315
1423.42	312.962	1423.42	548.891
1424.28	310.829	1424.28	553.987
1425.14	307.805	1425.14	552.532
1426	304.918	1426	550.752
1426.86	303.553	1426.86	549.363
1427.72	301.114	1427.72	548.088
1428.58	301.221	1428.58	546.953
1429.44	301.234	1429.44	546.266
1430.3	302.35	1430.3	546.446
1431.16	300.884	1431.16	547.82
1432.02	297.836	1432.02	546.61
1432.88	294.379	1432.88	545.91
1433.73	293.315	1433.73	543.536
1434.59	294.283	1434.59	539.47
1435.45	296.098	1435.45	534.365
1436.31	300.07	1436.31	531.918
1437.17	300.661	1437.17	533.634
1438.03	298.24	1438.03	536.759
1438.89	296.367	1438.89	540.229
1439.75	296.053	1439.75	543.108
1440.61	295.936	1440.61	545.853
1441.47	295.768	1441.47	548.192
1442.32	295.585	1442.32	546.109
1443.18	295.327	1443.18	543.195
1444.04	294.966	1444.04	540.927
1444.9	294.45	1444.9	539.301
1445.76	293.869	1445.76	538.282
1446.62	293.144	1446.62	537.995
1447.48	292.441	1447.48	538.179
1448.33	291.738	1448.33	538.639
1449.19	291.149	1449.19	540.576
1450.05	290.673	1450.05	541.115
1450.91	290.369	1450.91	538.895
1451.77	290.211	1451.77	536.772
1452.62	290.201	1452.62	535.704
1453.48	290.284	1453.48	534.953
1454.34	290.456	1454.34	534.423
1455.2	290.747	1455.2	534.065
1456.05	291.152	1456.05	533.827
1456.91	291.656	1456.91	533.757
1457.77	289.737	1457.77	533.787
1458.62	287.302	1458.62	533.243
1459.48	284.706	1459.48	532.33
1460.34	281.926	1460.34	529.088
1461.2	280.524	1461.2	533.665
1462.05	280.272	1462.05	536.676
1462.91	280.948	1462.91	533.285
1463.77	282.329	1463.77	529.676
1464.62	284.168	1464.62	528.032
1465.48	286.291	1465.48	528.354
1466.34	288.568	1466.34	528.737
1467.19	290.507	1467.19	528.994
1468.05	288.65	1468.05	528.118
1468.91	287.942	1468.91	525.813
1469.76	291.378	1469.76	522.938
1470.62	297.754	1470.62	520.745
1471.47	298.73	1471.47	518.94
1472.33	299.071	1472.33	515.107
1473.19	298.874	1473.19	511.471
1474.04	297.178	1474.04	510.877
1474.9	295.762	1474.9	511.569
1475.75	294.823	1475.75	512.84
1476.61	294.544	1476.61	514.427
1477.46	293.351	1477.46	515.899
1478.32	292.913	1478.32	517.766
1479.17	293.067	1479.17	519.234
1480.03	293.826	1480.03	520.575
1480.88	294.977	1480.88	523.942
1481.74	296.302	1481.74	525.162
1482.59	298.329	1482.59	520.724
1483.45	299.458	1483.45	506.282
1484.3	300.432	1484.3	499.556
1485.16	299.426	1485.16	499.409
1486.01	298.891	1486.01	515.63
1486.87	298.482	1486.87	517.769
1487.72	297.955	1487.72	517.145
1488.58	300.818	1488.58	515.22
1489.43	303.656	1489.43	504.039
1490.29	306.267	1490.29	505.026
1491.14	308.423	1491.14	508.567
1491.99	309.203	1491.99	511.896
1492.85	309.693	1492.85	515.219
1493.7	308.587	1493.7	517.735
1494.56	307.935	1494.56	519.83
1495.41	307.706	1495.41	520.335
1496.26	307.435	1496.26	519.395
1497.12	308.043	1497.12	516.892
1497.97	308.704	1497.97	512.566
1498.82	307.303	1498.82	512.343
1499.68	307.867	1499.68	513.679
1500.53	309.267	1500.53	515.908
1501.38	311.429	1501.38	517.938
1502.24	314.363	1502.24	519.759
1503.09	317.729	1503.09	521.691
1503.94	322.195	1503.94	523.751
1504.8	326.242	1504.8	524.234
1505.65	323.311	1505.65	521.634
1506.5	325.064	1506.5	522.622
1507.36	329.729	1507.36	525.25
1508.21	333.465	1508.21	528.136
1509.06	338.537	1509.06	531.094
1509.91	335.559	1509.91	534.037
1510.77	334.654	1510.77	537.109
1511.62	334.246	1511.62	540.202
1512.47	334.86	1512.47	540.672
1513.32	338.631	1513.32	538.316
1514.17	342.788	1514.17	536.289
1515.03	343.6	1515.03	534.803
1515.88	342.11	1515.88	534.158
1516.73	344.082	1516.73	534.632
1517.58	349.036	1517.58	535.743
1518.43	353.434	1518.43	537.848
1519.29	356.211	1519.29	540.693
1520.14	359.371	1520.14	543.772
1520.99	363.071	1520.99	548.603
1521.84	365.253	1521.84	553.176
1522.69	366.123	1522.69	554.732
1523.54	367.734	1523.54	556.04
1524.39	370.272	1524.39	556.168
1525.24	375.862	1525.24	556.194
1526.1	383	1526.1	556.544
1526.95	388.813	1526.95	557.163
1527.8	393.297	1527.8	558.852
1528.65	395.785	1528.65	560.876
1529.5	396.456	1529.5	563.425
1530.35	397.654	1530.35	566.578
1531.2	398.022	1531.2	575.093
1532.05	400.441	1532.05	579.427
1532.9	401.743	1532.9	571.462
1533.75	402.758	1533.75	564.669
1534.6	405.068	1534.6	566.702
1535.45	408.672	1535.45	565.02
1536.3	412.195	1536.3	565.123
1537.15	415.581	1537.15	567.133
1538	418.729	1538	571.038
1538.85	421.499	1538.85	578.247
1539.7	423.928	1539.7	580.842
1540.55	425.893	1540.55	582.027
1541.4	427.456	1541.4	580.749
1542.25	426.338	1542.25	582.083
1543.1	424.924	1543.1	584.269
1543.95	423.755	1543.95	586.623
1544.8	423.043	1544.8	589.328
1545.65	423.257	1545.65	591.081
1546.5	423.934	1546.5	592.967
1547.34	425.177	1547.34	595.198
1548.19	426.954	1548.19	598.106
1549.04	429.234	1549.04	601.481
1549.89	431.941	1549.89	603.659
1550.74	436.707	1550.74	606.032
1551.59	441.382	1551.59	608.357
1552.44	445.316	1552.44	612.284
1553.29	445.679	1553.29	612.103
1554.13	444.927	1554.13	606.284
1554.98	443.535	1554.98	598.051
1555.83	441.737	1555.83	596.638
1556.68	439.129	1556.68	595.635
1557.53	436.707	1557.53	594.35
1558.38	434.614	1558.38	593.174
1559.22	433.635	1559.22	591.992
1560.07	432.873	1560.07	590.57
1560.92	431.849	1560.92	587.792
1561.77	432.204	1561.77	585.108
1562.61	432.445	1562.61	584.214
1563.46	433.139	1563.46	584.997
1564.31	434.049	1564.31	584.416
1565.16	433.626	1565.16	583.147
1566	430.662	1566	583.088
1566.85	432.305	1566.85	585.336
1567.7	435.2	1567.7	587.601
1568.55	429.905	1568.55	590.59
1569.39	425.774	1569.39	590.037
1570.24	422.557	1570.24	590.004
1571.09	420.573	1571.09	589.815
1571.93	418.47	1571.93	586.619
1572.78	420.223	1572.78	581.087
1573.63	424.34	1573.63	578.236
1574.47	427.757	1574.47	580.785
1575.32	430.336	1575.32	581.443
1576.17	431.948	1576.17	582.975
1577.01	432.067	1577.01	585.05
1577.86	431.148	1577.86	583.548
1578.7	429.996	1578.7	580.175
1579.55	427.993	1579.55	574.522
1580.4	423.804	1580.4	575.334
1581.24	419.481	1581.24	575.991
1582.09	419.796	1582.09	579.203
1582.93	416.97	1582.93	579.018
1583.78	412.951	1583.78	578.834
1584.63	409.437	1584.63	580.225
1585.47	402.354	1585.47	581.58
1586.32	396.029	1586.32	582.693
1587.16	396.581	1587.16	582.427
1588.01	398.074	1588.01	574.088
1588.85	399.251	1588.85	576.879
1589.7	399.106	1589.7	574.656
1590.54	394.361	1590.54	573.828
1591.39	396.055	1591.39	569.269
1592.23	395.625	1592.23	565.237
1593.08	394.915	1593.08	561.949
1593.92	393.974	1593.92	559.75
1594.77	392.813	1594.77	558.803
1595.61	391.423	1595.61	558.855
1596.46	389.772	1596.46	561.66
1597.3	385.582	1597.3	565.181
1598.15	381.014	1598.15	565.139
1598.99	377.479	1598.99	567.764
1599.83	375.413	1599.83	570.471
1600.68	373.343	1600.68	573.538
1601.52	374.934	1601.52	575.983
1602.37	373.818	1602.37	577.011
1603.21	371.203	1603.21	571.056
1604.05	369.728	1604.05	564.636
1604.9	368.6	1604.9	560.319
1605.74	367.382	1605.74	558.161
1606.59	364.063	1606.59	555.829
1607.43	361.409	1607.43	557.015
1608.27	359.791	1608.27	558.958
1609.12	359.224	1609.12	557.83
1609.96	358.395	1609.96	557.379
1610.8	356.718	1610.8	557.582
1611.65	353.753	1611.65	558.473
1612.49	349.551	1612.49	558.318
1613.33	345.497	1613.33	558.318
1614.17	341.875	1614.17	558.285
1615.02	338.805	1615.02	558.007
1615.86	336.33	1615.86	557.403
1616.7	334.921	1616.7	556.354
1617.55	334.255	1617.55	550.586
1618.39	333.978	1618.39	543.87
1619.23	334.913	1619.23	540.517
1620.07	334.59	1620.07	539.484
1620.91	332.294	1620.91	539.046
1621.76	329.853	1621.76	536.913
1622.6	325.077	1622.6	536.624
1623.44	322.712	1623.44	535.91
1624.28	318.419	1624.28	539.003
1625.13	314.158	1625.13	535.78
1625.97	310.402	1625.97	532.104
1626.81	306.781	1626.81	530.909
1627.65	305.573	1627.65	533.019
1628.49	306.427	1628.49	534.584
1629.33	303.463	1629.33	535.654
1630.18	299.629	1630.18	536.182
1631.02	295.834	1631.02	536.082
1631.86	293.955	1631.86	535.906
1632.7	292.096	1632.7	533.637
1633.54	291.964	1633.54	530.939
1634.38	280.829	1634.38	529.07
1635.22	281.535	1635.22	528.036
1636.06	281.32	1636.06	527.918
1636.9	279.073	1636.9	528.737
1637.74	276.117	1637.74	530.406
1638.59	272.658	1638.59	530.661
1639.43	266.276	1639.43	528.928
1640.27	263.887	1640.27	527.124
1641.11	261.617	1641.11	525.802
1641.95	259.401	1641.95	523.483
1642.79	257.21	1642.79	522.701
1643.63	254.98	1643.63	516.213
1644.47	252.799	1644.47	514.494
1645.31	250.646	1645.31	512.851
1646.15	248.509	1646.15	511.934
1646.99	246.377	1646.99	513.736
1647.83	243.46	1647.83	517.523
1648.67	239.67	1648.67	517.617
1649.51	236.084	1649.51	514.878
1650.35	232.796	1650.35	513.133
1651.19	229.931	1651.19	510.918
1652.03	227.216	1652.03	509.588
1652.87	225.665	1652.87	509.193
1653.71	223.898	1653.71	510.217
1654.54	220.388	1654.54	511.472
1655.38	217.032	1655.38	511.256
1656.22	213.675	1656.22	511.752
1657.06	211.948	1657.06	510.75
1657.9	212.866	1657.9	508.671
1658.74	211.494	1658.74	505.819
1659.58	205.562	1659.58	501.619
1660.42	200.641	1660.42	501.898
1661.26	197.065	1661.26	503.034
1662.09	196.604	1662.09	504.535
1662.93	195.662	1662.93	506.284
1663.77	194.314	1663.77	508.005
1664.61	189.085	1664.61	509.939
1665.45	186.47	1665.45	511.2
1666.29	184.254	1666.29	514.075
1667.12	183.194	1667.12	515.216
1667.96	184.045	1667.96	514.875
1668.8	184.309	1668.8	512.305
1669.64	184.179	1669.64	510.495
1670.47	183.522	1670.47	495.878
1671.31	181.854	1671.31	489.668
1672.15	177.859	1672.15	500.955
1672.99	173.811	1672.99	508.984
1673.82	170.002	1673.82	514.632
1674.66	171.737	1674.66	518.466
1675.5	168.88	1675.5	523.214
1676.34	167.447	1676.34	521.971
1677.17	166.304	1677.17	520.492
1678.01	164.729	1678.01	519.471
1678.85	161.643	1678.85	518.903
1679.68	162.946	1679.68	522.126
1680.52	159.949	1680.52	519.222
1681.36	157.373	1681.36	518.763
1682.2	153.909	1682.2	518.761
1683.03	155.047	1683.03	518.743
1683.87	157.202	1683.87	520.576
1684.7	154.747	1684.7	524.011
1685.54	152.881	1685.54	529.461
1686.38	151.571	1686.38	534.174
1687.21	150.653	1687.21	537.176
1688.05	151.12	1688.05	539.995
1688.89	151.84	1688.89	542.665
1689.72	150.901	1689.72	542.857
1690.56	149.685	1690.56	540.706
1691.39	148.692	1691.39	541.564
1692.23	148.386	1692.23	544.589
1693.07	147.821	1693.07	547.077
1693.9	147.361	1693.9	543.663
1694.74	146.571	1694.74	541.266
1695.57	145.804	1695.57	539.801
1696.41	145.365	1696.41	539.006
1697.24	144.916	1697.24	539.719
1698.08	143.561	1698.08	541.917
1698.91	141.449	1698.91	544.187
1699.75	141.554	1699.75	546.768
1700.58	140.96	1700.58	549.411
1701.42	139.57	1701.42	552.06
1702.25	138.081	1702.25	554.975
1703.09	136.524	1703.09	558.545
1703.92	135.225	1703.92	562.624
1704.76	134.173	1704.76	566.752
1705.59	132.651	1705.59	570.658
1706.43	130.715	1706.43	573.976
1707.26	128.789	1707.26	577.631
1708.09	129.709	1708.09	577.75
1708.93	130.785	1708.93	577.47
1709.76	131.966	1709.76	577.318
1710.6	132.901	1710.6	577.723
1711.43	132.08	1711.43	579.416
1712.27	132.258	1712.27	582.082
1713.1	132.773	1713.1	585.801
1713.93	132.718	1713.93	590.12
1714.77	131.675	1714.77	594.537
1715.6	130.451	1715.6	600.706
1716.43	129.059	1716.43	602.725
1717.27	127.453	1717.27	604.308
1718.1	126.361	1718.1	604.558
1718.93	125.74	1718.93	600.485
1719.77	125.73	1719.77	598.401
1720.6	126.525	1720.6	595.569
1721.43	127.544	1721.43	599.596
1722.27	127.162	1722.27	603.104
1723.1	126.142	1723.1	605.939
1723.93	123.969	1723.93	607.81
1724.77	122.524	1724.77	609.14
1725.6	120.871	1725.6	608.845
1726.43	119.308	1726.43	606.95
1727.26	117.689	1727.26	604.363
1728.1	116.168	1728.1	600.659
1728.93	115.016	1728.93	597.83
1729.76	114.285	1729.76	594.912
1730.59	113.878	1730.59	591.525
1731.42	113.797	1731.42	586.477
1732.26	113.638	1732.26	579.599
1733.09	113.955	1733.09	571.434
1733.92	114.585	1733.92	562.563
1734.75	115.162	1734.75	555.014
1735.58	115.472	1735.58	551.432
1736.42	115.573	1736.42	549.888
1737.25	115.521	1737.25	548.277
1738.08	115.481	1738.08	546.125
1738.91	114.768	1738.91	542.939
1739.74	114.23	1739.74	538.599
1740.57	113.87	1740.57	533.895
1741.41	113.082	1741.41	529.249
1742.24	112.133	1742.24	524.884
1743.07	110.92	1743.07	520.15
1743.9	110.071	1743.9	514.756
1744.73	109.67	1744.73	509.321
1745.56	109.675	1745.56	504.434
1746.39	109.737	1746.39	500.311
1747.22	109.782	1747.22	497.109
1748.05	109.435	1748.05	494.775
1748.88	108.53	1748.88	493.152
1749.71	107.758	1749.71	492.565
1750.54	107.195	1750.54	491.458
1751.37	107.352	1751.37	488.797
1752.2	107.875	1752.2	486.449
1753.04	107.179	1753.04	484.248
1753.86	106.368	1753.86	482.124
1754.7	104.989	1754.7	480.178
1755.52	104.341	1755.52	474.629
1756.36	104.307	1756.36	468.539
1757.18	104.959	1757.18	463.822
1758.01	106.03	1758.01	459.638
1758.84	105.193	1758.84	456.855
1759.67	104.874	1759.67	455.838
1760.5	104.756	1760.5	454.857
1761.33	104.767	1761.33	452.61
1762.16	104.86	1762.16	450.74
1762.99	104.884	1762.99	449.592
1763.82	104.938	1763.82	448.558
1764.65	104.689	1764.65	447.082
1765.48	104.215	1765.48	445.538
1766.31	104.091	1766.31	443.758
1767.14	103.903	1767.14	440.41
1767.96	103.621	1767.96	436.559
1768.79	103.224	1768.79	431.944
1769.62	101.69	1769.62	428.351
1770.45	100.959	1770.45	426.691
1771.28	100.089	1771.28	425.577
1772.11	99.1838	1772.11	423.495
1772.94	98.5149	1772.94	421.298
1773.77	96.9567	1773.77	419.796
1774.59	94.9306	1774.59	419.86
1775.42	95.4922	1775.42	421.38
1776.25	96.5946	1776.25	420.226
1777.08	97.9609	1777.08	415.501
1777.91	99.3059	1777.91	410.061
1778.73	100.339	1778.73	407.675
1779.56	101.12	1779.56	409.083
1780.39	100.782	1780.39	409.936
1781.22	90.6461	1781.22	410.012
1782.04	92.5362	1782.04	408.996
1782.87	94.1795	1782.87	407.649
1783.7	93.6761	1783.7	406.178
1784.53	92.4482	1784.53	404.771
1785.35	92.4875	1785.35	403.54
1786.18	92.2009	1786.18	402.438
1787.01	93.2766	1787.01	401.318
1787.83	94.1822	1787.83	400.424
1788.66	93.2012	1788.66	399.697
1789.49	92.2905	1789.49	398.673
1790.32	92.6592	1790.32	397.058
1791.14	92.6986	1791.14	394.688
1791.97	91.6781	1791.97	393.564
1792.8	90.6023	1792.8	394.647
1793.62	89.3949	1793.62	397.598
1794.45	88.956	1794.45	399.482
1795.27	88.9294	1795.27	398.935
1796.1	88.0177	1796.1	393.95
1796.93	87.1731	1796.93	390.287
1797.75	87.6438	1797.75	388.9
1798.58	88.3703	1798.58	389.376
1798.67	88.4254	1798.67	389.452
1799.51	88.957	1799.51	391.09
1800.34	89.257	1800.34	391.86
1801.17	89.2597	1801.17	389.727
1802.01	89.003	1802.01	387.439
1802.84	88.1809	1802.84	385.537
1803.67	87.2837	1803.67	381.285
1804.5	86.4961	1804.5	379.059
1805.34	86.053	1805.34	378.23
1806.17	85.7239	1806.17	377.984
1807	85.4958	1807	380.762
1807.84	84.4973	1807.84	381.912
1808.67	84.1748	1808.67	382.531
1809.5	84.3625	1809.5	384.666
1810.33	85.4013	1810.33	389.471
1811.16	86.768	1811.16	388.495
1812	86.9044	1812	397.738
1812.83	86.4928	1812.83	399.977
1813.66	85.9532	1813.66	395.247
1814.49	85.3052	1814.49	382.454
1815.32	84.5248	1815.32	377.263
1816.16	83.6274	1816.16	377.039
1816.99	82.6627	1816.99	379.821
1817.82	81.5762	1817.82	380.489
1818.65	80.2969	1818.65	379.756
1819.48	78.7169	1819.48	379.143
1820.31	77.6908	1820.31	378.625
1821.14	78.2449	1821.14	378.146
1821.98	80.2757	1821.98	377.531
1822.81	80.4879	1822.81	377.065
1823.64	80.6501	1823.64	374.407
1824.47	80.5153	1824.47	371.312
1825.3	80.265	1825.3	368.692
1826.13	79.9884	1826.13	362.612
1826.96	79.3333	1826.96	368.758
1827.79	82.1818	1827.79	375.731
1828.62	82.3387	1828.62	373.364
1829.45	81.1167	1829.45	371.692
1830.28	79.5461	1830.28	370.153
1831.11	77.5881	1831.11	371.182
1831.94	75.8681	1831.94	372.904
1832.77	75.0794	1832.77	375.035
1833.6	74.8815	1833.6	373.409
1834.43	75.454	1834.43	371.087
1835.26	76.4293	1835.26	368.6
1836.09	77.5198	1836.09	366.688
1836.92	78.7443	1836.92	365.181
1837.75	80.1451	1837.75	365.692
1838.58	81.6032	1838.58	366.136
1839.41	80.097	1839.41	364.727
1840.24	77.8884	1840.24	365.772
1841.07	76.5138	1841.07	368.12
1841.9	75.7992	1841.9	371.138
1842.73	77.241	1842.73	375.93
1843.56	78.2688	1843.56	379.079
[truncated: 2,921 more rows]

## Sheet: Figure1c
Raman Shift	Intensity	Raman Shift	Intensity	Raman Shift	Intensity
cm-1	arbitrary units	cm-1	arbitrary units	cm-1	arbitrary units
	Host quartz, 405 nm		Liquid, 405 nm		Vapour, 405 nm
55.301	64.3675	55.301	49.2958	55.301	87.3151
56.2817	63.1951	56.2817	53.8551	56.2817	71.6176
57.2641	64.8788	57.2641	53.0484	57.2641	76.7097
58.2446	65.7286	58.2446	52.6241	58.2446	74.4855
59.225	65.2222	59.225	52.4333	59.225	71.8073
60.2054	64.9053	60.2054	53.0681	60.2054	68.6744
61.1856	64.6851	61.1856	54.2716	61.1856	67.7593
62.1658	64.5554	62.1658	54.1624	62.1658	65.9831
63.1459	64.5178	63.1459	53.6633	63.1459	65.2508
64.1278	64.5428	64.1278	53.6598	64.1278	64.1858
65.1078	64.6559	65.1078	52.9986	65.1078	62.5039
66.0877	64.8255	66.0877	52.1656	66.0877	61.0127
67.0675	65.169	67.0675	54.0692	67.0675	60.0425
68.0472	65.6326	68.0472	55.2864	68.0472	60.1559
69.0268	66.2092	69.0268	46.7055	69.0268	60.9091
70.0064	66.2963	70.0064	54.1876	70.0064	61.3353
70.9859	66.1515	70.9859	53.9862	70.9859	61.1038
71.9653	65.9992	71.9653	53.7005	71.9653	59.8849
72.9446	66.3711	72.9446	53.2878	72.9446	58.5491
73.9239	66.5976	73.9239	52.3854	73.9239	57.5963
74.9031	66.0634	74.9031	52.6634	74.9031	57.0786
75.8822	65.4677	75.8822	53.0101	75.8822	56.8738
76.8612	65.1212	76.8612	53.1368	76.8612	56.7842
77.8401	64.9321	77.8401	53.1511	77.8401	56.7495
78.819	65.0261	78.819	52.8636	78.819	56.6838
79.7978	65.3033	79.7978	52.6324	79.7978	55.9845
80.7765	65.6899	80.7765	52.5334	80.7765	55.3051
81.7551	66.0322	81.7551	52.5598	81.7551	54.8837
82.7337	66.2229	82.7337	52.6704	82.7337	54.679
83.7122	66.2927	83.7122	52.8881	83.7122	54.6371
84.6906	66.3974	84.6906	53.1316	84.6906	54.8007
85.6689	66.5492	85.6689	52.9629	85.6689	55.069
86.6471	66.8146	86.6471	52.8324	86.6471	55.5678
87.6253	67.3434	87.6253	53.1837	87.6253	55.9092
88.6034	67.9864	88.6034	54.0324	88.6034	56.1274
89.5814	68.5683	89.5814	55.1886	89.5814	56.4609
90.5593	68.8421	90.5593	55.6754	90.5593	56.8343
91.5353	69.0153	91.5353	55.5352	91.5353	57.1924
92.5131	69.0741	92.5131	55.2169	92.5131	57.0178
93.4908	69.0423	93.4908	55.4342	93.4908	56.8055
94.4684	69.3921	94.4684	55.7473	94.4684	56.6786
95.446	70.1278	95.446	56.3028	95.446	56.3396
96.4234	71.18	96.4234	57.2749	96.4234	55.5778
97.4008	72.4496	97.4008	59.3035	97.4008	55.2804
98.3763	73.8797	98.3763	61.3384	98.3763	55.4177
99.3535	75.4546	99.3535	64.0998	99.3535	55.92
100.331	76.6846	100.331	66.87	100.331	57.2406
101.308	78.3033	101.308	68.4154	101.308	58.9702
102.285	80.1813	102.285	69.2433	102.285	60.5159
103.26	82.4743	103.26	71.0098	103.26	61.8442
104.237	84.4927	104.237	74.1896	104.237	63.2666
105.213	87.1275	105.213	76.5485	105.213	64.7435
106.19	90.1845	106.19	79.6837	106.19	66.506
107.167	94.1104	107.167	85.5556	107.167	68.4407
108.141	99.1815	108.141	92.6318	108.141	70.8816
109.118	105.726	109.118	101.691	109.118	74.3161
110.094	115.575	110.094	112.474	110.094	80.1824
111.069	126.004	111.069	127.51	111.069	88.1467
112.045	138.48	112.045	147.285	112.045	97.7895
113.021	154.681	113.021	165.256	113.021	108.332
113.997	176.512	113.997	194.406	113.997	123.289
114.971	207.027	114.971	243.197	114.971	143.845
115.947	251.124	115.947	305.985	115.947	177.88
116.923	344.863	116.923	398.502	116.923	232.267
117.897	492.423	117.897	546.966	117.897	331.384
118.873	758.426	118.873	757.658	118.873	488.712
119.848	1226.71	119.848	1194.43	119.848	765.134
120.822	2075.79	120.822	1947.11	120.822	1288.53
121.797	3577.42	121.797	3194.45	121.797	2252.42
122.773	6427.44	122.773	5285.95	122.773	3900.62
123.746	10776.8	123.746	8400.2	123.746	6141.26
124.721	16552.8	124.721	12217.6	124.721	9029.44
125.695	21843.6	125.695	15526.9	125.695	11489.5
126.67	23300.2	126.67	16460	126.67	11974.2
127.645	20735.8	127.645	14735.7	127.645	10587
128.618	16411.5	128.618	12406	128.618	8485.76
129.593	13081.4	129.593	10497.1	129.593	6775.72
130.566	10753.9	130.566	9273.83	130.566	5659.81
131.54	9218.59	131.54	8551.44	131.54	4914.94
132.513	8332.48	132.513	8141.06	132.513	4516.68
133.488	7758.31	133.488	7865.33	133.488	4119.89
134.46	7442.71	134.46	7752.84	134.46	4064.73
135.435	7412.15	135.435	7782.4	135.435	4059.17
136.407	7467.76	136.407	7896.37	136.407	4068.49
137.381	7569.31	137.381	8027.44	137.381	4082.71
138.354	7721.85	138.354	8142.31	138.354	4101.89
139.328	7842.52	139.328	8246.64	139.328	4127.88
140.3	7930.35	140.3	8328.4	140.3	4159.03
141.274	7991.43	141.274	8373.51	141.274	4177.97
142.246	8018.17	142.246	8390.11	142.246	4212.75
143.219	8003.39	143.219	8382.3	143.219	4191.86
144.191	7957.1	144.191	8332.13	144.191	4138.42
145.165	7845.52	145.165	8245.48	145.165	4057.23
146.137	7684.89	146.137	8119.57	146.137	3964.03
147.11	7485.33	147.11	7958.74	147.11	3858.78
148.081	7259.69	148.081	7771.77	148.081	3746.07
149.053	7006.48	149.053	7569.91	149.053	3632.73
150.026	6742.64	150.026	7364.49	150.026	3517.75
150.997	6473.8	150.997	7173.04	150.997	3405.27
151.969	6211.41	151.969	6978.62	151.969	3289.21
152.942	5968.53	152.942	6794.05	152.942	3173.18
153.913	5753.6	153.913	6636.21	153.913	3066.41
154.886	5595.6	154.886	6529.2	154.886	2987.58
155.856	5532.58	155.856	6465.77	155.856	2948.62
156.827	5539.52	156.827	6468.27	156.827	2945.22
157.8	5589.8	157.8	6521.37	157.8	2986.11
158.771	5747	158.771	6612.55	158.771	3046.98
159.741	5951.92	159.741	6748.28	159.741	3150.67
160.714	6197.06	160.714	6920.4	160.714	3274.94
161.684	6472.19	161.684	7112.96	161.684	3418.26
162.654	6771.04	162.654	7334.56	162.654	3571.38
163.625	7094.47	163.625	7574.03	163.625	3735.8
164.597	7440.63	164.597	7841.9	164.597	3905.88
165.567	7810.16	165.567	8119.61	165.567	4080.15
166.537	8201.4	166.537	8413.86	166.537	4268.96
167.507	8617.24	167.507	8721.83	167.507	4471.67
168.479	9056.28	168.479	9041.95	168.479	4689.79
169.448	9511.28	169.448	9382.94	169.448	4921.81
170.418	9991.77	170.418	9741.59	170.418	5168.81
171.388	10503.4	171.388	10111.9	171.388	5429.77
172.359	11039.2	172.359	10487.4	172.359	5704.96
173.329	11591.6	173.329	10842.3	173.329	5993.84
174.298	12159.9	174.298	11211.3	174.298	6297.01
175.268	12733.7	175.268	11593.8	175.268	6610.75
176.237	13341.1	176.237	11999.3	176.237	6922.55
177.206	14022.2	177.206	12441.4	177.206	7255.12
178.177	14781.2	178.177	12937.5	178.177	7613.24
179.146	15627.8	179.146	13495.5	179.146	8000.24
180.115	16591.3	180.115	14106.1	180.115	8414.81
181.084	17609.2	181.084	14773.2	181.084	8956.12
182.053	18737.6	182.053	15513.2	182.053	9516.59
183.022	20017.9	183.022	16385.8	183.022	10178.2
183.991	21504.6	183.991	17401	183.991	10695.8
184.959	23213.2	184.959	18594.5	184.959	11681.7
185.929	25154.4	185.929	19955.3	185.929	12671.7
186.898	27332.4	186.898	21478.4	186.898	13766.1
187.866	29742.8	187.866	23153.3	187.866	14964.1
188.835	32387.6	188.835	24984.8	188.835	16267.1
189.803	35263.6	189.803	26946.3	189.803	17648.3
190.771	38382.9	190.771	29148.2	190.771	19224.4
191.739	41737.9	191.739	31541.9	191.739	20886
192.707	45360.4	192.707	34088.5	192.707	22725.7
193.675	49386.7	193.675	36761.8	193.675	24642.6
194.643	53589.4	194.643	39543.2	194.643	26661.1
195.611	57949.8	195.611	42415.2	195.611	28775.5
196.578	62200.6	196.578	45318.1	196.578	30917
197.546	66641.7	197.546	48229.7	197.546	32934.7
198.513	71096.3	198.513	51353.8	198.513	35094.2
199.481	74542.3	199.481	54375.7	199.481	37194.5
200.448	74761.3	200.448	56999.2	200.448	38983.7
201.416	74990.8	201.416	58692.9	201.416	40370.8
202.383	75195.3	202.383	59854.7	202.383	41162.3
203.35	75370.7	203.35	60555.1	203.35	41591.3
204.317	75503.2	204.317	60191.8	204.317	41579.2
205.284	75587	205.284	59382	205.284	41033.1
206.251	75619.5	206.251	58021.6	206.251	40139.6
207.216	75603.1	207.216	56244.6	207.216	38910.1
208.183	75537	208.183	54339.7	208.183	37401.3
209.15	73213.6	209.15	51977.1	209.15	35687.4
210.116	69218	210.116	49232	210.116	33888.8
211.083	64633.8	211.083	46196.9	211.083	31710.6
212.049	60430.7	212.049	43118.9	212.049	29564.3
213.016	56070.1	213.016	40113.4	213.016	27444.6
213.982	51832.9	213.982	37299.2	213.982	25405.7
214.946	47850.4	214.946	34622	214.946	23503.3
215.912	44165.9	215.912	32098.5	215.912	21743.8
216.879	40813.9	216.879	29756	216.879	20132.1
217.845	37764.5	217.845	27626.8	217.845	18647.5
218.811	34937.9	218.811	25738.8	218.811	17297.2
219.775	32576.7	219.775	24055.2	219.775	16141.7
220.74	30412.4	220.74	22575.9	220.74	15102.2
221.706	28473.9	221.706	21234.4	221.706	14142.8
222.672	26647.2	222.672	19994.8	222.672	13241
223.637	24968.2	223.637	18840.2	223.637	12395.2
224.601	23388	224.601	17776.7	224.601	11623.6
225.566	21927	225.566	16802.6	225.566	10916.3
226.532	20547.6	226.532	15896.7	226.532	10271
227.497	19294.6	227.497	15053.8	227.497	9684.68
228.46	18133	228.46	14223.6	228.46	9145.76
229.425	17057.9	229.425	13458.5	229.425	8652.99
230.39	16148.9	230.39	12817.7	230.39	8187.58
231.353	15324.9	231.353	12235.8	231.353	7770.87
232.318	14597.4	232.318	11700.6	232.318	7393.63
233.283	13907.8	233.283	11200.1	233.283	7050.24
234.246	13234	234.246	10738.1	234.246	6738.64
235.211	12617.5	235.211	10311.3	235.211	6451.78
236.175	12042.7	236.175	9922.18	236.175	6182.62
237.138	11528	237.138	9568.05	237.138	5941.78
238.102	11079.2	238.102	9221.56	238.102	5724.43
239.067	10694.6	239.067	8948.57	239.067	5533.44
240.029	10366.6	240.029	8731.71	240.029	5375.51
240.993	10102.4	240.993	8545.69	240.993	5250.71
241.957	9864.13	241.957	8370.76	241.957	5133.27
242.92	9627.9	242.92	8203.86	242.92	5017.45
243.884	9401.44	243.884	8043.26	243.884	4902.33
244.846	9179.79	244.846	7887.82	244.846	4793.28
245.809	8969.33	245.809	7736.65	245.809	4691.14
246.771	8762.68	246.771	7589.55	246.771	4593.06
247.735	8553.44	247.735	7446.86	247.735	4502.15
248.699	8361.6	248.699	7309.69	248.699	4415.21
249.66	8194.83	249.66	7183.87	249.66	4340.21
250.624	8050.67	250.624	7080.92	250.624	4274.96
251.585	7951.14	251.585	7018.29	251.585	4233.42
252.548	7916.08	252.548	6985.4	252.548	4215.85
253.51	7965.6	253.51	7034.29	253.51	4238.79
254.473	8022.68	254.473	7097	254.473	4291.06
255.434	8276.97	255.434	7304.63	255.434	4447.89
256.397	8705.88	256.397	7537.48	256.397	4641.48
257.358	9394.36	257.358	8132.33	257.358	5076.4
258.321	10790.8	258.321	9059.8	258.321	5889.29
259.282	12856.3	259.282	10628.2	259.282	6979.02
260.243	15870.3	260.243	12558.5	260.243	8535.03
261.205	19183.9	261.205	14572.8	261.205	9904.42
262.166	21592.4	262.166	15825.9	262.166	10663.7
263.129	20818.4	263.129	15003	263.129	10210.8
264.089	17218.4	264.089	12710.8	264.089	8480.98
265.051	13055	265.051	10023.9	265.051	6583.76
266.012	9737.8	266.012	7903.52	266.012	4967.33
266.972	7941.19	266.972	6736.24	266.972	4071.35
267.934	6510.89	267.934	5764.33	267.934	3481.57
268.894	5642.43	268.894	5258	268.894	3076.57
269.854	5092.34	269.854	4845.91	269.854	2809.05
270.816	4686.63	270.816	4565.25	270.816	2601.23
271.776	4321.92	271.776	4322.11	271.776	2439.71
272.736	4046.96	272.736	4110.85	272.736	2310
273.698	3810.95	273.698	3929.89	273.698	2196.18
274.657	3617.4	274.657	3780.39	274.657	2094.36
275.617	3451.72	275.617	3659.38	275.617	2011.56
276.578	3304.61	276.578	3559.41	276.578	1937.98
277.538	3172.87	277.538	3475.27	277.538	1874.8
278.497	3056.38	278.497	3414.74	278.497	1820.88
279.459	2949.97	279.459	3349.73	279.459	1770.73
280.418	2854.85	280.418	3281.6	280.418	1727.68
281.377	2776.32	281.377	3214.84	281.377	1687.46
282.336	2706.93	282.336	3150.64	282.336	1647.47
283.297	2643.61	283.297	3088.6	283.297	1609.09
284.256	2579.96	284.256	3029.08	284.256	1570.82
285.215	2492.01	285.215	2972.84	285.215	1533.04
286.174	2407.12	286.174	2915.56	286.174	1498.94
287.132	2330.98	287.132	2861.65	287.132	1469.44
288.093	2261.33	288.093	2811.71	288.093	1443.23
289.051	2199.53	289.051	2766.2	289.051	1419.19
290.01	2145.5	290.01	2724.63	290.01	1395.85
290.968	2101.21	290.968	2687.53	290.968	1373.74
291.927	2064.45	291.927	2654.59	291.927	1353.69
292.887	2033.4	292.887	2625.18	292.887	1333.58
293.845	2006.26	293.845	2599.99	293.845	1316.8
294.803	1980.68	294.803	2578.56	294.803	1302.44
295.761	1952.38	295.761	2560.4	295.761	1289.81
296.719	1923.02	296.719	2543.91	296.719	1276.63
297.677	1889.01	297.677	2526.94	297.677	1265.4
298.635	1861.38	298.635	2507.77	298.635	1251.64
299.593	1837.06	299.593	2489.19	299.593	1237.23
300.552	1818.06	300.552	2470.18	300.552	1224.81
301.51	1800.05	301.51	2451.21	301.51	1214.01
302.467	1783.34	302.467	2429.1	302.467	1204.96
303.425	1767.04	303.425	2407.45	303.425	1197.33
304.382	1750.35	304.382	2387.26	304.382	1192.18
305.339	1733.4	305.339	2369.78	305.339	1187.04
306.297	1718.16	306.297	2357.44	306.297	1178.19
307.254	1706.12	307.254	2348.4	307.254	1173.29
308.211	1697.68	308.211	2343.95	308.211	1169.13
309.168	1693.84	309.168	2344.99	309.168	1166.91
310.125	1692.98	310.125	2351.9	310.125	1163.74
311.082	1696.2	311.082	2355.81	311.082	1160.45
312.038	1700.25	312.038	2358.64	312.038	1156.52
312.995	1703.4	312.995	2357.12	312.995	1151.55
313.952	1705.32	313.952	2351.89	313.952	1148.18
314.908	1704.64	314.908	2345.17	314.908	1147.96
315.865	1699.73	315.865	2336.67	315.865	1150.73
316.821	1692.39	316.821	2326.36	316.821	1156.89
317.778	1682.79	317.778	2315.74	317.778	1156.59
318.734	1670.93	318.734	2306.42	318.734	1146.08
319.69	1656.2	319.69	2295.84	319.69	1135.42
320.644	1641.02	320.644	2286.12	320.644	1127.75
321.6	1626.03	321.6	2274.7	321.6	1122.35
322.556	1612.95	322.556	2261.98	322.556	1117.95
323.512	1602.76	323.512	2247.76	323.512	1115.21
324.468	1593.75	324.468	2236.17	324.468	1111.1
325.424	1585.78	325.424	2228.4	325.424	1107.52
326.379	1578.44	326.379	2225.55	326.379	1103.07
327.335	1571.46	327.335	2222.93	327.335	1100.11
328.289	1566.59	328.289	2227.04	328.289	1098.64
329.244	1567.02	329.244	2230.98	329.244	1099.01
330.199	1572.46	330.199	2237.48	330.199	1101.37
331.155	1584.88	331.155	2246.94	331.155	1104.63
332.11	1602.04	332.11	2255.98	332.11	1112.25
333.065	1620.68	333.065	2270.22	333.065	1121.63
334.018	1641.98	334.018	2287.47	334.018	1131.31
334.973	1664.98	334.973	2308.79	334.973	1144.56
335.928	1690.36	335.928	2333.02	335.928	1169.71
336.883	1717.38	336.883	2364.7	336.883	1192.15
337.836	1753.3	337.836	2384.73	337.836	1207.59
338.791	1798.65	338.791	2411.77	338.791	1229.05
339.745	1855.6	339.745	2448.57	339.745	1261.35
340.7	1937.07	340.7	2499.22	340.7	1301.7
341.652	2021.86	341.652	2562.34	341.652	1367.6
342.607	2159.23	342.607	2681.61	342.607	1434.26
343.561	2309.47	343.561	2805.23	343.561	1495.54
344.514	2500.38	344.514	2961.6	344.514	1645.96
345.468	2853.37	345.468	3205.94	345.468	1827.66
346.422	3409.89	346.422	3603.17	346.422	2120.17
347.374	4131.38	347.374	4191.54	347.374	2595.72
348.328	5455.41	348.328	5345.33	348.328	3416.24
349.282	7773.35	349.282	7156.77	349.282	4881.47
350.234	11901.9	350.234	10330.6	350.234	7237.91
351.187	17991.7	351.187	14543.2	351.187	10412.8
352.141	25845.7	352.141	19227.3	352.141	13785
353.093	31038.5	353.093	21785.6	353.093	15715
354.046	28457.7	354.046	19824.7	354.046	14214.8
355	20315.2	355	14510.1	355	10322.9
355.951	13062.9	355.951	9744.38	355.951	6787.4
356.905	8645.81	356.905	6921.2	356.905	4636.32
357.856	6286.57	357.856	5341.37	357.856	3400.1
358.809	4875.43	358.809	4506.76	358.809	2739.55
359.76	4067.06	359.76	3883.17	359.76	2367.64
360.713	3545.81	360.713	3565.93	360.713	2089.83
361.666	3113.2	361.666	3323.02	361.666	1920.99
362.617	2893.6	362.617	3134.35	362.617	1790.69
363.57	2693.92	363.57	3008.26	363.57	1677.56
364.521	2539.77	364.521	2914.23	364.521	1591.16
365.473	2412.87	365.473	2846.2	365.473	1517.12
366.424	2309.75	366.424	2784.46	366.424	1467.73
367.376	2225.64	367.376	2734.87	367.376	1430.24
368.327	2158.1	368.327	2693.94	368.327	1404.66
369.279	2100.18	369.279	2659.97	369.279	1382.32
370.23	2052.47	370.23	2628.42	370.23	1362.79
371.18	2014.66	371.18	2582.07	371.18	1343.9
372.132	1983.81	372.132	2569.39	372.132	1321.86
373.082	1961.96	373.082	2564.57	373.082	1303.13
374.034	1947.61	374.034	2566.49	374.034	1287.72
374.984	1940.78	374.984	2563.33	374.984	1276.02
375.936	1937.65	375.936	2560.67	375.936	1269.1
376.886	1921.67	376.886	2558.01	376.886	1266.03
377.836	1904.63	377.836	2555.68	377.836	1267.81
378.787	1892.56	378.787	2554.27	378.787	1273.43
379.737	1895	379.737	2559.63	379.737	1283.33
380.688	1916.67	380.688	2571.74	380.688	1297.16
381.638	1951.98	381.638	2607.18	381.638	1318.85
382.587	2018.11	382.587	2659.95	382.587	1335.78
383.539	2087.95	383.539	2716.72	383.539	1369.72
384.488	2204.42	384.488	2792.54	384.488	1391.55
385.437	2338.01	385.437	2940.23	385.437	1471.76
386.388	2554.22	386.388	3100.18	386.388	1679.5
387.337	2946.23	387.337	3441.69	387.337	1886.6
388.286	3728.52	388.286	4138.36	388.286	2377.01
389.237	5143.6	389.237	5135.86	389.237	3136.5
390.186	7296.84	390.186	6497.96	390.186	4223.79
391.134	9516.93	391.134	7820.28	391.134	5147.9
392.083	9941.68	392.083	8010.43	392.083	5152.17
393.034	7898.13	393.034	6514.91	393.034	4081.54
393.982	5636.63	393.982	4998.41	393.982	3099.48
394.931	4508.26	394.931	4385.97	394.931	2667.14
395.879	4285.64	395.879	4274.35	395.879	2546.97
396.829	4742.65	396.829	4640.9	396.829	2871.06
397.777	5941.69	397.777	5480.83	397.777	3552.39
398.726	7952.86	398.726	6772.5	398.726	4496.09
399.674	10479.7	399.674	8100.25	399.674	5309.48
400.622	12102.2	400.622	9016.08	400.622	5898.34
401.572	11303.1	401.572	8419.98	401.572	5329.8
402.519	8349.12	402.519	6614.2	402.519	4064.63
403.467	5840.57	403.467	5131.98	403.467	2988.87
404.415	4323.66	404.415	4158.57	404.415	2335.2
405.363	3481.1	405.363	3768.92	405.363	1997.59
406.31	3072.38	406.31	3520.83	406.31	1796.39
407.258	2809.95	407.258	3405.2	407.258	1702.36
408.207	2692.4	408.207	3353.19	408.207	1650.54
409.154	2628.88	409.154	3333.46	409.154	1631.9
410.102	2628.74	410.102	3342.59	410.102	1631.18
411.049	2635.16	411.049	3354.78	411.049	1639.89
411.996	2656.05	411.996	3382.93	411.996	1655.91
412.943	2687.83	412.943	3411.73	412.943	1676.14
413.89	2716.29	413.89	3443.51	413.89	1693.25
414.837	2745.41	414.837	3476.9	414.837	1711.53
415.784	2776.59	415.784	3512.38	415.784	1730.09
416.731	2813.16	416.731	3549.5	416.731	1745.57
417.677	2855.09	417.677	3590.84	417.677	1763.96
418.624	2902.34	418.624	3630.76	418.624	1787.28
419.571	2956.15	419.571	3671.51	419.571	1814.65
420.517	3016.18	420.517	3710.05	420.517	1846.9
421.464	3085.29	421.464	3754.05	421.464	1881.07
422.41	3163.57	422.41	3803.29	422.41	1919.56
423.356	3248.71	423.356	3854.67	423.356	1959.48
424.302	3340.9	424.302	3908.07	424.302	2001.82
425.249	3441.2	425.249	3972.75	425.249	2049.56
426.195	3560.42	426.195	4049.8	426.195	2104.05
427.141	3681.41	427.141	4139.26	427.141	2166.06
428.086	3804.43	428.086	4242.15	428.086	2238.16
429.032	3943.6	429.032	4357.62	429.032	2318.12
429.978	4104.99	429.978	4485.22	429.978	2408.02
430.924	4296.12	430.924	4626.05	430.924	2507.2
431.869	4511.1	431.869	4761.38	431.869	2609.6
432.815	4750.01	432.815	4910.8	432.815	2722.98
433.758	5019.19	433.758	5082.53	433.758	2853.75
434.704	5315.98	434.704	5294.59	434.704	3010.52
435.649	5669.54	435.649	5544.59	435.649	3194.01
436.594	6037.7	436.594	5829.37	436.594	3404.2
437.54	6455.9	437.54	6162.28	437.54	3656.09
438.485	6944.92	438.485	6534.88	438.485	3939.19
439.43	7552.28	439.43	6957.22	439.43	4234.93
440.373	8298.24	440.373	7452.81	440.373	4589.62
441.318	9108.37	441.318	8009.33	441.318	5063.33
442.262	10122.7	442.262	8721.55	442.262	5615.39
443.207	11261.7	443.207	9593.22	443.207	6321.84
444.152	12670.8	444.152	10626.9	444.152	7151.1
445.095	14400.2	445.095	11845.8	445.095	8083.28
446.039	16401.6	446.039	13229.4	446.039	9112.33
446.984	18716.6	446.984	14795.4	446.984	10279.3
447.928	21360.1	447.928	16543.8	447.928	11555.6
448.87	23825.9	448.87	18400.7	448.87	12806.4
449.815	26546.7	449.815	20456.9	449.815	14201
450.759	30259.4	450.759	23333.4	450.759	16112.7
451.703	35297.5	451.703	27098.4	451.703	18792.3
452.645	41810.5	452.645	32059.4	452.645	22266.6
453.589	50197.3	453.589	38342.7	453.589	26596.5
454.533	61965.3	454.533	47128.4	454.533	33005.7
455.475	67790.6	455.475	58862.3	455.475	41121.8
456.418	67811	456.418	67807.4	456.418	52822.8
457.362	67816.8	457.362	67820.8	457.362	67806.2
458.304	67802.5	458.304	67809	458.304	67813.7
459.247	67772.3	459.247	67776.6	459.247	67773.5
460.191	67729.5	460.191	67731.4	460.191	67728.5
461.132	67686.8	461.132	67686.5	461.132	67685.9
462.075	67652.7	462.075	67653	462.075	67651.7
463.019	67630.4	463.019	67634.9	463.019	67630.5
463.96	67629.1	463.96	67632.5	463.96	67627.8
464.903	67648.4	464.903	67646.6	464.903	67645
465.844	67679	465.844	67676	465.844	67675.5
466.787	67718.1	466.787	67718.3	466.787	67721.6
467.728	67756.5	467.728	67762.3	467.728	67779.3
468.671	67782	468.671	67792.4	468.671	59098
469.613	67791.3	469.613	67798	469.613	48475.1
470.554	67779.3	470.554	57890.8	470.554	40515
471.497	67750.8	471.497	49069.6	471.497	34449
472.437	59425.5	472.437	42148.9	472.437	29355.4
473.38	51843	473.38	36700.5	473.38	25684.9
474.32	45780	474.32	32678.8	474.32	22658.2
475.262	40556.8	475.262	28987.8	475.262	20225.7
476.203	36575.2	476.203	26388.3	476.203	18286.4
477.145	33146.3	477.145	24115.8	477.145	16610.8
478.085	30393.1	478.085	22128.8	478.085	15240.6
479.027	27883.6	479.027	20408.7	479.027	14050.8
479.967	25740.8	479.967	18935.3	479.967	13000.2
480.907	23951.3	480.907	17638.4	480.907	12060.8
481.849	22474.5	481.849	16532.9	481.849	11347.8
482.789	21240.7	482.789	15599.7	482.789	10785.6
483.73	20216.1	483.73	14840	483.73	10247.3
484.67	19269.7	484.67	14191.2	484.67	9762.5
485.611	18346.1	485.611	13612.3	485.611	9344.72
486.551	17469.5	486.551	13061.6	486.551	8954
487.49	16647.1	487.49	12533.8	487.49	8550.36
488.432	15796.7	488.432	12016.5	488.432	8131.19
489.371	14944.5	489.371	11450.9	489.371	7710.22
490.31	14122.7	490.31	10893.8	490.31	7294.36
491.251	13307	491.251	10348.2	491.251	6909.41
492.19	12524.8	492.19	9842.66	492.19	6555.35
493.129	11856.2	493.129	9392.96	493.129	6229.96
494.07	11286.7	494.07	8994.28	494.07	5932.51
495.009	10763.4	495.009	8634.75	495.009	5662.74
495.948	10276.8	495.948	8312.04	495.948	5418.88
496.888	9824.45	496.888	8020.83	496.888	5217.6
497.827	9417.51	497.827	7770.05	497.827	5032.41
498.766	9075.89	498.766	7556.44	498.766	4862.71
499.704	8782.28	499.704	7382.95	499.704	4716.61
500.644	8517.63	500.644	7243.64	500.644	4590.58
501.583	8342.64	501.583	7152.42	501.583	4496.48
502.521	8248.22	502.521	7140.85	502.521	4417.9
503.459	8268.69	503.459	7238.9	503.459	4410.23
504.399	8473.86	504.399	7587.1	504.399	4540.48
505.337	9009.38	505.337	8147.63	505.337	4938.44
506.275	9790.42	506.275	8844.45	506.275	5336.81
507.213	10542.8	507.213	9386.39	507.213	5731.89
508.153	10933	508.153	9580.75	508.153	5915.59
509.091	10929	509.091	9308.21	509.091	5890.17
510.029	10660.6	510.029	8926.46	510.029	5764.67
510.966	10391.5	510.966	8465.94	510.966	5568.14
511.904	9947.5	511.904	7992.64	511.904	5303.84
512.841	9435.5	512.841	7511	512.841	4994.91
513.779	8940.97	513.779	7022.78	513.779	4677.59
514.718	8375.69	514.718	6584.07	514.718	4348.31
515.655	7811.44	515.655	6191.29	515.655	4039.42
516.593	7291.49	516.593	5865.48	516.593	3771.52
517.53	6806.76	517.53	5581.75	517.53	3524.96
518.467	6361.72	518.467	5347.7	518.467	3362.04
519.404	5956.35	519.404	5149.77	519.404	3199.7
520.341	5640.28	520.341	4988.14	520.341	3064.59
521.278	5374.49	521.278	4848.37	521.278	2950.27
522.214	5137.89	522.214	4722.76	522.214	2853.1
523.151	4948.95	523.151	4612.07	523.151	2771.31
524.088	4797.5	524.088	4516.82	524.088	2702.6
525.024	4672.71	525.024	4437.39	525.024	2643.54
525.961	4577.99	525.961	4371.9	525.961	2595.21
526.897	4502.87	526.897	4319.81	526.897	2554.47
527.834	4431.09	527.834	4278.52	527.834	2522.81
528.77	4370.91	528.77	4239.72	528.77	2497.85
529.706	4311.26	529.706	4200.27	529.706	2478.41
530.642	4256.55	530.642	4160.8	530.642	2453.57
531.578	4201.13	531.578	4123.22	531.578	2431.27
532.514	4134.03	532.514	4089.14	532.514	2399.95
533.45	4064.07	533.45	4055.96	533.45	2366.72
534.386	3995.81	534.386	4020.71	534.386	2331.65
535.322	3929.88	535.322	3982.52	535.322	2296.08
536.258	3868.81	536.258	3940.64	536.258	2260.66
537.193	3810.41	537.193	3873.11	537.193	2230.84
538.129	3757.12	538.129	3819.84	538.129	2190.88
539.064	3708.29	539.064	3794.27	539.064	2176.88
540	3673.17	540	3783.25	540	2170.84
540.933	3647.61	540.933	3775.14	540.933	2167.11
541.869	3624.02	541.869	3760.22	541.869	2161.05
542.804	3594.67	542.804	3742.38	542.804	2152.06
543.739	3560.66	543.739	3715.9	543.739	2136.92
544.674	3524.38	544.674	3687.73	544.674	2110.31
545.609	3467.84	545.609	3656.01	545.609	2078.59
546.544	3400.53	546.544	3617.32	546.544	2043.58
547.477	3331.5	547.477	3569.91	547.477	2006.6
548.412	3258.84	548.412	3517.87	548.412	1967.32
549.346	3190.3	549.346	3455.27	549.346	1927.3
550.281	3117.45	550.281	3393.67	550.281	1891.1
551.215	3046.25	551.215	3339.61	551.215	1858.23
552.148	2977.86	552.148	3285.81	552.148	1829.78
553.083	2911.96	553.083	3242.55	553.083	1798.89
554.017	2848.88	554.017	3201.7	554.017	1764.95
554.951	2788.77	554.951	3163.16	554.951	1732.05
555.884	2731.81	555.884	3126.36	555.884	1700.1
556.818	2677.96	556.818	3090.89	556.818	1669.19
557.752	2628.52	557.752	3057.59	557.752	1641.72
558.684	2583.21	558.684	3026.34	558.684	1618.53
559.618	2543.19	559.618	3001.05	559.618	1599.19
560.552	2506.43	560.552	2982.2	560.552	1584.27
561.485	2476.87	561.485	2968.79	561.485	1572.94
562.417	2456.58	562.417	2961.06	562.417	1562.34
563.351	2439.41	563.351	2959.25	563.351	1555.94
564.284	2429.81	564.284	2959.39	564.284	1551.83
565.216	2425.02	565.216	2958.46	565.216	1547.16
566.149	2417.67	566.149	2959.68	566.149	1541.12
567.081	2415.98	567.081	2965.56	567.081	1534.35
568.014	2409.72	568.014	2968.19	568.014	1527.5
568.947	2391.54	568.947	2971.96	568.947	1519.37
569.879	2370.29	569.879	2969.67	569.879	1512.36
570.812	2349.84	570.812	2964.61	570.812	1505.08
571.743	2328.8	571.743	2957.06	571.743	1500.86
572.676	2312.65	572.676	2953.87	572.676	1496.83
573.609	2302.14	573.609	2958.89	573.609	1494.04
574.54	2298.95	574.54	2977.97	574.54	1492.84
575.472	2300.11	575.472	2993.82	575.472	1493.63
576.403	2303	576.403	3007.33	576.403	1494.56
577.336	2307.24	577.336	3017.97	577.336	1499.36
578.266	2311.11	578.266	3028.61	578.266	1496.87
579.199	2315.06	579.199	3038.32	579.199	1497.31
580.129	2317.63	580.129	3050.1	580.129	1496.25
581.061	2319.73	581.061	3063.07	581.061	1496.59
581.992	2320.59	581.992	3076.31	581.992	1496.02
582.924	2322.43	582.924	3093.78	582.924	1495.51
583.854	2328.45	583.854	3111.78	583.854	1500.64
584.786	2337.69	584.786	3129.38	584.786	1508.31
585.716	2348.37	585.716	3146.86	585.716	1515.03
586.646	2358.77	586.646	3161.58	586.646	1520.93
587.578	2368.3	587.578	3164.59	587.578	1525.33
588.508	2376.69	588.508	3167.26	588.508	1528.41
589.44	2383.91	589.44	3167.51	589.44	1528.36
590.369	2389.73	590.369	3165.9	590.369	1526.9
591.301	2392.01	591.301	3172.15	591.301	1524.67
592.23	2390.62	592.23	3173.73	592.23	1521.49
593.16	2376.7	593.16	3175.45	593.16	1517.8
594.091	2357.76	594.091	3167.5	594.091	1508.85
595.02	2330.26	595.02	3153.4	595.02	1498.41
595.95	2301.72	595.95	3131.51	595.95	1486.66
596.881	2271.31	596.881	3104.53	596.881	1474.25
597.81	2241.46	597.81	3074.17	597.81	1461.26
598.739	2214.25	598.739	3040.59	598.739	1447.1
599.67	2187.73	599.67	3003.4	599.67	1432.23
600.599	2161.55	600.599	2965.8	600.599	1417.19
601.528	2135.67	601.528	2931.91	601.528	1402.76
602.458	2108.86	602.458	2898.97	602.458	1388.63
603.387	2082.3	603.387	2868.58	603.387	1374.69
604.316	2053.95	604.316	2840.46	604.316	1361.36
605.244	2029.11	605.244	2815.05	605.244	1348.78
606.175	2012.19	606.175	2788.11	606.175	1340.53
607.103	1996.12	607.103	2761.49	607.103	1329.59
608.031	1982.95	608.031	2735.76	608.031	1319.51
608.96	1971.58	608.96	2711.61	608.96	1309.89
609.888	1960.21	609.888	2689.53	609.888	1302.8
610.818	1948.82	610.818	2669.26	610.818	1298.4
611.746	1936.81	611.746	2654.5	611.746	1297.86
612.674	1924.87	612.674	2637.89	612.674	1298.55
613.602	1913.34	613.602	2624.5	613.602	1299.31
614.53	1903.31	614.53	2611.98	614.53	1297.8
615.459	1894.54	615.459	2605.89	615.459	1295.01
616.387	1887.56	616.387	2599.84	616.387	1291.93
617.315	1883.94	617.315	2584	617.315	1286.84
618.242	1882.49	618.242	2569.13	618.242	1283.19
619.17	1880.85	619.17	2556.85	619.17	1283.75
620.097	1880.42	620.097	2548.01	620.097	1282.02
621.025	1881.62	621.025	2543.9	621.025	1279.46
621.952	1883.85	621.952	2536.58	621.952	1282.63
622.879	1879.91	622.879	2526.16	622.879	1286.59
623.808	1871.71	623.808	2512.56	623.808	1284.47
624.735	1856.77	624.735	2500.18	624.735	1280.26
625.662	1843.13	625.662	2487.05	625.662	1278.1
626.589	1831.25	626.589	2471.04	626.589	1270.4
627.516	1824.31	627.516	2451.85	627.516	1263.17
628.443	1822.13	628.443	2437.69	628.443	1259.28
629.37	1822.45	629.37	2435.03	629.37	1257.49
630.296	1824.01	630.296	2444.24	630.296	1256.95
631.223	1824.4	631.223	2459.16	631.223	1260.42
632.15	1825.4	632.15	2467.32	632.15	1264.52
633.076	1823.55	633.076	2466.03	633.076	1267.41
634.002	1821.82	634.002	2448.73	634.002	1269.36
634.929	1820.4	634.929	2430.51	634.929	1270.93
635.855	1818.84	635.855	2421.41	635.855	1271.65
636.781	1817.33	636.781	2411.82	636.781	1271.18
637.707	1815.15	637.707	2403.47	637.707	1269.81
638.633	1813.11	638.633	2393.72	638.633	1267.41
639.557	1818.99	639.557	2397.09	639.557	1264.29
640.483	1814.1	640.483	2419.83	640.483	1257.74
641.409	1814.86	641.409	2411.98	641.409	1251.82
642.335	1799.94	642.335	2402.4	642.335	1247.43
643.261	1775.03	643.261	2390.98	643.261	1242.89
644.186	1777.01	644.186	2377.27	644.186	1237.53
645.112	1770.41	645.112	2366.02	645.112	1234.61
646.037	1763.9	646.037	2356.51	646.037	1231.36
646.963	1753.31	646.963	2347.04	646.963	1227.97
647.886	1739.91	647.886	2336.67	647.886	1226.2
648.811	1724.14	648.811	2323.7	648.811	1220.85
649.736	1705.71	649.736	2311.61	649.736	1212.94
650.662	1685.83	650.662	2299.54	650.662	1204.32
651.587	1664.33	651.587	2286.62	651.587	1195.04
652.51	1642.83	652.51	2275.21	652.51	1185.34
653.435	1625.26	653.435	2260.76	653.435	1176.07
654.359	1610.67	654.359	2244.44	654.359	1169.75
655.284	1595.91	655.284	2225.44	655.284	1162.98
656.207	1581.01	656.207	2204.51	656.207	1153.4
657.132	1566.21	657.132	2184.69	657.132	1144.1
658.056	1549.97	658.056	2172.57	658.056	1135.85
658.981	1533.58	658.981	2163.9	658.981	1127.96
659.903	1518.94	659.903	2156.44	659.903	1121.37
660.828	1505.45	660.828	2151.94	660.828	1116.78
661.752	1497.75	661.752	2149.21	661.752	1113.67
662.676	1495.33	662.676	2148.19	662.676	1109.63
663.598	1496.28	663.598	2148.78	663.598	1109.67
664.522	1500.69	664.522	2150.81	664.522	1109.89
665.446	1507.76	665.446	2154.06	665.446	1115.16
666.369	1516.99	666.369	2156.02	666.369	1121.88
667.292	1528.01	667.292	2159.62	667.292	1129.85
668.216	1540.83	668.216	2163.08	668.216	1139.06
669.138	1554.94	669.138	2165.81	669.138	1144.62
670.062	1570.21	670.062	2175.47	670.062	1151.46
670.983	1587.78	670.983	2189.53	670.983	1158.43
671.907	1609.37	671.907	2204.11	671.907	1167.58
672.83	1638.39	672.83	2219.53	672.83	1180.1
673.752	1661.61	673.752	2235.66	673.752	1194.03
674.675	1682.28	674.675	2254.2	674.675	1209.75
675.597	1705.49	675.597	2269.99	675.597	1226.03
676.52	1730.75	676.52	2287.44	676.52	1241.89
677.441	1761.37	677.441	2307.81	677.441	1258.59
678.364	1795.1	678.364	2331.01	678.364	1278.1
679.285	1834.73	679.285	2358.12	679.285	1294.37
680.208	1877.36	680.208	2387.65	680.208	1312.6
681.129	1927.57	681.129	2420.61	681.129	1336.06
682.052	1967.71	682.052	2456.66	682.052	1365.28
682.972	2023.73	682.972	2506.6	682.972	1400.9
683.895	2098.64	683.895	2540.7	683.895	1444.3
684.816	2199.66	684.816	2586.04	684.816	1495.96
685.738	2323.28	685.738	2663.53	685.738	1563.6
686.659	2479.72	686.659	2770.81	686.659	1628.12
687.581	2667.83	687.581	2912.9	687.581	1720.58
688.501	2900.61	688.501	3094	688.501	1838.1
689.423	3202.22	689.423	3313.85	689.423	2016.38
690.344	3571.17	690.344	3557.55	690.344	2230.6
691.264	4036.65	691.264	3891.02	691.264	2552.7
692.186	4614.35	692.186	4259.07	692.186	2881.42
693.106	5196.69	693.106	4614.52	693.106	3072.55
694.028	5633.95	694.028	4843.8	694.028	3265.25
694.948	5814.73	694.948	4916.13	694.948	3334.18
695.867	5651.66	695.867	4794.15	695.867	3172.65
696.789	5125.51	696.789	4393.77	696.789	2883.73
697.709	4533.55	697.709	4019.14	697.709	2571.11
698.628	3921.1	698.628	3652.98	698.628	2292.61
699.55	3414.3	699.55	3320.12	699.55	2054.74
700.469	3062.61	700.469	3070.12	700.469	1859.56
701.389	2705.73	701.389	2880.16	701.389	1705.02
702.31	2526.7	702.31	2740.69	702.31	1588.29
703.229	2351.27	703.229	2626.06	703.229	1515.52
704.148	2226.47	704.148	2551.51	704.148	1454.98
705.069	2131.21	705.069	2493.84	705.069	1417.92
705.988	2053.75	705.988	2447.72	705.988	1386.07
706.907	1977.43	706.907	2408.51	706.907	1359.7
707.826	1921.94	707.826	2372.78	707.826	1336.92
708.745	1871.61	708.745	2341.07	708.745	1312.89
709.666	1828.6	709.666	2310.64	709.666	1290.36
710.585	1792.21	710.585	2283.96	710.585	1269.91
711.503	1760.6	711.503	2260.85	711.503	1251.53
712.422	1733.65	712.422	2240.93	712.422	1235.89
713.342	1710.73	713.342	2223.28	713.342	1222.6
714.261	1689.42	714.261	2206.77	714.261	1211.78
715.179	1682.15	715.179	2192.96	715.179	1203.1
716.097	1671.49	716.097	2183.9	716.097	1196.38
717.016	1652.16	717.016	2178.37	717.016	1192.38
717.934	1634.43	717.934	2168.73	717.934	1186.43
718.852	1618.99	718.852	2160.62	718.852	1178.38
719.772	1606.15	719.772	2148.12	719.772	1169.96
720.69	1595.19	720.69	2140.02	720.69	1163.64
721.607	1587.99	721.607	2133.68	721.607	1159.41
722.525	1583.57	722.525	2127.84	722.525	1142.23
723.443	1581.44	723.443	2123.38	723.443	1143.45
724.361	1579.76	724.361	2120.04	724.361	1143.42
725.278	1579.13	725.278	2120.49	725.278	1146.54
726.196	1572.9	726.196	2125.5	726.196	1155.51
727.113	1565	727.113	2134.05	727.113	1151.83
728.031	1556.31	728.031	2140.95	728.031	1145.89
728.948	1547.34	728.948	2133.23	728.948	1137.27
729.865	1539.78	729.865	2120.08	729.865	1130.37
730.783	1536.6	730.783	2097.5	730.783	1125.82
731.7	1535.32	731.7	2086.19	731.7	1124.43
732.617	1537.64	732.617	2078.29	732.617	1129.89
733.534	1538.82	733.534	2076.3	733.534	1131.79
734.451	1539.6	734.451	2070.95	734.451	1131.5
735.367	1540.19	735.367	2067.65	735.367	1128.89
736.284	1539.35	736.284	2067.56	736.284	1124.16
737.201	1539.31	737.201	2070.05	737.201	1116.07
738.118	1537.79	738.118	2074.28	738.118	1114.26
739.034	1534.54	739.034	2076.43	739.034	1115.09
739.951	1529.73	739.951	2074.79	739.951	1114.08
740.867	1523.81	740.867	2070.79	740.867	1113.51
741.783	1518.92	741.783	2066.79	741.783	1113.14
742.7	1512.73	742.7	2062.4	742.7	1114.57
743.616	1506.6	743.616	2057.55	743.616	1117.06
744.53	1501.24	744.53	2055.82	744.53	1120.88
745.446	1497	745.446	2054.78	745.446	1123.24
746.362	1493.43	746.362	2049.87	746.362	1122.02
747.278	1490.07	747.278	2043.85	747.278	1117.09
748.194	1489.88	748.194	2032.28	748.194	1111.7
749.11	1490.59	749.11	2021.95	749.11	1106.2
750.024	1492.5	750.024	2013.47	750.024	1102.47
750.94	1497.15	750.94	2009.12	750.94	1099.93
751.855	1500.15	751.855	2009.62	751.855	1097.81
752.771	1497.76	752.771	2012.44	752.771	1098.31
753.686	1491.08	753.686	2023.5	753.686	1099.4
754.6	1482.64	754.6	2030.46	754.6	1100.83
755.515	1475.01	755.515	2034.39	755.515	1102.4
756.43	1468.44	756.43	2037.21	756.43	1103.28
757.345	1466.86	757.345	2040.87	757.345	1103.85
758.259	1469.39	758.259	2040.47	758.259	1104.24
759.174	1475.08	759.174	2039.52	759.174	1105.13
760.089	1483.53	760.089	2035.99	760.089	1104.74
761.004	1494.56	761.004	2035.11	761.004	1105.87
761.917	1508.17	761.917	2040.16	761.917	1104.01
762.831	1522.72	762.831	2048.07	762.831	1113.56
763.746	1542.32	763.746	2057.44	763.746	1125.67
764.659	1563.07	764.659	2066.69	764.659	1142.76
765.573	1583.73	765.573	2075.71	765.573	1158.02
766.488	1603.16	766.488	2084.69	766.488	1169.14
767.401	1618.05	767.401	2093.48	767.401	1177.31
768.315	1630.5	768.315	2102.23	768.315	1183.25
769.227	1641.91	769.227	2112.65	769.227	1185.33
770.142	1650.96	770.142	2120.36	770.142	1185.81
771.056	1657.15	771.056	2124.24	771.056	1186.29
771.968	1665.56	771.968	2125.31	771.968	1188.25
772.882	1677.33	772.882	2146.22	772.882	1193.67
773.794	1691.6	773.794	2167.05	773.794	1202.22
774.708	1709.8	774.708	2173.23	774.708	1215.47
775.622	1731.49	775.622	2182.06	775.622	1227.26
776.534	1755.18	776.534	2193.97	776.534	1241.44
777.447	1785.34	777.447	2208.44	777.447	1255.24
778.359	1807.54	778.359	2228.09	778.359	1270.99
779.273	1818.91	779.273	2250.38	779.273	1286.56
780.184	1849.36	780.184	2273.97	780.184	1305.73
781.098	1885.04	781.098	2297.92	781.098	1329.01
782.009	1932.03	782.009	2324.23	782.009	1356.62
782.922	1976.13	782.922	2355.65	782.922	1388.44
783.834	2034.12	783.834	2392.85	783.834	1425.79
784.747	2102.16	784.747	2434.99	784.747	1470.6
785.658	2183.46	785.658	2490.68	785.658	1522.67
786.569	2289.26	786.569	2555.94	786.569	1582.89
787.482	2401.83	787.482	2638.93	787.482	1630
788.393	2541.78	788.393	2740.26	788.393	1715.18
789.306	2685.46	789.306	2858.13	789.306	1841.16
790.217	2891.42	790.217	2984.16	790.217	1967.37
791.129	3117.34	791.129	3109.96	791.129	2088.26
792.04	3371.91	792.04	3234.14	792.04	2192.74
792.951	3560.73	792.951	3351.45	792.951	2278.84
793.863	3720.06	793.863	3452.55	793.863	2355.23
794.774	3866.87	794.774	3549.99	794.774	2390.94
795.684	3933.44	795.684	3627.31	795.684	2425.54
796.596	3929.91	796.596	3663.36	796.596	2425.5
797.507	4012.37	797.507	3762.65	797.507	2473.58
798.417	4201.43	798.417	3929.82	798.417	2568.48
799.329	4441.9	799.329	4125.98	799.329	2715.91
800.239	4897.79	800.239	4484.85	800.239	2963.43
801.149	5566.02	801.149	4991.86	801.149	3311.2
802.061	6506.96	802.061	5675.67	802.061	3821.43
802.971	7784.96	802.971	6652.65	802.971	4457.04
803.881	9388.58	803.881	7719.88	803.881	5260.27
804.791	11052.7	804.791	8934.35	804.791	6039.86
805.702	12624.7	805.702	9946.2	805.702	6739.3
806.612	13458.5	806.612	10437.4	806.612	7064.09
807.521	13150	807.521	10229.1	807.521	6789.99
808.431	11857.4	808.431	9308.25	808.431	6157.84
809.34	10152.4	809.34	8044.41	809.34	5257.64
810.251	8435.73	810.251	6838.84	810.251	4479.19
811.161	6966.06	811.161	5833.71	811.161	3753.5
812.07	5837.2	812.07	5085.72	812.07	3245.57
812.979	4999.44	812.979	4470.63	812.979	2814.1
813.888	4382.42	813.888	4075.23	813.888	2541.08
814.799	3878.97	814.799	3773.21	814.799	2312.89
815.708	3592.47	815.708	3525.1	815.708	2154.49
816.617	3332.63	816.617	3329.71	816.617	2026.45
817.526	3128.84	817.526	3169.24	817.526	1919.77
818.434	2965.47	818.434	3038.29	818.434	1838.87
819.343	2824.58	819.343	2936.62	819.343	1771.3
820.252	2705.62	820.252	2858.85	820.252	1715.82
821.16	2600.99	821.16	2800.38	821.16	1665.24
822.069	2517.6	822.069	2751.92	822.069	1620.85
822.977	2444.96	822.977	2710.25	822.977	1580.04
823.887	2391.27	823.887	2676.24	823.887	1546.79
824.796	2349.89	824.796	2649.36	824.796	1520.31
825.704	2312.77	825.704	2624.88	825.704	1503.21
826.612	2286.32	826.612	2600.18	826.612	1490.65
827.52	2264.48	827.52	2576.9	827.52	1481.33
828.428	2244.49	828.428	2555.29	828.428	1473.49
829.336	2225.26	829.336	2536.21	829.336	1466.19
830.244	2197.15	830.244	2525.26	830.244	1460.08
831.151	2187.4	831.151	2519.14	831.151	1455.33
832.059	2181.07	832.059	2518.66	832.059	1451.98
832.967	2176.22	832.967	2520.55	832.967	1450.23
833.874	2169.84	833.874	2523.74	833.874	1450.04
834.782	2163.68	834.782	2523.4	834.782	1451.26
835.688	2158.91	835.688	2520.75	835.688	1450.4
836.595	2154.74	836.595	2515.39	836.595	1446.84
837.502	2153.52	837.502	2506.92	837.502	1441.32
838.41	2150.52	838.41	2498.47	838.41	1434.52
839.317	2137.38	839.317	2491.16	839.317	1428.43
840.224	2123.65	840.224	2484.62	840.224	1421.54
841.131	2109.48	841.131	2478.51	841.131	1416.91
842.038	2098.9	842.038	2471.9	842.038	1413.89
842.945	2093.44	842.945	2468.51	842.945	1413.47
843.85	2090.01	843.85	2465.58	843.85	1411.72
844.757	2088.16	844.757	2467.4	844.757	1409.65
845.663	2087.63	845.663	2471.88	845.663	1407.25
846.57	2088.29	846.57	2475.38	846.57	1404.86
847.476	2089.3	847.476	2478.45	847.476	1402.64
848.383	2090.41	848.383	2479.78	848.383	1400.25
849.288	2092.14	849.288	2479.26	849.288	1398.11
850.194	2090.47	850.194	2477.86	850.194	1396.01
851.1	2080.5	851.1	2475.53	851.1	1394.33
852.006	2064.39	852.006	2472.1	852.006	1392.46
852.911	2043.27	852.911	2467.92	852.911	1385.68
853.817	2019.9	853.817	2463.98	853.817	1364.91
854.723	1998.52	854.723	2457.34	854.723	1348.78
855.629	1978.77	855.629	2447.49	855.629	1332.7
856.533	1961.93	856.533	2433.92	856.533	1330.79
857.439	1947.58	857.439	2422.06	857.439	1326.06
858.344	1935.07	858.344	2413.09	858.344	1318.25
859.248	1919.43	859.248	2409.75	859.248	1308.39
860.154	1903.21	860.154	2407.6	860.154	1293.17
861.059	1887.35	861.059	2395.46	861.059	1278.16
861.963	1861.37	861.963	2382.46	861.963	1266.21
862.869	1833.32	862.869	2364.25	862.869	1252.49
863.774	1799.91	863.774	2346.61	863.774	1240.63
864.677	1773.43	864.677	2338.09	864.677	1231.11
865.583	1753.59	865.583	2333.55	865.583	1223.66
866.488	1743.62	866.488	2333.26	866.488	1217.37
867.391	1742.11	867.391	2337.82	867.391	1211.98
868.296	1736.36	868.296	2342.9	868.296	1206.93
869.199	1730.35	869.199	2352.12	869.199	1203.47
870.104	1718.02	870.104	2362.27	870.104	1201.76
871.009	1703.62	871.009	2372.64	871.009	1202.16
871.912	1696.43	871.912	2382.79	871.912	1203.72
872.816	1696.48	872.816	2392.55	872.816	1205.39
873.719	1699.2	873.719	2400.35	873.719	1207.16
874.624	1702.96	874.624	2409.26	874.624	1209.32
875.526	1710.01	875.526	2419.49	875.526	1210.7
876.431	1719.86	876.431	2431.15	876.431	1212.25
877.333	1731.56	877.333	2445.12	877.333	1216.53
878.237	1745.6	878.237	2465.39	878.237	1223.35
879.14	1765.94	879.14	2488.16	879.14	1233.16
880.044	1789.8	880.044	2514.01	880.044	1245.4
880.946	1812.41	880.946	2539.94	880.946	1263.16
881.85	1838.1	881.85	2566.8	881.85	1281.19
882.752	1868.77	882.752	2590.7	882.752	1297.42
883.654	1890.25	883.654	2611.57	883.654	1308.4
884.558	1908.62	884.558	2629.28	884.558	1315.13
885.46	1923.84	885.46	2642.68	885.46	1316.12
886.364	1935.03	886.364	2650.86	886.364	1315.07
887.265	1941.04	887.265	2654.97	887.265	1309.29
888.167	1943.18	888.167	2656.67	888.167	1304.12
889.07	1942.93	889.07	2660.78	889.07	1298.43
889.972	1939.72	889.972	2663.58	889.972	1302.37
890.875	1937.75	890.875	2671.21	890.875	1309.26
891.777	1937.17	891.777	2679.02	891.777	1315.83
892.678	1939.89	892.678	2685.73	892.678	1320.34
893.581	1941.86	893.581	2688.83	893.581	1316.02
894.482	1935.64	894.482	2688.81	894.482	1308.63
895.384	1925.59	895.384	2681.71	895.384	1304.2
896.285	1911.09	896.285	2667.67	896.285	1298.5
897.187	1888.2	897.187	2649.45	897.187	1291.8
898.088	1860.45	898.088	2624.85	898.088	1282.29
898.989	1832.3	898.989	2598.29	898.989	1270.71
899.892	1804.55	899.892	2569.55	899.892	1256.02
900.793	1780.25	900.793	2538.27	900.793	1240.23
901.693	1756.97	901.693	2510.44	901.693	1225.71
902.594	1736.08	902.594	2487.89	902.594	1213.46
903.496	1718.06	903.496	2470.67	903.496	1203.47
904.397	1701.97	904.397	2457.38	904.397	1194.88
905.297	1691.02	905.297	2447.8	905.297	1187.88
906.198	1689.95	906.198	2440.82	906.198	1183.41
907.098	1699.7	907.098	2434.69	907.098	1181.24
907.998	1712.12	907.998	2429.8	907.998	1183.42
908.9	1726.68	908.9	2425.23	908.9	1188.31
909.8	1741.93	909.8	2421.52	909.8	1196.61
910.7	1758.16	910.7	2418.12	910.7	1207.27
911.6	1772.79	911.6	2415.3	911.6	1217.33
912.5	1781.47	912.5	2412.24	912.5	1226.27
913.4	1788.74	913.4	2408.94	913.4	1232.86
914.299	1794.56	914.299	2404.83	914.299	1238.5
915.201	1798.98	915.201	2400.95	915.201	1240.94
916.101	1802.35	916.101	2399.25	916.101	1241.75
917	1803.79	917	2400.55	917	1238.09
917.9	1804.04	917.9	2399.16	917.9	1233.3
918.799	1802.48	918.799	2398.95	918.799	1228.47
919.698	1799.39	919.698	2393.03	919.698	1226.66
920.598	1793.78	920.598	2374.91	920.598	1227.43
921.497	1783.3	921.497	2348.88	921.497	1226.66
922.396	1769.94	922.396	2324.54	922.396	1217.84
923.295	1753.78	923.295	2306.4	923.295	1204.93
924.194	1732.22	924.194	2294.11	924.194	1191.44
925.093	1704.8	925.093	2274.76	925.093	1180.48
925.992	1671.42	925.992	2249.66	925.992	1161.22
926.891	1637.33	926.891	2191.93	926.891	1142.17
927.789	1603.91	927.789	2175.74	927.789	1124.11
928.688	1571.6	928.688	2152.8	928.688	1106.89
929.587	1540.45	929.587	2129.09	929.587	1091.23
930.485	1515.22	930.485	2104.79	930.485	1077.29
931.384	1493.31	931.384	2080.21	931.384	1065.02
932.282	1475.5	932.282	2058.02	932.282	1054.23
933.179	1460.95	933.179	2039.39	933.179	1043.78
934.077	1449.07	934.077	2024.66	934.077	1033.36
934.975	1435.58	934.975	2013.96	934.975	1023.61
935.873	1422.65	935.873	2005.97	935.873	1015.76
936.771	1410.59	936.771	1994.99	936.771	1009.24
937.669	1399.51	937.669	1983.37	937.669	1003.77
938.567	1389.19	938.567	1969.33	938.567	999.112
939.465	1380.78	939.465	1951.91	939.465	994.653
940.361	1373.01	940.361	1939.51	940.361	991.201
941.259	1365.36	941.259	1930.88	941.259	988.952
942.156	1357.78	942.156	1929.14	942.156	985.102
943.054	1351.54	943.054	1933	943.054	980.957
943.951	1347.24	943.951	1937.58	943.951	976.312
944.847	1345.71	944.847	1937.81	944.847	971.764
945.744	1337.28	945.744	1933.32	945.744	967.29
946.642	1329.38	946.642	1927.99	946.642	963.027
947.539	1326.39	947.539	1921.72	947.539	959.561
948.434	1322.54	948.434	1916.22	948.434	956.855
949.332	1317.06	949.332	1912.67	949.332	954.475
950.229	1310.2	950.229	1912.78	950.229	950.696
951.126	1306.04	951.126	1914.95	951.126	945.946
952.021	1302.8	952.021	1916.67	952.021	942.943
952.918	1299.18	952.918	1918.31	952.918	940.709
953.814	1294.59	953.814	1919.01	953.814	939.791
954.709	1288.64	954.709	1916.7	954.709	938.646
955.606	1281.77	955.606	1913.04	955.606	936.449
956.503	1273.13	956.503	1908.47	956.503	932.361
957.397	1260.3	957.397	1903.09	957.397	926.398
958.294	1245.28	958.294	1899.38	958.294	918.45
959.188	1228.63	959.188	1894.04	959.188	908.276
960.085	1212.38	960.085	1885.62	960.085	899.331
960.981	1199.67	960.981	1887.79	960.981	891.945
961.875	1190.21	961.875	1888.96	961.875	884.719
962.771	1178.67	962.771	1890.82	962.771	878.552
963.666	1162.57	963.666	1894.35	963.666	871.531
964.562	1147.15	964.562	1897.63	964.562	864.656
965.457	1137.68	965.457	1904.11	965.457	855.08
966.352	1124.54	966.352	1916.56	966.352	845.935
967.247	1110.53	967.247	1931.32	967.247	837.351
968.141	1097.35	968.141	1946.8	968.141	829.76
969.037	1085.21	969.037	1961.09	969.037	823.046
969.931	1073.69	969.931	1978.23	969.931	816.978
970.826	1062.64	970.826	1999.65	970.826	811.746
971.72	1052.8	971.72	2027.33	971.72	808.592
972.615	1045.13	972.615	2060.26	972.615	805.501
973.509	1037.37	973.509	2100.99	973.509	800.109
974.404	1027.48	974.404	2152.2	974.404	794.231
975.297	1016.48	975.297	2208.69	975.297	789.022
976.191	1001.52	976.191	2270.82	976.191	784.287
977.086	990.488	977.086	2341.62	977.086	779.084
977.979	982.981	977.979	2409.75	977.979	775.06
978.874	980.364	978.874	2467.35	978.874	771.539
979.767	978.608	979.767	2511.99	979.767	768.285
980.662	976.131	980.662	2537.83	980.662	765.098
981.555	972.218	981.555	2533.84	981.555	761.224
982.448	967.057	982.448	2492.54	982.448	758.376
983.342	962.971	983.342	2432.2	983.342	758.637
984.235	958.868	984.235	2372.17	984.235	758.4
985.128	955.472	985.128	2308.53	985.128	755.539
986.022	951.797	986.022	2248.96	986.022	749.497
986.914	947.846	986.914	2192.71	986.914	744.866
987.807	944.261	987.807	2136.53	987.807	745.527
988.701	941.612	988.701	2087.67	988.701	748.953
989.593	938.965	989.593	2042.86	989.593	750.927
990.486	936.128	990.486	2001.93	990.486	750.7
991.378	932.643	991.378	1964.3	991.378	748.952
992.272	930.38	992.272	1929.94	992.272	746.631
993.164	928.315	993.164	1902.26	993.164	742.753
994.056	926.048	994.056	1878.46	994.056	738.759
994.948	923.918	994.948	1858.25	994.948	734.997
995.841	921.229	995.841	1841.27	995.841	734.174
996.733	918.886	996.733	1826.31	996.733	733.766
997.625	918.094	997.625	1812.36	997.625	731.731
998.517	923.012	998.517	1800.35	998.517	729.077
999.41	912.834	999.41	1791.07	999.41	726.422
1000.3	901.489	1000.3	1783.5	1000.3	723.306
1001.19	890.605	1001.19	1774.65	1001.19	719.482
1002.08	884.311	1002.08	1760.49	1002.08	715.834
1002.98	882.579	1002.98	1747.18	1002.98	713.057
1003.87	882.588	1003.87	1734.37	1003.87	710.524
1004.76	881.753	1004.76	1722.34	1004.76	707.178
1005.65	877.484	1005.65	1710.9	1005.65	703.271
1006.54	875.315	1006.54	1701.39	1006.54	700.053
1007.43	874.225	1007.43	1696.36	1007.43	697.937
1008.32	872.731	1008.32	1695.26	1008.32	697.575
1009.21	871.581	1009.21	1697.26	1009.21	697.142
1010.11	873.59	1010.11	1701.26	1010.11	695.994
1011	875.19	1011	1706.51	1011	694.637
1011.89	874.55	1011.89	1713.78	1011.89	695.659
1011.96	873.985	1011.96	1713.74	1011.96	695.291
1012.86	874.624	1012.86	1721.89	1012.86	697.092
1013.76	875.148	1013.76	1726.46	1013.76	699.102
1014.66	876.167	1014.66	1731.49	1014.66	701.229
1015.56	877.371	1015.56	1739.8	1015.56	702.893
1016.45	880.127	1016.45	1749.68	1016.45	703.204
1017.35	884.203	1017.35	1761.5	1017.35	704.491
1018.25	889.206	1018.25	1777.71	1018.25	708.034
1019.15	894.135	1019.15	1796.11	1019.15	709.598
1020.05	900.228	1020.05	1812.75	1020.05	710.478
1020.94	904.958	1020.94	1827.79	1020.94	711.707
1021.84	906.595	1021.84	1846.6	1021.84	712.69
1022.74	907.798	1022.74	1863.32	1022.74	711.808
1023.63	908.933	1023.63	1879.79	1023.63	711.534
1024.53	908.378	1024.53	1896.43	1024.53	711.831
1025.43	909.154	1025.43	1914.52	1025.43	715.69
1026.33	912.303	1026.33	1935.94	1026.33	720.094
1027.22	918.132	1027.22	1955.63	1027.22	725.291
1028.12	925.695	1028.12	1982.81	1028.12	727.099
1029.02	928.147	1029.02	2010.85	1029.02	728.718
1029.91	932.411	1029.91	2039.37	1029.91	730.771
1030.81	933.897	1030.81	2064.56	1030.81	733.469
1031.71	936.144	1031.71	2100.03	1031.71	736.541
1032.6	946.944	1032.6	2140.25	1032.6	739.218
1033.5	956.121	1033.5	2184.06	1033.5	742.045
1034.39	964.554	1034.39	2227.29	1034.39	745.121
1035.29	969.337	1035.29	2273.38	1035.29	748.295
1036.19	974.247	1036.19	2320.17	1036.19	751.469
1037.08	974.938	1037.08	2369.12	1037.08	755.255
1037.98	972.495	1037.98	2420.82	1037.98	760.731
1038.88	986.948	1038.88	2477.47	1038.88	767.559
1039.77	996.24	1039.77	2540.54	1039.77	773.798
1040.67	1003.74	1040.67	2608.76	1040.67	778.658
1041.56	1009.85	1041.56	2687.25	1041.56	777.754
1042.46	1012.94	1042.46	2772.35	1042.46	776.684
1043.35	1016.46	1043.35	2850.89	1043.35	779.613
1044.25	1020.79	1044.25	2924.23	1044.25	784.951
1045.14	1025.43	1045.14	3001.69	1045.14	792.889
1046.04	1030.33	1046.04	3086.01	1046.04	802.464
1046.93	1035.63	1046.93	3178.47	1046.93	815.68
1047.83	1041.91	1047.83	3259.07	1047.83	821.57
1048.72	1049.56	1048.72	3328.49	1048.72	828.556
1049.62	1058.66	1049.62	3387.17	1049.62	828.116
1050.51	1069.92	1050.51	3431.19	1050.51	826.829
1051.41	1082.54	1051.41	3458.58	1051.41	830.382
1052.3	1096.6	1052.3	3466.94	1052.3	839.114
1053.2	1113.43	1053.2	3459.72	1053.2	851.674
1054.09	1133.95	1054.09	3429.05	1054.09	867.645
1054.99	1159.93	1054.99	3380.98	1054.99	888.596
1055.88	1189.09	1055.88	3315.88	1055.88	914.2
1056.77	1232.42	1056.77	3238.04	1056.77	944.177
1057.67	1295.13	1057.67	3152.44	1057.67	977.981
1058.56	1364.46	1058.56	3060.92	1058.56	1016.18
1059.46	1442.55	1059.46	2976.3	1059.46	1055.84
1060.35	1533.44	1060.35	2932.94	1060.35	1112.15
1061.24	1693.57	1061.24	2910.97	1061.24	1171.24
1062.14	1809.91	1062.14	2890.67	1062.14	1231.79
1063.03	1960.5	1063.03	2875.37	1063.03	1282.72
1063.92	2065.8	1063.92	2855.14	1063.92	1321.33
1064.82	2142.54	1064.82	2802.77	1064.82	1342.86
1065.71	2160	1065.71	2726.59	1065.71	1350
1066.6	2078.82	1066.6	2646.14	1066.6	1317.32
1067.5	2006.19	1067.5	2574.86	1067.5	1291.12
1068.39	1966.77	1068.39	2512.24	1068.39	1276.68
1069.28	1960.88	1069.28	2464.27	1069.28	1277.81
1070.18	1996.22	1070.18	2453.54	1070.18	1299.82
1071.07	2066.23	1071.07	2462.98	1071.07	1340.04
1071.96	2175.91	1071.96	2523.55	1071.96	1407.92
1072.85	2323.74	1072.85	2600.52	1072.85	1485.65
1073.75	2490.35	1073.75	2706.45	1073.75	1569.62
1074.64	2734.32	1074.64	2890.54	1074.64	1728.22
1075.53	3045.76	1075.53	3143.29	1075.53	1929.68
1076.42	3500.91	1076.42	3492.21	1076.42	2215.31
1077.32	4176.69	1077.32	3994.71	1077.32	2602.25
1078.21	5122.39	1078.21	4574.14	1078.21	3085.01
1079.1	6144.06	1079.1	5275.2	1079.1	3680.75
1079.99	7101.17	1079.99	6003.22	1079.99	4218.98
1080.88	7857.93	1080.88	6520.03	1080.88	4514.68
1081.78	7810.03	1081.78	6385.21	1081.78	4416.6
1082.67	7047.03	1082.67	5818.13	1082.67	3943.71
1083.56	5766.78	1083.56	4965.27	1083.56	3242.8
1084.45	4761.99	1084.45	4170.65	1084.45	2727.93
1085.34	3809.86	1085.34	3529.61	1085.34	2221.26
1086.24	3085.44	1086.24	3012.27	1086.24	1860.09
1087.13	2588.6	1087.13	2650.01	1087.13	1598.84
1088.02	2329.66	1088.02	2448.1	1088.02	1432.41
1088.91	2072.85	1088.91	2283.28	1088.91	1296.82
1089.8	1872.78	1089.8	2146.1	1089.8	1190.96
1090.69	1717.21	1090.69	2042.24	1090.69	1133.52
1091.58	1605.03	1091.58	1952.48	1091.58	1071.68
1092.47	1512.83	1092.47	1879.82	1092.47	1023.88
1093.36	1437.54	1093.36	1815.9	1093.36	983.348
1094.25	1378.72	1094.25	1759.78	1094.25	948.02
1095.15	1331.53	1095.15	1715.88	1095.15	924.585
1096.03	1290.97	1096.03	1679.78	1096.03	905.508
1096.93	1251.57	1096.93	1647.84	1096.93	888.108
1097.82	1219.5	1097.82	1620.01	1097.82	871.592
1098.71	1199.71	1098.71	1595.24	1098.71	855.958
1099.6	1166.17	1099.6	1574.7	1099.6	840.919
1100.49	1145.2	1100.49	1557.3	1100.49	826.528
1101.38	1128.12	1101.38	1542.88	1101.38	813.437
1102.27	1112.93	1102.27	1531.15	1102.27	801.373
1103.16	1096.69	1103.16	1521.87	1103.16	790.108
1104.05	1077.64	1104.05	1511.69	1104.05	782.356
1104.94	1058.87	1104.94	1499.57	1104.94	775.542
1105.83	1041.23	1105.83	1487.06	1105.83	771.057
1106.71	1025.29	1106.71	1470.04	1106.71	764.686
1107.61	1011.21	1107.61	1454.43	1107.61	757.927
1108.49	999.463	1108.49	1437.7	1108.49	750.962
1109.38	990.282	1109.38	1455.22	1109.38	744.03
1110.27	983.331	1110.27	1438.57	1110.27	737.526
1111.16	968.838	1111.16	1414.76	1111.16	732.964
1112.05	962.137	1112.05	1403.84	1112.05	729.786
1112.94	956.17	1112.94	1399.03	1112.94	727.977
1113.83	950.837	1113.83	1383.09	1113.83	725.639
1114.72	946.349	1114.72	1383.05	1114.72	722.111
1115.61	942.283	1115.61	1389.91	1115.61	717.682
1116.5	936.084	1116.5	1395.45	1116.5	706.924
1117.38	930.885	1117.38	1400.53	1117.38	702.41
1118.27	928.962	1118.27	1400.18	1118.27	706.941
1119.16	929.513	1119.16	1396.51	1119.16	710.529
1120.05	929.529	1120.05	1392.22	1120.05	710.779
1120.94	932.04	1120.94	1388.58	1120.94	709.201
1121.83	934.398	1121.83	1385.29	1121.83	707.066
1122.71	934.823	1122.71	1381.08	1122.71	703.912
1123.6	933.778	1123.6	1380.3	1123.6	699.668
1124.49	930.471	1124.49	1385.24	1124.49	695.816
1125.38	927.522	1125.38	1388.15	1125.38	694.461
1126.27	923.444	1126.27	1391.22	1126.27	695.836
1127.15	922.025	1127.15	1394	1127.15	699.499
1128.04	923.908	1128.04	1394.03	1128.04	704.461
1128.93	929.686	1128.93	1393.11	1128.93	711.171
1129.81	938.847	1129.81	1396.7	1129.81	717.616
1130.7	951.122	1130.7	1402.29	1130.7	724.176
1131.59	966.806	1131.59	1414.91	1131.59	728.626
1132.48	985.558	1132.48	1433.73	1132.48	734.814
1133.36	1007.27	1133.36	1454.91	1133.36	744.299
1134.25	1031.04	1134.25	1480.17	1134.25	757.104
1135.14	1054.99	1135.14	1507.35	1135.14	768.155
1136.02	1079.02	1136.02	1530.76	1136.02	781.235
1136.91	1105.7	1136.91	1555.18	1136.91	797.655
1137.8	1140.28	1137.8	1578.89	1137.8	816.155
1138.69	1179.87	1138.69	1604.54	1138.69	835.387
1139.57	1218.22	1139.57	1628.13	1139.57	856.179
1140.46	1258.82	1140.46	1696.22	1140.46	877.981
1141.35	1301.85	1141.35	1763.95	1141.35	901.627
1142.23	1343.46	1142.23	1827.08	1142.23	928.168
1143.12	1393.85	1143.12	1890.23	1143.12	957.844
1144	1457.67	1144	1968.71	1144	994.299
1144.89	1536.77	1144.89	2070.36	1144.89	1038.15
1145.77	1632	1145.77	2147.7	1145.77	1088.67
1146.66	1743.5	1146.66	2312.74	1146.66	1143.21
1147.55	1879.39	1147.55	2496.51	1147.55	1213.95
1148.43	2021.25	1148.43	2700.15	1148.43	1293.05
1149.32	2174.22	1149.32	2979.91	1149.32	1387.17
1150.2	2384.53	1150.2	3238.38	1150.2	1512.35
1151.09	2698.21	1151.09	3435.09	1151.09	1692.14
1151.97	3077.73	1151.97	3606.07	1151.97	1913.02
1152.86	3617.59	1152.86	3762.2	1152.86	2173.97
1153.75	4205.87	1153.75	4020.91	1153.75	2527.61
1154.63	4935.66	1154.63	4433.67	1154.63	2919.83
1155.52	5758.2	1155.52	4959.69	1155.52	3356.83
1156.4	6615.66	1156.4	5506.92	1156.4	3861.84
1157.29	7452.03	1157.29	5944.81	1157.29	4178.23
1158.17	8051.62	1158.17	6293.73	1158.17	4483.4
1159.06	8238.35	1159.06	6432.2	1159.06	4584.23
1159.94	8085.71	1159.94	6332.25	1159.94	4508.28
1160.83	7583.93	1160.83	5999.86	1160.83	4259.77
1161.71	6894.33	1161.71	5512.42	1161.71	3865.14
1162.59	5983.34	1162.59	4846.15	1162.59	3376.12
1163.48	5042.23	1163.48	4232.31	1163.48	2824.29
1164.36	4181.24	1164.36	3695.64	1164.36	2389.42
1165.25	3501.81	1165.25	3223.81	1165.25	2043.11
1166.13	2957.2	1166.13	2832.6	1166.13	1760.83
1167.02	2537.6	1167.02	2527.97	1167.02	1551.58
1167.9	2224.48	1167.9	2308.93	1167.9	1389.86
1168.78	1975.3	1168.78	2138.18	1168.78	1256.1
1169.67	1762.72	1169.67	2004.15	1169.67	1146.85
1170.55	1605.11	1170.55	1901.96	1170.55	1070.8
1171.43	1482.63	1171.43	1809.26	1171.43	1002.83
1172.32	1382.84	1172.32	1742.96	1172.32	945.522
1173.2	1301.47	1173.2	1687.4	1173.2	897.199
1174.08	1234.86	1174.08	1643.32	1174.08	859.591
1174.97	1181.48	1174.97	1605.62	1174.97	830.925
1175.85	1135.29	1175.85	1576.47	1175.85	807.857
1176.73	1100.28	1176.73	1552.12	1176.73	790.615
1177.62	1074.78	1177.62	1533.03	1177.62	778.383
1178.5	1057.53	1178.5	1517.75	1178.5	768.978
1179.38	1037.99	1179.38	1505.66	1179.38	761.516
1180.27	1017.45	1180.27	1494.54	1180.27	752.197
1181.15	994.758	1181.15	1485.97	1181.15	741.518
1182.03	978.995	1182.03	1478.75	1182.03	727.247
1182.91	966.048	1182.91	1471.49	1182.91	719.587
1183.8	955.644	1183.8	1464.35	1183.8	711.734
1184.68	946.646	1184.68	1456.48	1184.68	708.76
1185.56	936.281	1185.56	1449.65	1185.56	703.609
1186.44	926.995	1186.44	1445.17	1186.44	694.449
1187.32	918.674	1187.32	1444.26	1187.32	687.348
1188.21	908.122	1188.21	1445.29	1188.21	682.668
1189.09	898.84	1189.09	1446.9	1189.09	682.921
1189.97	891.474	1189.97	1448.71	1189.97	681.312
1190.85	885.388	1190.85	1450.42	1190.85	678.838
1191.73	880.415	1191.73	1450.24	1191.73	675.87
1192.62	877.596	1192.62	1445.24	1192.62	673.114
1193.5	876.573	1193.5	1439.1	1193.5	670.966
1194.38	876.367	1194.38	1429.28	1194.38	666.053
1195.26	874.884	1195.26	1421.39	1195.26	665.976
1196.14	869.294	1196.14	1413.93	1196.14	667.222
1197.02	875.898	1197.02	1407.89	1197.02	669.968
1197.9	876.826	1197.9	1403.94	1197.9	674.304
1198.79	876	1198.79	1406.41	1198.79	674.697
1199.67	873.54	1199.67	1408.93	1199.67	673.325
1200.55	869.606	1200.55	1413.82	1200.55	669.834
1201.43	864.523	1201.43	1417.45	1201.43	667.879
1202.31	861.458	1202.31	1421.37	1202.31	666.004
1203.19	859.75	1203.19	1425.12	1203.19	663.436
1204.07	857.871	1204.07	1423.09	1204.07	660.553
1204.95	859.686	1204.95	1418.32	1204.95	657.884
1205.83	860.953	1205.83	1412.67	1205.83	655.307
1206.71	863.602	1206.71	1408.41	1206.71	653.557
1207.59	865.035	1207.59	1406.93	1207.59	653.538
1208.47	867.117	1208.47	1406.74	1208.47	657.044
1209.35	869.918	1209.35	1408.61	1209.35	662.701
1210.23	871.928	1210.23	1411.76	1210.23	670.708
1211.11	875.424	1211.11	1416.96	1211.11	682.845
1211.99	880.829	1211.99	1423.86	1211.99	685.781
1212.87	887.925	1212.87	1432.42	1212.87	687.64
1213.75	896.834	1213.75	1443.03	1213.75	691.924
1214.63	907.424	1214.63	1450.99	1214.63	697.021
1215.51	920.093	1215.51	1460.03	1215.51	703.573
1216.39	933.602	1216.39	1464.92	1216.39	709.819
1217.27	948.704	1217.27	1471.49	1217.27	717.636
1218.15	965.454	1218.15	1476.09	1218.15	726.552
1219.03	983.388	1219.03	1483.04	1219.03	736.831
1219.91	1004.27	1219.91	1496.88	1219.91	747.862
1220.79	1030.33	1220.79	1522.13	1220.79	762.336
1221.67	1060.05	1221.67	1550.83	1221.67	778.641
1222.55	1093.6	1222.55	1581.55	1222.55	799.036
1223.42	1132.04	1223.42	1613.22	1223.42	821.238
1224.3	1172.3	1224.3	1647.14	1224.3	844.716
1225.18	1213.29	1225.18	1677.92	1225.18	868.496
1226.06	1255.79	1226.06	1704.54	1226.06	890.563
1226.94	1293.5	1226.94	1724.92	1226.94	908.557
1227.82	1323.22	1227.82	1741.26	1227.82	920.334
1228.69	1342.4	1228.69	1748.32	1228.69	928.296
1229.57	1340.76	1229.57	1749.06	1229.57	933.006
1230.45	1329.67	1230.45	1740.22	1230.45	922.227
1231.33	1303.31	1231.33	1724.63	1231.33	907.08
1232.21	1272.61	1232.21	1701.12	1232.21	890.211
1233.09	1240.81	1233.09	1671.73	1233.09	872.232
1233.96	1204.43	1233.96	1637.08	1233.96	850.982
1234.84	1170.51	1234.84	1598.06	1234.84	828.138
1235.72	1135.55	1235.72	1555.89	1235.72	806.022
1236.6	1100.89	1236.6	1513.89	1236.6	785.557
1237.47	1068.28	1237.47	1474.74	1237.47	765.935
1238.35	1037.39	1238.35	1442.22	1238.35	752.116
1239.23	1012.2	1239.23	1424.59	1239.23	744.856
1240.11	988.333	1240.11	1409.21	1240.11	737.89
1240.98	969.464	1240.98	1392.44	1240.98	719.152
1241.86	952.661	1241.86	1377.55	1241.86	707.131
1242.74	937.744	1242.74	1364.65	1242.74	700.993
1243.61	924.882	1243.61	1352.7	1243.61	694.609
1244.49	914.075	1244.49	1342.01	1244.49	688.497
1245.37	905.412	1245.37	1332.23	1245.37	684.783
1246.25	898.861	1246.25	1323.14	1246.25	681.755
1247.12	894.003	1247.12	1314.84	1247.12	679.322
1248	889.832	1248	1307.67	1248	677.647
1248.87	874.645	1248.87	1302.35	1248.87	674.426
1249.75	866.804	1249.75	1291.72	1249.75	670.069
1250.63	858.883	1250.63	1283.44	1250.63	666.298
1251.5	864.647	1251.5	1272.96	1251.5	662.612
1252.38	863.164	1252.38	1264.94	1252.38	659.646
1253.26	861.065	1253.26	1263.81	1253.26	655.836
1254.13	847.66	1254.13	1286.79	1254.13	652.009
1255.01	833.442	1255.01	1270.23	1255.01	647.316
1255.88	827.51	1255.88	1256.56	1255.88	642.081
1256.76	828.34	1256.76	1244.7	1256.76	637.602
1257.64	827.671	1257.64	1235.16	1257.64	633.915
1258.51	827.238	1258.51	1224	1258.51	630.836
1259.39	828.197	1259.39	1225.76	1259.39	630.341
1260.26	825.734	1260.26	1225.69	1260.26	630.119
1261.14	821.041	1261.14	1224.4	1261.14	630.74
1262.01	816.026	1262.01	1222.21	1262.01	631.913
1262.89	810.782	1262.89	1218.92	1262.89	632.872
1263.76	805.294	1263.76	1212.1	1263.76	631.617
1264.64	799.703	1264.64	1205.91	1264.64	630.82
1265.51	794.268	1265.51	1196.98	1265.51	627.564
1266.39	789.094	1266.39	1187.82	1266.39	623.803
1267.26	784.48	1267.26	1177.02	1267.26	619.276
1268.14	779.885	1268.14	1172.14	1268.14	614.39
1269.01	774.7	1269.01	1167.97	1269.01	610.856
1269.89	768.404	1269.89	1173.62	1269.89	606.201
1270.76	762.92	1270.76	1169.21	1270.76	597.78
1271.64	756.943	1271.64	1162.98	1271.64	593.901
1272.51	753.853	1272.51	1158.15	1272.51	594.658
1273.38	751.52	1273.38	1155.52	1273.38	596.747
1274.26	748.656	1274.26	1153.42	1274.26	595.563
1275.13	744.923	1275.13	1151.26	1275.13	592.926
1276.01	742.397	1276.01	1149.06	1276.01	589.65
1276.88	740.725	1276.88	1147.31	1276.88	587.764
1277.75	738.276	1277.75	1145.39	1277.75	586.83
1278.63	737.492	1278.63	1143.05	1278.63	588.363
1279.5	736.371	1279.5	1140.17	1279.5	591.241
1280.38	734.464	1280.38	1136.81	1280.38	594.29
1281.25	731.929	1281.25	1134.11	1281.25	595.752
1282.12	728.511	1282.12	1131.43	1282.12	594.305
1283	723.179	1283	1128.2	1283	588.922
1283.87	717.197	1283.87	1121.55	1283.87	593.44
1284.74	712.06	1284.74	1111.88	1284.74	591.298
1285.61	705.611	1285.61	1102.71	1285.61	597.489
1286.49	699.113	1286.49	1093.44	1286.49	588.6
1287.36	693.158	1287.36	1086.17	1287.36	573.579
1288.23	686.752	1288.23	1081.17	1288.23	562.386
1289.11	680.33	1289.11	1078.36	1289.11	553.557
1289.98	673.579	1289.98	1077.87	1289.98	547.545
1290.85	667.616	1290.85	1077.38	1290.85	545.139
1291.72	662.092	1291.72	1078.89	1291.72	544.666
1292.6	657.852	1292.6	1081.48	1292.6	546.429
1293.47	655.093	1293.47	1079.7	1293.47	548.816
1294.34	655.829	1294.34	1075.4	1294.34	551.019
1295.21	654.701	1295.21	1071.54	1295.21	552.906
1296.09	649.296	1296.09	1067.7	1296.09	553.517
1296.96	645.937	1296.96	1065.33	1296.96	554.11
1297.83	642.636	1297.83	1062.31	1297.83	550.853
1298.7	639.485	1298.7	1060.79	1298.7	543.985
1299.57	636.311	1299.57	1049.33	1299.57	535.408
1300.45	631.983	1300.45	1043.06	1300.45	529.903
1301.32	627.064	1301.32	1039.2	1301.32	526.331
1302.19	621.954	1302.19	1047.35	1302.19	525.565
1303.06	616.825	1303.06	1045.98	1303.06	528.966
1303.93	612.964	1303.93	1042.2	1303.93	529.137
1304.8	609.339	1304.8	1038.24	1304.8	528.088
1305.68	606.465	1305.68	1035.24	1305.68	521.825
1306.55	604.196	1306.55	1032.86	1306.55	522.347
1307.42	602.966	1307.42	1031.05	1307.42	518.94
1308.29	602.298	1308.29	1029.68	1308.29	514.264
1309.16	601.539	1309.16	1028.77	1309.16	512.904
1310.03	600.039	1310.03	1027.96	1310.03	514.075
1310.9	596.941	1310.9	1025.45	1310.9	515.998
1311.77	592.902	1311.77	1021.58	1311.77	518.122
1312.64	589.104	1312.64	1019.72	1312.64	520.023
1313.51	585.48	1313.51	1022.25	1313.51	515.9
1314.38	582.295	1314.38	1032.22	1314.38	513.644
1315.25	579.884	1315.25	1022.54	1315.25	509.72
1316.13	578.377	1316.13	1015.67	1316.13	516.249
1316.99	578.409	1316.99	999.287	1316.99	508.603
1317.86	579.018	1317.86	1019.4	1317.86	500.21
1318.74	579.709	1318.74	1038.35	1318.74	502.715
1319.6	580.644	1319.6	1044.21	1319.6	507.834
1320.48	582.059	1320.48	1042.04	1320.48	508.231
1321.34	583.34	1321.34	1037.9	1321.34	508.608
1322.21	584.934	1322.21	1035.22	1322.21	508.085
1323.08	586.402	1323.08	1032.62	1323.08	507.568
1323.95	588.929	1323.95	1035.12	1323.95	507.338
1324.82	587.688	1324.82	1038.72	1324.82	507.593
1325.69	590.168	1325.69	1042.33	1325.69	509.326
1326.56	591.181	1326.56	1046.41	1326.56	509.702
1327.43	588.641	1327.43	1051.1	1327.43	509.349
1328.3	586.548	1328.3	1055.41	1328.3	508.456
1329.17	583.832	1329.17	1058.92	1329.17	507.934
1330.04	583.855	1330.04	1058.59	1330.04	508.157
1330.91	575.654	1330.91	1057.08	1330.91	508.756
1331.78	588.986	1331.78	1053.86	1331.78	509.745
1332.65	592.093	1332.65	1048.92	1332.65	510.94
1333.51	595.104	1333.51	1044.31	1333.51	511.105
1334.38	597.585	1334.38	1041.73	1334.38	509.389
1335.25	599.458	1335.25	1040.67	1335.25	507.776
1336.12	600.989	1336.12	1040.63	1336.12	506.171
1336.99	602.159	1336.99	1047.27	1336.99	503.177
1337.86	602.124	1337.86	1050.17	1337.86	500.841
1338.73	601.631	1338.73	1049.87	1338.73	500.852
1339.59	601.133	1339.59	1049.7	1339.59	502.061
1340.46	601.037	1340.46	1045.96	1340.46	503.275
1341.33	601.095	1341.33	1040.58	1341.33	510.936
1342.2	602.067	1342.2	1037.47	1342.2	511.266
1343.06	600.543	1343.06	1038.48	1343.06	511.57
1343.93	597.758	1343.93	1034.52	1343.93	510.652
1344.8	594.153	1344.8	1032.43	1344.8	507.421
1345.67	589.353	1345.67	1032.92	1345.67	507.382
1346.54	589.813	1346.54	1033.17	1346.54	510.648
1347.4	589.732	1347.4	1033.29	1347.4	513.605
1348.27	590.03	1348.27	1032.77	1348.27	510.69
1349.14	589.941	1349.14	1028.89	1349.14	517.374
1350	591.646	1350	1026.38	1350	518.169
1350.87	595.079	1350.87	1024.17	1350.87	516.157
1351.74	598.49	1351.74	1022.55	1351.74	513.476
1352.61	601.268	1352.61	1022.35	1352.61	512.135
1353.47	603.565	1353.47	1023.73	1353.47	511.609
1354.34	604.206	1354.34	1024.03	1354.34	511.525
1355.21	603.273	1355.21	1024.3	1355.21	519.626
1356.07	600.802	1356.07	1023.97	1356.07	515.079
1356.94	598.583	1356.94	1023.76	1356.94	509.699
1357.81	594.666	1357.81	1021.83	1357.81	506.371
1358.67	592.368	1358.67	1019.81	1358.67	505.322
1359.54	591.022	1359.54	1019.37	1359.54	509.319
1360.4	589.324	1360.4	1020.69	1360.4	518.089
1361.27	590.028	1361.27	1021.91	1361.27	518.01
1362.14	593.256	1362.14	1023.22	1362.14	519.172
1363	597.31	1363	1024.24	1363	519.726
1363.87	600.209	1363.87	1024.03	1363.87	518.329
1364.73	603.523	1364.73	1023.39	1364.73	520.601
1365.6	605.696	1365.6	1019.73	1365.6	523.019
1366.47	604.592	1366.47	1019.29	1366.47	527.044
1367.33	601.879	1367.33	1021.16	1367.33	531.573
1368.2	598.809	1368.2	1023.79	1368.2	532.274
1369.06	595.767	1369.06	1026.59	1369.06	532.444
1369.93	594.87	1369.93	1027.67	1369.93	529.08
1370.79	594.751	1370.79	1027.16	1370.79	524.81
1371.66	597.503	1371.66	1024.98	1371.66	519.817
1372.52	600.85	1372.52	1024.63	1372.52	517.185
1373.39	606.504	1373.39	1025.89	1373.39	526.45
1374.26	610.888	1374.26	1024.95	1374.26	527.083
1375.12	607.448	1375.12	1021.48	1375.12	524.319
1375.98	603.838	1375.98	1017.2	1375.98	523.129
1376.85	605.095	1376.85	1013.68	1376.85	521.406
1377.71	598.571	1377.71	1014.89	1377.71	520.277
1378.58	594.271	1378.58	1029.97	1378.58	520.639
1379.44	592.413	1379.44	1036.73	1379.44	520.505
1380.31	592.405	1380.31	1025.7	1380.31	519.684
1381.17	594.436	1381.17	1019.95	1381.17	516.224
1382.04	595.575	1382.04	1003.18	1382.04	511.408
1382.9	594.993	1382.9	1020.71	1382.9	512.278
1383.76	593.953	1383.76	1023.11	1383.76	513.454
1384.63	593.932	1384.63	1024.34	1384.63	514.611
1385.49	594.379	1385.49	1024.97	1385.49	526.902
1386.36	595.925	1386.36	1025.16	1386.36	537.458
1387.22	605.558	1387.22	1025.44	1387.22	548.42
1388.08	607.261	1388.08	1026.12	1388.08	555.312
1388.95	604.883	1388.95	1024.36	1388.95	556.183
1389.81	602.002	1389.81	1011.2	1389.81	542.771
1390.67	599.79	1390.67	1001.37	1390.67	530.014
1391.54	597.141	1391.54	1014.75	1391.54	523.718
1392.4	596.955	1392.4	1014.11	1392.4	519.582
1393.26	598.577	1393.26	1017.75	1393.26	520.577
1394.13	602.322	1394.13	1012.06	1394.13	524.752
1394.99	606.211	1394.99	1006.93	1394.99	522.656
1395.85	609.499	1395.85	1005.66	1395.85	518.453
1396.72	611.393	1396.72	1004.25	1396.72	515.03
1397.58	611.108	1397.58	1005.11	1397.58	510.974
1398.44	608.824	1398.44	1006.95	1398.44	508.82
1399.3	605.169	1399.3	1012.44	1399.3	514.292
1400.17	599.211	1400.17	1015.94	1400.17	520.099
1401.03	595.748	1401.03	1017.77	1401.03	522.9
1401.89	595.991	1401.89	1021.09	1401.89	524.532
1402.75	602.055	1402.75	1015.2	1402.75	525.135
1403.62	605.146	1403.62	1009.12	1403.62	524.971
1404.48	605.626	1404.48	1009.81	1404.48	524.158
1405.34	607.26	1405.34	1007.98	1405.34	523.043
1406.2	606.983	1406.2	1008.92	1406.2	520.057
1407.07	606.925	1407.07	1012.3	1407.07	524.351
1407.93	606.867	1407.93	1012.24	1407.93	528.29
1408.79	607.434	1408.79	1014.1	1408.79	526.306
1409.65	608.772	1409.65	1017.56	1409.65	525.14
1410.51	612.982	1410.51	1021.88	1410.51	525.962
1411.37	616.174	1411.37	1026.81	1411.37	524.859
1412.23	623.483	1412.23	1032.62	1412.23	528.447
1413.1	627.799	1413.1	1035.51	1413.1	531.692
1413.96	631.488	1413.96	1038.89	1413.96	534.605
1414.82	634.901	1414.82	1042.11	1414.82	536.32
1415.68	637.811	1415.68	1044.58	1415.68	537.146
1416.54	639.909	1416.54	1046.84	1416.54	537.553
1417.4	639.991	1417.4	1049.07	1417.4	537.523
1418.26	638.748	1418.26	1050.63	1418.26	537.722
1419.12	636.244	1419.12	1050.94	1419.12	538.273
1419.99	638.089	1419.99	1050.17	1419.99	539.339
1420.85	641.37	1420.85	1049.14	1420.85	540.888
1421.71	644.849	1421.71	1045.47	1421.71	542.934
1422.57	651.255	1422.57	1042.69	1422.57	541.634
1423.43	654.389	1423.43	1041.73	1423.43	542.126
1424.29	657.049	1424.29	1042.17	1424.29	540.081
1425.15	658.761	1425.15	1044.07	1425.15	550.144
1426.01	658.936	1426.01	1046.37	1426.01	551.373
1426.87	664.241	1426.87	1050.68	1426.87	552.824
1427.73	668.826	1427.73	1053.72	1427.73	552.112
1428.59	671.792	1428.59	1054.83	1428.59	549.443
1429.45	673.43	1429.45	1057.97	1429.45	548.71
1430.31	672.14	1430.31	1057.83	1430.31	548.644
1431.17	670.107	1431.17	1057.38	1431.17	553.405
1432.03	670.324	1432.03	1056.85	1432.03	557.42
1432.89	670.511	1432.89	1057.48	1432.89	560.49
1433.75	670.76	1433.75	1058.54	1433.75	560.68
1434.61	672.369	1434.61	1058.76	1434.61	564.59
1435.47	671.77	1435.47	1061.99	1435.47	566.062
1436.32	671.665	1436.32	1065.89	1436.32	564.592
1437.18	672.344	1437.18	1070.62	1437.18	561.857
1438.04	673.675	1438.04	1071.85	1438.04	562.564
1438.9	675.715	1438.9	1071.47	1438.9	560.913
1439.76	678.088	1439.76	1070.47	1439.76	559.314
1440.62	680.857	1440.62	1068.33	1440.62	555.269
1441.48	682.069	1441.48	1066.38	1441.48	554.655
1442.34	683.691	1442.34	1065.52	1442.34	554.709
1443.2	683.264	1443.2	1065.7	1443.2	556.593
1444.06	682.144	1444.06	1067.04	1444.06	563.718
1444.91	679.885	1444.91	1068.72	1444.91	568.849
1445.77	677.894	1445.77	1070.57	1445.77	568.527
1446.63	676.315	1446.63	1072.37	1446.63	568.528
1447.49	675.105	1447.49	1073.43	1447.49	566.848
1448.35	674.277	1448.35	1074.82	1448.35	565.183
1449.2	675.78	1449.2	1074.57	1449.2	563.126
1450.06	683.073	1450.06	1073.75	1450.06	560.234
1450.92	697.044	1450.92	1072.48	1450.92	556.236
1451.78	692.778	1451.78	1071.27	1451.78	555.727
1452.64	686.581	1452.64	1072.73	1452.64	569.872
1453.49	678.954	1453.49	1074.34	1453.49	571.239
1454.35	674.812	1454.35	1075.39	1454.35	569.425
1455.21	672.553	1455.21	1076.05	1455.21	563.969
1456.07	672.883	1456.07	1076.24	1456.07	557.122
1456.92	674.808	1456.92	1077.15	1456.92	560.812
1457.78	677.089	1457.78	1077.41	1457.78	566.355
1458.64	679.065	1458.64	1075.02	1458.64	568.11
1459.5	681.028	1459.5	1072.5	1459.5	568.667
1460.35	681.702	1460.35	1069.46	1460.35	568.425
1461.21	681.65	1461.21	1065.96	1461.21	567.819
1462.07	680.792	1462.07	1062.44	1462.07	566.727
1462.92	679.339	1462.92	1059.45	1462.92	565.17
1463.78	677.463	1463.78	1057.09	1463.78	563.325
1464.64	676.645	1464.64	1055.51	1464.64	561.487
1465.49	675.724	1465.49	1055.98	1465.49	559.937
1466.35	674.575	1466.35	1057.89	1466.35	557.925
1467.21	672.969	1467.21	1059.78	1467.21	558.115
1468.06	670.767	1468.06	1062.45	1468.06	559.934
1468.92	669.028	1468.92	1065.32	1468.92	563.067
1469.78	667.191	1469.78	1068.69	1469.78	569.137
1470.63	665.882	1470.63	1070.78	1470.63	573.412
1471.49	664.036	1471.49	1069.85	1471.49	565.493
1472.34	661.825	1472.34	1066.84	1472.34	545.779
1473.2	659.785	1473.2	1063.19	1473.2	535.914
1474.06	657.742	1474.06	1059.51	1474.06	538.566
1474.91	656.127	1474.91	1056.47	1474.91	541.101
1475.77	654.458	1475.77	1053.84	1475.77	544.457
1476.62	652.996	1476.62	1062.72	1476.62	547.756
1477.48	653.605	1477.48	1061.58	1477.48	547.761
1478.33	654.759	1478.33	1056.72	1478.33	548.006
1479.19	655.665	1479.19	1050.35	1479.19	546.555
1480.05	656.532	1480.05	1046.01	1480.05	546.54
1480.9	657.051	1480.9	1044.86	1480.9	547.479
1481.76	657.277	1481.76	1046.17	1481.76	549.379
1482.61	656.578	1482.61	1051.32	1482.61	552.6
1483.46	655.192	1483.46	1056.29	1483.46	556.242
1484.32	653.103	1484.32	1059.93	1484.32	556.184
1485.18	650.635	1485.18	1061.95	1485.18	555.591
1486.03	648.2	1486.03	1063.08	1486.03	554.16
1486.88	646.299	1486.88	1061.79	1486.88	552.37
1487.74	643.797	1487.74	1056.89	1487.74	551.191
1488.59	641.722	1488.59	1050.96	1488.59	550.266
1489.45	640.844	1489.45	1047.31	1489.45	550.45
1490.3	642.102	1490.3	1045.26	1490.3	550.745
1491.16	642.084	1491.16	1045.02	1491.16	551.057
1492.01	642.443	1492.01	1047.04	1492.01	550.631
1492.87	643.748	1492.87	1049.33	1492.87	548.327
1493.72	644.875	1493.72	1051.69	1493.72	547.799
1494.57	647.425	1494.57	1054.45	1494.57	547.992
1495.43	646.991	1495.43	1055.79	1495.43	548.854
1496.28	643.584	1496.28	1057.36	1496.28	549.391
1497.13	639.143	1497.13	1055.76	1497.13	549.837
1497.99	636.562	1497.99	1054.14	1497.99	550.207
1498.84	637.206	1498.84	1049.88	1498.84	550.469
1499.7	638.456	1499.7	1045.92	1499.7	550.551
1500.55	640.233	1500.55	1045.06	1500.55	549.054
1501.4	642.767	1501.4	1045.6	1501.4	547.467
1502.25	643.808	1502.25	1047.92	1502.25	547.341
1503.11	645.244	1503.11	1050.28	1503.11	547.729
1503.96	645.767	1503.96	1052.63	1503.96	549.606
1504.81	646.4	1504.81	1053.12	1504.81	550.171
1505.67	647.661	1505.67	1052.58	1505.67	548.37
1506.52	648.958	1506.52	1052.49	1506.52	549.111
1507.37	650.214	1507.37	1051.45	1507.37	550.101
1508.23	649.241	1508.23	1050.49	1508.23	552.426
1509.08	649.01	1509.08	1051.5	1509.08	554.471
1509.93	649.71	1509.93	1050.73	1509.93	555.073
1510.78	650.693	1510.78	1048.21	1510.78	553.628
1511.64	651.579	1511.64	1050.34	1511.64	547.86
1512.49	651.459	1512.49	1055.04	1512.49	549.08
1513.34	650.708	1513.34	1062.08	1513.34	551.66
1514.19	650.118	1514.19	1069.04	1514.19	554.596
1515.04	650.057	1515.04	1073.48	1515.04	556.202
1515.9	649.888	1515.9	1075.48	1515.9	556.422
1516.75	650.585	1516.75	1077.32	1516.75	555.932
1517.6	652.464	1517.6	1078.92	1517.6	554.717
1518.45	657.156	1518.45	1082.78	1518.45	552.767
1519.3	660.717	1519.3	1082.45	1519.3	551.53
1520.16	662.661	1520.16	1082.96	1520.16	550.251
1521.01	660.742	1521.01	1084.09	1521.01	549.713
1521.86	658.008	1521.86	1081.42	1521.86	549.646
1522.71	656.662	1522.71	1077.35	1522.71	550.155
1523.56	655.853	1523.56	1075.77	1523.56	551.043
1524.41	655.689	1524.41	1076.8	1524.41	553.22
1525.26	655.985	1525.26	1080.16	1525.26	555.753
1526.11	657.483	1526.11	1080.12	1526.11	558.954
1526.96	658.865	1526.96	1080.72	1526.96	560.573
1527.81	659.548	1527.81	1082.15	1527.81	561.366
1528.67	660.36	1528.67	1082.35	1528.67	561.238
1529.52	661.92	1529.52	1081.93	1529.52	560.285
1530.37	661.82	1530.37	1080.84	1530.37	559.586
1531.22	661.224	1531.22	1078.98	1531.22	557.997
1532.07	658.779	1532.07	1076.49	1532.07	555.457
1532.92	656.993	1532.92	1073.52	1532.92	553.321
1533.77	656.68	1533.77	1071.4	1533.77	551.914
1534.62	658.652	1534.62	1068.94	1534.62	551.432
1535.47	659.984	1535.47	1069.22	1535.47	551.502
1536.32	659.416	1536.32	1070.47	1536.32	552.951
1537.17	661.542	1537.17	1075.77	1537.17	554.597
1538.02	664.844	1538.02	1083.95	1538.02	557.039
1538.87	669.616	1538.87	1088.15	1538.87	556.447
1539.72	668.577	1539.72	1093.75	1539.72	553.557
1540.57	667.806	1540.57	1095.05	1540.57	553.997
1541.42	666.799	1541.42	1096.42	1541.42	555.016
1542.27	658.391	1542.27	1096.38	1542.27	556.765
1543.12	659.088	1543.12	1096.78	1543.12	559.536
1543.97	665.257	1543.97	1094.27	1543.97	561.91
1544.82	670.068	1544.82	1097.77	1544.82	561.57
1545.67	679.039	1545.67	1102.91	1545.67	561.758
1546.52	680.228	1546.52	1107.83	1546.52	562.421
1547.36	682.544	1547.36	1107.71	1547.36	564.045
1548.21	677.099	1548.21	1103.5	1548.21	563.768
1549.06	674.885	1549.06	1111.62	1549.06	566.393
1549.91	679.637	1549.91	1122.71	1549.91	570.364
1550.76	687.6	1550.76	1132.57	1550.76	577.528
1551.61	701.34	1551.61	1141.45	1551.61	589.13
1552.46	714.108	1552.46	1144.3	1552.46	600.297
1553.31	721.127	1553.31	1148.4	1553.31	609.124
1554.15	728.332	1554.15	1158.26	1554.15	616.074
1555	730.903	1555	1161.82	1555	617.748
1555.85	733.904	1555.85	1163.74	1555.85	611.041
1556.7	726.387	1556.7	1163.11	1556.7	605.839
1557.55	715.266	1557.55	1157.33	1557.55	599.224
1558.4	715.649	1558.4	1155.09	1558.4	593.927
1559.24	721.073	1559.24	1154.78	1559.24	590.298
1560.09	731.855	1560.09	1158.61	1560.09	591.926
1560.94	734.904	1560.94	1163.81	1560.94	593.848
1561.79	738.22	1561.79	1169.99	1561.79	595.857
1562.63	743.303	1562.63	1175.49	1562.63	599.697
1563.48	746.427	1563.48	1180.96	1563.48	603.925
1564.33	749.744	1564.33	1185.08	1564.33	607.941
1565.18	752.515	1565.18	1185.68	1565.18	610.43
1566.03	754.459	1566.03	1181.78	1566.03	612.107
1566.87	756.656	1566.87	1181.47	1566.87	612.496
1567.72	760.753	1567.72	1185.57	1567.72	612.004
1568.57	763.04	1568.57	1191.66	1568.57	610.191
1569.41	777.617	1569.41	1198.41	1569.41	608.82
1570.26	751.184	1570.26	1204.86	1570.26	610.084
1571.11	780.125	1571.11	1210.81	1571.11	617.498
1571.96	786.058	1571.96	1216.21	1571.96	621.667
1572.8	789.23	1572.8	1221.52	1572.8	624.236
1573.65	793.265	1573.65	1223.07	1573.65	624.486
1574.5	793.045	1574.5	1221.39	1574.5	626.578
1575.34	793.049	1575.34	1224.91	1575.34	629.207
1576.19	793.811	1576.19	1230.44	1576.19	632.047
1577.04	798.804	1577.04	1236.77	1577.04	634.879
1577.88	804.261	1577.88	1244.11	1577.88	644.076
1578.73	810.657	1578.73	1252.2	1578.73	641.271
1579.57	816.253	1579.57	1258.16	1579.57	640.408
1580.42	819.664	1580.42	1261.87	1580.42	641.382
1581.27	823.08	1581.27	1260.72	1581.27	642.795
1582.11	822.661	1582.11	1257.7	1582.11	645.039
1582.96	821.836	1582.96	1255.63	1582.96	643.548
1583.8	821.22	1583.8	1252.54	1583.8	640.647
1584.65	819.129	1584.65	1253.7	1584.65	640.047
1585.49	818.665	1585.49	1255.86	1585.49	641.719
1586.34	819.066	1586.34	1262.19	1586.34	645.715
1587.18	820.051	1587.18	1267.99	1587.18	647.951
1588.03	820.151	1588.03	1272.84	1588.03	649.288
1588.88	818.788	1588.88	1276.83	1588.88	651.043
1589.72	817.108	1589.72	1279.95	1589.72	652.932
1590.57	815.125	1590.57	1281.86	1590.57	648.416
1591.41	813.549	1591.41	1282.84	1591.41	642.772
1592.26	812.12	1592.26	1282.61	1592.26	637.085
1593.1	811.734	1593.1	1282.11	1593.1	637.73
1593.95	811.096	1593.95	1285.1	1593.95	646.489
1594.79	810.222	1594.79	1288.65	1594.79	653.471
1595.63	809.088	1595.63	1290.49	1595.63	657.767
1596.48	809.228	1596.48	1292.97	1596.48	661.174
1597.32	810.497	1597.32	1296.22	1597.32	664.073
1598.17	814.704	1598.17	1298.69	1598.17	664.544
1599.01	818.85	1599.01	1300.76	1599.01	664.355
1599.86	824.445	1599.86	1304.21	1599.86	662.582
1600.7	830.16	1600.7	1308.37	1600.7	663.532
1601.55	834.713	1601.55	1315.18	1601.55	665.894
1602.39	837.963	1602.39	1322.27	1602.39	667.689
1603.23	841.746	1603.23	1328.88	1603.23	670.113
1604.08	839.953	1604.08	1334.78	1604.08	671.675
1604.92	837.516	1604.92	1337.52	1604.92	672.365
1605.77	837.955	1605.77	1340.25	1605.77	671.974
1606.61	841.544	1606.61	1342.79	1606.61	670.527
1607.45	843.735	1607.45	1344.71	1607.45	668.357
1608.3	847.577	1608.3	1348.44	1608.3	666.104
1609.14	851.154	1609.14	1351.69	1609.14	667.281
1609.98	852.577	1609.98	1354.98	1609.98	667.087
1610.83	853.245	1610.83	1360.23	1610.83	665.514
1611.67	853.116	1611.67	1363.85	1611.67	663.507
1612.51	853.7	1612.51	1366.47	1612.51	662.892
1613.36	856.314	1613.36	1370.23	1613.36	663.828
1614.2	858.236	1614.2	1374.1	1614.2	665.248
1615.04	860.234	1615.04	1377.89	1615.04	668.367
1615.89	857.598	1615.89	1380.98	1615.89	671.064
1616.73	853.945	1616.73	1383.17	1616.73	672.972
1617.57	850.723	1617.57	1384.66	1617.57	674.037
1618.41	848.63	1618.41	1385.36	1618.41	674.197
1619.25	846.781	1619.25	1385.11	1619.25	673.762
1620.1	841.894	1620.1	1384	1620.1	672.141
1620.94	845.45	1620.94	1381	1620.94	668.299
1621.78	846.584	1621.78	1378.94	1621.78	664.254
1622.63	844.803	1622.63	1377.16	1622.63	660.716
1623.47	840.42	1623.47	1375.19	1623.47	657.579
1624.31	834.139	1624.31	1374.01	1624.31	654.565
1625.15	829.125	1625.15	1376.33	1625.15	651.981
1625.99	825.306	1625.99	1380.5	1625.99	650.96
1626.83	822.807	1626.83	1387.25	1626.83	649.87
1627.68	821.519	1627.68	1387.75	1627.68	650.368
1628.52	824.308	1628.52	1390.11	1628.52	653.415
1629.36	826.344	1629.36	1387.46	1629.36	654.843
1630.2	823.867	1630.2	1386.2	1630.2	655.715
1631.04	820.611	1631.04	1384.34	1631.04	660.179
1631.88	820.652	1631.88	1383.47	1631.88	658.987
1632.73	819.554	1632.73	1381.94	1632.73	657.037
1633.57	817.422	1633.57	1379.84	1633.57	655.432
1634.41	814.453	1634.41	1378.52	1634.41	653.621
1635.25	811.242	1635.25	1375.25	1635.25	651.519
1636.09	806.621	1636.09	1374.34	1636.09	649.919
1636.93	801.81	1636.93	1373.25	1636.93	648.885
1637.77	798.517	1637.77	1371.63	1637.77	646.478
1638.61	796.073	1638.61	1372.62	1638.61	643.158
1639.45	795.331	1639.45	1369.22	1639.45	639.903
1640.29	795.23	1640.29	1378.15	1640.29	636.992
1641.13	795.437	1641.13	1381.11	1641.13	634.338
1641.97	794.769	1641.97	1385.56	1641.97	631.877
1642.82	790.112	1642.82	1382.38	1642.82	629.76
1643.65	785.725	1643.65	1373.51	1643.65	628.01
1644.49	782.985	1644.49	1362.18	1644.49	625.759
1645.33	781.281	1645.33	1353.05	1645.33	627.803
1646.18	783.215	1646.18	1347.65	1646.18	627.908
1647.02	780.799	1647.02	1344.76	1647.02	640.089
1647.85	776.199	1647.85	1344.5	1647.85	641.443
1648.69	771.806	1648.69	1345.17	1648.69	641.188
1649.53	765.614	1649.53	1346.56	1649.53	632.246
1650.37	759.511	1650.37	1348.6	1650.37	628.25
1651.21	758.164	1651.21	1349.82	1651.21	625.443
1652.05	759.155	1652.05	1347.23	1652.05	625.939
1652.89	758.491	1652.89	1344.24	1652.89	625.046
1653.73	762.36	1653.73	1341.67	1653.73	623.047
1654.57	762.541	1654.57	1338.79	1654.57	622.642
1655.41	761.998	1655.41	1335.18	1655.41	623.035
1656.25	760.888	1656.25	1330.88	1656.25	618.555
1657.09	758.458	1657.09	1325.35	1657.09	622.209
1657.93	754.061	1657.93	1319.76	1657.93	623.795
1658.77	747.353	1658.77	1314.71	1658.77	622.818
1659.6	743.314	1659.6	1308.58	1659.6	618.382
1660.44	739.789	1660.44	1303.94	1660.44	614.29
1661.28	735.16	1661.28	1299.08	1661.28	611.938
1662.12	733.841	1662.12	1296.46	1662.12	610.145
1662.96	733.927	1662.96	1294.38	1662.96	609.177
1663.8	734.842	1663.8	1289.93	1663.8	612.252
1664.64	736.277	1664.64	1284.52	1664.64	613.588
1665.48	737.091	1665.48	1285.64	1665.48	616.157
1666.31	737.793	1666.31	1285.22	1666.31	619.233
1667.15	736.608	1667.15	1281.98	1667.15	617.606
1667.99	737.972	1667.99	1277.97	1667.99	602.329
1668.83	737.044	1668.83	1272.86	1668.83	601.332
1669.66	734.656	1669.66	1267.92	1669.66	598.641
1670.5	731.281	1670.5	1263.33	1670.5	599.57
1671.34	727.631	1671.34	1259.91	1671.34	600.91
1672.18	723.417	1672.18	1257.85	1672.18	601.629
1673.02	718.415	1673.02	1255.43	1673.02	602.016
1673.85	713.173	1673.85	1252.77	1673.85	600.814
1674.69	711.471	1674.69	1248.43	1674.69	600.123
1675.53	711.421	1675.53	1244.65	1675.53	598.781
1676.37	710.109	1676.37	1240.59	1676.37	596.399
1677.2	708.039	1677.2	1240.83	1677.2	593.123
1678.04	705.17	1678.04	1233.5	1678.04	591.608
1678.88	701.333	1678.88	1218.38	1678.88	591.629
1679.71	696.779	1679.71	1203.55	1679.71	590.36
1680.55	692.28	1680.55	1199.22	1680.55	579.336
1681.39	688.23	1681.39	1191.53	1681.39	569.281
1682.22	684.588	1682.22	1192.11	1682.22	567.599
1683.06	680.436	1683.06	1193.06	1683.06	571.23
1683.9	674.839	1683.9	1191.82	1683.9	574.027
1684.73	671.786	1684.73	1189.7	1684.73	571.818
1685.57	669.72	1685.57	1186.98	1685.57	571.798
1686.41	667.541	1686.41	1183.13	1686.41	574.841
1687.24	665.677	1687.24	1178.62	1687.24	577.54
1688.08	662.989	1688.08	1172.37	1688.08	576.419
1688.92	659.727	1688.92	1165.7	1688.92	574.331
1689.75	655.055	1689.75	1157.64	1689.75	569.305
1690.59	651.515	1690.59	1148.5	1690.59	564.693
1691.42	650.131	1691.42	1137.29	1691.42	561.797
1692.26	650.817	1692.26	1130.81	1692.26	560.156
1693.09	651.026	1693.09	1127.34	1693.09	559.222
1693.93	655.704	1693.93	1123.95	1693.93	558.741
1694.77	648.925	1694.77	1122.88	1694.77	556.891
1695.6	638.481	1695.6	1122.1	1695.6	554.37
1696.44	628.977	1696.44	1119.07	1696.44	554.122
1697.27	621.318	1697.27	1113.84	1697.27	554.214
1698.11	619.036	1698.11	1105.81	1698.11	555.142
1698.94	619.754	1698.94	1100.79	1698.94	555.234
1699.78	626.262	1699.78	1103.97	1699.78	555.906
1700.61	633.591	1700.61	1101.8	1700.61	554.563
1701.45	632.7	1701.45	1098.14	1701.45	551.494
1702.28	629.474	1702.28	1094.13	1702.28	547.599
1703.12	622.543	1703.12	1088.19	1703.12	544.57
1703.95	617.5	1703.95	1083.29	1703.95	542.179
1704.79	611.706	1704.79	1081.48	1704.79	540.733
1705.62	607.901	1705.62	1079.51	1705.62	538.066
1706.46	609.033	1706.46	1076.8	1706.46	538.987
1707.29	611.352	1707.29	1073.19	1707.29	540.642
1708.13	615.867	1708.13	1069.23	1708.13	541.039
1708.96	617.93	1708.96	1067.22	1708.96	540.716
1709.79	617.467	1709.79	1068.4	1709.79	541.254
1710.63	614.776	1710.63	1070.02	1710.63	542.804
1711.46	610.863	1711.46	1071	1711.46	543.084
1712.3	606.039	1712.3	1070.63	1712.3	542.872
1713.13	601.857	1713.13	1070.23	1713.13	542.305
1713.96	598.939	1713.96	1065.68	1713.96	541.314
1714.8	600.828	1714.8	1058.49	1714.8	539.826
1715.63	604.703	1715.63	1053.95	1715.63	537.525
1716.47	610.868	1716.47	1050.81	1716.47	538.54
1717.3	613.575	1717.3	1050.08	1717.3	541.35
1718.13	613.025	1718.13	1065.22	1718.13	543.799
1718.97	610.329	1718.97	1062.15	1718.97	545.749
1719.8	606.998	1719.8	1051.15	1719.8	547.074
1720.63	603.832	1720.63	1046.29	1720.63	548.088
1721.46	602.602	1721.46	1047.06	1721.46	546.924
1722.3	602.139	1722.3	1048.25	1722.3	546.174
1723.13	603.011	1723.13	1049.54	1723.13	547.684
1723.96	604.601	1723.96	1052.25	1723.96	544.685
1724.8	606.141	1724.8	1054.38	1724.8	540.322
1725.63	605.695	1725.63	1050.5	1725.63	536.701
1726.46	603.516	1726.46	1045.34	1726.46	533.377
1727.3	600.612	1727.3	1037.35	1727.3	531.51
1728.13	598.39	1728.13	1030.55	1728.13	532.983
1728.96	597.584	1728.96	1024.44	1728.96	534.597
1729.79	597.009	1729.79	1022.72	1729.79	537.093
1730.63	597.227	1730.63	1022.69	1730.63	540.294
1731.46	597.559	1731.46	1028.42	1731.46	543.706
1732.29	597.528	1732.29	1030.46	1732.29	545.191
1733.12	597.707	1733.12	1028.78	1733.12	544.781
1733.95	597.893	1733.95	1022.6	1733.95	543.06
1734.79	598.005	1734.79	1017.42	1734.79	540.39
1735.62	598.453	1735.62	1011.28	1735.62	536.865
1736.45	598.138	1736.45	1008.26	1736.45	534.103
1737.28	597.775	1737.28	1006.86	1737.28	532.1
1738.11	596.69	1738.11	1007.09	1738.11	529.683
1738.94	595.752	1738.94	1010.07	1738.94	529.393
1739.78	596.408	1739.78	1011.4	1739.78	528.959
1740.61	595.91	1740.61	1008.25	1740.61	528.46
1741.44	594.35	1741.44	1004.16	1741.44	526.276
1742.27	592.024	1742.27	1000.43	1742.27	526.427
1743.1	589.426	1743.1	997.163	1743.1	525.444
1743.93	586.644	1743.93	994.084	1743.93	523.796
1744.76	585.054	1744.76	991.065	1744.76	521.19
1745.59	584.571	1745.59	988.861	1745.59	518.423
1746.42	584.285	1746.42	987.293	1746.42	516.292
1747.26	583.441	1747.26	985.541	1747.26	515.078
1748.09	584.088	1748.09	983.603	1748.09	515.828
1748.92	584.841	1748.92	981.356	1748.92	516.466
1749.75	585.492	1749.75	979.536	1749.75	517.833
1750.58	586.276	1750.58	978.402	1750.58	519.809
1751.41	586.775	1751.41	978.599	1751.41	521.756
1752.24	586.552	1752.24	978.679	1752.24	523.085
1753.07	584.709	1753.07	978.822	1753.07	523.501
1753.9	588.615	1753.9	978.826	1753.9	522.91
1754.73	585.615	1754.73	978.529	1754.73	521.968
1755.56	582.299	1755.56	977.981	1755.56	522.268
1756.39	579.672	1756.39	977.078	1756.39	521.56
1757.22	578.434	1757.22	976.366	1757.22	519.757
1758.05	576.169	1758.05	975.333	1758.05	516.84
1758.88	574.89	1758.88	973.1	1758.88	517.479
1759.71	577.299	1759.71	970.831	1759.71	517.837
1760.54	579.129	1760.54	968.535	1760.54	517.658
1761.37	573.148	1761.37	965.57	1761.37	516.411
1762.2	565.403	1762.2	964.452	1762.2	515.209
1763.03	570.749	1763.03	964.655	1763.03	514.915
1763.85	574.353	1763.85	966.311	1763.85	514.862
1764.69	576.074	1764.69	970.024	1764.69	515.289
1765.51	576.348	1765.51	973.128	1765.51	515.405
1766.34	575.415	1766.34	971.715	1766.34	514.092
1767.17	574.143	1767.17	967.22	1767.17	512.508
1768	573.543	1768	964.091	1768	510.904
1768.83	574.629	1768.83	961.82	1768.83	509.999
1769.66	575.464	1769.66	959.885	1769.66	509.1
1770.49	576.08	1770.49	957.41	1770.49	510.733
1771.32	577.484	1771.32	954.28	1771.32	513.576
1772.14	578.361	1772.14	950.323	1772.14	515.542
1772.97	579.141	1772.97	946.589	1772.97	516.263
1773.8	576.509	1773.8	943.209	1773.8	516.621
1774.63	571.76	1774.63	940.23	1774.63	516.312
1775.46	568.811	1775.46	937.987	1775.46	515.146
1776.29	568.069	1776.29	938.138	1776.29	512.646
1777.11	568.248	1777.11	940.214	1777.11	510.883
1777.94	567.568	1777.94	942.014	1777.94	509.08
1778.77	570.824	1778.77	942.555	1778.77	508.225
1779.6	572.193	1779.6	942.189	1779.6	508.201
1780.43	570.576	1780.43	940.758	1780.43	508.775
1781.25	567.739	1781.25	938.645	1781.25	506.128
1782.08	564.241	1782.08	936.417	1782.08	505.683
1782.91	561.73	1782.91	934.725	1782.91	506.776
1783.73	561.507	1783.73	934.503	1783.73	508.805
1784.56	561.926	1784.56	935.033	1784.56	511.1
1785.39	563.83	1785.39	935.368	1785.39	511.802
1786.22	566.12	1786.22	936.214	1786.22	510.821
1787.04	568.579	1787.04	936.671	1787.04	509.276
1787.87	570.52	1787.87	936.923	1787.87	507.705
1788.7	570.844	1788.7	937.132	1788.7	505.469
1789.52	570.655	1789.52	937.248	1789.52	503.726
1790.35	569.201	1790.35	936.781	1790.35	503.472
1791.18	567.182	1791.18	934.269	1791.18	504.69
1792.01	565.265	1792.01	929.524	1792.01	504.316
1792.83	563.349	1792.83	926.12	1792.83	501.551
1793.66	561.302	1793.66	925.206	1793.66	499.93
1794.49	558.803	1794.49	928.316	1794.49	499.277
1795.31	557.142	1795.31	930.375	1795.31	500.722
1796.14	557.828	1796.14	930.34	1796.14	502.883
1796.96	559.766	1796.96	928.548	1796.96	505.948
1797.79	562.254	1797.79	925.451	1797.79	509.029
1798.62	564.515	1798.62	920.97	1798.62	510.96
1799.44	566.19	1799.44	920.747	1799.44	510.214
1800.27	566.862	1800.27	929.217	1800.27	506.068
1801.09	566.971	1801.09	929.774	1801.09	503.538
1801.92	566.271	1801.92	915.775	1801.92	502.919
1802.75	564.835	1802.75	908.246	1802.75	503.288
1803.57	562.283	1803.57	901.56	1803.57	504.02
1804.4	557.86	1804.4	901.391	1804.4	504.186
1804.45	557.31	1804.45	900.864	1804.45	503.924
1805.28	553.537	1805.28	904.701	1805.28	504.708
1806.11	549.768	1806.11	909.106	1806.11	505.209
1806.95	548.452	1806.95	915.969	1806.95	503.395
1807.78	549.455	1807.78	920.278	1807.78	498.772
1808.61	550.797	1808.61	919.954	1808.61	492.141
1809.44	552.178	1809.44	919.44	1809.44	494.098
1810.28	553.655	1810.28	918.465	1810.28	497.594
1811.11	555.322	1811.11	912.835	1811.11	503.573
1811.94	555.495	1811.94	907.244	1811.94	507.118
1812.77	557.411	1812.77	905.624	1812.77	507
1813.61	557.728	1813.61	906.185	1813.61	502.439
1814.44	557.585	1814.44	907.343	1814.44	497.789
1815.27	557.134	1815.27	910.818	1815.27	493.838
1816.1	556.826	1816.1	913.559	1816.1	491.947
1816.93	556.529	1816.93	915.604	1816.93	494.499
1817.76	556.143	1817.76	916.84	1817.76	499.084
1818.6	556.131	1818.6	917.091	1818.6	503.959
1819.43	556.048	1819.43	916.641	1819.43	502.18
1820.26	555.783	1820.26	915.395	1820.26	499.974
1821.09	552.808	1821.09	914.164	1821.09	498.383
1821.92	550.062	1821.92	910.969	1821.92	498.903
1822.75	548.191	1822.75	907.844	1822.75	500.734
1823.58	548.665	1823.58	905.399	1823.58	501.714
1824.41	549.742	1824.41	897.986	1824.41	502.685
1825.25	550.965	1825.25	924.734	1825.25	503.638
1826.08	551.87	1826.08	924.273	1826.08	503.326
1826.91	552.177	1826.91	923.196	1826.91	502.642
1827.74	552.461	1827.74	893.991	1827.74	502.001
1828.57	552.52	1828.57	898.61	1828.57	501.021
1829.4	552.562	1829.4	900.935	1829.4	501.74
1830.23	552.715	1830.23	903.203	1830.23	502.034
1831.06	552.56	1831.06	907.354	1831.06	502.394
1831.89	552.405	1831.89	911.387	1831.89	502.612
1832.72	552.388	1832.72	914.392	1832.72	502.808
1833.55	552.273	1833.55	914.461	1833.55	501.627
1834.38	552.286	1834.38	913.553	1834.38	499.216
1835.21	551.964	1835.21	911.698	1835.21	496.359
1836.04	550.61	1836.04	910.179	1836.04	493.162
1836.87	549.678	1836.87	909.64	1836.87	491.304
1837.7	549.426	1837.7	908.905	1837.7	490.646
1838.53	546.242	1838.53	907.042	1838.53	491.072
1839.36	545.582	1839.36	904.251	1839.36	493.321
1840.19	545.902	1840.19	902.999	1840.19	496.491
1841.02	546.871	1841.02	903.442	1841.02	499.289
1841.85	547.386	1841.85	906.409	1841.85	499.551
1842.68	547.281	1842.68	909.419	1842.68	499.155
1843.51	548.497	1843.51	911.208	1843.51	498.796
1844.34	550.531	1844.34	912.246	1844.34	498.222
1845.17	550.613	1845.17	912.528	1845.17	497.619
1846	549.617	1846	910.821	1846	497.594
1846.82	546.656	1846.82	908.711	1846.82	497.698
[truncated: 3,223 more rows]

## Sheet: Figure1d
Raman Shift	Intensity	Raman Shift	Intensity
cm-1	arbitrary units	cm-1	arbitrary units
	Host quartz, 405 nm		Supercritical fluid, 405 nm
25.0458	59.8414	25.0458	37.469
26.0307	58.0982	26.0307	40.203
27.0137	58.1671	27.0137	41.7767
27.9966	57.8773	27.9966	42.1491
28.9795	57.6414	28.9795	42.4536
29.9641	57.4721	29.9641	42.9445
30.9468	57.5854	30.9468	43.1467
31.9294	57.7192	31.9294	43.1449
32.9119	57.2231	32.9119	42.7204
33.8962	58.1479	33.8962	42.3408
34.8785	59.4003	34.8785	42.0986
35.8608	60.1553	35.8608	42.0346
36.843	60.8953	36.843	40.9732
37.827	61.3047	37.827	41.4137
38.8091	61.5153	38.8091	41.3983
39.791	61.5469	39.791	41.0229
40.7729	61.3853	40.7729	40.617
41.7547	61.0357	41.7547	40.631
42.7365	60.3459	42.7365	40.2297
43.72	59.0566	43.72	39.2845
44.7016	58.2329	44.7016	37.2293
45.6831	57.7174	45.6831	37.0231
46.6645	57.5395	46.6645	37.0115
47.6458	56.0961	47.6458	37.191
48.6271	58.2346	48.6271	38.0192
49.6083	58.6756	49.6083	37.9988
50.5894	58.5835	50.5894	37.935
51.5704	57.5659	51.5704	37.9405
52.5533	56.2299	52.5533	37.9792
53.5341	55.7517	53.5341	38.0925
54.5149	55.614	54.5149	37.5296
55.4957	55.7936	55.4957	35.7214
56.4763	56.0952	56.4763	34.65
57.4569	56.567	57.4569	34.7113
58.4374	57.1605	58.4374	35.2427
59.4178	57.8229	59.4178	35.9579
60.3981	58.5681	60.3981	36.4518
61.3783	59.2047	61.3783	37.1189
62.3585	58.5209	62.3585	38.1744
63.3386	57.7499	63.3386	38.8973
64.3186	57.042	64.3186	39.0697
65.2986	56.5424	65.2986	39.1281
66.2784	56.3151	66.2784	39.1837
67.2582	56.3033	67.2582	39.2806
68.2379	56.622	68.2379	39.0761
69.2176	57.1872	69.2176	38.556
70.1971	57.8449	70.1971	38.9013
71.1747	58.271	71.1747	38.4779
72.1541	58.0852	72.1541	39.0831
73.1335	58.1493	73.1335	39.7812
74.1127	58.4545	74.1127	40.2699
75.0919	59.0675	75.0919	39.7387
76.0709	59.5699	76.0709	39.3302
77.0499	60.9652	77.0499	39.1098
78.0289	61.5223	78.0289	39.1172
79.0077	61.1403	79.0077	39.2984
79.9846	60.7853	79.9846	39.6621
80.9633	60.7164	80.9633	39.9698
81.942	60.3672	81.942	39.3543
82.9205	60.1008	82.9205	38.9442
83.899	60.1003	83.899	38.6002
84.8755	60.3998	84.8755	38.4856
85.8538	60.9433	85.8538	38.6017
86.832	61.7611	86.832	39.1211
87.8102	62.8475	87.8102	40.033
88.7883	64.1883	88.7883	41.1897
89.7644	65.7789	89.7644	41.8904
90.7423	67.5936	90.7423	41.9188
91.7202	68.6478	91.7202	42.0136
92.6979	71.8158	92.6979	42.2604
93.6738	74.1183	93.6738	42.6922
94.6514	76.5746	94.6514	43.5175
95.6289	79.2286	95.6289	44.546
96.6064	81.7918	96.6064	46.0475
97.5819	84.6653	97.5819	47.5513
98.5592	88.474	98.5592	49.3772
99.5364	93.443	99.5364	51.6202
100.512	99.7459	100.512	54.0423
101.489	107.851	101.489	56.9623
102.466	117.104	102.466	60.4066
103.441	126.979	103.441	64.2915
104.418	139.334	104.418	68.9799
105.394	154.566	105.394	74.1381
106.369	173.361	106.369	77.8688
107.346	196.195	107.346	83.0562
108.32	223.92	108.32	90.8229
109.297	259.162	109.297	102.295
110.273	299.085	110.273	116.236
111.248	349.007	111.248	135.412
112.224	425.739	112.224	162.291
113.198	488.493	113.198	193.272
114.174	587.331	114.174	231.721
115.148	744.597	115.148	276.844
116.124	962.871	116.124	337.388
117.1	1197.99	117.1	418.08
118.074	1459	118.074	515.124
119.05	1873.9	119.05	627.383
120.023	2412.23	120.023	797.9
120.999	3076.12	120.999	1031.23
121.973	3928.09	121.973	1327.48
122.948	5022.84	122.948	1694.3
123.921	6289.26	123.921	2114.67
124.897	7793.07	124.897	2578.32
125.87	9566.2	125.87	3220.8
126.843	11721.2	126.843	3846.58
127.818	13721.8	127.818	4597.95
128.791	15892.3	128.791	5324.96
129.766	17964.6	129.766	6001.49
130.739	19768.8	130.739	6596.21
131.714	21339.3	131.714	7114.41
132.686	22661.5	132.686	7556.72
133.659	23777	133.659	7925.29
134.633	24562.5	134.633	8218.78
135.606	25020.7	135.606	8442.1
136.58	25413.9	136.58	8600.4
137.553	25756.2	137.553	8705.13
138.525	26039.2	138.525	8761.29
139.499	26279.7	139.499	8801.22
140.471	26435.7	140.471	8831.09
141.443	26603.1	141.443	8872.18
142.417	26768	142.417	8940.3
143.389	26822.3	143.389	8967.81
144.361	26877	144.361	8979.86
145.334	27009.6	145.334	8987.97
146.306	27165.4	146.306	8989.9
147.277	27288.5	147.277	8983.05
148.249	27354.2	148.249	9006.86
149.222	27370.3	149.222	9023.61
150.194	27325.1	150.194	9037.96
151.165	27290.6	151.165	9004.52
152.136	27264.6	152.136	8964.42
153.109	27242.2	153.109	8925.24
154.08	27232.8	154.08	8892.25
155.051	27360	155.051	8927.87
156.022	27497.5	156.022	8958.46
156.995	27632.8	156.995	8993.16
157.965	27765.2	157.965	9038.49
158.936	27889.7	158.936	9087.93
159.907	28006.8	159.907	9122.98
160.877	28108.1	160.877	9144.66
161.848	28217	161.848	9161.41
162.82	28328.4	162.82	9183.4
163.79	28406	163.79	9207.27
164.76	28584.8	164.76	9244.02
165.73	28842.9	165.73	9283.25
166.7	29143.6	166.7	9319.6
167.67	29441.1	167.67	9381.54
168.64	29650.5	168.64	9453.09
169.61	29752.9	169.61	9531.04
170.58	29770.6	170.58	9587.17
171.55	29707.9	171.55	9568.94
172.521	29566	172.521	9539.09
173.49	29351.6	173.49	9444.1
174.46	29077.8	174.46	9327.8
175.429	28722.1	175.429	9198.88
176.399	28309.5	176.399	9066.11
177.368	27840.3	177.368	8938.33
178.337	27450.6	178.337	8819.37
179.306	27146.9	179.306	8726.39
180.275	26916.4	180.275	8666.81
181.244	26712.7	181.244	8602.23
182.213	26596	182.213	8538.24
183.181	26386.4	183.181	8473.1
184.15	26170.4	184.15	8407.13
185.119	25941.7	185.119	8340.37
186.087	25723.5	186.087	8271.88
187.056	25510.1	187.056	8206.58
188.022	25299.7	188.022	8141.57
188.991	25086.8	188.991	8074.99
189.959	24878.6	189.959	8001.47
190.927	24653.3	190.927	7918.18
191.895	24428.4	191.895	7839.37
192.863	24204	192.863	7752.88
193.831	23979.7	193.831	7675.56
194.799	23732.8	194.799	7591.48
195.766	23473.5	195.766	7526.72
196.732	23251.7	196.732	7474.62
197.7	23074	197.7	7427.36
198.667	22919.9	198.667	7374.25
199.635	22710.6	199.635	7318.67
200.602	22501.3	200.602	7259.77
201.57	22292.7	201.57	7199.67
202.535	22085.5	202.535	7136.24
203.502	21878.3	203.502	7073.79
204.469	21672.5	204.469	7013.17
205.436	21465.6	205.436	6950.66
206.403	21262.3	206.403	6886.99
207.368	21034.2	207.368	6822.67
208.335	20790.6	208.335	6751.65
209.301	20588.5	209.301	6690.61
210.268	20425.1	210.268	6622.74
211.233	20252.9	211.233	6553.31
212.199	20021.2	212.199	6480.93
213.166	19795.2	213.166	6402.15
214.13	19577.8	214.13	6325.27
215.096	19364.5	215.096	6252.18
216.063	19148.5	216.063	6183.6
217.029	18924.9	217.029	6119
217.993	18673.6	217.993	6060.17
218.959	18422.9	218.959	6005.91
219.925	18242.1	219.925	5942.3
220.888	18098.3	220.888	5869.69
221.854	17926.4	221.854	5793.47
222.818	17682	222.818	5721.31
223.784	17425.4	223.784	5647.93
224.749	17257.3	224.749	5573.11
225.713	17078.5	225.713	5512.41
226.678	16856.5	226.678	5459.99
227.641	16619.9	227.641	5404.14
228.606	16372.8	228.606	5342.06
229.572	16114.6	229.572	5258.68
230.535	15872.5	230.535	5179.89
231.5	15646.3	231.5	5107.25
232.463	15422.2	232.463	5041.26
233.427	15204.5	233.427	4986.94
234.39	14991	234.39	4949.86
235.355	14787.9	235.355	4906.14
236.318	14578.2	236.318	4840.26
237.282	14362.8	237.282	4763.93
238.245	14144.3	238.245	4678.5
239.209	13902.1	239.209	4597.35
240.172	13661.5	240.172	4510.91
241.136	13425.5	241.136	4438.87
242.098	13194.4	242.098	4369.72
243.062	12972.7	243.062	4305.36
244.024	12755.2	244.024	4251.01
244.988	12543.7	244.988	4208.83
245.95	12336.5	245.95	4147.59
246.912	12137.5	246.912	4076.89
247.876	11941.1	247.876	3976.36
248.837	11696.6	248.837	3881.19
249.801	11492.2	249.801	3826.81
250.762	11361.7	250.762	3766.98
251.724	11063.3	251.724	3709.93
252.687	10933.8	252.687	3644.69
253.648	10725.7	253.648	3585.9
254.612	10526.2	254.612	3534.26
255.573	10344.3	255.573	3482.77
256.534	10144.2	256.534	3430.68
257.497	9943.01	257.497	3376.52
258.458	9782.92	258.458	3321.76
259.419	9659.52	259.419	3270.75
260.38	9547.02	260.38	3223.09
261.342	9400.33	261.342	3177.29
262.303	9257.39	262.303	3133.67
263.263	9115.75	263.263	3091.79
264.226	8976.57	264.226	3049.15
265.186	8837.57	265.186	3006.21
266.147	8703.2	266.147	2969.54
267.107	8582.32	267.107	2939.35
268.069	8479.56	268.069	2915.25
269.029	8381.8	269.029	2886.85
269.989	8281.59	269.989	2857.03
270.949	8178.03	270.949	2824.36
271.909	8070.52	271.909	2791.45
272.871	7958.23	272.871	2750.16
273.831	7846.89	273.831	2706.84
274.79	7759.91	274.79	2663.2
275.75	7682.25	275.75	2625.29
276.71	7613.63	276.71	2592.74
277.669	7552.09	277.669	2576.34
278.63	7486.9	278.63	2566.62
279.59	7430.42	279.59	2563.67
280.549	7382.84	280.549	2547.82
281.508	7327.33	281.508	2531.44
282.467	7279.19	282.467	2514.26
283.426	7220.92	283.426	2497.41
284.385	7271.94	284.385	2480.16
285.344	7145.87	285.344	2463.06
286.303	7082.57	286.303	2446.09
287.261	7038.6	287.261	2429.35
288.222	6990.47	288.222	2413.14
289.181	6952	289.181	2397.05
290.139	6922.7	290.139	2381.31
291.097	6892	291.097	2366.34
292.056	6869.28	292.056	2350.92
293.014	6846.47	293.014	2338.09
293.972	6830.45	293.972	2337.78
294.93	6790.72	294.93	2329.17
295.888	6729.16	295.888	2310.86
296.846	6659.12	296.846	2294.64
297.804	6596.22	297.804	2279.52
298.762	6545.06	298.762	2267.43
299.72	6502.12	299.72	2264.11
300.676	6464.87	300.676	2255.28
301.633	6430.78	301.633	2233.18
302.591	6397.3	302.591	2222.33
303.548	6359.32	303.548	2209.83
304.506	6311.3	304.506	2205.92
305.463	6251.61	305.463	2192.57
306.42	6181.54	306.42	2172.44
307.377	6119.98	307.377	2133.67
308.334	6059.47	308.334	2116.29
309.291	5994.05	309.291	2086.4
310.246	5935.59	310.246	2059.29
311.203	5887.24	311.203	2039.61
312.16	5847.25	312.16	2027.85
313.117	5798.57	313.117	2025.83
314.073	5755.76	314.073	2016.62
315.03	5723.56	315.03	2013.93
315.985	5699.95	315.985	1998.41
316.941	5672.37	316.941	1980.57
317.897	5638.8	317.897	1962.05
318.854	5579.57	318.854	1943.76
319.81	5508.38	319.81	1925.53
320.764	5457.64	320.764	1910.93
321.72	5415.32	321.72	1899.73
322.676	5378.16	322.676	1888.33
323.632	5342.2	323.632	1877.61
324.586	5305.32	324.586	1869.27
325.542	5272.57	325.542	1857.42
326.497	5240.36	326.497	1845.39
327.451	5208.93	327.451	1829.71
328.406	5179.58	328.406	1820.09
329.362	5153.5	329.362	1813.24
330.315	5130.43	330.315	1812.01
331.271	5110.55	331.271	1811.89
332.226	5093.66	332.226	1804.49
333.179	5073.16	333.179	1798.69
334.134	5054.71	334.134	1792.39
335.089	5044.93	335.089	1786.9
336.042	5041.25	336.042	1781.94
336.997	5041.75	336.997	1774.73
337.952	5032.61	337.952	1773.97
338.905	5018.44	338.905	1779.8
339.859	4999.77	339.859	1786.39
340.812	4977.62	340.812	1791.09
341.767	4969.62	341.767	1787.76
342.719	4961.27	342.719	1776.04
343.673	4954.01	343.673	1760.35
344.628	4948.79	344.628	1756
345.58	4945.85	345.58	1758.27
346.534	4943.14	346.534	1763.74
347.486	4939.96	347.486	1747.75
348.44	4903.43	348.44	1728.92
349.392	4885.22	349.392	1722.48
350.346	4886.83	350.346	1727.66
351.298	4894.71	351.298	1734.69
352.251	4906.52	352.251	1742.24
353.203	4920.16	353.203	1750.17
354.157	4934.53	354.157	1758.3
355.108	4933.46	355.108	1766.69
356.06	4907.6	356.06	1773.75
357.013	4940.04	357.013	1779.74
357.964	4977.02	357.964	1782.78
358.918	5030.58	358.918	1780.79
359.869	5030.69	359.869	1772.72
360.822	5039.7	360.822	1774.73
361.773	5045.64	361.773	1790.54
362.724	5061.58	362.724	1802.29
363.677	5086.59	363.677	1812.14
364.627	5119.74	364.627	1814.22
365.578	5153.38	365.578	1822.94
366.531	5186.68	366.531	1846.41
367.481	5208.47	367.481	1857.01
368.432	5241.06	368.432	1876.85
369.384	5282.1	369.384	1900.23
370.335	5324.26	370.335	1920.81
371.285	5375.58	371.285	1933.19
372.237	5416.78	372.237	1944.72
373.187	5455.59	373.187	1957.22
374.137	5495.36	374.137	1970.49
375.089	5536.59	375.089	1988.66
376.039	5603.6	376.039	2007.18
376.989	5685.99	376.989	2026.84
377.939	5744.65	377.939	2051.91
378.89	5812.88	378.89	2081.07
379.84	5890.65	379.84	2113.93
380.789	5983.03	380.789	2150.21
381.739	6079.1	381.739	2180.32
382.688	6171.67	382.688	2210.63
383.64	6237.88	383.64	2246.82
384.589	6312.07	384.589	2282.5
385.538	6427.73	385.538	2316.21
386.487	6552.69	386.487	2346.97
387.436	6678.15	387.436	2381.55
388.385	6787.82	388.385	2419.87
389.336	6925.65	389.336	2461.82
390.285	7067.32	390.285	2508.49
391.234	7209.47	391.234	2548.66
392.182	7344.23	392.182	2592.06
393.131	7480.07	393.131	2644.01
394.08	7607.95	394.08	2703.57
395.028	7747.93	395.028	2755.95
395.976	7892.36	395.976	2804.83
396.925	8038.25	396.925	2862.73
397.873	8191.03	397.873	2925.73
398.823	8351.28	398.823	2990.37
399.771	8517.5	399.771	3055.5
400.719	8689.46	400.719	3121.39
401.667	8859.05	401.667	3188.3
402.615	9053.1	402.615	3248.11
403.563	9327.11	403.563	3300.98
404.51	9525.1	404.51	3357.02
405.458	9686.88	405.458	3411.06
406.406	9883.49	406.406	3460.32
407.353	10116.7	407.353	3520.68
408.301	10405.5	408.301	3586.8
409.248	10719.7	409.248	3667.93
410.195	11076.3	410.195	3769.83
411.141	11450.6	411.141	3885.52
412.088	11839.6	412.088	4013.28
413.035	12257.8	413.035	4152.68
413.982	12704.7	413.982	4302.22
414.929	13174.1	414.929	4458.38
415.876	13686	415.876	4617.62
416.823	14224.1	416.823	4788.37
417.769	14800.9	417.769	4960.07
418.716	15429.1	418.716	5158.14
419.662	16108.2	419.662	5370.15
420.607	16818.3	420.607	5597.52
421.554	17583.8	421.554	5841.2
422.5	18421.2	422.5	6093.98
423.446	19327	423.446	6349.44
424.392	20301.7	424.392	6634.5
425.338	21343.6	425.338	6944.11
426.283	22450.8	426.283	7265.27
427.229	23603.2	427.229	7616.26
428.175	24826.2	428.175	8002.52
429.12	26070	429.12	8407.39
430.064	27414.6	430.064	8819.92
431.01	28847	431.01	9252.58
431.956	30379.9	431.956	9705.05
432.901	31990	432.901	10179.3
433.845	33702.9	433.845	10686.1
434.79	35509.6	434.79	11222.7
435.735	37372.3	435.735	11776.4
436.681	39286.9	436.681	12385.6
437.624	41224.3	437.624	13003.2
438.569	43202.2	438.569	13625.9
439.514	45218.1	439.514	14254.1
440.457	47256.8	440.457	14887.3
441.402	49360.3	441.402	15526.1
442.347	51497.9	442.347	16170.2
443.29	53654.9	443.29	16819.6
444.234	55819	444.234	17475.1
445.177	57982.9	445.177	18132.1
446.122	60051.3	446.122	18801.1
447.066	62090.7	447.066	19471.5
448.009	64187.6	448.009	20134.8
448.953	66340.3	448.953	20781.4
449.895	68059	449.895	21391.7
450.839	67975	450.839	21962
451.784	67904.9	451.784	22477.9
452.726	67852.5	452.726	22939.3
453.67	67819.1	453.67	23334.3
454.612	67802.8	454.612	23698
455.555	67802.3	455.555	23981.5
456.497	67799.8	456.497	24182.8
457.441	67792.3	457.441	24299.7
458.383	67780.3	458.383	24330.4
459.326	67761.6	459.326	24272.8
460.268	67733.9	460.268	24128.4
461.211	67702.8	461.211	23901.6
462.152	67658.9	462.152	23584.7
463.096	67632.5	463.096	23189.4
464.037	67622.6	464.037	22739.5
464.98	67633.8	464.98	22243.3
465.921	67693.2	465.921	21731.7
466.862	65910.9	466.862	21189.2
467.805	64086	467.805	20593.8
468.746	62087.4	468.746	19992
469.689	60075.4	469.689	19382.5
470.629	58043.9	470.629	18735.4
471.57	56019.9	471.57	18081
472.513	54018.7	472.513	17435.8
473.453	52053.8	473.453	16803
474.394	50136.8	474.394	16186.6
475.336	48274.7	475.336	15591.6
476.276	46466.5	476.276	15041.4
477.217	44710.2	477.217	14514.2
478.159	43015.2	478.159	13998.4
479.099	41386.6	479.099	13485.4
480.039	39850.7	480.039	12983.5
480.98	38424.6	480.98	12508.9
481.92	37100.8	481.92	12060.5
482.86	35877.5	482.86	11639.8
483.802	34751.2	483.802	11247.8
484.742	33706.4	484.742	10885
485.681	32710.2	485.681	10557.1
486.621	31747.4	486.621	10244.5
487.56	30827.9	487.56	9944.25
488.501	29934.3	488.501	9655.24
489.441	29049.8	489.441	9375.24
490.38	28167.8	490.38	9104.31
491.319	27282.5	491.319	8841.13
492.258	26400.8	492.258	8559.65
493.199	25540.7	493.199	8263.67
494.138	24706.2	494.138	8026.42
495.077	23904	495.077	7842.49
496.016	23130.1	496.016	7578.55
496.955	22384.6	496.955	7338.18
497.893	21667.3	497.893	7088.15
498.832	20975.8	498.832	6839.26
499.772	20310.3	499.772	6674.44
500.711	19665	500.711	6494.71
501.649	19050.2	501.649	6319.49
502.587	18554.6	502.587	6143.69
503.526	18065.5	503.526	5980.23
504.464	17622.2	504.464	5832.51
505.402	17186.7	505.402	5691.13
506.34	16756.8	506.34	5548.9
507.278	16333.2	507.278	5410.89
508.216	15924.8	508.216	5275.38
509.153	15493	509.153	5135.45
510.091	15071.1	510.091	4999.31
511.029	14664.9	511.029	4868.9
511.966	14275.4	511.966	4745.56
512.904	13903.7	512.904	4629.73
513.841	13549.7	513.841	4525.25
514.779	13213.7	514.779	4425.87
515.716	12895.8	515.716	4328.87
516.653	12598.1	516.653	4243
517.59	12321.6	517.59	4155.93
518.527	12035.8	518.527	4066.38
519.464	11771.6	519.464	3974.85
520.401	11449.6	520.401	3880.19
521.338	11126.4	521.338	3787.46
522.275	10858	522.275	3698.08
523.21	10650.6	523.21	3610.54
524.147	10396.9	524.147	3524.4
525.083	10147.9	525.083	3439.6
526.02	9907.5	526.02	3361.71
526.956	9676.57	526.956	3290.66
527.893	9455.89	527.893	3225.74
528.829	9244.72	528.829	3165.78
529.763	9044.44	529.763	3110.82
530.699	8854.25	530.699	3045.92
531.635	8673.7	531.635	2982.31
532.571	8502.11	532.571	2920.52
533.507	8338.96	533.507	2856.37
534.441	8178.72	534.441	2792.81
535.377	8022.74	535.377	2734.61
536.313	7863.4	536.313	2681.3
537.248	7710.37	537.248	2637.22
538.182	7549.52	538.182	2594.46
539.118	7396.43	539.118	2553.62
540.053	7263.16	540.053	2512.23
540.988	7138.34	540.988	2461.52
541.922	6995.34	541.922	2414.72
542.857	6864.69	542.857	2371.82
543.792	6739.88	543.792	2334.99
544.726	6630	544.726	2299.89
545.661	6538.52	545.661	2266.03
546.595	6427.33	546.595	2233.35
547.528	6292.47	547.528	2201.64
548.463	6194.81	548.463	2171.19
549.398	6099.89	549.398	2141.24
550.331	5987.22	550.331	2112.8
551.265	5922.54	551.265	2085.16
552.2	5857.25	552.2	2058.87
553.132	5789.79	553.132	2032.67
554.067	5714.26	554.067	2004.34
554.999	5636.74	554.999	1976.29
555.933	5561.6	555.933	1954.03
556.866	5486.86	556.866	1935.74
557.8	5414.23	557.8	1915.85
558.734	5335.8	558.734	1892.16
559.666	5260.04	559.666	1863.65
560.6	5187.4	560.6	1841.61
561.532	5128.48	561.532	1819.16
562.465	5067.65	562.465	1797.97
563.397	5011.91	563.397	1786.87
564.331	4954.13	564.331	1777.06
565.262	4869.85	565.262	1769.99
566.196	4791.46	566.196	1756.5
567.127	4724.23	567.127	1744.85
568.06	4676.04	568.06	1736.96
568.992	4632.3	568.992	1720.78
569.923	4584.05	569.923	1692.44
570.856	4528.39	570.856	1665.29
571.787	4470.6	571.787	1627.97
572.72	4412.96	572.72	1613.88
573.651	4354.9	573.651	1601.66
574.584	4299.58	574.584	1588.79
575.515	4246.88	575.515	1579.94
576.446	4200.44	576.446	1575.59
577.378	4136.27	577.378	1566.05
578.309	4076.48	578.309	1541.8
579.24	4021.08	579.24	1518.92
580.172	3969.49	580.172	1492.42
581.102	3926.1	581.102	1473.87
582.033	3886.18	582.033	1453.06
582.965	3851.22	582.965	1432.46
583.895	3820.11	583.895	1413.07
584.825	3783.42	584.825	1394.5
585.757	3733.67	585.757	1382.85
586.687	3687.54	586.687	1373.78
587.617	3651.32	587.617	1363.28
588.547	3612.32	588.547	1353.81
589.479	3584.89	589.479	1345.38
590.408	3558.54	590.408	1335.2
591.338	3527.88	591.338	1324.43
592.268	3493.24	592.268	1312.61
593.199	3461.92	593.199	1299.87
594.128	3441.58	594.128	1286.76
595.058	3421.4	595.058	1273.39
595.987	3404.29	595.987	1263.38
596.916	3379.46	596.916	1256.89
597.845	3361.92	597.845	1253.98
598.776	3350.91	598.776	1256.47
599.705	3346.32	599.705	1259.01
600.634	3340.29	600.634	1260.81
601.563	3325.36	601.563	1259.39
602.492	3312.18	602.492	1255.86
603.421	3301.1	603.421	1252.82
604.349	3291.6	604.349	1242.96
605.278	3283.76	605.278	1227.58
606.208	3277.09	606.208	1215.31
607.137	3271.75	607.137	1210.03
608.065	3267.48	608.065	1212.08
608.993	3264.16	608.993	1213.94
609.922	3261.25	609.922	1216.74
610.85	3258.73	610.85	1219.43
611.778	3255.94	611.778	1219.76
612.706	3252.05	612.706	1219.07
613.634	3243.29	613.634	1217.84
614.562	3223.3	614.562	1217.69
615.49	3207.84	615.49	1217.91
616.417	3196.4	616.417	1223.28
617.345	3188.51	617.345	1221.82
618.273	3183.22	618.273	1218.05
619.2	3180.62	619.2	1215.18
620.128	3180.38	620.128	1213.25
621.055	3174.26	621.055	1207.98
621.982	3171.67	621.982	1202.41
622.909	3158.94	622.909	1196.49
623.835	3142.57	623.835	1190.4
624.762	3124.56	624.762	1183.87
625.689	3102.61	625.689	1177.36
626.616	3086.07	626.616	1170.74
627.543	3073.48	627.543	1163.99
628.47	3059.19	628.47	1157.99
629.396	3043.49	629.396	1151.27
630.323	3026.29	630.323	1150.47
631.248	3007.69	631.248	1150.25
632.174	2986.8	632.174	1145.67
633.101	2964.6	633.101	1141.91
634.027	2943.61	634.027	1140.71
634.953	2923.21	634.953	1134.48
635.878	2906.5	635.878	1127.57
636.804	2898.06	636.804	1120.81
637.73	2891.19	637.73	1114.71
638.656	2886.2	638.656	1109.42
639.582	2883.47	639.582	1105.42
640.506	2883.21	640.506	1102.05
641.432	2882.35	641.432	1100.8
642.358	2845.37	642.358	1102.78
643.282	2829.9	643.282	1104.43
644.207	2832.33	644.207	1105.37
645.133	2829.44	645.133	1105.29
646.058	2850.58	646.058	1102
646.982	2836.99	646.982	1095.85
647.907	2817.08	647.907	1090.19
648.832	2800.41	648.832	1084.82
649.756	2787.44	649.756	1080.41
650.681	2780.81	650.681	1076.83
651.606	2776.52	651.606	1074.62
652.529	2776.37	652.529	1073.72
653.454	2781.97	653.454	1073.49
654.377	2786.25	654.377	1076.51
655.302	2789.02	655.302	1083.06
656.227	2780.47	656.227	1083.05
657.149	2772.8	657.149	1082.2
658.074	2767.75	658.074	1080.97
658.997	2763.13	658.997	1079.21
659.921	2758.71	659.921	1077.33
660.844	2754.71	660.844	1076.04
661.768	2751.27	661.768	1075.25
662.692	2749.28	662.692	1070.05
663.614	2748.58	663.614	1069.26
664.538	2748.87	664.538	1076.77
665.461	2744.56	665.461	1085.12
666.384	2748.27	666.384	1092.03
667.307	2753.32	667.307	1096.02
668.228	2759.13	668.228	1095.65
669.152	2765.14	669.152	1091.35
670.074	2771.15	670.074	1088.7
670.998	2771.05	670.998	1087.26
671.919	2770.53	671.919	1087.88
672.843	2771.77	672.843	1082.44
673.764	2775.19	673.764	1080.82
674.687	2783.18	674.687	1082.2
675.609	2803.82	675.609	1090.56
676.53	2806.01	676.53	1097.24
677.453	2805.1	677.453	1102.13
678.374	2797.04	678.374	1105.27
679.296	2784.38	679.296	1102.91
680.218	2770.38	680.218	1097.49
681.139	2751.9	681.139	1092.33
682.06	2743.32	682.06	1087.43
682.983	2740.05	682.983	1084.99
683.904	2741.76	683.904	1087.24
684.824	2747.03	684.824	1082.66
685.747	2738.25	685.747	1079.03
686.667	2729.46	686.667	1070.81
687.588	2722.63	687.588	1070.56
688.51	2717.61	688.51	1072.98
689.43	2715.02	689.43	1074.2
690.351	2713.97	690.351	1075.35
691.271	2715.8	691.271	1076.73
692.193	2719.82	692.193	1076.15
693.113	2726.17	693.113	1075.38
694.033	2733	694.033	1074.52
694.953	2728.35	694.953	1073.66
695.873	2722.5	695.873	1072.7
696.794	2715.87	696.794	1071.65
697.714	2710.75	697.714	1072.2
698.634	2729.59	698.634	1069.71
699.553	2742.88	699.553	1067.77
700.473	2739.7	700.473	1065.05
701.392	2741.5	701.392	1068.08
702.312	2747.04	702.312	1066.3
703.233	2752.4	703.233	1063.09
704.152	2755.06	704.152	1060.46
705.071	2756.84	705.071	1060.53
705.99	2759.79	705.99	1063.9
706.909	2763.86	706.909	1067.98
707.828	2769.44	707.828	1064.68
708.747	2775.64	708.747	1062.61
709.666	2782.65	709.666	1061.74
710.585	2789.68	710.585	1061.92
711.503	2797	711.503	1062.79
712.422	2808.09	712.422	1064.68
713.34	2822.36	713.34	1067.57
714.259	2833.2	714.259	1072.95
715.177	2836.84	715.177	1078.5
716.096	2836.89	716.096	1084.05
717.014	2839.32	717.014	1088.95
717.932	2839.93	717.932	1093.03
718.85	2841.52	718.85	1096.82
719.768	2845.06	719.768	1098.1
720.686	2848.62	720.686	1095.96
721.604	2866.71	721.604	1092.48
722.522	2888.65	722.522	1108.43
723.44	2886.75	723.44	1110.59
724.357	2885.8	724.357	1110.02
725.275	2891.37	725.275	1098.52
726.192	2904.81	726.192	1093.53
727.11	2919.06	727.11	1096.86
728.026	2932.36	728.026	1102.97
728.943	2926.49	728.943	1107.52
729.86	2916.19	729.86	1112.28
730.777	2907.72	730.777	1117.19
731.694	2927.09	731.694	1120.97
732.612	2946.86	732.612	1122.53
733.527	2964.47	733.527	1124.46
734.444	2980.99	734.444	1123.94
735.36	2995.52	735.36	1124.56
736.277	3008.27	736.277	1130.01
737.194	3019.95	737.194	1135.64
738.109	3030.51	738.109	1140.79
739.025	3037.09	739.025	1145.61
739.942	3038.35	739.942	1150.03
740.858	3039.3	740.858	1153.99
741.773	3049.78	741.773	1156.85
742.689	3068.45	742.689	1159.89
743.605	3081.54	743.605	1162.58
744.52	3090.66	744.52	1164.09
745.436	3093.61	745.436	1176.25
746.352	3103.54	746.352	1191.74
747.268	3110.12	747.268	1192.76
748.182	3119.8	748.182	1198
749.098	3126.56	749.098	1210.71
750.013	3145.17	750.013	1227.74
750.927	3171.44	750.927	1233.49
751.843	3199.12	751.843	1237.86
752.757	3229.95	752.757	1245.12
753.672	3261.27	753.672	1248.29
754.587	3281.14	754.587	1247.04
755.501	3312.64	755.501	1257.29
756.416	3342.97	756.416	1279.94
757.33	3369.22	757.33	1303.67
758.245	3398.21	758.245	1314.09
759.158	3428.39	759.158	1326.2
760.073	3459.06	760.073	1340.77
760.988	3500.04	760.988	1357.54
761.901	3551.34	761.901	1370.77
762.816	3585.11	762.816	1391.75
763.729	3630.62	763.729	1418.52
764.643	3684.83	764.643	1444.59
765.556	3746.65	765.556	1464.67
766.47	3807.35	766.47	1484.23
767.383	3869.89	767.383	1503.33
768.297	3909.35	768.297	1519.65
769.21	3975.72	769.21	1537.94
770.122	4045.26	770.122	1558.56
771.036	4119.3	771.036	1576.08
771.949	4205.76	771.949	1593.86
772.863	4291.39	772.863	1611.81
773.775	4369.95	773.775	1630.05
774.687	4453.25	774.687	1650.49
775.601	4541.95	775.601	1674.35
776.513	4635.39	776.513	1701.41
777.426	4734.26	777.426	1731.8
778.338	4839.29	778.338	1762.78
779.25	4948.86	779.25	1790.8
780.163	5061.7	780.163	1821.77
781.075	5174.4	781.075	1852.45
781.986	5281.4	781.986	1879.11
782.9	5391.99	782.9	1902.25
783.811	5503.92	783.811	1918.93
784.722	5601.7	784.722	1933.97
785.634	5676.23	785.634	1944.48
786.547	5738.52	786.547	1951.97
787.458	5788.74	787.458	1956.38
788.369	5829.03	788.369	1958.79
789.28	5853.35	789.28	1957.53
790.192	5860.97	790.192	1955.08
791.103	5853.73	791.103	1952.06
792.014	5816.51	792.014	1952.77
792.925	5763.27	792.925	1945.71
793.837	5675.6	793.837	1929.2
794.748	5577	794.748	1904.07
795.658	5477.38	795.658	1861.77
796.569	5377.58	796.569	1828.7
797.479	5278.04	797.479	1796.69
798.389	5166.88	798.389	1759.2
799.301	5075.95	799.301	1724.39
800.211	4984.21	800.211	1692.11
801.121	4887.07	801.121	1668.92
802.031	4789.71	802.031	1643.57
802.941	4696.81	802.941	1620.22
803.851	4610.47	803.851	1595.52
804.761	4530.39	804.761	1571.15
805.671	4457.92	805.671	1552.73
806.58	4390.14	806.58	1528.39
807.49	4307.93	807.49	1506.51
808.399	4245.11	808.399	1492.99
809.309	4198.21	809.309	1480.37
810.22	4154.99	810.22	1470.97
811.129	4116.11	811.129	1458.34
812.039	4079.39	812.039	1443.42
812.948	4037.88	812.948	1426.78
813.857	3993.3	813.857	1413.43
814.764	3945.92	814.764	1404.74
815.673	3909.42	815.673	1398.16
816.582	3881.53	816.582	1392.61
817.491	3862.9	817.491	1385.93
818.4	3853.38	818.4	1380.93
819.308	3828.59	819.308	1376.72
820.217	3808.11	820.217	1372.24
821.125	3795.31	821.125	1363.7
822.034	3784.52	822.034	1356.85
822.942	3783.41	822.942	1349.75
823.851	3766.86	823.851	1344.03
824.759	3750.09	824.759	1342.66
825.667	3741.63	825.667	1330.95
826.574	3723.1	826.574	1325.17
827.482	3706.08	827.482	1322.62
828.39	3712.23	828.39	1321.45
829.298	3699.33	829.298	1322.78
830.205	3679.04	830.205	1321.88
831.113	3651.19	831.113	1321.65
832.019	3603.33	832.019	1313.29
832.927	3569.93	832.927	1304.56
833.834	3550.83	833.834	1295.61
834.742	3552.64	834.742	1286.75
835.648	3549.35	835.648	1282.63
836.555	3539.31	836.555	1280.76
837.462	3529.15	837.462	1281.09
838.37	3519.08	838.37	1274.61
839.275	3509.08	839.275	1271.52
840.182	3498.69	840.182	1269.29
841.089	3478.74	841.089	1265.63
841.994	3453.67	841.994	1256.34
842.901	3430.44	842.901	1242.44
843.808	3419.71	843.808	1234.15
844.713	3411.56	844.713	1229.07
845.62	3406.15	845.62	1225.82
846.526	3400.13	846.526	1224.79
847.431	3392.39	847.431	1226.53
848.338	3383.41	848.338	1221.96
849.244	3372.92	849.244	1217.2
850.149	3357.58	850.149	1213.02
851.055	3340.1	851.055	1207.84
851.96	3322.65	851.96	1193.88
852.866	3297.62	852.866	1182.51
853.772	3278.73	853.772	1175.98
854.676	3265.98	854.676	1171.46
855.582	3258.5	855.582	1169.43
856.486	3254.49	856.486	1172.97
857.392	3255.05	857.392	1178.75
858.296	3259.41	858.296	1183.31
859.201	3261.97	859.201	1186.43
860.105	3249.97	860.105	1185.07
861.011	3235.56	861.011	1175.35
861.915	3221.44	861.915	1170.29
862.82	3210.46	862.82	1172.89
863.724	3202.47	863.724	1173.48
864.629	3197.13	864.629	1173.47
865.532	3194.56	865.532	1172.8
866.437	3192.55	866.437	1171.46
867.341	3186.25	867.341	1164.84
868.244	3180.61	868.244	1156.65
869.149	3177.34	869.149	1152.81
870.052	3175.39	870.052	1152.75
870.957	3173.46	870.957	1155.19
871.86	3173.8	871.86	1161.18
872.763	3180.14	872.763	1164.2
873.667	3189.48	873.667	1166.75
874.57	3195.38	874.57	1168.89
875.473	3197.36	875.473	1169.92
876.377	3194.76	876.377	1170.53
877.279	3190.52	877.279	1165.47
878.182	3190.36	878.182	1156.41
879.086	3188.68	879.086	1145.5
879.988	3174.67	879.988	1141.33
880.891	3182.26	880.891	1143.75
881.795	3190.58	881.795	1152.8
882.697	3196.85	882.697	1160.2
883.599	3201.85	883.599	1164.87
884.501	3206.03	884.501	1165.91
885.404	3197.53	885.404	1165.95
886.306	3178.42	886.306	1158.57
887.208	3167.53	887.208	1152.43
888.11	3162.43	888.11	1147.04
889.012	3154.78	889.012	1142.56
889.915	3150.12	889.915	1137.77
890.816	3139.73	890.816	1132.84
891.718	3122.23	891.718	1127.39
892.619	3099.54	892.619	1120.88
893.521	3076.43	893.521	1113.63
894.422	3050.08	894.422	1105.3
895.325	3015.02	895.325	1095.97
896.226	2986.42	896.226	1085.13
897.127	2966.21	897.127	1074.88
898.028	2949.24	898.028	1065.66
898.929	2932.06	898.929	1055.34
899.83	2915.17	899.83	1045.14
900.73	2882.62	900.73	1036.38
901.631	2845.94	901.631	1027.93
902.532	2814.7	902.532	1019.38
903.432	2781.33	903.432	1010.71
904.333	2745.56	904.333	1001.97
905.233	2710.34	905.233	992.647
906.134	2677.41	906.134	982.423
907.034	2639.78	907.034	971.113
907.934	2602.91	907.934	958.952
908.834	2567	908.834	945.292
909.734	2536.41	909.734	931.78
910.634	2508.15	910.634	918.384
911.534	2487.19	911.534	905.27
912.434	2459.7	912.434	895.07
913.334	2427.14	913.334	885.794
914.234	2393.1	914.234	877.551
915.134	2361.62	915.134	870.272
916.033	2336.84	916.033	863.553
916.933	2303.67	916.933	857.257
917.832	2272.17	917.832	845.026
918.732	2241.93	918.732	832.744
919.629	2213.28	919.629	821.273
920.529	2186.51	920.529	808.204
921.428	2163.18	921.428	799.096
922.327	2131.61	922.327	793.398
923.226	2101.83	923.226	788.914
924.125	2080.14	924.125	782.526
925.022	2059.32	925.022	776.125
925.921	2037.77	925.921	770.261
926.82	2016.34	926.82	761.385
927.719	1995.96	927.719	749.945
928.617	1975.27	928.617	739.159
929.514	1951.18	929.514	731.333
930.413	1925.33	930.413	724.848
931.311	1896.36	931.311	718.425
932.21	1875.39	932.21	711.47
933.106	1855.53	933.106	703.22
934.004	1831.82	934.004	694.57
934.903	1806.39	934.903	686.382
935.799	1782.68	935.799	680.484
936.697	1761.8	936.697	676.208
937.595	1742.14	937.595	673.469
938.493	1723.69	938.493	670.292
939.389	1706.16	939.389	662.892
940.287	1689.76	940.287	654.874
941.183	1673.45	941.183	647.893
942.081	1661.84	942.081	640.733
942.978	1646.94	942.978	634.391
943.874	1631.7	943.874	630.608
944.771	1617.14	944.771	629.873
945.667	1603.63	945.667	628.861
946.564	1591.69	946.564	624.487
947.462	1577.22	947.462	621.576
948.357	1563.66	948.357	620.421
949.254	1551.43	949.254	617.491
950.149	1541.62	950.149	609.455
951.046	1534.37	951.046	603.423
951.942	1525.46	951.942	599.174
952.838	1514.09	952.838	595.862
953.733	1502.78	953.733	592.951
954.63	1490.36	954.63	590.436
955.525	1481.46	955.525	588.61
956.422	1474.09	956.422	586.215
957.316	1468.95	957.316	583.684
958.213	1465.4	958.213	579.474
959.107	1461.09	959.107	574.02
960.004	1456.87	960.004	568.454
960.898	1447.72	960.898	564.013
961.793	1437.42	961.793	560.522
962.689	1428.97	962.689	557.787
963.583	1421.42	963.583	555.948
964.479	1413.88	964.479	554.88
965.373	1400.41	965.373	554.693
966.267	1390.4	966.267	550.481
967.163	1380.58	967.163	545.181
968.057	1380.19	968.057	547.893
968.951	1380.31	968.951	551.929
969.846	1377.37	969.846	555.841
970.74	1373.41	970.74	551.596
971.634	1369.15	971.634	543.259
972.529	1365.49	972.529	532.915
973.423	1362.56	973.423	529.529
974.316	1361.12	974.316	532.562
975.212	1359.87	975.212	535.845
976.105	1359.36	976.105	537.438
976.998	1355.87	976.998	536.019
977.891	1351.8	977.891	534.055
978.785	1349.24	978.785	532.026
979.679	1347.22	979.679	529.877
980.572	1346.23	980.572	527.737
981.465	1345.16	981.465	525.67
981.63	1344.87	981.63	525.283
982.532	1342.62	982.532	525.982
983.431	1337.98	983.431	528.937
984.333	1335.23	984.333	532.79
985.232	1334.96	985.232	530.141
986.133	1335.47	986.133	527.013
987.033	1334.86	987.033	523.309
987.934	1333.87	987.934	521.535
988.833	1329.74	988.833	521.159
989.734	1324.81	989.734	522.915
990.633	1321.97	990.633	526.931
991.534	1320.05	991.534	522.657
992.433	1318.57	992.433	520.01
993.334	1319.37	993.334	517.797
994.232	1322.87	994.232	519.3
995.133	1327.89	995.133	522.672
996.032	1323.84	996.032	525.702
996.932	1318.59	996.932	528.373
997.831	1305.41	997.831	521.066
998.731	1305.35	998.731	514.736
999.629	1307.11	999.629	513.587
1000.53	1309.91	1000.53	513.044
1001.43	1318.57	1001.43	513.855
1002.33	1311.11	1002.33	515.479
1003.23	1303.3	1003.23	515.653
1004.12	1290.68	1004.12	514.298
1005.02	1282.87	1005.02	512.372
1005.92	1279.99	1005.92	509.625
1006.82	1280.17	1006.82	511.361
1007.72	1282.34	1007.72	514.855
1008.62	1284.87	1008.62	518.053
1009.51	1291.4	1009.51	519.797
1010.41	1297.9	1010.41	519.389
1011.31	1300.58	1011.31	515.349
1012.21	1300.9	1012.21	511.802
1013.11	1297.24	1013.11	508.908
1014.01	1294.01	1014.01	507.113
1014.9	1291.06	1014.9	507.59
1015.8	1287.45	1015.8	509.894
1016.7	1277.26	1016.7	513.93
1017.6	1267.14	1017.6	519.495
1018.49	1263.64	1018.49	524.14
1019.39	1267.66	1019.39	523.456
1020.29	1272.25	1020.29	521.817
1021.19	1272.34	1021.19	519.891
1022.08	1271.16	1022.08	518.5
1022.98	1268.23	1022.98	517.739
1023.88	1265.59	1023.88	514.618
1024.77	1263.29	1024.77	516.877
1025.67	1260.74	1025.67	521.373
1026.57	1259.98	1026.57	523.64
1027.46	1258.59	1027.46	525.483
1028.36	1257.08	1028.36	527.248
1029.26	1255.81	1029.26	527.931
1030.15	1254.48	1030.15	528.575
1031.05	1254.44	1031.05	528.103
1031.95	1255.36	1031.95	528.473
1032.84	1258.04	1032.84	531.911
1033.74	1259.42	1033.74	538.005
1034.63	1263.61	1034.63	541.838
1035.53	1269.02	1035.53	545.672
1036.42	1269.93	1036.42	548.812
1037.32	1267.67	1037.32	550.455
1038.22	1262.37	1038.22	548.386
1039.11	1256.51	1039.11	550.24
1040.01	1259.39	1040.01	552.344
1040.9	1266.87	1040.9	555.036
1041.8	1268.09	1041.8	554.896
1042.69	1268.87	1042.69	553.946
1043.59	1261.15	1043.59	551.87
1044.48	1252.09	1044.48	550.586
1045.38	1244.92	1045.38	551.11
1046.27	1240.18	1046.27	554.026
1047.17	1241.24	1047.17	556.514
1048.06	1243.89	1048.06	559.136
1048.96	1247.42	1048.96	560.054
1049.85	1249.32	1049.85	561.024
1050.75	1249.34	1050.75	561.312
1051.64	1242.63	1051.64	561.003
1052.53	1243.77	1052.53	554.104
1053.43	1238.39	1053.43	547.939
1054.32	1231.4	1054.32	542.585
1055.22	1216.9	1055.22	538.165
1056.11	1203.99	1056.11	533.72
1057	1194.19	1057	531.758
1057.9	1188.04	1057.9	530.41
1058.79	1185.11	1058.79	530.221
1059.69	1183.72	1059.69	529.974
1060.58	1189.12	1060.58	529.501
1061.47	1186.45	1061.47	527.639
1062.37	1185.48	1062.37	522.084
1063.26	1174.89	1063.26	516.831
1064.15	1162.77	1064.15	512.2
1065.05	1150.68	1065.05	508.01
1065.94	1139.2	1065.94	504.312
1066.83	1128.65	1066.83	500.999
1067.72	1118.11	1067.72	497.905
1068.62	1109.85	1068.62	495.001
1069.51	1102.06	1069.51	490.173
1070.4	1095.09	1070.4	485.651
1071.3	1088.64	1071.3	481.435
1072.19	1082.72	1072.19	477.379
1073.08	1077.24	1073.08	475.6
1073.97	1068.51	1073.97	475.407
1074.87	1063.46	1074.87	478.142
1075.76	1060.44	1075.76	482.104
1076.65	1058.51	1076.65	483.924
1077.54	1057.41	1077.54	480.735
1078.43	1055.62	1078.43	471.703
1079.32	1053.45	1079.32	466.602
1080.22	1050.78	1080.22	465.023
1081.11	1045.17	1081.11	466.811
1082	1036.61	1082	472.344
1082.89	1028.83	1082.89	475.887
1083.78	1020.18	1083.78	478.065
1084.67	1015.18	1084.67	478.469
1085.57	1012.91	1085.57	473.667
1086.46	1012.6	1086.46	469.055
1087.35	1013.02	1087.35	464.933
1088.24	1011.08	1088.24	469.139
1089.13	1006.95	1089.13	473.78
1090.02	1003.75	1090.02	478.18
1090.91	1001.4	1090.91	481.495
1091.8	999.039	1091.8	484.866
1092.69	995.764	1092.69	488.033
1093.58	989.803	1093.58	491.422
1094.47	983.747	1094.47	496.203
1095.36	978.203	1095.36	499.601
1096.25	973.16	1096.25	500.572
1097.15	967.992	1097.15	501.108
1098.03	964.217	1098.03	502.051
1098.93	962.535	1098.93	504.197
1099.81	963.055	1099.81	507.097
1100.7	959.167	1100.7	510.67
1101.59	956.096	1101.59	515.053
1102.48	953.813	1102.48	521.966
1103.37	952.193	1103.37	527.766
1104.26	951.162	1104.26	534.243
1105.15	949.589	1105.15	539.057
1106.04	947.15	1106.04	541.05
1106.93	944.766	1106.93	555.17
1107.82	942.424	1107.82	565.755
1108.71	940.587	1108.71	577.752
1109.6	934.684	1109.6	591.35
1110.49	926.625	1110.49	601.355
1111.38	917.279	1111.38	609.062
1112.26	911.273	1112.26	616.682
1113.15	908.92	1113.15	623.548
1114.04	909.599	1114.04	632.987
1114.93	909.428	1114.93	648.5
1115.82	908.329	1115.82	669.524
1116.71	910.407	1116.71	693.144
1117.6	915.534	1117.6	709.892
1118.49	918.436	1118.49	731.159
1119.37	917.243	1119.37	754.182
1120.26	913.247	1120.26	779.938
1121.15	909.085	1121.15	808.299
1122.04	905.711	1122.04	831.668
1122.92	903.132	1122.92	843.245
1123.81	901.579	1123.81	881.526
1124.7	900.877	1124.7	920.495
1125.59	900.878	1125.59	947.64
1126.48	901.777	1126.48	973.066
1127.36	904.275	1127.36	1000.37
1128.25	907.763	1128.25	1029.47
1129.14	912.486	1129.14	1060.87
1130.02	911.701	1130.02	1096.95
1130.91	902.612	1130.91	1133.94
1131.8	901.569	1131.8	1178.36
1132.69	905.82	1132.69	1229.6
1133.57	913.607	1133.57	1281.11
1134.46	925.194	1134.46	1332.28
1135.35	937.018	1135.35	1371.05
1136.23	944.366	1136.23	1405.21
1137.12	948.429	1137.12	1424.38
1138	948.935	1138	1387.57
1138.89	946.965	1138.89	1338.81
1139.78	943.733	1139.78	1355.97
1140.66	949.043	1140.66	1374.98
1141.55	955.298	1141.55	1484.06
1142.44	965.54	1142.44	1610.22
1143.32	967.496	1143.32	1718.61
1144.21	975.213	1144.21	1717.59
1145.09	994.146	1145.09	1651.53
1145.98	1008.96	1145.98	1414.62
1146.87	1014.98	1146.87	1211.22
1147.75	1018.68	1147.75	970.976
1148.64	1019.94	1148.64	851.441
1149.52	1020.75	1149.52	766.333
1150.41	1018.87	1150.41	710.036
1151.29	1020.11	1151.29	674.094
1152.18	1023.93	1152.18	641.849
1153.06	1029.64	1153.06	625.234
1153.95	1038.87	1153.95	610.121
1154.83	1048.03	1154.83	604.415
1155.72	1055.42	1155.72	601.761
1156.6	1060.89	1156.6	594.56
1157.49	1063.54	1157.49	587.616
1158.37	1060.85	1158.37	583.135
1159.26	1057.33	1159.26	578.949
1160.14	1052.94	1160.14	574.238
1161.02	1047.39	1161.02	568.845
1161.91	1043.56	1161.91	563.644
1162.79	1040.75	1162.79	556.789
1163.68	1037.23	1163.68	546.855
1164.56	1032.85	1164.56	537.707
1165.44	1027.72	1165.44	531.111
1166.33	1021.64	1166.33	524.416
1167.21	1014.47	1167.21	517.653
1168.1	1005.62	1168.1	510.876
1168.98	995.587	1168.98	504.363
1169.86	985.565	1169.86	498.307
1170.75	975.579	1170.75	492.252
1171.63	967.489	1171.63	488.611
1172.51	960.12	1172.51	484.073
1173.39	953.23	1173.39	476.97
1174.28	946.815	1174.28	469.811
1175.16	940.659	1175.16	460.777
1176.05	935.215	1176.05	451.933
1176.93	930.208	1176.93	445.18
1177.81	925.212	1177.81	440.406
1178.69	913.313	1178.69	437.458
1179.57	902.32	1179.57	436.537
1180.46	896.782	1180.46	436.249
1181.34	892.946	1181.34	433.889
1182.22	889.896	1182.22	430.377
1183.11	887.156	1183.11	427.158
1183.99	883.487	1183.99	422.983
1184.87	879.95	1184.87	418.332
1185.75	876.055	1185.75	413.586
1186.63	871.56	1186.63	408.909
1187.52	866.115	1187.52	404.498
1188.4	863.284	1188.4	400.693
1189.28	862.9	1189.28	398.665
1190.16	858.069	1190.16	397.163
1191.04	853.368	1191.04	396.186
1191.92	850.19	1191.92	396.402
1192.8	847.282	1192.8	395.114
1193.69	845.53	1193.69	389.54
1194.57	842.627	1194.57	383.504
1195.45	837.165	1195.45	378.252
1196.33	835.847	1196.33	373.383
1197.21	830.798	1197.21	369.886
1198.09	826.509	1198.09	369.12
1198.97	824.389	1198.97	369.393
1199.85	823.92	1199.85	369.992
1200.73	824.891	1200.73	369.467
1201.61	827.117	1201.61	367.13
1202.49	826.539	1202.49	365.231
1203.38	839.099	1203.38	363.787
1204.26	835.968	1204.26	363.1
1205.14	834.725	1205.14	362.902
1206.02	835.99	1206.02	362.493
1206.9	838.144	1206.9	361.725
1207.78	833.726	1207.78	361.657
1208.66	830.836	1208.66	362.179
1209.54	834.547	1209.54	363.038
1210.42	830.831	1210.42	364.619
1211.29	827.804	1211.29	363.041
1212.18	826.214	1212.18	361.522
1213.05	826.312	1213.05	358.664
1213.93	828.058	1213.93	354.453
1214.81	829.334	1214.81	349.543
1215.69	822.81	1215.69	346.565
1216.57	816.949	1216.57	344.587
1217.45	813.649	1217.45	343.558
1218.33	811.355	1218.33	343.294
1219.21	809.619	1219.21	344.317
1220.09	807.571	1220.09	345.379
1220.97	802.686	1220.97	340.829
1221.85	797.947	1221.85	336.708
1222.72	792.806	1222.72	333.256
1223.6	788.186	1223.6	330.733
1224.48	784.919	1224.48	328.831
1225.36	781.073	1225.36	327.129
1226.24	777.4	1226.24	325.508
1227.12	773.844	1227.12	323.739
1227.99	766.539	1227.99	322.327
1228.87	755.171	1228.87	320.835
1229.75	742.728	1229.75	318.935
1230.63	731.925	1230.63	317.112
1231.51	721.317	1231.51	315.486
1232.38	710.147	1232.38	313.519
1233.26	701.47	1233.26	310.591
1234.14	695.798	1234.14	307.302
1235.02	693.718	1235.02	303.591
1235.89	688.99	1235.89	299.418
1236.77	681.812	1236.77	294.976
1237.65	673.288	1237.65	292.114
1238.53	663.87	1238.53	288.096
1239.4	653.534	1239.4	283.253
1240.28	642.167	1240.28	281.3
1241.16	628.005	1241.16	279.993
1242.03	603.995	1242.03	279.164
1242.91	595.934	1242.91	278.105
1243.79	593.418	1243.79	276.943
1244.66	597.45	1244.66	274.215
1245.54	590.974	1245.54	271.12
1246.42	582.002	1246.42	267.666
1247.29	571.995	1247.29	263.876
1248.17	559.906	1248.17	259.805
1249.05	547.401	1249.05	255.917
1249.92	537.282	1249.92	252.694
1250.8	528.028	1250.8	250.416
1251.67	519.602	1251.67	249.376
1252.55	512.136	1252.55	248.201
1253.42	505.749	1253.42	247.438
1254.3	500.479	1254.3	244.227
1255.18	495.322	1255.18	241.154
1256.05	489.282	1256.05	238.439
1256.93	480.784	1256.93	236.108
1257.8	475.63	1257.8	234.165
1258.68	469.51	1258.68	232.531
1259.55	460.315	1259.55	231.191
1260.43	451.701	1260.43	230.179
1261.3	444.379	1261.3	229.305
1262.18	437.559	1262.18	228.591
1263.05	432.874	1263.05	224.31
1263.93	427.538	1263.93	220.251
1264.8	422.162	1264.8	216.18
1265.68	417.497	1265.68	213.082
1266.55	412.592	1266.55	213.024
1267.43	407.313	1267.43	210.966
1268.3	401.877	1268.3	210.454
1269.18	396.337	1269.18	208.448
1270.05	390.903	1270.05	205.377
1270.93	385.628	1270.93	201.514
1271.8	380.705	1271.8	197.586
1272.67	376.106	1272.67	195.008
1273.55	371.721	1273.55	193.682
1274.42	367.697	1274.42	193.498
1275.29	365.581	1275.29	193.733
1276.17	363.433	1276.17	194.011
1277.04	361.061	1277.04	194.964
1277.91	356.296	1277.91	195.987
1278.79	348.987	1278.79	197.085
1279.66	342.497	1279.66	198.205
1280.54	342.033	1280.54	197.788
1281.41	343.132	1281.41	195.752
1282.28	340.685	1282.28	194.09
1283.15	336.608	1283.15	192.763
1284.03	332.811	1284.03	191.686
1284.9	329.48	1284.9	190.885
1285.77	326.659	1285.77	190.259
1286.65	324.393	1286.65	190.136
1287.52	322.721	1287.52	183.225
1288.39	321.617	1288.39	188.123
1289.26	321.01	1289.26	190.553
1290.14	320.878	1290.14	190.04
1291.01	321.575	1291.01	188.309
1291.88	322.017	1291.88	187.176
1292.75	321.757	1292.75	186.445
1293.63	320.907	1293.63	187.837
1294.5	319.019	1294.5	188.956
1295.37	316.3	1295.37	187.796
1296.24	312.675	1296.24	186.191
1297.11	307.965	1297.11	183.978
1297.98	302.783	1297.98	183.893
1298.86	300.236	1298.86	185.627
1299.73	299.865	1299.73	184.682
1300.6	302.132	1300.6	182.892
1301.47	301.735	1301.47	179.461
1302.34	301.626	1302.34	179.059
1303.21	299.607	1303.21	179.008
1304.08	297.14	1304.08	181.376
1304.96	293.699	1304.96	183.13
1305.83	291.016	1305.83	184.046
1306.7	291.542	1306.7	183.539
1307.57	295.657	1307.57	181.667
1308.44	298.245	1308.44	180.298
1309.31	297.296	1309.31	181.529
1310.18	294.97	1310.18	182.652
1311.05	292.42	1311.05	182.559
1311.92	289.447	1311.92	182.03
1312.79	285.661	1312.79	181.389
1313.66	283.53	1313.66	180.302
1314.53	282.902	1314.53	178.799
1315.4	285.589	1315.4	176.46
1316.27	283.923	1316.27	174.985
1317.14	281.896	1317.14	175.985
1318.01	280.906	1318.01	177.835
1318.88	280.946	1318.88	178.904
1319.75	281.605	1319.75	177.637
1320.62	282.761	1320.62	176.799
1321.49	284.74	1321.49	176.137
1322.36	284.516	1322.36	176.414
1323.23	283.484	1323.23	176.543
1324.1	282.076	1324.1	177.355
1324.97	279.374	1324.97	178.638
1325.84	273.19	1325.84	178.764
1326.71	272.566	1326.71	175.492
1327.58	271.18	1327.58	173.651
1328.44	276.049	1328.44	174.512
1329.31	282.079	1329.31	175.586
1330.18	276.396	1330.18	176.431
1331.05	271.327	1331.05	174.351
1331.92	276.859	1331.92	172.275
1332.79	280.548	1332.79	172.926
1333.66	279.311	1333.66	177.958
1334.53	278.551	1334.53	178.295
1335.39	278.36	1335.39	176.65
1336.26	278.646	1336.26	174.527
1337.13	279.442	1337.13	176.498
1338	280.55	1338	177.909
1338.87	281.973	1338.87	178.311
1339.73	282.515	1339.73	178.763
1340.6	282.982	1340.6	178.605
1341.47	283.299	1341.47	177.159
1342.34	284.287	1342.34	176.507
1343.2	285.118	1343.2	176.518
1344.07	285.717	1344.07	176.624
1344.94	286.194	1344.94	176.675
1345.81	285.832	1345.81	176.635
1346.67	284.771	1346.67	176.404
1347.54	282.967	1347.54	176.092
1348.41	280.469	1348.41	175.63
1349.28	280.905	1349.28	174.962
1350.14	282.07	1350.14	174.12
1351.01	285.778	1351.01	173.966
1351.88	289.094	1351.88	174.747
1352.74	291.649	1352.74	175.417
1353.61	294.829	1353.61	174.543
1354.48	292.665	1354.48	174.247
1355.34	290.612	1355.34	174.645
1356.21	289.114	1356.21	174.138
1357.08	288.334	1357.08	172.24
1357.94	288.577	1357.94	169.544
1358.81	289.63	1358.81	176.774
1359.67	291.111	1359.67	182.422
1360.54	291.783	1360.54	183.988
1361.41	291.849	1361.41	184.66
1362.27	293.403	1362.27	184.391
1363.14	295.986	1363.14	184.015
1364	300.707	1364	181.127
1364.87	304.086	1364.87	177.265
1365.73	305.218	1365.73	176.458
1366.6	305.732	1366.6	176.97
1367.46	305.899	1367.46	178.579
1368.33	307.051	1368.33	180.198
1369.19	308.048	1369.19	180.026
1370.06	309.352	1370.06	179.373
1370.92	310.9	1370.92	178.538
1371.79	312.304	1371.79	177.808
1372.65	312.827	1372.65	177.186
1373.52	312.952	1373.52	176.739
1374.38	313.69	1374.38	177.519
1375.25	314.087	1375.25	178.42
1376.11	316.637	1376.11	179.476
1376.98	318.089	1376.98	182.408
1377.84	319.325	1377.84	179.168
1378.71	320.6	1378.71	175.575
1379.57	321.87	1379.57	176.248
1380.43	323.208	1380.43	182.638
1381.3	324.535	1381.3	182.92
1382.16	325.864	1382.16	183.479
1383.03	327.209	1383.03	184.589
1383.89	328.472	1383.89	186.289
1384.75	326.511	1384.75	185.024
1385.62	326.877	1385.62	185.373
1386.48	328.169	1386.48	187.117
1387.34	330.166	1387.34	188.954
1388.21	332.559	1388.21	190.249
1389.07	334.72	1389.07	190.741
1389.94	336.85	1389.94	190.494
1390.8	338.803	1390.8	189.316
1391.66	340.493	1391.66	187.853
1392.52	340.321	1392.52	186.419
1393.39	340.223	1393.39	186.686
1394.25	338.452	1394.25	185.492
1395.11	339.205	1395.11	184.923
1395.98	339.75	1395.98	185.048
1396.84	339.87	1396.84	185.197
1397.7	339.336	1397.7	185.589
1398.56	338.552	1398.56	185.8
1399.43	337.139	1399.43	185.916
1400.29	331.946	1400.29	185.306
1401.15	328.633	1401.15	184.95
1402.01	326.928	1402.01	184.91
1402.87	327.095	1402.87	185.537
1403.74	329.538	1403.74	186.325
1404.6	331.581	1404.6	187.002
1405.46	333.416	1405.46	187.432
1406.32	335.355	1406.32	187.568
1407.18	336.496	1407.18	187.522
1408.05	333.637	1408.05	187.283
1408.91	331.13	1408.91	186.855
1409.77	331.191	1409.77	186.2
1410.63	331.648	1410.63	185.29
1411.49	329.859	1411.49	184.165
1412.35	328.196	1412.35	182.958
1413.21	327.328	1413.21	180.219
1414.07	326.954	1414.07	177.239
1414.93	326.783	1414.93	177.568
1415.8	326.886	1415.8	180.552
1416.66	327.253	1416.66	183.479
1417.52	327.918	1417.52	185.16
1418.38	328.84	1418.38	184.598
1419.24	330.004	1419.24	184.59
1420.1	331.407	1420.1	185.464
1420.96	332.251	1420.96	184.667
1421.82	331.337	1421.82	182.818
1422.68	329.264	1422.68	180.456
1423.54	323.829	1423.54	178.108
1424.4	326.482	1424.4	176.374
1425.26	325.73	1425.26	173.681
1426.12	325.395	1426.12	173.978
1426.98	326.007	1426.98	176.324
1427.84	325.526	1427.84	177.046
1428.7	323.516	1428.7	178.432
1429.56	323.597	1429.56	177.888
1430.42	323.331	1430.42	176.858
1431.28	324.21	1431.28	175.675
1432.14	325.167	1432.14	174.736
1433	323.198	1433	174.043
1433.86	320.02	1433.86	173.568
1434.72	317.394	1434.72	173.33
1435.57	314.674	1435.57	173.209
1436.43	312.69	1436.43	173.406
1437.29	311.855	1437.29	174.283
1438.15	312.405	1438.15	174.956
1439.01	312.929	1439.01	175.539
1439.87	312.459	1439.87	174.788
1440.73	312.852	1440.73	173.069
1441.59	313.794	1441.59	174.463
1442.44	313.865	1442.44	173.449
1443.3	310.495	1443.3	172.022
1444.16	308.538	1444.16	170.163
1445.02	307.757	1445.02	168.332
1445.88	307.172	1445.88	166.787
1446.74	308.186	1446.74	166.669
1447.59	311.694	1447.59	167.401
1448.45	311.748	1448.45	168.99
1449.31	310.819	1449.31	170.009
1450.17	309.439	1450.17	169.402
1451.02	308.215	1451.02	170.158
1451.88	307.315	1451.88	171.141
1452.74	306.63	1452.74	171.717
1453.6	306.335	1453.6	171.98
1454.45	306.046	1454.45	170.092
1455.31	305.895	1455.31	168.489
1456.17	305.81	1456.17	167.246
1457.03	305.746	1457.03	166.489
1457.88	305.825	1457.88	166.564
1458.74	306.163	1458.74	165.303
1459.6	306.962	1459.6	164.333
1460.45	308.066	1460.45	163.723
1461.31	309.511	1461.31	163.391
1462.17	308.918	1462.17	163.357
1463.02	308.768	1463.02	163.609
1463.88	308.714	1463.88	162.288
1464.74	309.062	1464.74	160.324
1465.59	309.71	1465.59	159.866
1466.45	310.414	1466.45	161.188
1467.31	310.665	1467.31	162.47
1468.16	311.244	1468.16	163.458
1469.02	309.028	1469.02	165.574
1469.87	306.759	1469.87	164.458
1470.73	304.486	1470.73	162.028
1471.58	303.831	1471.58	162.094
1472.44	304.101	1472.44	164.936
1473.3	305.404	1473.3	165.075
1474.15	306.882	1474.15	165.218
1475.01	308.472	1475.01	165.172
1475.86	310.086	1475.86	164.977
1476.72	311.539	1476.72	164.559
1477.57	313.064	1477.57	164.15
1478.43	314.592	1478.43	163.87
1479.28	315.358	1479.28	163.555
1480.14	314.292	1480.14	163.405
1480.99	311.988	1480.99	163.668
1481.85	309.837	1481.85	164.023
1482.7	310.894	1482.7	165.231
1483.56	312.165	1483.56	166.469
1484.41	313.418	1484.41	166.941
1485.27	314.725	1485.27	168.278
1486.12	316.052	1486.12	167.927
1486.98	317.439	1486.98	167.16
1487.83	318.87	1487.83	165.285
1488.68	320.335	1488.68	164.339
1489.54	321.812	1489.54	163.244
1490.39	322.643	1490.39	162.352
1491.25	322.068	1491.25	163.598
1492.1	321.94	1492.1	163.751
1492.95	322.283	1492.95	163.932
1493.81	323.18	1493.81	164.326
1494.66	324.56	1494.66	164.963
1495.52	324.893	1495.52	165.798
1496.37	326.149	1496.37	167.115
1497.22	327.512	1497.22	168.526
1498.08	330.788	1498.08	167.508
1498.93	336.675	1498.93	166.754
1499.78	337.12	1499.78	166.355
1500.64	337.839	1500.64	166.301
1501.49	339.04	1501.49	166.528
1502.34	340.712	1502.34	167.819
1503.19	342.721	1503.19	170.89
1504.05	345.1	1504.05	174.735
1504.9	349.631	1504.9	178.082
1505.75	354.018	1505.75	178.976
1506.6	358.42	1506.6	176.983
1507.46	358.768	1507.46	175.011
1508.31	359.126	1508.31	173.746
1509.16	359.054	1509.16	175.791
1510.01	359.724	1510.01	178.134
1510.87	361.548	1510.87	180.378
1511.72	364.224	1511.72	182.139
1512.57	368.124	1512.57	183.615
1513.42	373.666	1513.42	184.256
1514.27	377.111	1514.27	184.902
1515.13	378.411	1515.13	185.604
1515.98	380.653	1515.98	186.288
1516.83	383.865	1516.83	186.988
1517.68	388.678	1517.68	187.521
1518.53	391.551	1518.53	187.481
1519.38	391.695	1519.38	186.651
1520.23	392.18	1520.23	187.144
1521.08	392.968	1521.08	187.869
1521.94	394.609	1521.94	187.008
1522.79	395.727	1522.79	185.257
1523.64	398.476	1523.64	182.841
1524.49	403.358	1524.49	182.551
1525.34	410.186	1525.34	185.119
1526.19	418.669	1526.19	189.469
1527.04	426.099	1527.04	190.148
1527.89	431.188	1527.89	191.373
1528.74	434.053	1528.74	191.659
1529.59	433.913	1529.59	194.273
1530.44	431.789	1530.44	197.42
1531.29	429.816	1531.29	199.497
1532.14	426.93	1532.14	200.954
1532.99	424.403	1532.99	201.969
1533.84	427.943	1533.84	202.451
1534.69	432.958	1534.69	202.427
1535.55	439.422	1535.55	201.795
1536.39	444.542	1536.39	201.934
1537.24	448.457	1537.24	203.542
1538.09	451.72	1538.09	206.389
1538.94	454.57	1538.94	206.831
1539.79	456.149	1539.79	205.461
1540.64	455.955	1540.64	204.996
1541.49	459.766	1541.49	205.051
1542.34	462.73	1542.34	204.404
1543.19	465.396	1543.19	206.182
1544.04	463.568	1544.04	212.468
1544.89	463.747	1544.89	209.346
1545.74	463.933	1545.74	206.879
1546.59	465.891	1546.59	204.134
1547.43	468.272	1547.43	204.516
1548.28	466.821	1548.28	206.328
1549.13	466.566	1549.13	209.779
1549.98	472.056	1549.98	214.407
1550.83	477.215	1550.83	218.964
1551.68	482.23	1551.68	224.605
1552.53	487.603	1552.53	228.538
1553.37	489.668	1553.37	232.727
1554.22	487.508	1554.22	232.48
1555.07	481.945	1555.07	230.943
1555.92	478.374	1555.92	228.046
1556.77	472.795	1556.77	223.602
1557.61	469.235	1557.61	216.34
1558.46	467.89	1558.46	211.162
1559.31	468.165	1559.31	208.416
1560.16	466.903	1560.16	208.052
1561.01	467.394	1561.01	210.379
1561.85	467.93	1561.85	211.89
1562.7	468.509	1562.7	212.99
1563.55	469.651	1563.55	210.007
1564.39	470.414	1564.39	209.83
1565.24	470.742	1565.24	209.964
1566.09	470.668	1566.09	210.308
1566.94	469.9	1566.94	210.978
1567.78	467.355	1567.78	211.062
1568.63	466.318	1568.63	209.94
1569.48	462.642	1569.48	208.963
1570.32	459.04	1570.32	206.228
1571.17	457.219	1571.17	203.177
1572.02	456.468	1572.02	199.573
1572.86	458.267	1572.86	196.487
1573.71	458.292	1573.71	194.752
1574.56	457.111	1574.56	194.01
1575.4	454.908	1575.4	203.528
1576.25	452.524	1576.25	203.232
1577.09	449.706	1577.09	201.904
1577.94	447.306	1577.94	200.441
1578.79	446.084	1578.79	200.149
1579.63	444.977	1579.63	203.039
1580.48	445.225	1580.48	202.611
1581.32	444.912	1581.32	203.909
1582.17	440.617	1582.17	205.137
1583.01	436.091	1583.01	206.238
1583.86	433.466	1583.86	207.279
1584.71	431.605	1584.71	206.377
1585.55	429.093	1585.55	205.676
1586.4	426.405	1586.4	205.163
1587.24	425.537	1587.24	204.046
1588.09	419.234	1588.09	201.455
1588.93	416.282	1588.93	197.743
1589.78	415.869	1589.78	195.171
1590.62	417.852	1590.62	193.864
1591.47	421.268	1591.47	193.633
1592.31	424.49	1592.31	194.334
1593.15	423.576	1593.15	195.642
1594	422.375	1594	195.627
1594.84	420.181	1594.84	194.936
1595.69	417.421	1595.69	194.531
1596.53	413.698	1596.53	194.42
1597.38	409.294	1597.38	191.593
1598.22	403.731	1598.22	190.491
1599.07	398.011	1599.07	190.522
1599.91	394.425	1599.91	190.615
1600.75	392.971	1600.75	190.603
1601.6	393.449	1601.6	190.46
1602.44	393.548	1602.44	190.214
1603.28	393.445	1603.28	189.848
1604.13	391.267	1604.13	189.308
1604.97	388.519	1604.97	188.575
1605.82	387.312	1605.82	187.373
1606.66	388.658	1606.66	186.025
1607.5	386.19	1607.5	184.59
1608.35	380.923	1608.35	182.767
1609.19	374.298	1609.19	181.047
1610.03	370.49	1610.03	179.605
1610.87	367.277	1610.87	179.427
1611.72	366.234	1611.72	180.26
1612.56	365.02	1612.56	181.046
1613.4	361.859	1613.4	181.623
1614.25	358.561	1614.25	181.86
1615.09	355.351	1615.09	181.737
1615.93	352.299	1615.93	180.698
1616.77	349.562	1616.77	179.315
1617.62	347.234	1617.62	177.617
1618.46	345.265	1618.46	175.238
1619.3	344.378	1619.3	172.846
1620.14	342.305	1620.14	171.081
1620.98	339.778	1620.98	172.241
1621.83	336.943	1621.83	172.805
1622.67	334.032	1622.67	173.274
1623.51	331.425	1623.51	172.838
1624.35	329.204	1624.35	171.905
1625.19	327.597	1625.19	170.47
1626.04	326.659	1626.04	168.574
1626.88	326.366	1626.88	166.971
1627.72	323.999	1627.72	165.823
1628.56	321.494	1628.56	165.141
1629.4	319.244	1629.4	164.866
1630.24	317.277	1630.24	163.929
1631.08	315.248	1631.08	162.315
1631.92	312.283	1631.92	161.637
1632.76	304.75	1632.76	162.357
1633.61	302.161	1633.61	163.791
1634.45	299.565	1634.45	162.923
1635.29	297.785	1635.29	161.638
1636.13	295.306	1636.13	160.284
1636.97	292.494	1636.97	158.739
1637.81	288.556	1637.81	157.623
1638.65	284.564	1638.65	154.798
1639.49	280.835	1639.49	153.539
1640.33	277.436	1640.33	153.641
1641.17	274.577	1641.17	152.062
1642.01	271.902	1642.01	150.915
1642.85	269.59	1642.85	150.199
1643.69	268.144	1643.69	149.378
1644.53	267.379	1644.53	148.309
1645.37	263.332	1645.37	147.318
1646.21	256.783	1646.21	146.275
1647.05	251.874	1647.05	145.454
1647.89	244.765	1647.89	143.661
1648.73	240.763	1648.73	142.672
1649.57	238.573	1649.57	142.256
1650.41	235.048	1650.41	142.452
1651.25	227.692	1651.25	142.055
1652.09	225.333	1652.09	140.933
1652.93	224.813	1652.93	139.975
1653.76	224.775	1653.76	138.027
1654.6	225.166	1654.6	140.626
1655.44	226.014	1655.44	139.589
1656.28	223.29	1656.28	138.127
1657.12	220.746	1657.12	135.765
1657.96	217.692	1657.96	130.455
1658.8	207.494	1658.8	127.455
1659.64	206.635	1659.64	126.17
1660.47	207.555	1660.47	127.445
1661.31	205.04	1661.31	128.921
1662.15	203.562	1662.15	130.127
1662.99	202.374	1662.99	130.97
1663.83	201.297	1663.83	131.364
1664.67	198.379	1664.67	131.309
1665.5	194.715	1665.5	130.838
1666.34	191.626	1666.34	129.378
1667.18	188.71	1667.18	128.11
1668.02	185.98	1668.02	125.852
1668.85	183.168	1668.85	124.427
1669.69	180.586	1669.69	125.518
1670.53	177.972	1670.53	123.854
1671.37	175.257	1671.37	121.714
1672.2	171.925	1672.2	117.42
1673.04	169.483	1673.04	115.984
1673.88	168.433	1673.88	116.666
1674.72	168.829	1674.72	116.729
1675.55	169.203	1675.55	114.666
1676.39	169.728	1676.39	113.122
1677.23	170.073	1677.23	113.832
1678.06	168.466	1678.06	116.825
1678.9	165.35	1678.9	117.977
1679.74	161.734	1679.74	118.38
1680.57	158.992	1680.57	116.674
1681.41	158.219	1681.41	115.065
1682.25	158.476	1682.25	113.733
1683.08	158.382	1683.08	113.097
1683.92	157.347	1683.92	112.707
1684.75	156.401	1684.75	112.664
1685.59	155.593	1685.59	110.245
1686.43	155.045	1686.43	111.272
1687.26	153.482	1687.26	111.783
1688.1	151.542	1688.1	111.547
1688.94	148.787	1688.94	110.876
1689.77	146.419	1689.77	110.319
1690.61	144.228	1690.61	110.014
1691.44	142.122	1691.44	109.86
1692.28	140.198	1692.28	109.914
1693.11	139.221	1693.11	110.102
1693.95	138.659	1693.95	111.258
1694.78	138.792	1694.78	112.233
1695.62	135.407	1695.62	111.371
1696.45	135.777	1696.45	110.421
1697.29	137.377	1697.29	109.73
1698.12	138.004	1698.12	109.047
1698.96	138.414	1698.96	106.475
1699.79	138.475	1699.79	106.73
1700.63	138.151	1700.63	108.186
1701.46	137.68	1701.46	108.356
1702.3	137.192	1702.3	107.871
1703.13	136.478	1703.13	107.376
1703.97	135.637	1703.97	106.751
1704.8	134.544	1704.8	105.821
1705.64	133.32	1705.64	103.849
1706.47	132.477	1706.47	103.908
1707.3	130.786	1707.3	103.409
1708.14	129.473	1708.14	102.542
1708.97	128.485	1708.97	104.897
1709.81	127.911	1709.81	107.576
1710.64	127.102	1710.64	109.164
1711.47	126.392	1711.47	109.125
1712.31	125.79	1712.31	108.648
1713.14	125.128	1713.14	108.004
1713.97	123.836	1713.97	107.36
1714.81	122.13	1714.81	106.872
1715.64	121.279	1715.64	106.398
1716.47	122.181	1716.47	106.002
1717.31	123.538	1717.31	105.682
1718.14	123.744	1718.14	105.254
1718.97	123.396	1718.97	105.305
1719.81	122.299	1719.81	105.383
1720.64	121.347	1720.64	105.395
1721.47	120.782	1721.47	104.543
1722.31	118.639	1722.31	103.729
1723.14	117.597	1723.14	103.842
1723.97	117.234	1723.97	104.066
1724.8	116.026	1724.8	103.594
1725.64	116.935	1725.64	102.947
1726.47	116.347	1726.47	102.364
1727.3	116.378	1727.3	102.913
1728.13	116.642	1728.13	103.822
1728.96	115.955	1728.96	104.42
1729.8	114.979	1729.8	103.986
1730.63	115.986	1730.63	103.151
1731.46	117.283	1731.46	103.293
1732.29	117.54	1732.29	102.298
1733.12	117.005	1733.12	100.717
1733.96	116.746	1733.96	99.4995
1734.79	116.528	1734.79	98.859
1735.62	116.409	1735.62	98.5855
1736.45	116.776	1736.45	98.4661
1737.28	116.3	1737.28	98.5185
1738.11	115.534	1738.11	98.4659
1738.95	114.843	1738.95	98.23
1739.78	113.147	1739.78	97.8271
1740.61	112.1	1740.61	98.074
1741.44	111.971	1741.44	97.8631
1742.27	112.376	1742.27	97.009
1743.1	112.377	1743.1	95.945
1743.93	110.517	1743.93	95.839
1744.76	109.19	1744.76	96.6491
1745.59	109.414	1745.59	97.6932
1746.42	109.339	1746.42	98.0758
1747.25	108.998	1747.25	97.9623
1748.08	107.795	1748.08	97.1159
1748.91	106.271	1748.91	95.9516
1749.74	104.864	1749.74	94.8104
1750.58	104.489	1750.58	93.6058
1751.41	104.772	1751.41	93.6964
1752.23	106.459	1752.23	93.7888
1753.07	107.763	1753.07	93.2393
1753.89	108.404	1753.89	93.4853
1754.72	108.665	1754.72	93.8625
1755.55	108.731	1755.55	94.0506
1756.38	108.845	1756.38	94.4638
1757.21	108.692	1757.21	94.9175
1758.04	107.705	1758.04	94.5434
1758.87	106.123	1758.87	92.9766
1759.7	104.732	1759.7	91.4067
1760.53	103.65	1760.53	90.2874
1761.36	102.655	1761.36	89.7487
1762.19	102.14	1762.19	90.1097
1763.02	101.959	1763.02	90.6898
1763.85	101.756	1763.85	91.2985
1764.68	101.624	1764.68	91.8046
1765.51	101.719	1765.51	92.2452
1766.33	102.085	1766.33	92.456
1767.16	101.955	1767.16	91.8256
1767.99	99.9565	1767.99	90.5462
1768.82	97.035	1768.82	88.9729
1769.65	95.131	1769.65	88.3113
1770.48	94.8312	1770.48	88.4365
1771.3	96.1322	1771.3	88.1701
1772.13	96.8405	1772.13	88.547
1772.96	96.5628	1772.96	89.3736
1773.79	95.097	1773.79	87.8125
1774.62	93.7631	1774.62	90.4404
1775.45	92.7602	1775.45	89.2691
1776.01	92.3972	1776.01	88.3679
1776.84	92.2523	1776.84	89.2085
1777.68	92.585	1777.68	89.8501
1778.51	93.3966	1778.51	90.1454
1779.35	93.6892	1779.35	90.135
1780.18	93.5362	1780.18	89.7925
1781.02	93.2515	1781.02	89.0568
1781.85	93.1472	1781.85	87.9909
1782.68	93.0538	1782.68	86.7275
1783.52	92.8354	1783.52	85.771
1784.35	93.0762	1784.35	86.2832
1785.19	91.3346	1785.19	87.1824
1786.02	89.9799	1786.02	88.0276
1786.86	89.3302	1786.86	88.5996
1787.69	88.9192	1787.69	86.7673
1788.52	88.5968	1788.52	85.2242
1789.36	88.3114	1789.36	85.1627
1790.19	88.153	1790.19	87.8496
1791.03	88.0893	1791.03	87.557
1791.86	88.1359	1791.86	85.907
1792.69	87.9941	1792.69	84.6515
1793.53	85.6564	1793.53	83.6509
1794.36	84.3032	1794.36	82.9268
1795.19	83.2312	1795.19	82.4501
1796.03	83.8299	1796.03	82.2224
1796.86	87.8859	1796.86	82.2361
1797.69	88.3025	1797.69	82.4406
1798.53	86.3723	1798.53	82.8696
1799.36	84.5919	1799.36	83.5671
1800.19	81.9232	1800.19	84.4607
1801.03	82.7938	1801.03	84.9871
1801.86	82.6911	1801.86	84.3107
1802.69	83.8232	1802.69	84.1245
1803.52	83.5081	1803.52	84.6942
1804.36	82.4674	1804.36	85.2297
1805.19	81.6415	1805.19	85.5355
1806.02	80.3589	1806.02	85.808
1806.85	77.9498	1806.85	86.0114
1807.69	77.3492	1807.69	85.7832
1808.52	78.1075	1808.52	84.8447
1809.35	80.0822	1809.35	83.9667
1810.18	72.1812	1810.18	82.7999
1811.02	80.1915	1811.02	82.078
1811.85	80.6832	1811.85	81.2061
1812.68	79.4494	1812.68	81.6588
1813.51	79.5821	1813.51	82.8927
1814.34	80.0296	1814.34	83.1982
1815.17	80.6296	1815.17	83.4335
1816.01	80.4164	1816.01	83.352
1816.84	80.0125	1816.84	82.6853
1817.67	79.622	1817.67	81.8995
1818.5	79.3053	1818.5	81.4346
1819.33	79.024	1819.33	81.5786
1820.16	78.8639	1820.16	81.9219
1820.99	78.7905	1820.99	82.3329
1821.82	78.8785	1821.82	82.7788
[truncated: 2,946 more rows]
