# Supplementary material for: Sulfur species and gold transport in arc magmatic fluids
Source: Nat Geosci. 2024 Dec 16;18(1):98–104. doi: 10.1038/s41561-024-01601-3 (PMC11732748; doi:10.1038/s41561-024-01601-3)
Supplement: Supplementary file 4 — Experimental data points and simulation results. [file 41561_2024_1601_MOESM4_ESM.xlsx]

## Sheet: Figure2a
logfO2	Error	Fraction of total S	Error	Fraction of total S	Error
ΔNNO	ΔNNO
		H2S		SO2
2.63961	0.3	0	0	1	0
2.10603	0.3	0.06174	0.02351	0.93826	0.02351
1.6342	0.3	0.06896	0.02643	0.93104	0.02643
1.13461	0.3	0.20462	0.08128	0.79538	0.08128
0.63658	0.3	0.32818	0.13123	0.67182	0.13123
0.07472	0.3	0.53181	0.19074	0.46819	0.19074
-0.35622	0.3	0.87935	0.05023	0.12065	0.05023
-0.88283	0.3	0.97395	0.01198	0.02605	0.01198

## Sheet: Figure2b
logfO2	Fraction of total S	Fraction of total S	Fraction of total S
ΔNNO
	H2S	SO2	SO3
3.5	1.48929e-05	0.25772	0.74227
3	0.000124034	0.38169	0.61819
2.5	0.00095545	0.52284	0.4762
2	0.00675	0.65684	0.33641
1.5	0.04294	0.74305	0.21401
1	0.21848	0.67258	0.10895
0.5	0.59077	0.37353	0.0357
0	0.9072	0.08828	0.00452
-0.5	0.98251	0.017	0.000489686
-1	0.99688	0.00307	4.96854e-05
-1.5	0.99945	0.000547671	4.9904e-06

## Sheet: Figure2c
logfO2	Fraction of total S	Fraction of total S	Fraction of total S	Fraction of total S
ΔNNO
	H2S	SO2	HSO4-	S3-
3.5	0.000204079	0.98818	0.01133	1.72565e-06
3	0.00115	0.98994	0.00844	9.65532e-05
2.5	0.00642	0.98301	0.0055	0.00463
2	0.03333	0.91063	0.00104	0.05485
1.5	0.13696	0.66994	9.5919e-05	0.19297
1	0.35443	0.31068	1.12813e-05	0.33485
0.5	0.56097	0.1011	2.1409e-06	0.3379
0	0.73157	0.02022	3.6654e-07	0.24817
-0.5	0.83615	0.00409	7.59056e-08	0.15966
-1	0.90528	0.000780391	1.59113e-08	0.09371
-1.5	0.94805	0.000143804	3.31373e-09	0.05133
