# Supplementary material for: Sulfur species and gold transport in arc magmatic fluids
Source: Nat Geosci. 2024 Dec 16;18(1):98–104. doi: 10.1038/s41561-024-01601-3 (PMC11732748; doi:10.1038/s41561-024-01601-3)
Supplement: Supplementary file 5 — Raw Raman spectra. [file 41561_2024_1601_MOESM5_ESM.xlsx]

## Sheet: Figure3a
Raman Shift	Intensity	Raman Shift	Intensity	Raman Shift	Intensity	Raman Shift	Intensity	Raman Shift	Intensity	Raman Shift	Intensity	Raman Shift	Intensity	Raman Shift	Intensity
cm-1	arbitrary units	cm-1	arbitrary units	cm-1	arbitrary units	cm-1	arbitrary units	cm-1	arbitrary units	cm-1	arbitrary units	cm-1	arbitrary units	cm-1	arbitrary units
	Supercritical fluid, 405 nm		Supercritical fluid, 405 nm		Host quartz, 405 nm		Host quartz, 405 nm		Supercritical fluid, 532 nm		Supercritical fluid, 532 nm		Host quartz, 532 nm		Host quartz, 532 nm
55.3807	34.8232	354.276	4890.85	55.3807	34.1641	354.276	4819.54	52.1792	9035.88	352.634	4099.97	52.1792	6357.08	352.634	4144.54
56.3632	32.801	355.231	4836.54	56.3632	38.1119	355.231	4645.32	52.7064	9467.23	353.141	4390.29	52.7064	6683.74	353.141	4432.73
57.3438	34.3258	356.186	4598.11	57.3438	37.3161	356.186	4343.87	53.2315	9703.24	353.647	4681.07	53.2315	7007.32	353.647	4702.53
58.3243	35.1684	357.141	4310.33	58.3243	38.053	357.141	4022.92	53.7586	9891.09	354.153	4914.71	53.7586	7269.61	354.153	4917.71
59.3047	35.5378	358.095	4002.61	59.3047	38.6299	358.095	3709.92	54.2836	9982.92	354.659	5083.59	54.2836	7390.05	354.659	5058.16
60.2851	35.4471	359.05	3695.27	60.2851	39.0695	359.05	3432.1	54.8107	9908.67	355.166	5173.07	54.8107	7461.62	355.166	5125.91
61.2653	34.9914	360.004	3447.71	61.2653	39.0444	360.004	3199.69	55.3356	9842.69	355.672	5186.44	55.3356	7445.45	355.672	5128.43
62.2455	34.6714	360.959	3263.81	62.2455	38.7279	360.959	3003.4	55.8627	9629.68	356.178	5134.08	55.8627	7414.19	356.178	5024.29
63.2275	34.9174	361.914	3100.84	63.2275	39.2115	361.914	2838.76	56.3875	9392.53	356.684	5022.99	56.3875	7405.02	356.684	4878.37
64.2075	35.5195	362.868	2960.95	64.2075	39.5285	362.868	2702.32	56.9145	9218.21	357.19	4870.74	56.9145	7354.65	357.19	4689.31
65.1874	36.2519	363.821	2847.68	65.1874	39.4626	363.821	2586.97	57.4393	9132.95	357.696	4675.91	57.4393	7371.41	357.696	4472.75
66.1673	37.3507	364.776	2755.6	66.1673	39.304	364.776	2493.65	57.9641	9163.56	358.202	4460.88	57.9641	7414.06	358.202	4251.09
67.1471	38.1584	365.73	2680.38	67.1471	39.0737	365.73	2422.13	58.491	9101.08	358.708	4227.51	58.491	7574.24	358.708	4024.6
68.1268	37.8581	366.684	2618.67	68.1268	38.8851	366.684	2365.89	59.0157	9037.73	359.214	4031.86	59.0157	7669.11	359.214	3814.52
69.1065	37.1297	367.638	2568.72	69.1065	38.9414	367.638	2316.41	59.5425	8910.62	359.718	3822.62	59.5425	7498.35	359.718	3619.94
70.086	36.1658	368.591	2526.68	70.086	39.1253	368.591	2276.55	60.0672	8623.65	360.224	3683.99	60.0672	7406.86	360.224	3440.84
71.0655	34.5938	369.545	2489.32	71.0655	39.4085	369.545	2242.45	60.5939	8568.2	360.73	3498.21	60.5939	7398.6	360.73	3276.64
72.0449	33.2312	370.499	2456.3	72.0449	39.3711	370.499	2213.2	61.1185	8526.08	361.236	3320.5	61.1185	7423.58	361.236	3128.24
73.0242	32.7602	371.453	2425.96	73.0242	39.2965	371.453	2188.16	61.6431	8498.08	361.741	3183.15	61.6431	7466.48	361.741	2995.95
74.0035	33.5683	372.405	2403.01	74.0035	39.1907	372.405	2167.91	62.1698	8483.45	362.247	3065.86	62.1698	7526.61	362.247	2879.74
74.9827	34.6629	373.359	2384.57	74.9827	39.1295	373.359	2151.5	62.6943	8481.32	362.753	2956.92	62.6943	7604.21	362.753	2775.88
75.9617	34.9754	374.312	2374.19	75.9617	39.2012	374.312	2140.21	63.2209	8492.76	363.259	2856.8	63.2209	7699.44	363.259	2683.72
76.9408	35.0707	375.264	2371.57	76.9408	40.5325	375.264	2132.64	63.7454	8517.37	363.764	2771.24	63.7454	7815.8	363.764	2598.38
77.9197	35.577	376.218	2376.41	77.9197	40.6463	376.218	2128.98	64.2698	8555.24	364.27	2693.87	64.2698	7947.04	364.27	2523.12
78.8986	36.3306	377.171	2383.53	78.8986	39.8517	377.171	2129.36	64.7963	8605.72	364.774	2624.05	64.7963	8086.01	364.774	2457.88
79.8773	38.8238	378.125	2391.13	79.8773	39.2749	378.125	2136.34	65.3207	8667.75	365.279	2562.55	65.3207	8229.1	365.279	2400.09
80.856	38.9991	379.076	2400.68	80.856	38.9406	379.076	2149.68	65.845	8729.57	365.785	2506.14	65.845	8385.31	365.785	2344.98
81.8347	38.2827	380.029	2412.78	81.8347	38.7989	380.029	2166.51	66.3715	8769.58	366.29	2454.47	66.3715	8518.29	366.29	2296.36
82.8132	37.2563	380.983	2429.55	82.8132	38.9782	380.983	2185.79	66.8958	8807.08	366.796	2409.54	66.8958	8642.39	366.796	2253.51
83.7917	36.9309	381.934	2450.73	83.7917	39.4242	381.934	2209.56	67.42	8830.29	367.302	2371.06	67.42	8755.12	367.302	2214.87
84.7701	36.9682	382.887	2474.6	84.7701	40.1348	382.887	2236.98	67.9464	8864.16	367.807	2335.51	67.9464	8866.09	367.807	2180.6
85.7484	37.1283	383.84	2503.62	85.7484	41.0518	383.84	2268.71	68.4705	8942.91	368.31	2302.85	68.4705	8995.3	368.31	2147.75
86.7266	36.9398	384.791	2538.95	86.7266	42.1703	384.791	2306.72	68.9947	9030.8	368.816	2275.33	68.9947	9120.61	368.816	2118.49
87.7048	36.9012	385.744	2584.45	87.7048	43.0291	385.744	2351.76	69.521	9125.64	369.321	2250	69.521	9334.14	369.321	2093.35
88.6829	37.3812	386.695	2639.36	88.6829	43.6791	386.695	2407.39	70.0451	9225.12	369.827	2226.72	70.0451	9574.11	369.827	2072.55
89.6609	39.2561	387.647	2703.23	89.6609	44.8893	387.647	2473.67	70.5691	9327.08	370.332	2205.59	70.5691	9818.46	370.332	2054.51
90.6388	40.0499	388.6	2774.1	90.6388	46.175	388.6	2552.69	71.0953	9435.44	370.835	2186.18	71.0953	10016.6	370.835	2037.23
91.6167	40.6685	389.551	2849.1	91.6167	47.6556	389.551	2643.61	71.6193	9536.66	371.341	2164.96	71.6193	10118.2	371.341	2020.61
92.5926	41.3095	390.503	2936.49	92.5926	49.8303	390.503	2748.65	72.1433	9641.85	371.846	2150.28	72.1433	10265.1	371.846	2005.51
93.5703	41.9628	391.454	3035.8	93.5703	50.9739	391.454	2859.28	72.6694	9755.3	372.351	2138.74	72.6694	10495.3	372.351	1992.19
94.5479	43.5242	392.406	3138.55	94.5479	52.6517	392.406	2968.49	73.1933	9860.53	372.856	2127.87	73.1933	10725.8	372.856	1981.58
95.5254	44.4352	393.356	3240.34	95.5254	55.7058	393.356	3076.07	73.7172	10115.2	373.359	2118.08	73.7172	11110.7	373.359	1972.44
96.5029	45.9838	394.309	3336.98	96.5029	58.4084	394.309	3181.52	74.2411	10327.3	373.865	2110.25	74.2411	11375.4	373.865	1963.49
97.4803	48.7526	395.261	3426.73	97.4803	61.9886	395.261	3284.33	74.7671	10478.2	374.37	2102.64	74.7671	11617.2	374.37	1955.75
98.4576	52.864	396.211	3512.95	98.4576	68.8255	396.211	3376.5	75.2909	10614.9	374.875	2096.65	75.2909	11822.9	374.875	1950.45
99.433	58.5005	397.163	3582.37	99.433	77.5171	397.163	3456.39	75.8146	10692.6	375.378	2091.22	75.8146	12051.5	375.378	1946.72
100.41	65.484	398.113	3643.38	100.41	88.1099	398.113	3519.25	76.3405	10825.1	375.883	2086.93	76.3405	12297.8	375.883	1944.01
101.387	74.2625	399.065	3687.06	101.387	101.749	399.065	3559.95	76.8642	10968.1	376.388	2084.04	76.8642	12551.7	376.388	1941.15
102.364	83.3308	400.014	3700.76	102.364	118.267	400.014	3562.84	77.3879	11142.2	376.893	2082.61	77.3879	12823	376.893	1940.21
103.341	95.7397	400.966	3683.26	103.341	137.711	400.966	3536.11	77.9116	11322.6	377.396	2083.33	77.9116	13103.5	377.396	1943
104.316	108.577	401.916	3631.85	104.316	162.629	401.916	3474.35	78.4374	11513.2	377.901	2085.92	78.4374	13397	377.901	1946.12
105.293	124.887	402.867	3556.75	105.293	193.582	402.867	3388.39	78.961	11712.3	378.406	2090.1	78.961	13701.4	378.406	1952.65
106.27	146.672	403.817	3476.16	106.27	231.816	403.817	3301.47	79.4845	11919.1	378.91	2097.11	79.4845	14020.1	378.91	1960.81
107.246	173.555	404.768	3398.73	107.246	278.135	404.768	3223.4	80.0081	12129.7	379.413	2103.93	80.0081	14350.6	379.413	1969.07
108.221	205.983	405.718	3338.55	108.221	333.565	405.718	3158.66	80.5316	12340.6	379.918	2109.76	80.5316	14683.2	379.918	1978.75
109.197	243.619	406.667	3289.15	109.197	395.857	406.667	3109.9	81.0572	12543.2	380.423	2117.55	81.0572	15052.1	380.423	1988.02
110.174	288.013	407.618	3261.74	110.174	458.795	407.618	3081.32	81.5807	12774.4	380.928	2127.05	81.5807	15451.6	380.928	1998.33
111.15	335.373	408.567	3251.69	111.15	530.412	408.567	3072.52	82.1041	13124	381.43	2137.23	82.1041	15827.3	381.43	2009.41
112.124	387.984	409.518	3260.31	112.124	618.202	409.518	3082.31	82.6275	13353.9	381.935	2148.13	82.6275	16160.2	381.935	2021.06
113.1	449.281	410.467	3282.73	113.1	730.659	410.467	3107.33	83.1508	13488.8	382.44	2160.85	83.1508	16404.1	382.44	2034.48
114.077	525.458	411.416	3316.03	114.077	861.157	411.416	3145.43	83.6763	13643.3	382.942	2172.62	83.6763	16496.6	382.942	2045.03
115.051	616.52	412.367	3360.58	115.051	1023.51	412.367	3196.6	84.1996	13818.6	383.447	2187.09	84.1996	17024.5	383.447	2065.64
116.027	746.889	413.316	3416.47	116.027	1204.5	413.316	3259.05	84.7229	14026.9	383.951	2203.74	84.7229	17317	383.951	2084.98
117.002	872.486	414.266	3484.65	117.002	1429.72	414.266	3333.04	85.2461	14238.9	384.454	2221.99	85.2461	17621.4	384.454	2106.15
117.976	1065.06	415.215	3562.78	117.976	1697.5	415.215	3420.09	85.7694	14456.6	384.959	2242.57	85.7694	17944.4	384.959	2130.3
118.952	1271.68	416.164	3650.85	118.952	2037.81	416.164	3513.85	86.2926	14676.8	385.463	2266.38	86.2926	18278.8	385.463	2155.4
119.928	1527.6	417.114	3749.69	119.928	2500.89	417.114	3619.64	86.8179	14902.7	385.965	2290.88	86.8179	18627.5	385.965	2185.13
120.901	1868	418.063	3858.55	120.901	3055.85	418.063	3741.72	87.341	15136.5	386.47	2318.55	87.341	18987.4	386.47	2219.69
121.877	2294.97	419.011	3984.82	121.877	3719.75	419.011	3880.54	87.8641	15374.8	386.974	2350.56	87.8641	19359	386.974	2254.74
122.852	2745.91	419.961	4131.53	122.852	4443.77	419.961	4033.8	88.3872	15592.6	387.477	2385.5	88.3872	19741.8	387.477	2293.58
123.826	3408.61	420.909	4291.56	123.826	5512.91	420.909	4204.85	88.9102	15869.6	387.981	2426.29	88.9102	20132.3	387.981	2335.91
124.801	4135.9	421.858	4478.46	124.801	6584.65	421.858	4397.37	89.4332	16172.5	388.483	2471.9	89.4332	20528.2	388.483	2384.13
125.774	4923.81	422.807	4687.55	125.774	7869.26	422.807	4612.01	89.9562	16467.7	388.988	2523.22	89.9562	20931.6	388.988	2435.92
126.749	5780.66	423.756	4914.61	126.749	9213.33	423.756	4847.47	90.4813	16754.3	389.492	2578.96	90.4813	21348.2	389.492	2496.26
127.724	6772.77	424.703	5169.41	127.724	10587	424.703	5111.31	91.0042	16997.6	389.994	2637.86	91.0042	21698.6	389.994	2564.24
128.697	7638.98	425.653	5446.37	128.697	11948.5	425.653	5404.42	91.5271	17248.5	390.498	2701.95	91.5271	22075.1	390.498	2634.01
129.672	8464.07	426.601	5757.36	129.672	13180	426.601	5733.48	92.05	17510.6	391.003	2773.15	92.05	22472.5	391.003	2712.9
130.645	9221.71	427.549	6109.41	130.645	14287.9	427.549	6100.92	92.5728	17781.9	391.505	2850.04	92.5728	22891.1	391.505	2798.46
131.62	9895.3	428.496	6501.34	131.62	15277.5	428.496	6509.27	93.0956	18061.6	392.009	2928.52	93.0956	23311.9	392.009	2886.45
132.592	10456.4	429.446	6932.73	132.592	16104.9	429.446	6961.24	93.6184	18354	392.511	3009.87	93.6184	23739.8	392.511	2972.65
133.567	10908.9	430.393	7402.22	133.567	16704	430.393	7461.81	94.1412	18654.8	393.015	3091.94	94.1412	24170.5	393.015	3054.6
134.541	11287.7	431.341	7920.58	134.541	17259.4	431.341	8015.82	94.6639	18969.5	393.517	3169.27	94.6639	24622.1	393.517	3129.74
135.514	11602.2	432.288	8494.29	135.514	17666.4	432.288	8630.73	95.1866	19298.2	394.021	3238.03	95.1866	25084.2	394.021	3195.24
136.488	11855.2	433.235	9130.54	136.488	17993.9	433.235	9309.54	95.7092	19641.9	394.525	3307.02	95.7092	25586.8	394.525	3250.3
137.46	12085.7	434.184	9834.8	137.46	18254.3	434.184	10050.6	96.234	20006.3	395.027	3361.53	96.234	26123.4	395.027	3293.22
138.435	12235.2	435.132	10610.3	138.435	18448.2	435.132	10859.3	96.7566	20396	395.531	3399.27	96.7566	26694.1	395.531	3319.4
139.407	12333.8	436.079	11450.4	139.407	18577.2	436.079	11739.5	97.2792	20810.3	396.033	3425.1	97.2792	27285.4	396.033	3337.24
140.379	12419.1	437.026	12354.3	140.379	18683.8	437.026	12678.6	97.8017	21233.7	396.537	3437.29	97.8017	27883.7	396.537	3347.22
141.353	12501.3	437.973	13327.9	141.353	18779	437.973	13715.6	98.3243	21666.6	397.039	3444.5	98.3243	28508.2	397.039	3347.29
142.325	12574.1	438.921	14396.2	142.325	18861.8	438.921	14872.3	98.8467	22110	397.543	3448.51	98.8467	29161.9	397.543	3347.99
143.299	12646.6	439.868	15583.7	143.299	18928	439.868	16161.5	99.3692	22567.2	398.044	3451.79	99.3692	29831.1	398.044	3349.38
144.27	12706.8	440.815	16931.9	144.27	18986.4	440.815	17597.2	99.8916	23061	398.548	3454.9	99.8916	30482.7	398.548	3353.86
145.244	12744.7	441.761	18413.5	145.244	19048.4	441.761	19183.5	100.414	23567.9	399.05	3461.55	100.414	31252.2	399.05	3361.21
146.216	12748.5	442.708	20029	146.216	19083.5	442.708	20923.8	100.936	24091	399.554	3468.54	100.936	31941.2	399.554	3366.64
147.189	12734.2	443.654	21775.3	147.189	19111	443.654	22797.2	101.459	24642.3	400.055	3473.14	101.459	32453.3	400.055	3369.47
148.161	12716.7	444.601	23651.7	148.161	19132.1	444.601	24788.1	101.981	25230.6	400.559	3472.44	101.981	32510	400.559	3367.06
149.132	12703.2	445.547	25698.2	149.132	19121.6	445.547	26929.8	102.503	25860.4	401.061	3468.25	102.503	32461.9	401.061	3359.02
150.105	12678.5	446.493	27873.2	150.105	19075	446.493	29163.3	103.026	26528	401.564	3457.08	103.026	32456.9	401.564	3344.26
151.077	12640.6	447.441	30090.4	151.077	19049.4	447.441	31511.8	103.548	27226.3	402.066	3437.55	103.548	32453.2	402.066	3323.37
152.05	12622.2	448.387	32320.6	152.05	19039.6	448.387	33894.6	104.07	27947.9	402.569	3408.88	104.07	32449.3	402.569	3293.29
153.021	12611.9	449.333	34476.5	153.021	19055.9	449.333	36008.8	104.592	28690.8	403.071	3374.96	104.592	32445.3	403.071	3257.59
153.992	12624.8	450.279	36496.1	153.992	19095.7	450.279	38115.6	105.114	29435.5	403.574	3337.41	105.114	32441.4	403.574	3220.05
154.965	12668.8	451.225	38396	154.965	19132.1	451.225	39899.7	105.636	30126.9	404.076	3294.83	105.636	32435.3	404.076	3180.93
155.936	12732	452.171	39916.4	155.936	19027.2	452.171	41237.4	106.159	30758.4	404.579	3255	106.159	32423.6	404.579	3141.53
156.906	12807.7	453.117	41183	156.906	19374.8	453.117	41681.4	106.681	31358.2	405.081	3216.7	106.681	32408.3	405.081	3104.7
157.879	12895	454.063	42007.9	157.879	19530	454.063	41715.8	107.203	31788.6	405.584	3174.1	107.203	32388.4	405.584	3070.17
158.85	12992.5	455.008	42474.1	158.85	19704.4	455.008	41713.3	107.725	32131.6	406.085	3145.13	107.725	32363	406.085	3039.57
159.82	13092.8	455.954	42548.5	159.82	19882.8	455.954	41717.9	108.247	32314.4	406.587	3117.69	108.247	32332.8	406.587	3013.82
160.793	13181.3	456.899	42155.4	160.793	20083.6	456.899	41719	108.766	32296.4	407.09	3089.1	108.766	32299.8	407.09	2992.53
161.763	13243.2	457.845	41378.5	161.763	20274.5	457.845	41656.2	109.288	32298.8	407.591	3065.32	109.288	32263.6	407.591	2976.99
162.733	13350.6	458.79	40318.1	162.733	20499.9	458.79	40784.5	109.81	32272	408.095	3047.91	109.81	32229	408.095	2965.66
163.704	13545.9	459.735	39065.2	163.704	20789.9	459.735	39388.7	110.332	32216.7	408.596	3037.23	110.332	32196.6	408.596	2958.96
164.676	13810.2	460.68	37745.1	164.676	21023.7	460.68	37930.7	110.854	32156.2	409.099	3029.77	110.854	32166.6	409.099	2958.16
165.646	14113.5	461.625	36325.8	165.646	21512.8	461.625	36356.2	111.376	31821.5	409.6	3027.1	111.376	32139.1	409.6	2963.81
166.616	14405.6	462.57	34760	166.616	22011.9	462.57	34687.1	111.897	31385.8	410.101	3029.91	111.897	32113.7	410.101	2972.64
167.588	14674.5	463.515	33127.8	167.588	22622.9	463.515	33002.6	112.419	30723	410.604	3038.4	112.419	32085.6	410.604	2984.06
168.558	14915.7	464.46	31472.6	168.558	23147.9	464.46	31277.4	112.941	30008.3	411.105	3049.5	112.941	32056.2	411.105	2999.65
169.527	15140.2	465.405	29849.9	169.527	23578.9	465.405	29594.6	113.462	29262.7	411.608	3064.13	113.462	32025.3	411.608	3020.38
170.497	15343.6	466.35	28291.2	170.497	23916.6	466.35	28030.1	113.984	28485.8	412.109	3081.68	113.984	31990.8	412.109	3046.61
171.467	15493	467.292	26845.5	171.467	24155.1	467.292	26514.7	114.504	27690.5	412.61	3104.63	114.504	31953.6	412.61	3076.8
172.438	15564.9	468.237	25444.1	172.438	24300.7	468.237	25070.1	115.025	26865.2	413.113	3130.9	115.025	31911.7	413.113	3106.59
173.408	15598.9	469.181	24108.4	173.408	24346.8	469.181	23692.3	115.547	26017.8	413.614	3161.14	115.547	31866.7	413.614	3139.31
174.377	15557.3	470.126	22822.9	174.377	24286.6	470.126	22384.8	116.068	25147.5	414.115	3193.46	116.068	31821.2	414.115	3176.36
175.347	15433.8	471.07	21603.6	175.347	24138.8	471.07	21146.6	116.59	24278.4	414.618	3232.35	116.59	31786.1	414.618	3218
176.316	15299.3	472.014	20451	176.316	23931.8	472.014	19992.4	117.111	23428.5	415.119	3278.59	117.111	30775.1	415.119	3263.68
177.287	15161.4	472.959	19371.5	177.287	23663	472.959	18921.7	117.633	22656.3	415.62	3327.7	117.633	29788.5	415.62	3313.68
178.256	15017.8	473.903	18361.1	178.256	23479.4	473.903	17919.6	118.152	21929.1	416.123	3378.13	118.152	28840.6	416.123	3368
179.225	14907.4	474.845	17420.6	179.225	23324	474.845	17006.5	118.673	21241.6	416.623	3430.3	118.673	27935.2	416.623	3424.57
180.194	14801.5	475.789	16543.1	180.194	23180	475.789	16153	119.195	20591.8	417.124	3481.66	119.195	27073.4	417.124	3484.34
181.163	14709.6	476.733	15725.8	181.163	23037	476.733	15362.7	119.716	19980.8	417.627	3530.48	119.716	26255.8	417.627	3545.61
182.132	14620.1	477.677	14968.2	182.132	22894.4	477.677	14628.2	120.237	19409.6	418.128	3597.32	120.237	25486.3	418.128	3613.66
183.101	14531.9	478.621	14257.3	183.101	22736.5	478.621	13939	120.759	18878.9	418.628	3662.98	120.759	24764.1	418.628	3683.15
184.069	14445	479.564	13601.8	184.069	22573.3	479.564	13302.1	121.278	18385.8	419.131	3727.75	121.278	24088.3	419.131	3762.79
185.04	14357	480.506	12998.9	185.04	22430	480.506	12716.3	121.799	17927.1	419.631	3804.49	121.799	23464.5	419.631	3844.27
186.008	14270.3	481.45	12439.1	186.008	22299	481.45	12178.6	122.32	17490.1	420.132	3885.13	122.32	22859.6	420.132	3925.02
186.977	14184.3	482.393	11920.9	186.977	22144.6	482.393	11687.4	122.841	17076	420.635	3969.16	122.841	22290.4	420.635	4012.43
187.945	14099.4	483.336	11443.4	187.945	21970.1	483.336	11238.6	123.362	16681.1	421.135	4056.54	123.362	21757.9	421.135	4104.91
188.913	14012.9	484.278	10995.9	188.913	21785.1	484.278	10814.8	123.881	16310	421.636	4149.39	123.881	21263	421.636	4205.24
189.882	13907.8	485.221	10569.5	189.882	21590	485.221	10409.8	124.402	15957.2	422.136	4247.53	124.402	20793.4	422.136	4307.18
190.85	13782.3	486.164	10165.3	190.85	21380.8	486.164	10027.3	124.923	15638.9	422.639	4349.13	124.923	20375.3	422.639	4411.06
191.818	13647.2	487.107	9789.04	191.818	21151.6	487.107	9664.43	125.444	15360.4	423.139	4454.58	125.444	20000.4	423.139	4524.03
192.786	13489.9	488.049	9439.24	192.786	20907	488.049	9328.1	125.963	15106.5	423.639	4563.85	125.963	19653.1	423.639	4643.2
193.754	13316.9	488.992	9126.81	193.754	20650.5	488.992	9013.24	126.484	14874.5	424.14	4680.29	126.484	19341.6	424.14	4764.98
194.722	13138.3	489.934	8828.35	194.722	20353.7	489.934	8722.27	127.005	14663.6	424.642	4803.79	127.005	19064.9	424.642	4896.78
195.689	12953.3	490.875	8547.21	195.689	20049.2	490.875	8457.09	127.526	14473.6	425.142	4934.71	127.526	18814.1	425.142	5039.48
196.657	12766.7	491.818	8269.44	196.657	19717.1	491.818	8218.6	128.045	14303.7	425.643	5073.58	128.045	18588.9	425.643	5189.57
197.625	12587.9	492.761	8031.29	197.625	19375.8	492.761	8001.55	128.565	14160.1	426.143	5222.08	128.565	18388.9	426.143	5349.11
198.592	12431.2	493.703	7843.88	198.592	19056.8	493.703	7823.76	129.086	14036	426.645	5379.09	129.086	18213.9	426.645	5516.65
199.56	12269.9	494.644	7697.66	199.56	18748.9	494.644	7676.58	129.607	13930.2	427.145	5543.77	129.607	18063.7	427.145	5690.6
200.527	12102.8	495.587	7585.52	200.527	18454.3	495.587	7553.67	130.126	13841.7	427.645	5716.69	130.126	17940.2	427.645	5875.86
201.494	11932.6	496.529	7489.56	201.494	18157.2	496.529	7472.84	130.646	13760.2	428.146	5896.45	130.646	17841.8	428.146	6068.36
202.462	11749.8	497.469	7412.98	202.462	17859.7	497.469	7426.89	131.167	13689.5	428.646	6089.51	131.167	17768.3	428.646	6275.77
203.429	11560.4	498.412	7341.19	203.429	17542.5	498.412	7374.1	131.688	13631.3	429.148	6297.85	131.688	17718.8	429.148	6497.77
204.396	11375.5	499.352	7259.78	204.396	17220.7	499.352	7302.04	132.206	13585.5	429.648	6518.15	132.206	17691.8	429.648	6734.65
205.363	11193.4	500.294	7156.52	205.363	16898.9	500.294	7204.67	132.727	13549.7	430.148	6754.42	132.727	17680.2	430.148	6986.35
206.33	11014.1	501.236	7026.31	206.33	16543.6	501.236	7072.55	133.247	13526.3	430.648	7003.52	133.247	17667.4	430.648	7251.49
207.297	10833.3	502.176	6869.71	207.297	16175.9	502.176	6901.98	133.766	13515.9	431.148	7254	133.766	17668.6	431.148	7530.72
208.262	10669.7	503.118	6673.3	208.262	15809.8	503.118	6691.53	134.286	13527.3	431.65	7534.66	134.286	17671.8	431.65	7824.5
209.228	10505.4	504.058	6453.79	209.228	15448.6	504.058	6442.85	134.807	13553.3	432.15	7821.14	134.807	17678.7	432.15	8129.28
210.195	10339.7	505	6221.29	210.195	15114.8	505	6184.93	135.325	13595.7	432.65	8125.08	135.325	17707.4	432.65	8446.2
211.161	10167.9	505.941	5990.34	211.161	14804.9	505.941	5926.28	135.846	13646.5	433.149	8440.06	135.846	17751.6	433.149	8783.6
212.128	9990.82	506.881	5761.85	212.128	14522.2	506.881	5684.06	136.366	13679.7	433.649	8779.01	136.366	17810.8	433.649	9141.05
213.094	9802.26	507.823	5547.05	213.094	14258.5	507.823	5459.15	136.884	13760.9	434.149	9132.56	136.884	17884	434.149	9515.86
214.061	9603.63	508.762	5344.05	214.061	14004.5	508.762	5246.36	137.404	13842.2	434.649	9506.57	137.404	17973.2	434.649	9910.38
215.025	9402.26	509.704	5153.62	215.025	13744.8	509.704	5050.23	137.925	13929.3	435.151	9900.88	137.925	18065.1	435.151	10331.9
215.991	9195.07	510.643	4976.39	215.991	13492.4	510.643	4867.04	138.443	13995.1	435.65	10319.9	138.443	18168.5	435.65	10772.7
216.957	8976.72	511.584	4811.32	216.957	13246	511.584	4697.92	138.963	14044.2	436.15	10749.5	138.963	18274.9	436.15	11230.5
217.923	8775.5	512.524	4666.75	217.923	12983.4	512.524	4545.45	139.481	14091.7	436.65	11198.2	139.481	18351.8	436.65	11706.6
218.889	8621.69	513.465	4534.7	218.889	12758.2	513.465	4406.84	140.001	14131.2	437.149	11667	140.001	18437.9	437.149	12207.5
219.855	8489.46	514.404	4422.06	219.855	12546.1	514.404	4280.87	140.522	14182.5	437.649	12156.8	140.522	18525.3	437.649	12727.5
220.819	8363.77	515.345	4318.29	220.819	12339.6	515.345	4168.97	141.04	14243	438.148	12675.1	141.04	18611.4	438.148	13282.1
221.785	8239.34	516.284	4220.52	221.785	12136.2	516.284	4067.75	141.56	14314.6	438.648	13223.4	141.56	18694.9	438.648	13864.4
222.75	8116.43	517.224	4128.11	222.75	11933.4	517.224	3976.46	142.08	14380.6	439.148	13801.5	142.08	18774.2	439.148	14477.3
223.716	7996.59	518.163	4039.33	223.716	11733.1	518.163	3888.69	142.598	14441.8	439.649	14411.1	142.598	18843.2	439.649	15118.2
224.68	7878.7	519.104	3956.08	224.68	11519	519.104	3801.77	143.118	14497.6	440.149	15051.6	143.118	18836.2	440.149	15794.9
225.645	7762.51	520.043	3878.47	225.645	11297.8	520.043	3717.4	143.636	14552.7	440.648	15725.1	143.636	18953.2	440.648	16516.8
226.61	7648.01	520.981	3807.39	226.61	11063.9	520.981	3637.1	144.156	14588.9	441.147	16427.8	144.156	19051	441.147	17275.3
227.575	7535.33	521.922	3739.56	227.575	10836.3	521.922	3559.5	144.673	14632.9	441.647	17168.6	144.673	19127.3	441.647	18077.9
228.539	7424.01	522.86	3674.24	228.539	10631.6	522.86	3487.36	145.193	14674.7	442.146	17954.6	145.193	19184.4	442.146	18915.9
229.504	7315.71	523.801	3617.52	229.504	10431.3	523.801	3420.18	145.713	14717.3	442.646	18786.3	145.713	19234.1	442.646	19766.6
230.469	7202.55	524.739	3567.61	230.469	10258.4	524.739	3360.95	146.231	14762.6	443.145	19663.4	146.231	19294.3	443.145	20765.2
231.432	7085.4	525.679	3520.77	231.432	10097.5	525.679	3303.23	146.751	14827.8	443.644	20587.9	146.751	19365	443.644	21728.7
232.397	6972.27	526.617	3478.36	232.397	9925.05	526.617	3251.36	147.268	14871.1	444.143	21561.2	147.268	19436.8	444.143	22761.4
233.362	6862.98	527.555	3430.8	233.362	9761.36	527.555	3203.55	147.788	14866.5	444.643	22586.1	147.788	19498.6	444.643	23698.2
234.326	6753.74	528.495	3387.09	234.326	9605.41	528.495	3154.48	148.306	14882.9	445.142	23660.3	148.306	19558.7	445.142	23693.9
235.289	6649.94	529.433	3342.97	235.289	9458.66	529.433	3106.8	148.825	14914.2	445.641	24794.2	148.825	19616.2	445.641	23700.1
236.254	6553.07	530.371	3295.62	236.254	9309.35	530.371	3052.4	149.343	14942.5	446.14	25966.6	149.343	19680.6	446.14	23707.3
237.216	6463.8	531.311	3249.33	237.216	9158.4	531.311	3000.46	149.863	14982.8	446.639	27197.8	149.863	19717.7	446.639	23713.4
238.181	6382.45	532.249	3206.53	238.181	9020.63	532.249	2952.16	150.38	15015.8	447.138	28418.7	150.38	19746.8	447.138	23717.8
239.145	6309.85	533.186	3166.61	239.145	8930.08	533.186	2906.74	150.9	15054.2	447.637	29771.6	150.9	19766.4	447.637	23720.6
240.108	6245.26	534.126	3129.96	240.108	8870.57	534.126	2861.57	151.417	15078.6	448.136	31075.1	151.417	19801.9	448.136	23720.6
241.072	6201.22	535.063	3100.21	241.072	8840.78	535.063	2815.2	151.937	15112.1	448.635	31172.7	151.937	19880.6	448.635	23719.2
242.036	6162.88	536.001	3070.87	242.036	8838.7	536.001	2769.12	152.454	15154.3	449.134	31168.7	152.454	19964.4	449.134	23716.6
242.998	6150.4	536.94	3039.13	242.998	8854.39	536.94	2723.68	152.973	15207.2	449.633	31165.4	152.973	20059.8	449.633	23713.6
243.962	6169.77	537.878	3007.59	243.962	8865.08	537.878	2678.92	153.491	15251.1	450.132	31163.8	153.491	20138	450.132	23711.3
244.924	6218.12	538.815	2978.67	244.924	8927.8	538.815	2634.95	154.01	15289.7	450.631	31164.6	154.01	20202.5	450.631	23710.8
245.888	6294.2	539.752	2953.54	245.888	9085.77	539.752	2591.25	154.527	15338	451.13	31166.6	154.527	20256.4	451.13	23712
246.85	6399.75	540.691	2922.91	246.85	9215.35	540.691	2550.12	155.047	15380.8	451.629	31168.6	155.047	20302.5	451.629	23713.4
247.813	6482.44	541.628	2901.15	247.813	9357.46	541.628	2510.82	155.564	15414.7	452.128	31169.9	155.564	20339.1	452.128	23714.5
248.777	6528.09	542.565	2878.53	248.777	9392.12	542.565	2476.86	156.083	15446	452.626	31170.4	156.083	20388.6	452.626	23715.2
249.739	6553.28	543.502	2858.24	249.739	9362.4	543.502	2443.45	156.6	15455.6	453.125	31170.2	156.6	20441.2	453.125	23715.4
250.702	6515.37	544.441	2834.66	250.702	9264.63	544.441	2409.49	157.12	15464	453.624	31169.9	157.12	20504.4	453.624	23715
251.664	6444.58	545.377	2817.55	251.664	9096.33	545.377	2375.69	157.637	15475.3	454.123	31169	157.637	20538.2	454.123	23714.2
252.627	6323.18	546.314	2801.54	252.627	8866.87	546.314	2345.49	158.156	15488.8	454.621	31168.3	158.156	20571	454.621	23713.7
253.588	6155.45	547.251	2783.6	253.588	8546.32	547.251	2315.12	158.673	15506.3	455.12	31168.6	158.673	20607.6	455.12	23713.8
254.551	5938.07	548.187	2777.88	254.551	8145.71	548.187	2284.04	159.19	15525.3	455.617	31171	159.19	20647	455.617	23715.5
255.513	5706.69	549.124	2767.7	255.513	7702.13	549.124	2251.4	159.709	15549.2	456.115	31174.5	159.709	20684.5	456.115	23718.3
256.476	5475.94	550.062	2761.98	256.476	7280.35	550.062	2218.27	160.226	15573.4	456.614	31177	160.226	20707.9	456.614	23720.2
257.437	5242.98	550.998	2759.46	257.437	6887.4	550.998	2193.8	160.745	15601.8	457.112	31177.8	160.745	20735.2	457.112	23720.9
258.399	5013.43	551.935	2755.8	258.399	6520.3	551.935	2172.25	161.262	15635.9	457.611	31175.3	161.262	20789.4	457.611	23719.5
259.36	4797.97	552.871	2755.52	259.36	6174.12	552.871	2150.14	161.781	15681.1	458.109	31169	161.781	20835.8	458.109	23714.5
260.321	4589.4	553.807	2759.09	260.321	5860.05	553.807	2127.8	162.298	15728	458.608	31158.8	162.298	20896.5	458.608	23706.9
261.284	4396.26	554.743	2765.43	261.284	5572.05	554.743	2106.95	162.815	15737.8	459.106	31145.8	162.815	20941.6	459.106	23696.7
262.245	4220.17	555.679	2773.37	262.245	5306.27	555.679	2091.58	163.333	15720.8	459.605	31131	163.333	20969.8	459.605	23685.5
263.207	4058.02	556.617	2775.31	263.207	5065.6	556.617	2079.12	163.85	15732.8	460.101	31117	163.85	20989.3	460.101	23675
264.168	3908.4	557.552	2801.83	264.168	4851.03	557.552	2065.94	164.367	15734.6	460.599	31106.5	164.367	21000.2	460.599	23667
265.13	3772.08	558.488	2828.61	265.13	4662.71	558.488	2049.87	164.886	15741.5	461.098	31099.7	164.886	21000.7	461.098	23661.8
266.09	3648.79	559.424	2854.34	266.09	4492.64	559.424	2033.26	165.402	15746.6	461.596	31097	165.402	20995.2	461.596	23659.8
267.051	3538.16	560.359	2887.89	267.051	4352.33	560.359	2018.35	165.921	15752.9	462.094	31098	165.921	21012.5	462.094	23660.7
268.013	3439.31	561.295	2924.37	268.013	4222.14	561.295	2006.29	166.438	15760.6	462.593	31102.3	166.438	21036.6	462.593	23664.2
268.973	3351.14	562.231	2965.73	268.973	4098.99	562.231	1992.38	166.954	15770.3	463.091	31106.3	166.954	21052.4	463.091	23667.5
269.933	3272.81	563.166	3014.19	269.933	3980.56	563.166	1983.1	167.473	15780.8	463.587	31108.9	167.473	21067.5	463.587	23670.2
270.895	3201.44	564.101	3074.04	270.895	3867.01	564.101	1974.1	167.989	15771.2	464.085	31108.3	167.989	21081.8	464.085	23669.5
271.855	3139.71	565.036	3142.79	271.855	3759.57	565.036	1960.73	168.506	15770.3	464.583	31104.7	168.506	21093.9	464.583	23665.3
272.816	3050	565.972	3224.44	272.816	3659.25	565.972	1951.6	169.024	15783.8	465.081	31097.4	169.024	21100.2	465.081	23658
273.776	2974.38	566.907	3317.21	273.776	3566.01	566.907	1941.96	169.541	15769.8	465.579	31087.4	169.541	21102.9	465.579	23649.4
274.736	2939.69	567.842	3426.74	274.736	3478.74	567.842	1933.42	170.057	15754.1	466.075	31075.1	170.057	21102.3	466.075	23640.9
275.695	2893.09	568.777	3546.46	275.695	3396.64	568.777	1920.51	170.576	15718.2	466.573	31062.4	170.576	21097.9	466.573	23635.8
276.657	2846.98	569.712	3678.61	276.657	3319.64	569.712	1908.4	171.092	15717.3	467.071	31056.8	171.092	21090.3	467.071	23634.5
277.616	2803.94	570.646	3822.86	277.616	3247.82	570.646	1896.6	171.608	15720.3	467.569	31048.2	171.608	21082.2	467.569	23636.9
278.576	2759.55	571.581	3978.11	278.576	3178.72	571.581	1886.14	172.125	15738	468.067	30505.6	172.125	21080.9	468.067	23642.5
279.537	2714.9	572.516	4143.88	279.537	3112.35	572.516	1873.9	172.643	15735.1	468.563	29727.2	172.643	21083.5	468.563	23649.7
280.496	2673.29	573.451	4329.51	280.496	3048.95	573.451	1860.05	173.159	15725.2	469.061	28867.2	173.159	21085.4	469.061	23656.5
281.455	2634.82	574.385	4505.17	281.455	2988.01	574.385	1846.47	173.676	15713.2	469.559	28010.9	173.676	21091.3	469.559	23660.3
282.414	2599.23	575.32	4738.79	282.414	2943.52	575.32	1833.4	174.194	15702.2	470.057	27174.6	174.194	21096.4	470.057	23660.1
283.375	2566.39	576.254	4994.85	283.375	2904.13	576.254	1820.27	174.71	15691.7	470.553	26362.6	174.71	21100.9	470.553	23655.6
284.334	2536.13	577.188	5188.99	284.334	2865.51	577.188	1805.88	175.226	15681.2	471.05	25567.8	175.226	21099	471.05	23648.2
285.293	2508.46	578.122	5103.03	285.293	2827.96	578.122	1790.74	175.742	15670.5	471.548	24797.7	175.742	21067.5	471.548	23635.7
286.252	2483.37	579.057	4688.63	286.252	2791.56	579.057	1776.96	176.26	15659.9	472.046	24052.7	176.26	21037.5	472.046	23632.3
287.212	2460.48	579.991	4118.97	287.212	2756.36	579.991	1760.47	176.776	15649.1	472.542	23334.2	176.776	21021.1	472.542	23444.7
288.171	2439.09	580.923	3672.37	288.171	2722.54	580.923	1743.91	177.292	15635.7	473.039	22640.5	177.292	21028.5	473.039	22797.9
289.13	2421.86	581.857	3296.19	289.13	2689.84	581.857	1727.55	177.808	15621.2	473.537	21969.6	177.808	21020.4	473.537	22119.1
290.088	2405.58	582.791	3077.74	290.088	2655.63	582.791	1711.52	178.326	15600.3	474.035	21323.7	178.326	21020.3	474.035	21475.9
291.047	2389.4	583.725	2921.15	291.047	2621.95	583.725	1697	178.842	15589.6	474.53	20707.3	178.842	21020.4	474.53	20858.9
292.005	2363.88	584.658	2797.56	292.005	2592.65	584.658	1683.01	179.358	15584.4	475.028	20118.4	179.358	21017.2	475.028	20259.8
292.965	2340.88	585.592	2707.17	292.965	2564.52	585.592	1668.84	179.874	15579.4	475.525	19558.3	179.874	21010.1	475.525	19688
293.923	2323.36	586.526	2637.58	293.923	2531.16	586.526	1655.39	180.39	15578.6	476.021	19023.5	180.39	20998.7	476.021	19142
294.881	2307.1	587.457	2585.66	294.881	2493.2	587.457	1641.69	180.908	15561.4	476.518	18509.1	180.908	20967.1	476.518	18614.6
295.839	2286.69	588.391	2534.75	295.839	2452.5	588.391	1627.05	181.424	15548.9	477.016	18015.1	181.424	20921.8	477.016	18108.8
296.797	2263.44	589.324	2489.07	296.797	2415.69	589.324	1612.66	181.939	15518.3	477.511	17537.8	181.939	20866.4	477.511	17624.3
297.755	2235.16	590.257	2447.63	297.755	2378.86	590.257	1599.32	182.455	15478.5	478.008	17075.3	182.455	20807.2	478.008	17157.4
298.713	2221	591.191	2408.46	298.713	2341.56	591.191	1586.67	182.971	15447.3	478.506	16628.5	182.971	20749.3	478.506	16707.9
299.671	2211.84	592.122	2371.62	299.671	2303.59	592.122	1574.57	183.488	15412.1	479.001	16197.4	183.488	20718.5	479.001	16277.1
300.63	2204.37	593.055	2339.27	300.63	2291.65	593.055	1563.18	184.004	15378.2	479.499	15781.8	184.004	20700.1	479.499	15863
301.588	2197.4	593.988	2306.16	301.588	2281.58	593.988	1553.51	184.52	15342	479.996	15380	184.52	20645.1	479.996	15460.3
302.545	2190.12	594.921	2271.58	302.545	2273.99	594.921	1546.45	185.035	15303.1	480.491	14992.7	185.035	20582.1	480.491	15075.6
303.503	2173.95	595.852	2240.02	303.503	2243.29	595.852	1537.25	185.551	15260.9	480.988	14616.6	185.551	20520.4	480.988	14707.9
304.46	2156.66	596.785	2208.88	304.46	2213.95	596.785	1527.28	186.066	15215.8	481.486	14256.6	186.066	20458.6	481.486	14354.2
305.418	2140.5	597.718	2182.27	305.418	2173.91	597.718	1518.22	186.584	15176.3	481.981	13907	186.584	20398.5	481.981	14013.1
306.375	2126.49	598.65	2155.95	306.375	2133.14	598.65	1509.91	187.099	15134.8	482.478	13577.4	187.099	20340.1	482.478	13683.6
307.332	2115.38	599.581	2130.37	307.332	2113.94	599.581	1499.74	187.615	15103.2	482.975	13267.2	187.615	20282.5	482.975	13373
308.289	2106.65	600.514	2103.16	308.289	2093.61	600.514	1490.23	188.13	15076.8	483.47	12971.6	188.13	20225.5	483.47	13069.9
309.246	2102.57	601.446	2073.65	309.246	2074.02	601.446	1482.46	188.645	15030.6	483.967	12684.7	188.645	20169.1	483.967	12776.4
310.203	2101.1	602.377	2044.28	310.203	2055.38	602.377	1477.09	189.161	14989.1	484.462	12405.8	189.161	20111.3	484.462	12490.2
311.16	2095.57	603.309	2015.57	311.16	2037.77	603.309	1472.25	189.676	14942.9	484.959	12130.4	189.676	20052.9	484.959	12218.1
312.117	2087.2	604.241	1987.88	312.117	2020.61	604.241	1470.47	190.194	14888.2	485.456	11864.1	190.194	20001.5	485.456	11956.2
313.073	2078.03	605.172	1960.04	313.073	2005.44	605.172	1469.24	190.709	14824.6	485.951	11606.1	190.709	19942.8	485.951	11699.9
314.03	2069.54	606.104	1934.09	314.03	1988.22	606.104	1463.49	191.224	14772.5	486.448	11354.4	191.224	19873.3	486.448	11448.1
314.986	2064.64	607.036	1910.32	314.986	1967.7	607.036	1457.19	191.739	14723.1	486.943	11114	191.739	19793.2	486.943	11208.7
315.943	2047.93	607.966	1886.74	315.943	1946.09	607.966	1450.84	192.254	14668.4	487.44	10886.4	192.254	19702	487.44	10976.1
316.899	2023.85	608.898	1862.05	316.899	1927.43	608.898	1446.34	192.77	14607.8	487.935	10671.3	192.77	19603.6	487.935	10749.9
317.856	2006.91	609.829	1834.21	317.856	1913.17	609.829	1442.02	193.285	14540.1	488.432	10467.5	193.285	19481.6	488.432	10529.3
318.812	1992.52	610.759	1812.99	318.812	1900.58	610.759	1439.15	193.8	14467	488.928	10267.2	193.8	19348.8	488.928	10314.1
319.768	1979.24	611.691	1790.8	319.768	1895.81	611.691	1437.68	194.315	14389	489.423	10070.3	194.315	19224.3	489.423	10108.8
320.722	1966.59	612.621	1769.07	320.722	1888.67	612.621	1435.33	194.83	14306.9	489.92	9878.08	194.83	19092.2	489.92	9912.36
321.678	1954.75	613.552	1746.83	321.678	1874.58	613.552	1432.67	195.345	14220.9	490.415	9690.54	195.345	18967.8	490.415	9725.28
322.634	1943.3	614.484	1723.9	322.634	1861.75	614.484	1429.9	195.86	14130.9	490.911	9507.85	195.86	18862.6	490.911	9546.36
323.59	1929.94	615.413	1702.55	323.59	1851.15	615.413	1427.46	196.375	14039.1	491.406	9330.68	196.375	18747.5	491.406	9369.59
324.546	1915.4	616.345	1682.65	324.546	1842.67	616.345	1425.18	196.89	13942.7	491.903	9157.23	196.89	18627.4	491.903	9193.08
325.502	1905.37	617.274	1667.09	325.502	1836.68	617.274	1421.26	197.404	13845.2	492.397	8991.04	197.404	18499	492.397	9019.69
326.457	1887.09	618.205	1654.98	326.457	1829.19	618.205	1417.92	197.921	13739	492.894	8835.22	197.921	18357.8	492.894	8863.16
327.413	1893.56	619.135	1644.23	327.413	1815.95	619.135	1416.77	198.436	13630.9	493.388	8687.05	198.436	18206.1	493.388	8714.01
328.367	1887.72	620.066	1633.18	328.367	1808.11	620.066	1416.52	198.951	13520.4	493.885	8547.88	198.951	18047.4	493.885	8573.81
329.322	1882.55	620.995	1613.38	329.322	1790.53	620.995	1416.15	199.466	13408.8	494.379	8422.02	199.466	17887.8	494.379	8446.72
330.277	1879.85	621.926	1599.45	330.277	1777.24	621.926	1413.64	199.981	13300.2	494.876	8302.18	199.981	17719.8	494.876	8323.58
331.233	1881.01	622.855	1585.2	331.233	1767.18	622.855	1408.32	200.495	13192.5	495.37	8190.21	200.495	17551	495.37	8212.5
332.188	1877.42	623.785	1567.47	332.188	1767.06	623.785	1404.2	201.01	13081.5	495.867	8084.65	201.01	17380.3	495.867	8105.53
333.143	1878.77	624.714	1558.44	333.143	1769.54	624.714	1402.55	201.525	12968.2	496.361	7994.83	201.525	17214.7	496.361	8004.37
334.096	1894.14	625.645	1550.07	334.096	1774.65	625.645	1399.49	202.039	12847.5	496.857	7907.76	202.039	17046.2	496.857	7912.88
335.051	1909.01	626.573	1540.57	335.051	1782.86	626.573	1395.54	202.554	12727.4	497.352	7834.29	202.554	16879.8	497.352	7835.65
336.006	1910.11	627.504	1530.41	336.006	1786.06	627.504	1393.41	203.068	12607	497.848	7773.68	203.068	16711.5	497.848	7772.24
336.961	1902.93	628.432	1521.17	336.961	1784.36	628.432	1391.75	203.581	12488.7	498.342	7725.19	203.581	16536.2	498.342	7714.25
337.914	1899.19	629.363	1513.58	337.914	1788.75	629.363	1391.13	204.095	12371.4	498.837	7680.84	204.095	16375.7	498.837	7658.33
338.868	1903.56	630.291	1501.12	338.868	1807.49	630.291	1387.21	204.61	12256.8	499.333	7633.69	204.61	16211.6	499.333	7608.07
339.823	1920.13	631.221	1488.36	339.823	1843.33	631.221	1382.57	205.124	12143.4	499.827	7589.18	205.124	16041.8	499.827	7562.51
340.778	1944.22	632.15	1478.69	340.778	1897.64	632.15	1378.28	205.639	12029.9	500.323	7540.83	205.639	15881.9	500.323	7514.25
341.73	1981.64	633.078	1471.5	341.73	1968.54	633.078	1374.23	206.153	11916.6	500.817	7493.8	206.153	15722.9	500.817	7458.99
342.685	2028.5	634.008	1464.45	342.685	2057.2	634.008	1370.59	206.667	11803.8	501.314	7443.05	206.667	15562.2	501.314	7395.1
343.639	2065.72	634.936	1455.08	343.639	2154.47	634.936	1366.67	207.182	11691	501.808	7388.08	207.182	15398.1	501.808	7322.37
344.591	2137.46	635.866	1440.15	344.591	2277.46	635.866	1362.1	207.696	11578	502.302	7317.16	207.696	15225.5	502.302	7241.59
345.546	2255.95	636.794	1433.27	345.546	2449.64	636.794	1356.42	208.21	11465.1	502.798	7229.73	208.21	15040.9	502.798	7150.3
346.5	2405.55	637.721	1418.73	346.5	2749.42	637.721	1349.66	208.725	11352.8	503.292	7128.85	208.725	14858.8	503.292	7050.06
347.454	2630.32	638.651	1413.37	347.454	3081.48	638.651	1342.67	209.239	11243	503.788	7018.9	209.239	14681.4	503.788	6939.01
348.406	2891.99	639.579	1407.84	348.406	3532.02	639.579	1336.38	209.753	11134.9	504.282	6901.77	209.753	14509	504.282	6818.98
349.36	3143.34	640.506	1403.36	349.36	4097.22	640.506	1331.08	210.267	11041.1	504.776	6782.87	210.267	14339.3	504.776	6695.26
350.312	3572.52	641.436	1396.85	350.312	4840.23	641.436	1325.44	210.781	10950	505.272	6659.73	210.781	14178.1	505.272	6567.29
351.265	3984.91	642.363	1388.98	351.265	5599.9	642.363	1318.45	211.293	10867.7	505.765	6534.68	211.293	14017.4	505.765	6435.91
352.219	4409.31	643.291	1380.18	352.219	6274.08	643.291	1310.6	211.808	10787.5	506.261	6408.11	211.808	13858.4	506.261	6303.22
353.171	4720.81	644.22	1373.53	353.171	6820.72	644.22	1302.72	212.322	10696.5	506.755	6282.47	212.322	13703.9	506.755	6170.89
354.124	4856.42	645.147	1367.33	354.124	6992.63	645.147	1296.33	212.836	10606.8	507.249	6154.49	212.836	13551.4	507.249	6039.68
355.078	4928.38	646.074	1361.8	355.078	6815.85	646.074	1293.68	213.35	10501	507.745	6030.75	213.35	13418.8	507.745	5907.52
356.029	4768.4	647.001	1353.49	356.029	6457.69	647.001	1290.75	213.864	10370	508.238	5915.4	213.864	13278.9	508.238	5776.07
356.982	4476.13	647.93	1346.25	356.982	5900.96	647.93	1287.12	214.378	10232.4	508.732	5806.75	214.378	13130.1	508.732	5649.07
357.934	4172.19	648.857	1338.37	357.934	5395.77	648.857	1282.33	214.891	10088.4	509.228	5704.6	214.891	12976	509.228	5530.36
358.887	3889.96	649.784	1329.99	358.887	4924.42	649.784	1278.07	215.403	9946.56	509.721	5597.5	215.403	12818.7	509.721	5417.29
359.838	3591.28	650.711	1323.39	359.838	4506.96	650.711	1274.79	215.917	9800.36	510.215	5492.78	215.917	12667.6	510.215	5312.08
360.791	3376.98	651.64	1318.96	360.791	4164.68	651.64	1274.24	216.431	9664.83	510.711	5394.85	216.431	12525	510.711	5209.2
361.744	3184.41	652.566	1316.22	361.744	3876.3	652.566	1274.46	216.945	9540.29	511.204	5301.78	216.945	12390.7	511.204	5109.49
362.695	3027.91	653.493	1315.08	362.695	3627.37	653.493	1274.46	217.458	9432.51	511.698	5215.45	217.458	12264.2	511.698	5015.94
363.648	2892.67	654.419	1315.14	363.648	3430.79	654.419	1274.26	217.972	9331.88	512.193	5134.56	217.972	12140.5	512.193	4927.81
364.598	2786.09	655.346	1316.41	364.598	3278.54	655.346	1272.4	218.484	9238.46	512.687	5059.01	218.484	12014.4	512.687	4843.1
365.551	2703.31	656.274	1318.84	365.551	3162.12	656.274	1271.75	218.998	9142.72	513.18	4980.85	218.998	11888.4	513.18	4762.12
366.502	2640.37	657.201	1323.11	366.502	3065.35	657.201	1271.28	219.511	9050.87	513.674	4911.36	219.511	11770.9	513.674	4684.83
367.454	2587.58	658.127	1324.93	367.454	2984.72	658.127	1271.69	220.025	8964.8	514.169	4847.44	220.025	11641.2	514.169	4608.9
368.405	2544.85	659.053	1330.28	368.405	2913.65	659.053	1272.92	220.538	8883.03	514.663	4786.94	220.538	11512	514.663	4535.38
369.357	2509.03	659.979	1335.03	369.357	2850.22	659.979	1275.16	221.05	8802.62	515.156	4729.69	221.05	11383.5	515.156	4463.5
370.307	2478.74	660.905	1332.12	370.307	2794.06	660.905	1278.83	221.563	8710.25	515.649	4674.34	221.563	11266.3	515.649	4394.55
371.258	2451.58	661.833	1332.4	371.258	2748.03	661.833	1283.52	222.077	8620.9	516.145	4623.26	222.077	11157.9	516.145	4329.63
372.21	2428.55	662.759	1334.82	372.21	2710.49	662.759	1288.53	222.59	8534.99	516.638	4575.68	222.59	11058	516.638	4267.27
373.16	2411.98	663.685	1338.87	373.16	2683.46	663.685	1294.63	223.102	8452.39	517.131	4531.37	223.102	10959.5	517.131	4208.23
374.112	2400.88	664.611	1345.18	374.112	2666.13	664.611	1300.83	223.615	8373.13	517.624	4487.47	223.615	10858.9	517.624	4150.58
375.062	2396.14	665.536	1351.05	375.062	2657.69	665.536	1308.62	224.129	8297.23	518.12	4444.91	224.129	10758.4	518.12	4094.8
376.014	2396.5	666.462	1353.48	376.014	2646.65	666.462	1315.92	224.642	8224.6	518.613	4402.79	224.642	10659.6	518.613	4039.97
376.964	2401.44	667.388	1359.66	376.964	2638.95	667.388	1324.14	225.153	8155.36	519.106	4361.72	225.153	10559.9	519.106	3986.21
377.913	2411.21	668.313	1367.05	377.913	2642.07	668.313	1332.16	225.667	8089.65	519.599	4325.05	225.667	10454.8	519.599	3933.95
378.865	2425.01	669.239	1376.03	378.865	2662.63	669.239	1339.34	226.18	8027.42	520.094	4288.85	226.18	10344.9	520.094	3883.21
379.815	2442.6	670.164	1385.57	379.815	2690.92	670.164	1345.89	226.693	7967.81	520.587	4256.14	226.693	10237.3	520.587	3832.34
380.766	2457.15	671.089	1394.68	380.766	2723.38	671.089	1353.11	227.204	7912.46	521.08	4224.81	227.204	10126.7	521.08	3779.92
381.716	2466.84	672.014	1404.46	381.716	2763.59	672.014	1363.7	227.717	7865.23	521.573	4197.87	227.717	10018.7	521.573	3730.84
382.665	2474.33	672.941	1416.64	382.665	2810.91	672.941	1375.83	228.231	7817.51	522.066	4172.01	228.231	9915.3	522.066	3684.62
383.616	2492.05	673.866	1428.51	383.616	2865.68	673.866	1390.75	228.744	7766.9	522.561	4145.31	228.744	9815.36	522.561	3644.03
384.565	2521.03	674.791	1441.3	384.565	2930.46	674.791	1406.7	229.255	7698.86	523.054	4116.78	229.255	9718.75	523.054	3605.6
385.515	2561.68	675.716	1452.92	385.515	3003.9	675.716	1422.58	229.768	7627.08	523.547	4086.1	229.768	9626.41	523.547	3565.62
386.466	2613.42	676.641	1464.71	386.466	3085.19	676.641	1438.47	230.281	7550.87	524.04	4058.76	230.281	9538.86	524.04	3523.76
387.415	2677.14	677.566	1475.05	387.415	3177.6	677.566	1454.93	230.792	7475.77	524.533	4034.52	230.792	9457.4	524.533	3480.8
388.364	2754.76	678.491	1489	388.364	3290.84	678.491	1471.29	231.305	7402.67	525.026	4013.07	231.305	9363.76	525.026	3437.86
389.314	2840.65	679.415	1503.13	389.314	3440.94	679.415	1488.94	231.818	7332.88	525.521	3994.32	231.818	9268.16	525.521	3397.81
390.263	2931.8	680.338	1517.33	390.263	3611.75	680.338	1505.69	232.329	7254.17	526.013	3972.86	232.329	9171.83	526.013	3359.32
391.212	3050.42	681.263	1532.43	391.212	3784.08	681.263	1518.06	232.842	7196.96	526.506	3949.5	232.842	9077.54	526.506	3323.25
392.161	3177.37	682.187	1545.76	392.161	3959.6	682.187	1529.84	233.355	7140.26	526.999	3924.42	233.355	8985.46	526.999	3288.48
393.111	3200.09	683.112	1559.05	393.111	4125.63	683.112	1539.26	233.865	7079.56	527.491	3895.27	233.865	8895.03	527.491	3253.71
394.06	3278.31	684.036	1566.22	394.06	4288.38	684.036	1545.18	234.378	7013.34	527.984	3863.73	234.378	8806.89	527.984	3222.63
395.008	3372.43	684.96	1567.95	395.008	4447.01	684.96	1544.36	234.891	6936.77	528.477	3832.69	234.891	8700.47	528.477	3191.28
395.957	3464.74	685.884	1563.61	395.957	4600.16	685.884	1538.81	235.402	6853.48	528.969	3801.94	235.402	8599.15	528.969	3159.18
396.907	3550.35	686.808	1552.22	396.907	4748.03	686.808	1530.26	235.914	6767.62	529.464	3772.45	235.914	8517.04	529.464	3127.01
397.855	3626.49	687.732	1541.66	397.855	4870.14	687.732	1518.38	236.427	6685.53	529.957	3741.84	236.427	8449.57	529.957	3095.73
398.803	3669.25	688.656	1530.36	398.803	5013.85	688.656	1505.94	236.938	6603.4	530.449	3708.33	236.938	8391.22	530.449	3065.7
399.751	3682.27	689.58	1517.61	399.751	5048.49	689.58	1492.04	237.45	6503.92	530.942	3670.56	237.45	8332.24	530.942	3036.04
400.699	3675.57	690.502	1503.85	400.699	5014.9	690.502	1474.74	237.961	6483.18	531.434	3631.87	237.961	8259.76	531.434	3007.18
401.649	3651.55	691.426	1489.53	401.649	4904.64	691.426	1457.84	238.473	6431.41	531.927	3592.95	238.473	8187.35	531.927	2977.82
402.597	3603.45	692.349	1474.78	402.597	4780.06	692.349	1440.97	238.986	6395.09	532.419	3552.88	238.986	8109.68	532.419	2947.3
403.545	3531.62	693.273	1460.43	403.545	4655.51	693.273	1422.86	239.497	6343.43	532.911	3511.38	239.497	8037.5	532.911	2918.72
404.492	3462.09	694.197	1445.68	404.492	4518.05	694.197	1406.91	240.009	6290.95	533.404	3468.46	240.009	7970.5	533.404	2890.27
405.44	3393.98	695.12	1429.62	405.44	4392.85	695.12	1387.68	240.519	6229.83	533.896	3422.97	240.519	7912.96	533.896	2860.66
406.388	3338.5	696.042	1413.01	406.388	4284.59	696.042	1371.93	241.032	6176.36	534.388	3379.71	241.032	7864.83	534.388	2830.53
407.335	3297.2	696.965	1402.66	407.335	4222.95	696.965	1364.66	241.542	6130.12	534.881	3335.48	241.542	7820.39	534.881	2801.76
408.285	3269.37	697.888	1389.63	408.285	4197.99	697.888	1350.29	242.055	6090.6	535.373	3297.46	242.055	7782.08	535.373	2774.95
409.232	3277.81	698.811	1375.15	409.232	4202.45	698.811	1335.72	242.567	6062.77	535.865	3256.01	242.567	7749.87	535.865	2748.99
410.179	3301	699.734	1367.83	410.179	4234.89	699.734	1327.26	243.077	6047.97	536.359	3214.29	243.077	7721.43	536.359	2724.12
411.126	3339.59			411.126	4292.67			243.59	6036.19	536.852	3172.96	243.59	7697.22	536.852	2700.95
412.074	3393.56			412.074	4377.94			244.1	6023.43	537.344	3131.5	244.1	7677.13	537.344	2671.55
413.021	3461.54			413.021	4478.2			244.612	6013.69	537.836	3093.94	244.612	7660.45	537.836	2636.88
413.968	3530.92			413.968	4580.12			245.122	6000.15	538.328	3057.06	245.122	7663.16	538.328	2612.44
414.915	3611.12			414.915	4707.89			245.634	5991.48	538.82	3021.48	245.634	7678.28	538.82	2590.02
415.861	3701.89			415.861	4863.22			246.145	5990.37	539.312	2988.49	246.145	7661.41	539.312	2567.45
416.808	3795.47			416.808	5048.23			246.657	6004.13	539.804	2956	246.657	7705.44	539.804	2543.84
417.755	3906.17			417.755	5262.37			247.167	6026.47	540.296	2924.08	247.167	7746.15	540.296	2519.77
418.701	4033.12			418.701	5477.05			247.679	6057.56	540.788	2886.38	247.679	7761.65	540.788	2495.65
419.648	4177.65			419.648	5702.27			248.189	6102.38	541.28	2849.4	248.189	7789.46	541.28	2471.18
420.595	4332.25			420.595	5961.02			248.701	6134.83	541.772	2813.81	248.701	7826.84	541.772	2446.55
421.541	4514.43			421.541	6287.55			249.211	6169.16	542.262	2778.12	249.211	7873.52	542.262	2422.07
422.487	4705.61			422.487	6615.82			249.723	6197.79	542.754	2744.76	249.723	7920.42	542.754	2397.44
423.434	4917.62			423.434	6978.89			250.233	6217.59	543.246	2713.33	250.233	7955.81	543.246	2374.02
424.38	5150.75			424.38	7360.54			250.745	6231.48	543.737	2681.69	250.745	8001.01	543.737	2352.49
425.326	5411.71			425.326	7802.36			251.254	6242.28	544.229	2650.56	251.254	8019.05	544.229	2332.51
426.272	5703.87			426.272	8303.87			251.766	6241	544.721	2620.68	251.766	8007.17	544.721	2313.23
427.218	6038.4			427.218	8874.21			252.276	6229.91	545.213	2593.05	252.276	7975.98	545.213	2295.63
428.164	6412.83			428.164	9515.84			252.788	6200.28	545.704	2568.46	252.788	7925.69	545.704	2275.63
429.11	6838.05			429.11	10218.3			253.298	6159.58	546.196	2545.45	253.298	7856.05	546.196	2256.12
430.055	7287.64			430.055	10984			253.809	6088.17	546.688	2521.9	253.809	7766.38	546.688	2235.16
431.001	7790.04			431.001	11841.6			254.319	6006.22	547.179	2497.58	254.319	7662.75	547.179	2214.36
431.947	8353.27			431.947	12801.5			254.831	5909.62	547.671	2471.88	254.831	7533.69	547.671	2195.57
432.892	8977.61			432.892	13830.2			255.34	5786.92	548.163	2443.74	255.34	7377.59	548.163	2175.89
433.836	9657.22			433.836	14964			255.85	5660.79	548.654	2419.8	255.85	7208	548.654	2156.37
434.781	10393.6			434.781	16227.3			256.361	5532.26	549.144	2398.86	256.361	7019.42	549.144	2137.93
435.726	11184.1			435.726	17614.1			256.871	5401.56	549.635	2378.56	256.871	6813.64	549.635	2120.16
436.672	12046.3			436.672	19120.1			257.382	5270.35	550.127	2357.87	257.382	6609.56	550.127	2103.66
437.617	12984			437.617	20745.3			257.892	5137.57	550.618	2337.35	257.892	6410.99	550.618	2088.26
438.562	14032.3			438.562	22528			258.401	4999.2	551.109	2315.31	258.401	6218.22	551.109	2072.14
439.507	15200.9			439.507	24495.6			258.913	4858.6	551.601	2294.46	258.913	6031.32	551.601	2056.66
440.45	16473.4			440.45	26689.6			259.422	4726.23	552.092	2271.07	259.422	5850.2	552.092	2041.4
441.395	17904.6			441.395	29211.5			259.934	4592.83	552.581	2244.98	259.934	5675	552.581	2026.54
442.34	19479.4			442.34	31995.2			260.443	4473.69	553.073	2231.74	260.443	5505.74	553.073	2011.75
443.284	21205.8			443.284	34994.1			260.952	4364.62	553.564	2214.23	260.952	5342.29	553.564	1994.36
444.229	23009.5			444.229	38208.5			261.463	4255.22	554.055	2195.6	261.463	5184.85	554.055	1980.18
445.172	25134.2			445.172	41554.2			261.973	4149.77	554.547	2177.23	261.973	5036.46	554.547	1968.73
446.116	27213.2			446.116	45088.3			262.482	4046.75	555.038	2157.95	262.482	4897.55	555.038	1956.4
447.061	29525.5			447.061	48808.8			262.993	3947.58	555.527	2140.4	262.993	4717.07	555.527	1944
448.005	31924.3			448.005	52878.4			263.502	3852.6	556.018	2122.42	263.502	4636.03	556.018	1931.82
448.948	34064.7			448.948	56391.3			264.011	3761.72	556.509	2106.18	264.011	4533.73	556.509	1920.16
449.892	36243.8			449.892	59790.7			264.523	3673.27	557	2090.92	264.523	4425.13	557	1907.94
450.836	38064.6			450.836	62833.5			265.032	3590.54	557.491	2077.34	265.032	4321.55	557.491	1895.23
451.78	39837			451.78	65780.5			265.541	3521.1	557.98	2066.35	265.541	4222.29	557.98	1878.26
452.722	41277.6			452.722	67840.7			266.052	3456.81	558.471	2055.42	266.052	4129.71	558.471	1869.63
453.666	42357.2			453.666	67803.2			266.561	3400.41	558.962	2044.47	266.561	4036.81	558.962	1858.97
454.61	42999.7			454.61	67787.2			267.07	3342.78	559.453	2033.87	267.07	3944.35	559.453	1849.76
455.552	43305.7			455.552	67787.4			267.581	3281.94	559.944	2023.14	267.581	3864.2	559.944	1841.64
456.495	43243.4			456.495	67802.6			268.09	3216.29	560.433	2008.74	268.09	3810.76	560.433	1835.14
457.439	42823.8			457.439	67798.5			268.598	3155.26	560.924	1993.87	268.598	3742.41	560.924	1829.16
458.381	42015			458.381	67465.6			269.107	3098.62	561.415	1978.92	269.107	3671.54	561.415	1823.19
459.324	40849.5			459.324	65150.9			269.618	3047.11	561.906	1964.86	269.618	3600.73	561.906	1815.57
460.268	39363.1			460.268	62767.2			270.127	2999.57	562.395	1953.11	270.127	3526.9	562.395	1807.11
461.209	37937.6			461.209	60158.3			270.636	2955.01	562.885	1944.11	270.636	3466.84	562.885	1798.23
462.152	36305.7			462.152	57417.5			271.144	2919.33	563.376	1935.42	271.144	3411.33	563.376	1789.52
463.094	34609.1			463.094	54673.9			271.655	2883.87	563.867	1927.21	271.655	3359.04	563.867	1779.69
464.037	32919.5			464.037	51920.8			272.164	2841.89	564.356	1917.31	272.164	3309.45	564.356	1770.04
464.98	31291.9			464.98	49190.4			272.672	2807.51	564.846	1906.42	272.672	3262.43	564.846	1760.38
465.921	29726.7			465.921	46542.3			273.181	2777.09	565.337	1896.42	273.181	3218.1	565.337	1753.17
466.864	28222.6			466.864	44000.4			273.692	2748.13	565.825	1886.68	273.692	3175.58	565.825	1747.11
467.805	26780.7			467.805	41551.7			274.2	2713.87	566.316	1878.56	274.2	3135.66	566.316	1741.45
468.748	25399.8			468.748	39341.2			274.709	2675.38	566.807	1869.85	274.709	3099.3	566.807	1735.04
469.69	24042.2			469.69	37170.2			275.217	2637.62	567.295	1860.12	275.217	3063.53	567.295	1728.4
470.631	22753.7			470.631	35114.1			275.728	2605.61	567.786	1850.18	275.728	3026.29	567.786	1722.2
471.574	21536.7			471.574	33172.3			276.236	2589.21	568.276	1841.51	276.236	2987.13	568.276	1715.35
472.514	20393			472.514	31342.4			276.745	2567.72	568.765	1835.02	276.745	2947.06	568.765	1708.9
473.457	19322.9			473.457	29635			277.253	2554.7	569.255	1829.14	277.253	2905.47	569.255	1703.13
474.397	18330.2			474.397	28040.9			277.761	2535.95	569.745	1823.23	277.761	2869.34	569.745	1698.34
475.339	17415.9			475.339	26554.2			278.272	2516.48	570.234	1816.75	278.272	2838.64	570.234	1693.54
476.28	16544.3			476.28	25182.5			278.78	2496.4	570.724	1810.17	278.78	2809.08	570.724	1688.21
477.222	15741.7			477.222	23916.7			279.288	2475.86	571.214	1803.84	279.288	2781.12	571.214	1681.78
478.162	15010.2			478.162	22748.9			279.797	2451.56	571.703	1794.57	279.797	2752.6	571.703	1674.32
479.104	14322			479.104	21648.8			280.305	2426.27	572.193	1787.76	280.305	2723.04	572.193	1666.08
480.044	13671.6			480.044	20640.2			280.813	2401.65	572.683	1780.68	280.813	2692.66	572.683	1657.77
480.984	13046.6			480.984	19708			281.323	2379.23	573.172	1772.29	281.323	2663.61	573.172	1648.94
481.926	12485.6			481.926	18849.6			281.831	2357.78	573.662	1762.64	281.831	2635.3	573.662	1638.69
482.866	11948.5			482.866	18055.6			282.339	2344.21	574.15	1752.02	282.339	2610.75	574.15	1631.2
483.807	11450.7			483.807	17314.9			282.847	2334.32	574.64	1742.18	282.847	2587.11	574.64	1624.23
484.747	10993.5			484.747	16620.3			283.355	2323.22	575.13	1731.58	283.355	2563.66	575.13	1618.27
485.688	10573.7			485.688	15967.1			283.863	2315.62	575.618	1722.49	283.863	2540.55	575.618	1611.8
486.628	10176.7			486.628	15363.7			284.371	2274.71	576.108	1713.45	284.371	2517.54	576.108	1603.13
487.567	9810.6			487.567	14807.9			284.879	2258.18	576.596	1705.94	284.879	2494.96	576.596	1596.83
488.509	9490.17			488.509	14291.3			285.389	2247.74	577.086	1695.81	285.389	2472.82	577.086	1588.61
489.448	9175.08			489.448	13808			285.897	2242.88	577.576	1685.79	285.897	2449.16	577.576	1581.13
490.387	8881.16			490.387	13342.8			286.405	2243.23	578.064	1677.15	286.405	2426.43	578.064	1573.93
491.328	8613.91			491.328	12890.1			286.913	2206.97	578.554	1666.45	286.913	2405.88	578.554	1565.93
492.267	8375.21			492.267	12496.4			287.421	2186.88	579.042	1657.47	287.421	2387.51	579.042	1557.45
493.206	8165.61			493.206	12166.9			287.929	2201.09	579.532	1646.77	287.929	2370.28	579.532	1548.27
494.147	7981.31			494.147	11897.8			288.436	2191.37	580.02	1638.2	288.436	2354.15	580.02	1538.33
495.086	7811.42			495.086	11700.8			288.944	2174.81	580.51	1629.99	288.944	2338.45	580.51	1526.92
496.025	7665.41			496.025	11547.4			289.452	2165.96	580.997	1621.49	289.452	2322.68	580.997	1517.53
496.965	7590.25			496.965	11443.5			289.96	2150.18	581.487	1609.65	289.96	2307.31	581.487	1509.31
497.904	7522.16			497.904	11363.9			290.467	2136.02	581.975	1595.19	290.467	2292.06	581.975	1503.12
498.843	7478.42			498.843	11285.5			290.975	2119.9	582.465	1584.4	290.975	2276.94	582.465	1497.22
499.781	7433.43			499.781	11178.3			291.482	2106.09	582.952	1576.66	291.482	2261.85	582.952	1491.13
500.721	7333.52			500.721	11003			291.99	2094.59	583.442	1568.68	291.99	2246.77	583.442	1483.96
501.66	7190.55			501.66	10768.9			292.498	2088.99	583.93	1560.81	292.498	2231.75	583.93	1475.96
502.598	7007.96			502.598	10529.4			293.005	2085.02	584.419	1550.7	293.005	2216.87	584.419	1467.92
503.536	6804.77			503.536	10154.3			293.513	2080.46	584.907	1539.98	293.513	2202.14	584.907	1460.02
504.476	6596.01			504.476	9732.41			294.02	2075.31	585.396	1529.49	294.02	2187.76	585.396	1451.47
505.414	6354.43			505.414	9295.53			294.527	2069.51	585.884	1518.9	294.527	2173.62	585.884	1442.86
506.352	6109.65			506.352	8878.85			295.035	2063	586.373	1508.36	295.035	2160.68	586.373	1433.36
507.29	5880.12			507.29	8488.05			295.542	2054.04	586.861	1498.59	295.542	2147.96	586.861	1425.31
508.228	5657.46			508.228	8120.06			296.05	2044.21	587.35	1489.34	296.05	2133.63	587.35	1417.37
509.168	5453.33			509.168	7768.33			296.557	2033.54	587.838	1479.11	296.557	2117.12	587.838	1408.84
510.105	5265.07			510.105	7444.29			297.064	2021.55	588.327	1468.95	297.064	2100.51	588.327	1401.46
511.043	5090.99			511.043	7151.98			297.571	2009.01	588.815	1460.36	297.571	2084.89	588.815	1393.3
511.981	4929.84			511.981	6886.4			298.079	1998.02	589.304	1453.84	298.079	2071.76	589.304	1385.36
512.918	4782.7			512.918	6650.66			298.586	1988.11	589.791	1446.46	298.586	2058.94	589.791	1377.57
513.856	4645.49			513.856	6405.67			299.093	1978.62	590.279	1438.08	299.093	2045.6	590.279	1370.17
514.795	4523.86			514.795	6205.22			299.6	1968.05	590.768	1429.69	299.6	2032.47	590.768	1362.05
515.732	4420.84			515.732	6027.29			300.107	1957.9	591.255	1422.1	300.107	2021.68	591.255	1355.36
516.669	4325.29			516.669	5876.09			300.614	1945.31	591.744	1414.47	300.614	2010.1	591.744	1348.91
517.607	4239.12			517.607	5734.53			301.121	1935.31	592.232	1408.08	301.121	1997.51	592.232	1340.96
518.544	4154.48			518.544	5601.25			301.629	1927.17	592.719	1400.9	301.629	1984.16	592.719	1332.92
519.481	4063.8			519.481	5467.26			302.136	1919.47	593.208	1393.4	302.136	1971.02	593.208	1324.97
520.417	3981.38			520.417	5333.54			302.643	1916.27	593.695	1385.31	302.643	1958.21	593.695	1318.53
521.354	3897.56			521.354	5190.32			303.149	1911.91	594.184	1374.24	303.149	1945.77	594.184	1313.02
522.291	3817.66			522.291	5058.65			303.656	1907.8	594.671	1367.91	303.656	1933.8	594.671	1308.52
523.228	3746.25			523.228	4934.27			304.163	1904.11	595.158	1362.23	304.163	1922.35	595.158	1303.38
524.164	3687.04			524.164	4827.69			304.668	1900.67	595.647	1357.34	304.668	1911.43	595.647	1297.84
525.101	3630.73			525.101	4727.23			305.175	1896.68	596.134	1351.25	305.175	1901.21	596.134	1293.2
526.038	3577.64			526.038	4631.75			305.682	1885.53	596.621	1346.25	305.682	1891.55	596.621	1287.21
526.974	3527.42			526.974	4532.41			306.189	1874	597.11	1341.85	306.189	1882.18	597.11	1279.56
527.91	3480.26			527.91	4452.68			306.695	1863.69	597.597	1336.81	306.695	1873.85	597.597	1274.32
528.847	3436.38			528.847	4366.75			307.202	1854	598.084	1331.79	307.202	1866.45	598.084	1268.96
529.783	3395.95			529.783	4278.52			307.709	1844.89	598.573	1326.74	307.709	1858.55	598.573	1263.57
530.719	3359.05			530.719	4184.51			308.215	1836.14	599.059	1321.2	308.215	1843.04	599.059	1258.57
531.655	3318.98			531.655	4094.85			308.72	1827.81	599.546	1317.14	308.72	1825.73	599.546	1254.96
532.591	3278.56			532.591	4017.45			309.227	1819.8	600.035	1312.58	309.227	1807.12	600.035	1251.41
533.527	3240.84			533.527	3942.5			309.733	1812.16	600.522	1307.87	309.733	1791.89	600.522	1247.89
534.463	3207.55			534.463	3873.95			310.24	1805.03	601.008	1295.79	310.24	1783.22	601.008	1244.16
535.398	3175.1			535.398	3811.37			310.746	1798.22	601.497	1293.17	310.746	1774.29	601.497	1239.49
536.334	3140.81			536.334	3733.09			311.253	1791.69	601.984	1287.86	311.253	1764.84	601.984	1234.11
537.27	3107.01			537.27	3660.03			311.757	1785.41	602.47	1285.13	311.757	1756.68	602.47	1227.96
538.205	3073.33			538.205	3575.57			312.264	1776.39	602.959	1281.51	312.264	1750.15	602.959	1222.19
539.141	3030.88			539.141	3497.59			312.77	1765.82	603.446	1278.81	312.77	1745.09	603.446	1218.81
540.076	2998.53			540.076	3432.38			313.277	1756.81	603.932	1276.64	313.277	1741.19	603.932	1217.82
541.01	2972.68			541.01	3390.84			313.783	1750.9	604.419	1273.73	313.783	1732.19	604.419	1215.2
541.945	2960.44			541.945	3348.56			314.287	1745.19	604.907	1270.04	314.287	1722.21	604.907	1211.09
542.88	2945.25			542.88	3298.6			314.793	1743.76	605.394	1265.68	314.793	1711.49	605.394	1206.96
543.815	2926.85			543.815	3225.72			315.3	1738.27	605.88	1261.69	315.3	1707	605.88	1202.84
544.75	2909.26			544.75	3147.76			315.806	1731.4	606.367	1256.49	315.806	1701.82	606.367	1199.23
545.685	2888.85			545.685	3088.42			316.312	1721.21	606.855	1250.88	316.312	1690.34	606.855	1195.17
546.62	2861.65			546.62	3033.28			316.816	1705.33	607.341	1249.31	316.816	1683.39	607.341	1189.64
547.553	2837.16			547.553	2981.25			317.323	1692.7	607.828	1247.9	317.323	1681.69	607.828	1186.37
548.488	2826.99			548.488	2932.77			317.829	1681.65	608.314	1247.44	317.829	1681.56	608.314	1184.78
549.423	2805.55			549.423	2887.58			318.335	1678.31	608.8	1245.2	318.335	1677.52	608.8	1183.26
550.357	2798.3			550.357	2845.89			318.839	1677.85	609.289	1242.33	318.839	1673.09	609.289	1182.36
551.29	2811.61			551.29	2807.44			319.345	1679.28	609.775	1239.41	319.345	1669.05	609.775	1180.29
552.225	2809.91			552.225	2769.22			319.851	1679.9	610.261	1236.87	319.851	1665.68	610.261	1177.39
553.159	2809.55			553.159	2729.63			320.357	1679.55	610.747	1234.38	320.357	1664.08	610.747	1173.72
554.093	2805			554.093	2697.99			320.861	1678	611.234	1233.11	320.861	1665.34	611.234	1168.86
555.028	2801.49			555.028	2684.39			321.367	1673.29	611.722	1232.34	321.367	1658.32	611.722	1165.01
555.96	2801.24			555.96	2634.39			321.873	1666.13	612.208	1230.66	321.873	1648.78	612.208	1161.58
556.894	2806.75			556.894	2591.15			322.377	1662.66	612.694	1228.17	322.377	1638.94	612.694	1161.41
557.828	2815.43			557.828	2554.98			322.882	1659.33	613.18	1225.38	322.882	1633.19	613.18	1162.64
558.76	2825.46			558.76	2506.44			323.388	1655.65	613.666	1222.48	323.388	1621.96	613.666	1163.79
559.694	2841.87			559.694	2486.87			323.892	1649.71	614.152	1219.11	323.892	1613.17	614.152	1162.29
560.628	2865.68			560.628	2459.32			324.398	1645.18	614.64	1215.94	324.398	1608.88	614.64	1161.22
561.56	2896.95			561.56	2435.96			324.904	1640.98	615.126	1212.89	324.904	1604.46	615.126	1161.29
562.494	2936.77			562.494	2415.75			325.409	1635.35	615.612	1209.74	325.409	1606.31	615.612	1160.85
563.427	2985.05			563.427	2398			325.913	1629.17	616.098	1207.42	325.913	1604.56	616.098	1159.26
564.359	3041.72			564.359	2338.84			326.419	1624.39	616.584	1204.74	326.419	1602.23	616.584	1156.92
565.293	3108.32			565.293	2342.63			326.924	1620.65	617.07	1202.62	326.924	1596.9	617.07	1153.02
566.226	3187.51			566.226	2352.26			327.428	1616.7	617.555	1200.17	327.428	1590.77	617.555	1151.02
567.157	3282.96			567.157	2339.56			327.933	1612.55	618.041	1198.52	327.933	1584.67	618.041	1149.34
568.091	3384.51			568.091	2326.42			328.437	1608.62	618.529	1195.88	328.437	1578.95	618.529	1147.37
569.024	3496.44			569.024	2312.01			328.942	1604.83	619.015	1193.37	328.942	1574.04	619.015	1145.47
569.955	3620.05			569.955	2294.65			329.448	1602.71	619.5	1190.25	329.448	1570.03	619.5	1143.43
570.888	3755.78			570.888	2276.08			329.951	1600.14	619.986	1187.49	329.951	1567.05	619.986	1143.12
571.819	3903.41			571.819	2255.21			330.457	1595.9	620.472	1185.79	330.457	1565.05	620.472	1142.13
572.752	4061.08			572.752	2233.3			330.962	1586.03	620.957	1184.58	330.962	1564.16	620.957	1141.1
573.683	4244.4			573.683	2209.72			331.466	1578.44	621.443	1183.1	331.466	1564.4	621.443	1140.45
574.616	4393.84			574.616	2185.26			331.971	1575.33	621.929	1182.44	331.971	1566.26	621.929	1139.08
575.549	4620.63			575.549	2160.3			332.474	1575.02	622.414	1180.83	332.474	1565.56	622.414	1137.25
576.479	4791.98			576.479	2136.34			332.98	1582.18	622.9	1178.78	332.98	1561.03	622.9	1135.32
577.412	5002.62			577.412	2114.06			333.485	1582.27	623.385	1173.59	333.485	1559.52	623.385	1133.54
578.343	4844.33			578.343	2091.45			333.988	1583.35	623.871	1170	333.988	1562.79	623.871	1130.72
579.275	4487.53			579.275	2089.09			334.493	1584.33	624.356	1168.88	334.493	1569.24	624.356	1129.03
580.206	3974.42			580.206	2060.02			334.996	1585.04	624.842	1168.27	334.996	1572.09	624.842	1127.93
581.138	3543.95			581.138	2027.28			335.502	1588.05	625.327	1169.28	335.502	1574.46	625.327	1126.36
582.068	3232.32			582.068	1995.09			336.005	1591.99	625.813	1168.4	336.005	1576.69	625.813	1124.72
583	3000.86			583	1963.85			336.51	1595.09	626.298	1166.15	336.51	1577.28	626.298	1122.83
583.931	2857.24			583.931	1934.7			337.013	1597.9	626.783	1162.94	337.013	1580.26	626.783	1122.59
584.862	2753			584.862	1907.16			337.518	1600.9	627.268	1157.97	337.518	1584.51	627.268	1122.56
585.793	2666.4			585.793	1881.63			338.023	1603.02	627.754	1155.51	338.023	1595.43	627.754	1122.43
586.723	2601.34			586.723	1857.98			338.526	1605.77	628.239	1153.84	338.526	1608.84	628.239	1121.19
587.654	2544.53			587.654	1837.08			339.031	1610.02	628.724	1153.06	339.031	1617.97	628.724	1121.28
588.584	2490.77			588.584	1816.15			339.534	1616.1	629.209	1150.94	339.534	1630.81	629.209	1119.86
589.516	2445.25			589.516	1793.41			340.039	1622.37	629.695	1148.9	340.039	1645.32	629.695	1117.57
590.446	2409.55			590.446	1774.27			340.542	1631.41	630.18	1147.35	340.542	1661.95	630.18	1114.15
591.375	2380.02			591.375	1760.8			341.046	1643.48	630.665	1144.58	341.046	1678.52	630.665	1110.27
592.307	2355.08			592.307	1748.93			341.549	1651.67	631.15	1138.86	341.549	1697.46	631.15	1106.45
593.236	2326.69			593.236	1736.89			342.054	1661.92	631.635	1137.05	342.054	1714.88	631.635	1100.61
594.167	2291.77			594.167	1723.3			342.557	1675.07	632.12	1134.27	342.557	1734.46	632.12	1097.74
595.097	2258.93			595.097	1709.26			343.062	1692.6	632.605	1132.65	343.062	1759.98	632.605	1094.95
596.026	2226.82			596.026	1691.74			343.564	1715.67	633.09	1129.63	343.564	1791.9	633.09	1092.03
596.957	2195.89			596.957	1669.38			344.067	1743.45	633.575	1125.69	344.067	1831.04	633.575	1090.33
597.886	2162.85			597.886	1646.42			344.572	1771.85	634.06	1122.53	344.572	1875.37	634.06	1088.7
598.815	2119.82			598.815	1624.52			345.074	1803.71	634.545	1118.74	345.074	1923.51	634.545	1087.62
599.746	2082.25			599.746	1619.42			345.579	1843.99	635.03	1116.6	345.579	1981.15	635.03	1087.59
600.675	2050.51			600.675	1614.96			346.081	1894.2	635.515	1111.67	346.081	2049.22	635.515	1085.62
601.604	2026.5			601.604	1609.56			346.586	1952.11	635.998	1106.19	346.586	2131.11	635.998	1082.72
602.533	2007.43			602.533	1603.08			347.088	2019	636.482	1102.65	347.088	2222.67	636.482	1076.33
603.463	1989.83			603.463	1595.29			347.593	2098.01	636.967	1100.16	347.593	2336.3	636.967	1074.13
604.392	1973.53			604.392	1586.53			348.095	2188.59	637.452	1098.85	348.095	2466.05	637.452	1069.54
605.32	1956.53			605.32	1577.6			348.598	2291.07	637.937	1096.44	348.598	2609.67	637.937	1068.23
606.251	1929.23			606.251	1565.79			349.102	2409.78	638.421	1093.68	349.102	2774.39	638.421	1064.96
607.179	1899.84			607.179	1553.74			349.604	2547.74	638.906	1091.31	349.604	2974.27	638.906	1061.71
608.108	1870.08			608.108	1542.96			350.109	2709.83	639.391	1087.35	350.109	3214.74	639.391	1058.19
609.036	1841.04			609.036	1533.45			350.611	2896.01	639.873	1083.35	350.611	3486.7	639.873	1054.71
609.964	1811.88			609.964	1525.12			351.113	3097.9	640.358	1079.85	351.113	3784.47	640.358	1050.31
610.894	1784.73			610.894	1515.61			351.618	3328.63	640.843	1075.39	351.618	4112.26	640.843	1046.61
611.822	1761.06			611.822	1508.93			352.12	3570.31	641.327	1070.91	352.12	4455.31	641.327	1042.68
612.75	1737.1			612.75	1507.45			352.624	3849.74	641.812	1065.68	352.624	4825.64	641.812	1039.26
613.678	1719.23			613.678	1503.23			353.126	4150.74	642.296	1061.17	353.126	5273.64	642.296	1036.43
614.606	1706.85			614.606	1499.56			353.628	4412.12	642.779	1058.2	353.628	5659.1	642.779	1032.91
615.534	1699.43			615.534	1496.45			354.133	4635.38	643.263	1055.2	354.133	5964.21	643.263	1028.86
616.463	1684.87			616.463	1494.26			354.635	4818.74	643.748	1050.17	354.635	6183.76	643.748	1024.26
617.391	1667.47			617.391	1493.21			355.137	4967.87	644.232	1047.83	355.137	6316.81	644.232	1021.1
618.319	1650.66			618.319	1489.78			355.641	5015.43	644.716	1044.1	355.641	6369.54	644.716	1017.48
619.246	1634.5			619.246	1476.37			356.143	4962.07	645.199	1039.67	356.143	6340.53	645.199	1015.14
620.174	1619.03			620.174	1489.65			356.645	4898.08	645.683	1037.01	356.645	6197.56	645.683	1012.1
621.101	1604.37			621.101	1485.67			357.149	4759.3	646.167	1032.03	357.149	5967.18	646.167	1008.76
622.028	1590.56			622.028	1480.42			357.651	4581.57	646.652	1027.65	357.651	5701.89	646.652	1004.28
622.955	1577.18			622.955	1472.8			358.152	4392.33	647.136	1023.79	358.152	5429.75	647.136	1000.91
623.883	1564.89			623.883	1464.3			358.656	4179.02	647.618	1019.34	358.656	5135.11	647.618	997.813
624.811	1553.65			624.811	1454.6			359.158	3971.27	648.102	1016.81	359.158	4846.45	648.102	995.467
625.738	1544.86			625.738	1445.57			359.66	3777.32	648.586	1016.43	359.66	4593.2	648.586	992.931
626.665	1537.01			626.665	1438.93			360.162	3597.14	649.07	1013.26	360.162	4334.53	649.07	989.82
627.592	1528.85			627.592	1425.1			360.665	3430.84	649.553	1010.59	360.665	4095.82	649.553	986.996
628.519	1521.55			628.519	1413.71			361.167	3263.42	650.037	1008.18	361.167	3867.47	650.037	983.893
629.446	1514.75			629.446	1409.72			361.669	3138.69	650.521	1005.65	361.669	3701.5	650.521	980.494
630.372	1508.12			630.372	1415.04			362.173	3014.8	651.003	1003.93	362.173	3547.92	651.003	976.898
631.299	1501.58			631.299	1416.88			362.674	2905.3	651.487	1002.85	362.674	3407.16	651.487	973.857
632.226	1494.83			632.226	1412.16			363.176	2807.66	651.971	1001.37	363.176	3278.32	651.971	971.57
633.152	1487.94			633.152	1407.09			363.677	2721.54	652.455	997.76	363.677	3162.15	652.455	974.043
634.078	1472.89			634.078	1402.34			364.181	2642.54	652.937	995.488	364.181	3054.86	652.937	974.001
635.005	1458.63			635.005	1395.77			364.682	2571.01	653.421	996.136	364.682	2962.27	653.421	973.648
635.931	1453.58			635.931	1383.98			365.184	2508.32	653.905	996.016	365.184	2882.15	653.905	971.821
636.857	1447.25			636.857	1369.13			365.685	2453.98	654.386	995.396	365.685	2806.94	654.386	970.078
637.783	1445.11			637.783	1358.37			366.187	2409.26	654.87	993.781	366.187	2739.22	654.87	967.401
638.707	1443.9			638.707	1354.31			366.69	2361.46	655.354	992.522	366.69	2675.77	655.354	965.348
639.633	1441.42			639.633	1354.75			367.192	2319.57	655.836	991.319	367.192	2619.61	655.836	963.792
640.559	1435.64			640.559	1351.74			367.693	2283.53	656.32	990.085	367.693	2568.64	656.32	963.748
641.485	1427.16			641.485	1345.85			368.194	2243.78	656.803	990.504	368.194	2526.47	656.803	964.245
642.411	1417.29			642.411	1335.95			368.696	2212.9	657.285	992.18	368.696	2489.48	657.285	964.71
643.336	1406.39			643.336	1320.82			369.199	2195.68	657.769	993.12	369.199	2457.47	657.769	965.109
644.262	1394.52			644.262	1309.05			369.7	2170.23	658.252	993.599	369.7	2427.91	658.252	965.386
645.188	1384.23			645.188	1293.2			370.202	2147.52	658.734	993.495	370.202	2401.23	658.734	964.864
646.113	1367.84			646.113	1285.32			370.703	2127.25	659.218	993.153	370.703	2378.15	659.218	965.65
647.037	1350.06			647.037	1281.72			371.204	2106.56	659.701	993.547	371.204	2357.17	659.701	966.165
647.962	1344.91			647.962	1280.69			371.705	2096.77	660.183	994.509	371.705	2339.17	660.183	966.326
648.887	1345.59			648.887	1271.45			372.208	2086.87	660.666	995.416	372.208	2325.02	660.666	967.009
649.812	1345.84			649.812	1261.34			372.709	2076.82	661.148	996.201	372.709	2305.75	661.148	967.787
650.737	1345.01			650.737	1250.3			373.21	2065.75	661.631	997.098	373.21	2280.09	661.631	968.681
651.662	1343.82			651.662	1240.41			373.711	2056.13	662.115	997.329	373.711	2259.99	662.115	970.837
652.586	1342.94			652.586	1238.33			374.212	2047.81	662.596	999.63	374.212	2243.87	662.596	971.709
653.511	1342.03			653.511	1239			374.713	2040.62	663.079	1002.58	374.713	2237.66	663.079	973.211
654.435	1341.23			654.435	1240.74			375.214	2030.17	663.561	1005.31	375.214	2236.94	663.561	975.329
655.36	1340.49			655.36	1245.7			375.717	2020.26	664.044	1007.17	375.717	2238.42	664.044	977.564
656.283	1339.54			656.283	1251.98			376.218	2012.98	664.525	1008.89	376.218	2240.54	664.525	979.552
657.208	1338.5			657.208	1257.73			376.719	2007.69	665.009	1010.67	376.719	2243.66	665.009	981.095
658.132	1337.83			658.132	1263.73			377.22	2004.31	665.492	1012.32	377.22	2238.69	665.492	982.791
659.057	1336.54			659.057	1261.56			377.721	2008.21	665.973	1013.55	377.721	2232.6	665.973	985.584
659.979	1330.24			659.979	1265.95			378.221	2012.8	666.456	1015.1	378.221	2232.86	666.456	988.164
660.904	1321.58			660.904	1269.73			378.722	2020.49	666.938	1018.3	378.722	2238.97	666.938	991.502
661.828	1319.21			661.828	1271.3			379.223	2027.7	667.421	1022.34	379.223	2250.61	667.421	994.911
662.75	1324.53			662.75	1270.69			379.724	2035.43	667.902	1027.13	379.724	2269.16	667.902	998.802
663.674	1333.67			663.674	1274.32			380.224	2036.63	668.385	1031.76	380.224	2286.68	668.385	1001.7
664.598	1351.81			664.598	1283.09			380.725	2044.02	668.866	1035.75	380.725	2299.27	668.866	1004.6
665.521	1370.41			665.521	1296.75			381.225	2052.56	669.349	1039.72	381.225	2305.35	669.349	1007.4
666.444	1376.09			666.444	1315.44			381.726	2062.81	669.83	1043.39	381.726	2315.79	669.83	1010.43
667.368	1382.33			667.368	1324.84			382.229	2074.36	670.313	1046.85	382.229	2332.42	670.313	1013.89
668.29	1389.18			668.29	1334.29			382.729	2087.26	670.794	1049.87	382.729	2361.43	670.794	1017.59
669.214	1396.68			669.214	1349.21			383.23	2100.95	671.277	1052.61	383.23	2379.92	671.277	1021.35
670.137	1404.75			670.137	1361.64			383.73	2114.71	671.758	1056.46	383.73	2401.41	671.758	1025.6
671.059	1413.65			671.059	1380.11			384.231	2130.85	672.241	1060.83	384.231	2415.25	672.241	1030.09
671.983	1421.22			671.983	1409.3			384.731	2149.74	672.722	1066.27	384.731	2436.54	672.722	1035.79
672.904	1429.65			672.904	1425.46			385.231	2171.12	673.205	1072.38	385.231	2475.99	673.205	1041.37
673.828	1441.05			673.828	1439.25			385.732	2196.53	673.686	1079.71	385.732	2513.85	673.686	1047.52
674.751	1453.12			674.751	1458.32			386.232	2224.35	674.166	1086.58	386.232	2547.39	674.166	1052.67
675.672	1465.35			675.672	1491.22			386.732	2255.11	674.649	1092.59	386.732	2587.45	674.649	1058.7
676.595	1478.78			676.595	1521.91			387.233	2288.68	675.13	1097.55	387.233	2634.1	675.13	1064.91
677.517	1495.31			677.517	1551.15			387.733	2325.98	675.613	1103	387.733	2687.53	675.613	1070.79
678.44	1509.39			678.44	1575.22			388.233	2366.17	676.093	1108.72	388.233	2747.8	676.093	1076.91
679.361	1522.08			679.361	1592.99			388.733	2405.94	676.576	1109.73	388.733	2807.59	676.576	1083.77
680.284	1533.65			680.284	1620.91			389.234	2454.02	677.057	1117.63	389.234	2870.95	677.057	1089.87
681.205	1543.29			681.205	1647.73			389.732	2507.3	677.537	1124.18	389.732	2943.73	677.537	1096.44
682.127	1551.81			682.127	1670.1			390.232	2566.37	678.02	1129.91	390.232	3026.33	678.02	1103.61
683.048	1559.28			683.048	1686.87			390.732	2630.55	678.5	1134.72	390.732	3116.58	678.5	1111.54
683.971	1564.97			683.971	1695.73			391.232	2700.59	678.983	1140.8	391.232	3220.75	678.983	1117.96
684.891	1568.68			684.891	1698.66			391.732	2777.19	679.464	1150.89	391.732	3337.25	679.464	1125.61
685.814	1570.36			685.814	1693.28			392.232	2854.64	679.944	1160.21	392.232	3454.04	679.944	1133.95
686.734	1568.15			686.734	1681.61			392.732	2932.66	680.427	1166.4	392.732	3571.54	680.427	1141.4
687.657	1560.55			687.657	1665.14			393.232	3011.9	680.907	1172.36	393.232	3680.52	680.907	1148.22
688.577	1545.39			688.577	1639.18			393.732	3086.18	681.389	1176.74	393.732	3769.13	681.389	1154.87
689.499	1521.02			689.499	1608.44			394.232	3155.77	681.87	1179.9	394.232	3846.32	681.87	1161.03
690.419	1499.76			690.419	1576.56			394.732	3213.36	682.35	1185.16	394.732	3912.75	682.35	1166.89
691.34	1479.06			691.34	1555.82			395.232	3259.53	682.833	1188.62	395.232	3968.94	682.833	1172.9
692.262	1461.03			692.262	1534.05			395.731	3293.67	683.313	1190.91	395.731	4014.16	683.313	1179.49
693.182	1450.44			693.182	1509.99			396.229	3316.64	683.793	1192.95	396.229	4053.94	683.793	1184.32
694.103	1439.83			694.103	1481.68			396.729	3333.83	684.275	1195.39	396.729	4069.79	684.275	1187.65
695.023	1429.95			695.023	1455.78			397.229	3346.18	684.756	1198.14	397.229	4079.67	684.756	1189.11
695.943	1420.28			695.943	1427.86			397.728	3347.23	685.236	1198.98	397.728	4084.18	685.236	1189.8
696.865	1409.98			696.865	1397.94			398.228	3352	685.718	1199.2	398.228	4085.1	685.718	1193.17
697.784	1400.6			697.784	1372.22			398.728	3353.75	686.198	1198.89	398.728	4087.52	686.198	1193.88
698.704	1386.08			698.704	1350.14			399.227	3356.98	686.678	1198.5	399.227	4090.24	686.678	1191.51
699.625	1375.89			699.625	1338.35			399.725	3363.31	687.16	1196.47	399.725	4093.34	687.16	1189
700.545	1368.45			700.545	1329.13			400.225	3367.02	687.641	1192.37	400.225	4092.93	687.641	1185.39
701.464	1362.75			701.464	1318.29			400.724	3369.16	688.121	1186.29	400.724	4089.67	688.121	1179.67
702.385	1358.22			702.385	1305.12			401.224	3366.78	688.601	1179.1	401.224	4087.5	688.601	1176.5
703.305	1351.84			703.305	1294.41			401.723	3361.18	689.083	1171.13	401.723	4065.46	689.083	1171.92
704.224	1345.37			704.224	1284.89			402.223	3341.57	689.563	1163.29	402.223	4033.2	689.563	1166.47
705.143	1340.08			705.143	1280.45			402.72	3310.75	690.043	1155.21	402.72	3994.9	690.043	1159.66
706.064	1335.96			706.064	1271.22			403.219	3268.35	690.523	1148.47	403.219	3949.14	690.523	1152.43
706.983	1332.28			706.983	1261.19			403.719	3226.67	691.004	1142.24	403.719	3900.66	691.004	1145.33
707.902	1328.49			707.902	1252.32			404.218	3187.15	691.484	1135.31	404.218	3852.63	691.484	1136.81
708.821	1325.8			708.821	1244.67			404.717	3149.59	691.964	1126.71	404.717	3807.65	691.964	1127.72
709.741	1324.87			709.741	1240.23			405.215	3115.71	692.444	1117.74	405.215	3762.82	692.444	1117.92
710.66	1324			710.66	1238.37			405.714	3083.67	692.926	1107.46	405.714	3713.13	692.926	1108.43
711.579	1319.75			711.579	1236.59			406.213	3054.82	693.406	1098.14	406.213	3661.33	693.406	1099.51
712.497	1309.72			712.497	1240.61			406.712	3026.75	693.885	1089.09	406.712	3620.08	693.885	1090.22
713.416	1300.4			713.416	1248.03			407.21	2999.92	694.365	1079.67	407.21	3603.49	694.365	1081.56
714.336	1301.68			714.336	1252.05			407.709	2977.81	694.845	1069.63	407.709	3590	694.845	1073.55
715.255	1302.68			715.255	1247.17			408.208	2962.16	695.326	1061.06	408.208	3579.77	695.326	1066.77
716.173	1303.28			716.173	1242.13			408.707	2942.21	695.806	1053.98	408.707	3573.85	695.806	1059.48
717.091	1302.92			717.091	1236.12			409.204	2928.42	696.286	1047.1	409.204	3572.88	696.286	1052.43
718.009	1302.77			718.009	1230.08			409.703	2918.89	696.765	1041.26	409.703	3576.55	696.765	1045.83
718.927	1303.08			718.927	1227.9			410.202	2918.05	697.245	1035.02	410.202	3584.92	697.245	1039.29
719.845	1303.82			719.845	1230.87			410.701	2925.86	697.727	1030.52	410.701	3593.41	697.727	1031.23
720.765	1304.4			720.765	1233.77			411.198	2940.32	698.206	1027.89	411.198	3602.24	698.206	1024.03
721.683	1305.28			721.683	1232.91			411.697	2959.63	698.686	1017.37	411.697	3625.92	698.686	1018.47
722.601	1305.77			722.601	1221.77			412.196	2981.48	699.165	1005.64	412.196	3658.37	699.165	1018.7
723.518	1305.72			723.518	1218.13			412.693	3006.56	699.644	989.606	412.693	3697.24	699.644	1011.04
724.436	1305.37			724.436	1210.79			413.192	3035.19			413.192	3739.89
725.354	1304.48			725.354	1237.93			413.691	3067.79			413.691	3786.55
726.271	1303.33			726.271	1242.67			414.187	3101.43			414.187	3837.56
727.189	1300.39			727.189	1240.49			414.686	3132.19			414.686	3892.96
728.106	1296.92			728.106	1240.03			415.185	3152.69			415.185	3952.53
729.024	1293.6			729.024	1236.61			415.682	3182.06			415.682	4013.59
729.941	1290.36			729.941	1230.88			416.18	3235.99			416.18	4078.15
730.858	1288.25			730.858	1231.97			416.679	3300.28			416.679	4148.56
731.775	1287.81			731.775	1243.18			417.176	3368.72			417.176	4231.4
732.692	1288.01			732.692	1241.2			417.674	3417.7			417.674	4311.29
733.609	1290.1			733.609	1240.75			418.173	3468.74			418.173	4393.96
734.526	1292.7			734.526	1239.52			418.669	3501.3			418.669	4477.22
735.443	1295.66			735.443	1238.23			419.168	3590.46			419.168	4557.76
736.36	1299.52			736.36	1239.88			419.666	3665.77			419.666	4650.99
737.276	1300.81			737.276	1242.8			420.163	3745.79			420.163	4754.45
738.193	1302.23			738.193	1242.18			420.661	3829.97			420.661	4868.8
739.109	1304.71			739.109	1243.22			421.158	3918.66			421.158	4993.7
740.026	1308.44			740.026	1246.19			421.656	4011.54			421.656	5129.96
740.942	1313.7			740.942	1251.17			422.155	4109.21			422.155	5269.63
741.859	1320.06			741.859	1258.63			422.651	4204.73			422.651	5406.61
742.775	1328.88			742.775	1267.8			423.149	4291.72			423.149	5525.46
743.69	1338.92			743.69	1273.98			423.645	4390.17			423.645	5698.85
744.606	1349.84			744.606	1274.97			424.144	4499.23			424.144	5856.23
745.522	1355.24			745.522	1277.03			424.64	4616.85			424.64	6021.41
746.438	1353			746.438	1279.55			425.138	4742.35			425.138	6195.63
747.354	1351.13			747.354	1283.31			425.634	4875.73			425.634	6385.62
748.269	1350.84			748.269	1294.97			426.133	5016.46			426.133	6586.13
749.183	1350.74			749.183	1310.76			426.631	5165.19			426.631	6810.57
750.099	1358.92			750.099	1327.48			427.127	5322.01			427.127	7037.21
751.015	1374.89			751.015	1344.66			427.625	5484.99			427.625	7275.25
751.93	1385.57			751.93	1361.2			428.121	5657.33			428.121	7526.27
752.846	1397.7			752.846	1376.62			428.619	5839.42			428.619	7790.35
753.76	1410.08			753.76	1391.12			429.115	6034.94			429.115	8067.82
754.675	1422.14			754.675	1404.74			429.613	6245.24			429.613	8356.21
755.59	1431.58			755.59	1417.52			430.109	6465.35			430.109	8652.6
756.505	1431.4			756.505	1429.16			430.607	6695.48			430.607	8991.27
757.419	1432.09			757.419	1438.05			431.102	6935.68			431.102	9331.78
758.334	1433.92			758.334	1446.3			431.6	7185.83			431.6	9689.37
759.249	1440.4			759.249	1456.94			432.096	7452.62			432.096	10086.7
760.164	1454.27			760.164	1470.3			432.594	7739.77			432.594	10520.2
761.077	1475.8			761.077	1486.98			433.09	8055.31			433.09	10947.6
761.992	1487.21			761.992	1507.48			433.587	8376.44			433.587	11395.3
762.907	1502.32			762.907	1532.47			434.083	8712.76			434.083	11860.5
763.82	1527.08			763.82	1555.65			434.579	9065.29			434.579	12346.8
764.734	1538.26			764.734	1580.16			435.077	9436.5			435.077	12896.4
765.649	1551.07			765.649	1605.73			435.572	9828.54			435.572	13457.9
766.561	1566.5			766.561	1634.54			436.07	10241.1			436.07	14050.3
767.476	1584.61			767.476	1666.96			436.565	10674.1			436.565	14666
768.39	1605.65			768.39	1702.71			437.063	11127.5			437.063	15305.2
769.303	1629.41			769.303	1741.86			437.558	11602.2			437.558	15976.4
770.217	1656.12			770.217	1784.27			438.054	12091.6			438.054	16664.7
771.131	1685.66			771.131	1831.91			438.551	12605.4			438.551	17386.3
772.043	1718.09			772.043	1880.13			439.047	13135.4			439.047	18151.6
772.957	1748.17			772.957	1931.24			439.544	13690.7			439.544	18959.2
773.869	1781.28			773.869	1987.04			440.04	14279.2			440.04	19808
774.783	1819.02			774.783	2047.26			440.535	14917.4			440.535	20707.9
775.695	1860.03			775.695	2117.75			441.032	15592.1			441.032	21661.4
776.609	1905.28			776.609	2197.59			441.528	16301.9			441.528	22668.6
777.521	1955.26			777.521	2283.97			442.023	17048			442.023	23731.7
778.434	2010.27			778.434	2376.62			442.52	17829.6			442.52	24850.5
779.348	2070.68			779.348	2474.91			443.015	18648.4			443.015	26032.1
780.259	2137.58			780.259	2579.2			443.511	19506.8			443.511	27285.2
781.173	2208.21			781.173	2689.74			444.008	20408.8			444.008	28531.5
782.084	2283.43			782.084	2806.19			444.503	21356.6			444.503	29899.4
782.996	2362.73			782.996	2928.85			444.998	22351.7			444.998	31150.9
783.909	2446.99			783.909	3058.79			445.495	23395.1			445.495	31147.2
784.82	2520.15			784.82	3186.77			445.99	24486.2			445.99	31157.4
785.733	2595.23			785.733	3317.36			446.485	25624			446.485	31166.1
786.644	2680.97			786.644	3470.69			446.982	26811.5			446.982	31172.1
787.557	2769.71			787.557	3639.68			447.477	28063.1			447.477	31175.7
788.468	2866.23			788.468	3820.26			447.972	29360.3			447.972	31176.3
789.381	2946.46			789.381	4007.38			448.469	30676.9			448.469	31175.2
790.292	3091.52			790.292	4209.93			448.964	31172.5			448.964	31172.9
791.203	3232.1			791.203	4427.38			449.459	31165.9			449.459	31169.8
792.115	3359.47			792.115	4640.44			449.954	31162.8			449.954	31167.5
793.026	3489.06			793.026	4848.1			450.451	31164.1			450.451	31166.2
793.938	3601.43			793.938	5050.42			450.945	31166.1			450.945	31166.8
794.849	3705.34			794.849	5238.35			451.44	31168.3			451.44	31167.4
795.759	3788.29			795.759	5387.65			451.935	31170.1			451.935	31168.2
796.671	3849.28			796.671	5464.25			452.431	31171.2			452.431	31169.1
797.582	3873.68			797.582	5465.09			452.926	31171			452.926	31169.6
798.492	3879.43			798.492	5379.56			453.421	31170.2			453.421	31169.8
799.404	3794.22			799.404	5233.08			453.915	31169.4			453.915	31169.6
800.314	3684.65			800.314	5046.89			454.412	31168.5			454.412	31169.6
801.224	3566.73			801.224	4850.56			454.907	31168.4			454.907	31169.8
802.134	3430.04			802.134	4619.1			455.401	31169.5			455.401	31170.8
803.046	3304.32			803.046	4370.1			455.896	31172.3			455.896	31173.4
803.956	3169.41			803.956	4127.67			456.39	31176.1			456.39	31175.9
804.866	3025.79			804.866	3899.71			456.887	31178.7			456.887	31177.4
805.775	2886.69			805.775	3687.93			457.381	31177.4			457.381	31175.7
806.687	2755.74			806.687	3490.84			457.876	31172.8			457.876	31172.3
807.596	2627.96			807.596	3308.82			458.37	31164.9			458.37	31163.6
808.506	2516.04			808.506	3141.12			458.864	31153.4			458.864	31151.2
809.415	2425.75			809.415	2992.95			459.359	31138.6			459.359	31138.1
810.326	2348.13			810.326	2860.38			459.855	31123.1			459.855	31123.9
811.236	2283.17			811.236	2744.87			460.349	31110.9			460.349	31111.5
812.145	2227.55			812.145	2642.8			460.843	31102			460.843	31102.6
813.054	2168.52			813.054	2550.8			461.338	31097.3			461.338	31098
813.963	2116.99			813.963	2462.41			461.832	31096.3			461.832	31097.8
814.872	2072.61			814.872	2381.08			462.326	31099.2			462.326	31100.7
815.783	2035.45			815.783	2302.09			462.82	31105			462.82	31105.1
816.692	2004.61			816.692	2237.39			463.316	31109.3			463.316	31107.7
817.601	1980.14			817.601	2182.38			463.81	31110.5			463.81	31108.4
818.509	1953.8			818.509	2136.74			464.304	31108.6			464.304	31105.3
819.418	1928.19			819.418	2096.49			464.798	31102.9			464.798	31098.1
820.327	1913.12			820.327	2059.58			465.292	31094.2			465.292	31089.5
821.235	1902.8			821.235	2026.61			465.786	31082			465.786	31078.5
822.144	1897.66			822.144	1995.7			466.28	31067.6			466.28	31069.2
823.052	1884.41			823.052	1969.26			466.774	31058.2			466.774	31063.2
823.96	1877.61			823.96	1947.01			467.268	30978			467.268	31063.6
824.869	1864.94			824.869	1929.04			467.762	30316.7			467.762	31068.8
825.777	1848.22			825.777	1911.37			468.256	29622			468.256	31077.2
826.687	1833.73			826.687	1895.32			468.75	28837.4			468.75	31086.2
827.595	1825.3			827.595	1880.31			469.244	28048.3			469.244	31093.8
828.503	1819.76			828.503	1863.04			469.737	27230.7			469.737	31096.8
829.411	1823.36			829.411	1844.96			470.233	26449.5			470.233	31095.4
830.318	1829.82			830.318	1824.78			470.727	25643.9			470.727	31088.5
831.226	1836.72			831.226	1805.7			471.22	24850.1			471.22	31076.6
832.132	1837.76			832.132	1788.75			471.714	24067.8			471.714	31060.2
833.04	1833.89			833.04	1773.25			472.208	23340.9			472.208	31040.3
833.947	1830.55			833.947	1764.3			472.701	22638.3			472.701	30753
834.855	1827.38			834.855	1757.64			473.195	21964.2			473.195	29813.5
835.762	1824.31			835.762	1752.52			473.688	21341.2			473.688	28911.9
836.67	1820.9			836.67	1748.3			474.182	20746.9			474.182	28051.3
837.577	1816.07			837.577	1744			474.676	20174.2			474.676	27228.3
838.484	1809.33			838.484	1739.94			475.169	19607.4			475.169	26440.1
839.391	1801.26			839.391	1733.1			475.662	19044.4			475.662	25686.9
840.299	1791.8			840.299	1725.19			476.154	18489.5			476.154	24984.1
841.206	1781.05			841.206	1726.91			476.647	17979.4			476.647	24317.7
842.113	1769.04			842.113	1715.46			477.141	17510.2			477.141	23681.2
843.018	1749.23			843.018	1700.92			477.634	17053.5			477.634	23067
843.924	1728.83			843.924	1676.94			478.127	16615.8			478.127	22440.2
844.831	1710.44			844.831	1653.42			478.62	16193.9			478.62	21805
845.738	1701.33			845.738	1643.07			479.114	15786.2			479.114	21207.5
846.645	1698.17			846.645	1631.59			479.607	15391.7			479.607	20673
847.551	1682.72			847.551	1619.28			480.1	15009.8			480.1	20154.2
848.456	1665.83			848.456	1606.35			480.593	14639.8			480.593	19659.3
849.362	1648.64			849.362	1592.74			481.087	14289.3			481.087	19182.4
850.269	1637.19			850.269	1578.74			481.58	13953.4			481.58	18707.7
851.175	1627.31			851.175	1564.77			482.073	13629.6			482.073	18230.1
852.079	1618.49			852.079	1550.63			482.566	13316			482.566	17773.3
852.985	1608.46			852.985	1536.69			483.057	13008.5			483.057	17401.4
853.891	1586.75			853.891	1523.01			483.55	12711.8			483.55	16997.7
854.797	1572.75			854.797	1506			484.043	12421.7			484.043	16579.1
855.702	1565.7			855.702	1489.33			484.536	12140.2			484.536	16207
856.608	1561.76			856.608	1474.7			485.029	11867.4			485.029	15848.3
857.513	1554.76			857.513	1463.35			485.522	11604.1			485.522	15513.6
858.419	1547.03			858.419	1453.59			486.015	11359.7			486.015	15186.9
859.323	1538.4			859.323	1447.94			486.505	11160.6			486.505	14872.7
860.229	1529.18			860.229	1443.24			486.998	10934.8			486.998	14564.6
861.134	1519.01			861.134	1435.61			487.491	10707.5			487.491	14262.2
862.038	1510.28			862.038	1425.37			487.984	10482.6			487.984	13966.9
862.943	1504.5			862.943	1409.44			488.477	10264.1			488.477	13666.7
863.848	1503.72			863.848	1393.81			488.969	10059.9			488.969	13373.8
864.752	1499.27			864.752	1383.01			489.46	9867.94			489.46	13092.5
865.657	1485.22			865.657	1373.62			489.953	9688.78			489.953	12823.8
866.56	1474.58			866.56	1366.89			490.445	9486.16			490.445	12567.2
867.465	1468.89			867.465	1360.57			490.938	9296.24			490.938	12322
868.37	1468.09			868.37	1356.59			491.43	9121.57			491.43	12089.7
869.274	1469.76			869.274	1354.2			491.921	8959.81			491.921	11871.5
870.178	1472.77			870.178	1353.98			492.414	8809.42			492.414	11667.4
871.081	1474.1			871.081	1353.32			492.906	8666.86			492.906	11475.3
871.986	1468.49			871.986	1352.66			493.398	8530.47			493.398	11289.9
872.889	1473.29			872.889	1355.3			493.889	8401.23			493.889	11114.7
873.794	1476.05			873.794	1354.83			494.381	8278.05			494.381	10936.7
874.698	1482.56			874.698	1353.33			494.874	8162.04			494.874	10765.9
875.601	1490.63			875.601	1349.33			495.366	8051.54			495.366	10605.9
876.505	1498.18			876.505	1346.01			495.856	7946.01			495.856	10448.8
877.408	1504.35			877.408	1347.46			496.349	7857.53			496.349	10306.9
878.312	1508.26			878.312	1357.92			496.841	7777.78			496.841	10185.7
879.214	1505.73			879.214	1366.07			497.333	7703.73			497.333	10080.4
880.117	1505.09			880.117	1364.7			497.824	7638.03			497.824	9987.2
881.021	1506.16			881.021	1373.31			498.316	7580.74			498.316	9901.77
881.923	1508.97			881.923	1387.13			498.808	7535.81			498.808	9826.77
882.827	1514.61			882.827	1398.7			499.298	7493.81			499.298	9765.02
883.729	1521.66			883.729	1410.14			499.79	7453.07			499.79	9705.98
884.632	1529.78			884.632	1421.29			500.282	7414.36			500.282	9640.57
885.534	1534.18			885.534	1432.51			500.772	7369.11			500.772	9571
886.436	1535.99			886.436	1441.55			501.265	7315.19			501.265	9490.59
887.34	1536.49			887.34	1445.55			501.757	7252.62			501.757	9398.56
888.241	1536.46			888.241	1448.73			502.247	7180.61			502.247	9295.29
889.145	1537.51			889.145	1450.61			502.739	7101.83			502.739	9180.81
890.046	1539.22			890.046	1453.64			503.23	7008.09			503.23	9055.03
890.948	1541.53			890.948	1459.22			503.72	6907.09			503.72	8918.58
891.851	1543.1			891.851	1466.6			504.212	6798.43			504.212	8769.98
892.753	1543.96			892.753	1476.02			504.704	6686.71			504.704	8612.72
893.654	1543.83			893.654	1485.59			505.194	6574.41			505.194	8437.9
894.557	1542.4			894.557	1491.57			505.686	6458.35			505.686	8259.39
895.458	1538.09			895.458	1499.67			506.176	6338.44			506.176	8083.16
896.359	1533.16			896.359	1502.98			506.667	6217.62			506.667	7909.18
897.262	1526.57			897.262	1497.28			507.159	6099.3			507.159	7740.4
898.163	1520.85			898.163	1491.15			507.649	5982.76			507.649	7571.86
899.064	1517.06			899.064	1484.35			508.14	5872.04			508.14	7407.33
899.965	1512.08			899.965	1477.18			508.63	5763.56			508.63	7246.41
900.867	1505.75			900.867	1469.58			509.122	5658.27			509.122	7091.48
901.768	1482.91			901.768	1461.82			509.613	5553.61			509.613	6942.07
902.668	1448.38			902.668	1450.38			510.103	5456.07			510.103	6802.68
903.569	1441.15			903.569	1437.41			510.594	5360.54			510.594	6670.48
904.471	1440.33			904.471	1428.27			511.084	5267.81			511.084	6543.07
905.372	1441.92			905.372	1414.35			511.575	5177.6			511.575	6415.07
906.272	1434.91			906.272	1399.28			512.065	5092.57			512.065	6294.48
907.172	1420.79			907.172	1385.05			512.556	5012.98			512.556	6180.98
908.072	1406.75			908.072	1365.44			513.046	4938.54			513.046	6072.9
908.973	1392.18			908.973	1348.42			513.537	4867.84			513.537	5958.28
909.874	1377.3			909.874	1330.83			514.026	4800.53			514.026	5851.21
910.774	1362.32			910.774	1311.49			514.518	4737.33			514.518	5750.75
911.674	1347.49			911.674	1292.29			515.007	4677.77			515.007	5655.71
912.574	1332.81			912.574	1273.13			515.498	4621.73			515.498	5565.89
913.474	1319.95			913.474	1254.01			515.988	4569.21			515.988	5480.96
914.374	1307.59			914.374	1235			516.479	4519.91			516.479	5397.45
915.273	1295.83			915.273	1216.06			516.968	4473.96			516.968	5311.15
916.173	1284.08			916.173	1197.18			517.459	4430.77			517.459	5228.26
917.073	1272.26			917.073	1177.28			517.948	4391.39			517.948	5148.73
917.974	1259.73			917.974	1156.52			518.44	4355.38			518.44	5076.24
918.873	1244.84			918.873	1139.09			518.929	4320.56			518.929	5007.73
919.773	1230.65			919.773	1110.09			519.42	4285.52			519.42	4945.04
920.672	1219.9			920.672	1090.43			519.909	4249.35			519.909	4875.25
921.571	1210.05			921.571	1077.51			520.4	4215.07			520.4	4807.2
922.47	1200.68			922.47	1071.41			520.889	4183.43			520.889	4741.46
923.369	1191.1			923.369	1072.14			521.38	4154.18			521.38	4681.48
924.268	1180.77			924.268	1055.53			521.869	4126.99			521.869	4626.12
925.167	1170.83			925.167	1037.37			522.358	4101.82			522.358	4572.34
926.066	1160.17			926.066	1019.78			522.849	4079.04			522.849	4512.59
926.965	1149.22			926.965	1005.03			523.337	4058.1			523.337	4447.91
927.863	1138.06			927.863	992.588			523.828	4038.3			523.828	4378.34
928.762	1127.17			928.762	979.861			524.317	4019.91			524.317	4345.65
929.661	1123.72			929.661	967.167			524.806	4000.75			524.806	4318.96
930.558	1114.84			930.558	952.269			525.297	3981.57			525.297	4282.56
931.456	1100.06			931.456	941.418			525.785	3961.35			525.785	4248.44
932.354	1085.1			932.354	932.095			526.276	3939.64			526.276	4138.32
933.253	1074.99			933.253	916.201			526.765	3917.5			526.765	4103.88
934.151	1066.73			934.151	902.743			527.253	3895.54			527.253	4070.92
935.049	1054.6			935.049	890.836			527.744	3872.56			527.744	4036.8
935.947	1049.07			935.947	883.318			528.232	3848.35			528.232	4000.75
936.845	1043.68			936.845	872.791			528.721	3822.76			528.721	3961.12
937.743	1038.56			937.743	857.751			529.212	3795.64			529.212	3916.41
938.639	1033			938.639	844.338			529.7	3766.37			529.7	3871.1
939.537	1027.5			939.537	833.917			530.189	3735.21			530.189	3831.95
940.435	1020.13			940.435	823.812			530.679	3698.71			530.679	3792.92
941.333	1011.88			941.333	810.767			531.167	3657.8			531.167	3751.31
942.23	1008.3			942.23	796.92			531.656	3616.36			531.656	3706.45
943.128	998.655			943.128	785.676			532.146	3573.15			532.146	3666.94
944.024	988.174			944.024	777.192			532.635	3529.76			532.635	3630.26
944.921	978.2			944.921	769.237			533.123	3486.18			533.123	3591.56
945.819	968.697			945.819	761.659			533.611	3444.25			533.611	3548.47
946.716	955.107			946.716	748.856			534.102	3403.25			534.102	3536.43
947.611	952.637			947.611	739.153			534.59	3363.51			534.59	3500.01
948.508	951.772			948.508	732.1			535.078	3324.45			535.078	3459.6
949.406	950.361			949.406	724.803			535.566	3285.27			535.566	3420.4
950.303	948.255			950.303	717.54			536.056	3246.96			536.056	3382.46
951.198	944.221			951.198	709.904			536.544	3207.8			536.544	3346.74
952.095	937.524			952.095	700.1			537.033	3167.97			537.033	3309.17
952.992	931.327			952.992	692.278			537.521	3129.31			537.521	3270.04
953.887	926.387			953.887	687.053			538.011	3091.13			538.011	3235.89
954.783	923.223			954.783	681.56			538.499	3048.09			538.499	3208.46
955.68	917.545			955.68	676.828			538.987	3004.63			538.987	3181.37
956.575	911.805			956.575	672.462			539.475	2966.46			539.475	3151.58
957.471	905.592			957.471	667.456			539.965	2931.44			539.965	3120.06
958.368	900.433			958.368	661.621			540.453	2898.01			540.453	3083.82
959.262	900.023			959.262	653.34			540.941	2860.65			540.941	3050.72
960.159	898.425			960.159	645.343			541.428	2826.33			541.428	3019.66
961.053	898.012			961.053	639.638			541.916	2801.43			541.916	2988.63
961.949	893.072			961.949	636.079			542.406	2776.27			542.406	2959.05
962.845	888.475			962.845	632.415			542.894	2753.2			542.894	2931.66
963.74	885.464			963.74	626.449			543.382	2727.38			543.382	2902.05
964.636	883.898			964.636	622.451			543.869	2701.62			543.869	2873.08
965.53	882.42			965.53	617.922			544.357	2676.08			544.357	2844.82
966.426	879.979			966.426	613.793			544.845	2650.85			544.845	2817.43
967.32	879.554			967.32	609.191			545.335	2622.2			545.335	2791
968.215	880.36			968.215	605.055			545.822	2594.62			545.822	2765.54
969.109	879.665			969.109	601.295			546.31	2567.53			546.31	2739.8
970.005	873.339			970.005	595.947			546.797	2543.63			546.797	2715.35
970.898	864.358			970.898	591.497			547.285	2518.67			547.285	2689.07
971.794	856.374			971.794	587.938			547.773	2492.17			547.773	2664.05
972.687	850.172			972.687	584.686			548.26	2465.6			548.26	2641.39
973.583	845.883			973.583	583.067			548.747	2439.89			548.747	2620.58
974.476	843.397			974.476	582.22			549.235	2417.87			549.235	2600.33
975.371	841.863			975.371	582.004			549.724	2395.96			549.724	2579.92
976.265	841.127			976.265	581.861			550.212	2375.43			550.212	2559.31
977.16	842.837			977.16	581.645			550.699	2355.56			550.699	2534
978.053	846.743			978.053	580.392			551.187	2336.99			551.187	2517.42
978.948	850.958			978.948	577.105			551.674	2317.94			551.674	2497.74
979.841	845.069			979.841	574.182			552.161	2297.36			552.161	2446.83
980.734	839.687			980.734	572.906			552.648	2269.01			552.648	2445.33
981.628	840.416			981.628	569.333			553.136	2237.99			553.136	2424.59
982.521	842.587			982.521	572.461			553.623	2224.92			553.623	2401.65
983.414	842.429			983.414	574.126			554.11	2212.01			554.11	2380.61
984.309	838.361			984.309	574.001			554.597	2198.29			554.597	2363.43
985.201	836.862			985.201	571.551			555.084	2185.08			555.084	2347.59
986.094	840.205			986.094	568.034			555.572	2172.04			555.572	2332.53
986.988	845.268			986.988	565.465			556.059	2158.63			556.059	2320.85
987.881	844.364			987.881	563.643			556.546	2144.74			556.546	2309.33
988.773	842.85			988.773	563.402			557.033	2130.49			557.033	2296
989.667	842.626			989.667	563.842			557.52	2114.83			557.52	2283.5
990.559	842.572			990.559	564.235			558.007	2098.08			558.007	2268.88
991.452	843.592			991.452	565.293			558.494	2082.3			558.494	2252.26
992.345	842.845			992.345	566.918			558.981	2067.45			558.981	2236.73
993.238	837.487			993.238	567.592			559.468	2053.19			559.468	2222.34
994.13	830.169			994.13	568.37			559.954	2040.24			559.954	2210.93
995.021	830.619			995.021	569.47			560.441	2027.79			560.441	2200.99
995.913	839.693			995.913	570.82			560.928	2016.25			560.928	2192.23
996.807	848.79			996.807	572.448			561.415	2005.11			561.415	2184
997.699	851.038			997.699	574.298			561.902	1993.47			561.902	2174.37
998.59	852.545			998.59	576.762			562.388	1985.31			562.388	2163.82
999.482	855.037			999.482	578.278			562.875	1979.81			562.875	2152.33
1000.37	856.551			1000.37	577.791			563.362	1973.8			563.362	2140.32
1001.27	855.538			1001.27	573.712			563.849	1967.04			563.849	2128.56
1002.16	841.172			1002.16	570.873			564.335	1959.09			564.335	2117.6
1003.05	842.133			1003.05	571.128			564.82	1948.59			564.82	2108.12
1003.94	837.797			1003.94	571.784			565.306	1935.56			565.306	2099.21
1004.83	839.91			1004.83	570.888			565.793	1922.94			565.793	2090.5
1005.72	847.212			1005.72	566.52			566.28	1912.13			566.28	2081.36
1006.61	847.283			1006.61	569.775			566.766	1900.51			566.766	2069.01
1007.51	847.281			1007.51	577.12			567.253	1891.83			567.253	2054.9
1008.4	846.697			1008.4	580.737			567.739	1887.23			567.739	2042.73
1009.29	839.86			1009.29	578.122			568.225	1880.6			568.225	2032.18
1010.18	841.343			1010.18	575.913			568.712	1875.66			568.712	2023.12
1011.07	844.39			1011.07	574.757			569.196	1873.85			569.196	2014.92
1011.96	848.816			1011.96	579.651			569.683	1870.99			569.683	2008.59
1012.02	849.142			1012.02	579.949			569.978	1866.33			569.978	2004.67
1012.92	853.238			1012.92	579.691			570.471	1853.07			570.471	1998.21
1013.82	856.451			1013.82	578.737			570.961	1839.27			570.961	1992.04
1014.72	859.514			1014.72	578.393			571.454	1824.01			571.454	1985.19
1015.62	863.427			1015.62	578.234			571.944	1813.09			571.944	1975.08
1016.51	865.564			1016.51	578.002			572.436	1805.49			572.436	1965.32
1017.41	865.458			1017.41	576.113			572.926	1800.85			572.926	1955.35
1018.31	863.974			1018.31	572.875			573.419	1799.17			573.419	1945.15
1019.21	857.236			1019.21	572.332			573.911	1790.32			573.911	1934.44
1020.11	854.53			1020.11	575.13			574.401	1782.63			574.401	1923.12
1021	854.717			1021	580.516			574.893	1774.45			574.893	1911.14
1021.9	859.271			1021.9	583.088			575.383	1766.34			575.383	1898.46
1022.8	862.607			1022.8	581.784			575.875	1758.23			575.875	1885.67
1023.69	864.396			1023.69	578.219			576.365	1749.04			576.365	1873.11
1024.59	865.379			1024.59	577.399			576.858	1736.94			576.858	1857.87
1025.49	866.4			1025.49	577.237			577.348	1724.55			577.348	1846.05
1026.39	864.977			1026.39	581.205			577.84	1711.96			577.84	1834.59
1027.28	868.937			1027.28	586.068			578.329	1697.29			578.329	1827.75
1028.18	873.601			1028.18	588.165			578.821	1684.67			578.821	1819.88
1029.08	879.742			1029.08	593.354			579.311	1673.1			579.311	1811.38
1029.97	880.291			1029.97	599.073			579.803	1662.72			579.803	1802.14
1030.87	881.579			1030.87	603.383			580.293	1652.46			580.293	1792.2
1031.77	885.581			1031.77	606.27			580.785	1637.49			580.785	1781.51
1032.66	892.051			1032.66	607.633			581.275	1629.26			581.275	1770.06
1033.56	895.827			1033.56	609.919			581.767	1621.79			581.767	1757.84
1034.46	894.963			1034.46	614.92			582.256	1622.56			582.256	1745
1035.35	899.039			1035.35	622.233			582.746	1612.54			582.746	1731.49
1036.25	901.696			1036.25	629.143			583.238	1595.91			583.238	1717.18
1037.14	903.204			1037.14	633.726			583.727	1582.33			583.727	1702.08
1038.04	903.09			1038.04	639.996			584.219	1571.46			584.219	1686.74
1038.93	903.361			1038.93	648.07			584.709	1561.36			584.709	1672.31
1039.83	904.601			1039.83	657.605			585.2	1552.02			585.2	1656.95
1040.73	907.549			1040.73	665.667			585.69	1541.41			585.69	1648.58
1041.62	912.679			1041.62	672.761			586.181	1532.22			586.181	1641.09
1042.52	919.481			1042.52	682.72			586.671	1523.3			586.671	1632.75
1043.41	927.988			1043.41	695.536			587.16	1514.67			587.16	1623.71
1044.31	938.317			1044.31	710.976			587.652	1506.1			587.652	1613.51
1045.2	951.602			1045.2	728.788			588.141	1496.67			588.141	1602.48
1046.1	967.355			1046.1	748.694			588.633	1486.7			588.633	1590.17
1046.99	981.677			1046.99	767.002			589.122	1477.07			589.122	1577.25
1047.89	992.55			1047.89	785.417			589.611	1467.54			589.611	1563.75
1048.78	1004.06			1048.78	800.894			590.103	1458.9			590.103	1547.03
1049.68	1013.74			1049.68	806.513			590.592	1449.38			590.592	1535.57
1050.57	1027.19			1050.57	831.015			591.081	1440.47			591.081	1531.3
1051.47	1043.84			1051.47	849.171			591.573	1431.84			591.573	1528.5
1052.36	1058.67			1052.36	873.473			592.062	1423.67			592.062	1524.24
1053.26	1073.98			1053.26	903.834			592.551	1416.58			592.551	1518.93
1054.15	1089.8			1054.15	933.965			593.042	1410.78			593.042	1509.17
1055.05	1106.95			1055.05	964.317			593.531	1404.08			593.531	1497.78
1055.94	1126.16			1055.94	987.756			594.02	1396.67			594.02	1485.14
1056.83	1145.17			1056.83	1008.6			594.511	1388.6			594.511	1473.02
1057.73	1163.89			1057.73	1034.48			595	1380.85			595	1462.03
1058.62	1171.17			1058.62	1065.37			595.49	1374.07			595.49	1452.01
1059.52	1187.61			1059.52	1092.35			595.981	1367.7			595.981	1443.11
1060.41	1204.78			1060.41	1118.26			596.47	1360.89			596.47	1435.21
1061.3	1218.34			1061.3	1143.27			596.958	1357.69			596.958	1428.3
1062.2	1231.68			1062.2	1167.53			597.449	1354.53			597.449	1422.62
1063.09	1238.53			1063.09	1166.48			597.938	1351.03			597.938	1418.55
1063.98	1241.66			1063.98	1176.72			598.427	1346.47			598.427	1414.7
1064.88	1249.73			1064.88	1201.11			598.916	1339.7			598.916	1412.32
1065.77	1257.67			1065.77	1228.58			599.407	1333			599.407	1402.61
1066.66	1271.16			1066.66	1255.81			599.896	1326.02			599.896	1394.34
1067.56	1293.88			1067.56	1283.61			600.384	1318.38			600.384	1387.58
1068.45	1317.09			1068.45	1309.54			600.873	1308.22			600.873	1381.68
1069.34	1334.26			1069.34	1335.45			601.364	1296.97			601.364	1374.72
1070.24	1350.52			1070.24	1361.02			601.853	1288.23			601.853	1368.22
1071.13	1372.24			1071.13	1387.66			602.341	1284.6			602.341	1362.3
1072.02	1388.34			1072.02	1409.37			602.83	1283.1			602.83	1356.42
1072.91	1402.65			1072.91	1426.71			603.32	1283.33			603.32	1351.91
1073.81	1411.84			1073.81	1440.72			603.809	1281.86			603.809	1347.83
1074.7	1415.8			1074.7	1435.06			604.298	1280.73			604.298	1343.64
1075.59	1414.48			1075.59	1421.02			604.786	1280.36			604.786	1337.97
1076.48	1406.22			1076.48	1398.12			605.277	1279.65			605.277	1339.47
1077.38	1389.53			1077.38	1367.79			605.765	1278.24			605.765	1334.56
1078.27	1367.97			1078.27	1328.67			606.254	1273.15			606.254	1328.23
1079.16	1341.13			1079.16	1276.48			606.742	1266.21			606.742	1322.95
1080.05	1307.76			1080.05	1220.2			607.23	1258.04			607.23	1308.23
1080.94	1289.78			1080.94	1161.76			607.719	1255.88			607.719	1291.24
1081.84	1262.35			1081.84	1105.22			608.209	1254.89			608.209	1283.42
1082.73	1233.02			1082.73	1051.35			608.698	1253.05			608.698	1284.53
1083.62	1203.95			1083.62	999.352			609.186	1250.7			609.186	1286.59
1084.51	1173.24			1084.51	951.515			609.674	1247.97			609.674	1294.84
1085.4	1139.08			1085.4	909.099			610.162	1245.2			610.162	1302.3
1086.29	1110.16			1086.29	873.208			610.651	1242.33			610.651	1307.81
1087.19	1087.42			1087.19	839.54			611.141	1239.51			611.141	1297.1
1088.08	1068.52			1088.08	799.68			611.629	1236.96			611.629	1290.11
1088.97	1054.05			1088.97	764.089			612.117	1234.83			612.117	1282.64
1089.86	1044.12			1089.86	732.65			612.605	1227.66			612.605	1273.88
1090.75	1039.34			1090.75	704.865			613.093	1221.41			613.093	1268.1
1091.64	1025.01			1091.64	680.288			613.581	1222.18			613.581	1261.35
1092.53	1002.87			1092.53	658.609			614.069	1220.98			614.069	1257.69
1093.42	993.896			1093.42	639.685			614.557	1219.2			614.557	1257.88
1094.31	1003.71			1094.31	623.907			615.047	1216.78			615.047	1262.12
1095.2	992.031			1095.2	613.395			615.535	1214.17			615.535	1258.67
1096.09	991.799			1096.09	602.354			616.023	1211.69			616.023	1258.64
1096.99	979.675			1096.99	588.507			616.511	1209.37			616.511	1257.45
1097.88	970.145			1097.88	572.076			616.999	1205.6			616.999	1253.1
1098.77	963.295			1098.77	559.561			617.487	1201.49			617.487	1249.42
1099.66	959.601			1099.66	549.805			617.975	1201.47			617.975	1247.47
1100.55	958.533			1100.55	541.789			618.462	1202.05			618.462	1247.97
1101.44	960.174			1101.44	535.278			618.95	1200.64			618.95	1247.94
1102.33	963.543			1102.33	529.875			619.438	1197.63			619.438	1245.51
1103.22	970.102			1103.22	524.387			619.926	1192.15			619.926	1244.62
1104.11	977.897			1104.11	519.114			620.413	1188.79			620.413	1245.09
1105	985.162			1105	514.209			620.901	1184.56			620.901	1242.05
1105.89	992.755			1105.89	509.963			621.389	1180.56			621.389	1233.55
1106.77	998.646			1106.77	506.221			621.876	1177.09			621.876	1223.28
1107.66	1002.56			1107.66	503.085			622.364	1175.06			622.364	1217.65
1108.55	1005.77			1108.55	500.227			622.851	1174.02			622.851	1214.69
1109.44	1009.42			1109.44	498.192			623.339	1173.71			623.339	1214.15
1110.33	1013.99			1110.33	494.772			623.826	1173.7			623.826	1215.02
1111.22	1019.25			1111.22	492.934			624.314	1173.81			624.314	1215.7
1112.11	1024.53			1112.11	493.564			624.801	1173.56			624.801	1216.29
1113	1031.79			1113	496.218			625.289	1171.68			625.289	1216.57
1113.89	1038.83			1113.89	490.51			625.776	1174.75			625.776	1216.47
1114.78	1046.53			1114.78	491.913			626.264	1173.23			626.264	1214.88
1115.67	1054.67			1115.67	494.169			626.751	1170.25			626.751	1212.67
1116.56	1062.42			1116.56	497.119			627.238	1163.63			627.238	1210.57
1117.44	1070.59			1117.44	500.562			627.726	1159.81			627.726	1208.69
1118.33	1080.23			1118.33	504.158			628.213	1154.65			628.213	1206.93
1119.22	1093.71			1119.22	503.987			628.7	1152.9			628.7	1205.23
1120.11	1108.57			1120.11	503.775			629.187	1153.4			629.187	1202.9
1121	1125.87			1121	504.604			629.674	1154.24			629.674	1198.17
1121.88	1138.19			1121.88	505.511			630.162	1154.41			630.162	1192.29
1122.77	1152.52			1122.77	507.54			630.649	1155.25			630.649	1186.91
1123.66	1171.41			1123.66	510.871			631.136	1150.13			631.136	1183.25
1124.55	1192.58			1124.55	514.898			631.623	1151.07			631.623	1183.63
1125.44	1211.6			1125.44	519.446			632.11	1146.59			632.11	1191.01
1126.32	1228.55			1126.32	524.51			632.597	1142.42			632.597	1183.11
1127.21	1247.57			1127.21	530.061			633.082	1138.54			633.082	1177.78
1128.1	1269.83			1128.1	536.022			633.569	1135.11			633.569	1173.91
1128.99	1295.03			1128.99	540.676			634.056	1131.96			634.056	1170.21
1129.87	1321.91			1129.87	547.293			634.543	1128.05			634.543	1165.5
1130.76	1344.83			1130.76	554.139			635.03	1119.85			635.03	1159.84
1131.65	1367.94			1131.65	561.295			635.517	1112.97			635.517	1155.67
1132.54	1393.8			1132.54	568.917			636.004	1113.82			636.004	1151.18
1133.42	1422.48			1133.42	577.618			636.49	1118.16			636.49	1147.17
1134.31	1452.3			1134.31	584.874			636.975	1115.95			636.975	1143.88
1135.2	1483.48			1135.2	590.626			637.462	1112.62			637.462	1141.26
1136.08	1520.79			1136.08	597.303			637.949	1106.64			637.949	1138.32
1136.97	1558.07			1136.97	605.498			638.435	1102.17			638.435	1133.59
1137.86	1599.71			1137.86	615.114			638.922	1097.46			638.922	1126.59
1138.74	1644.99			1138.74	628.119			639.409	1092.94			639.409	1119.74
1139.63	1695.58			1139.63	643.395			639.893	1085.71			639.893	1117.81
1140.52	1744.58			1140.52	661.098			640.38	1078.51			640.38	1117.72
1141.4	1786.32			1141.4	677.815			640.867	1076.84			640.867	1110.14
1142.29	1821.26			1142.29	693.99			641.353	1076.62			641.353	1102.99
1143.18	1879.36			1143.18	712.406			641.84	1069.21			641.84	1096.03
1144.06	1930.14			1144.06	737.697			642.324	1061.71			642.324	1089.34
1144.95	1982.9			1144.95	764.417			642.811	1056.91			642.811	1083.76
1145.84	2040.05			1145.84	791.039			643.297	1054.6			643.297	1079.44
1146.72	2110.03			1146.72	819.615			643.784	1054.42			643.784	1075.52
1147.61	2141.46			1147.61	850.629			644.27	1056.2			644.27	1072.09
1148.49	2173.61			1148.49	883.637			644.755	1057.13			644.755	1068.09
1149.38	2209.35			1149.38	918.527			645.241	1049.64			645.241	1064.49
1150.26	2247.08			1150.26	953.138			645.727	1042.58			645.727	1061.99
1151.15	2291.68			1151.15	993			646.214	1036.32			646.214	1060.45
1152.04	2344.88			1152.04	1033.71			646.698	1031.08			646.698	1057.46
1152.92	2404.42			1152.92	1077.56			647.184	1027.62			647.184	1053.41
1153.81	2462.15			1153.81	1122.11			647.67	1025.36			647.67	1048.86
1154.69	2538.07			1154.69	1164.91			648.156	1021.51			648.156	1043.78
1155.58	2595.1			1155.58	1198.82			648.641	1017.62			648.641	1038.17
1156.46	2617.51			1156.46	1227.16			649.127	1015.51			649.127	1032.25
1157.35	2606.65			1157.35	1250.17			649.613	1023.73			649.613	1022.82
1158.23	2491.77			1158.23	1265.96			650.097	1024.39			650.097	1020.19
1159.11	2399.46			1159.11	1275.84			650.583	1017.72			650.583	1020.38
1160	2308.44			1160	1286.34			651.069	1013.22			651.069	1022.2
1160.88	2220.35			1160.88	1275.05			651.555	1010.16			651.555	1023.37
1161.77	2122.06			1161.77	1249.09			652.039	1008.92			652.039	1021.74
1162.65	2030.67			1162.65	1212.89			652.525	1009.11			652.525	1015.74
1163.54	1945.92			1163.54	1173.96			653.011	1008.77			653.011	1008.25
1164.42	1867.8			1164.42	1138.8			653.495	1001.47			653.495	1004.09
1165.31	1796.59			1165.31	1090.83			653.981	1002.04			653.981	1003.71
1166.19	1732.31			1166.19	1041.3			654.467	1005.01			654.467	1003.64
1167.07	1676.24			1167.07	993.083			654.951	1003.68			654.951	1004.75
1167.96	1626.18			1167.96	946.32			655.436	1002.85			655.436	1006.49
1168.84	1577.91			1168.84	901.82			655.922	997.469			655.922	1009.18
1169.73	1529.59			1169.73	851.67			656.406	997.688			656.406	1009.38
1170.61	1486.54			1170.61	806.578			656.892	998.524			656.892	1009.91
1171.49	1448.71			1171.49	772.163			657.375	998.972			657.375	1007.48
1172.38	1414.27			1172.38	738.819			657.861	999.387			657.861	1001.75
1173.26	1381.56			1173.26	708.74			658.347	999.646			658.347	997.922
1174.14	1347.31			1174.14	678.179			658.83	999.85			658.83	996.259
1175.03	1310.87			1175.03	650.585			659.316	999.117			659.316	996.522
1175.91	1275.51			1175.91	628.319			659.801	997.618			659.801	997.376
1176.79	1246.18			1176.79	608.232			660.285	996.251			660.285	998.075
1177.68	1221.22			1177.68	586.595			660.771	995.022			660.771	1000
1178.56	1198.56			1178.56	566.517			661.254	994.09			661.254	1002.33
1179.44	1183.24			1179.44	548.154			661.74	993.486			661.74	1005.17
1180.32	1163.1			1180.32	531.421			662.223	993.235			662.223	1008.16
1181.21	1142.12			1181.21	516.685			662.708	987.555			662.708	1011.28
1182.09	1121.76			1182.09	503.538			663.194	993.748			663.194	1013.24
1182.97	1102.11			1182.97	491.623			663.677	1001.57			663.677	1012.95
1183.85	1081.44			1183.85	482.999			664.162	1009.22			664.162	1011.51
1184.74	1059.17			1184.74	475.66			664.646	1010.29			664.646	1011.99
1185.62	1038.27			1185.62	469.146			665.131	1010.77			665.131	1017.84
1186.5	1018.81			1186.5	462.998			665.614	1013.16			665.614	1024.66
1187.38	1001.92			1187.38	456.178			666.1	1017.68			666.1	1029.63
1188.27	986.22			1188.27	449.468			666.583	1024.11			666.583	1025.44
1189.15	972.027			1189.15	442.43			667.068	1028.37			667.068	1028.8
1190.03	959.448			1190.03	435.78			667.551	1028.81			667.551	1049.87
1190.91	947.711			1190.91	429.699			668.036	1034.61			668.036	1047.16
1191.79	931.463			1191.79	422.731			668.519	1036.59			668.519	1048.06
1192.67	918.917			1192.67	418.063			669.004	1038.44			669.004	1047.8
1193.56	908.335			1193.56	415.557			669.487	1042.38			669.487	1050.83
1194.44	897.792			1194.44	410.002			669.973	1049.34			669.973	1057.1
1195.32	882.361			1195.32	405.255			670.456	1057.01			670.456	1066.58
1196.2	870.294			1196.2	402.18			670.941	1061.99			670.941	1079.03
1197.08	857.585			1197.08	401.96			671.423	1063.97			671.423	1086.45
1197.96	847.613			1197.96	403.841			671.908	1066.73			671.908	1092.23
1198.84	843.469			1198.84	406.889			672.391	1070.85			672.391	1097.24
1199.73	840.918			1199.73	403.965			672.876	1077.18			672.876	1101.97
1200.61	838.681			1200.61	399.958			673.359	1083.31			673.359	1104.08
1201.49	835.591			1201.49	399.209			673.844	1087.16			673.844	1109.09
1202.37	832.09			1202.37	399.708			674.327	1089.48			674.327	1115.04
1203.25	828.038			1203.25	397.586			674.809	1092.27			674.809	1126.86
1204.13	823.626			1204.13	396.011			675.294	1096.15			675.294	1138.9
1205.01	813.838			1205.01	394.938			675.777	1100.94			675.777	1147.26
1205.89	807.94			1205.89	394.451			676.262	1106.73			676.262	1157.64
1206.77	804.162			1206.77	394.475			676.744	1113.46			676.744	1162.16
1207.65	803.749			1207.65	395.021			677.229	1121.11			677.229	1167.01
1208.53	802.223			1208.53	395.513			677.712	1129.82			677.712	1172.99
1209.41	803.733			1209.41	397.733			678.194	1139.2			678.194	1179.1
1210.29	805.255			1210.29	400.603			678.679	1150.08			678.679	1188.92
1211.17	802.667			1211.17	403.72			679.161	1152.12			679.161	1198.92
1212.05	793.835			1212.05	406.961			679.644	1158.5			679.644	1210.31
1212.93	787.737			1212.93	410.192			680.128	1169.75			680.128	1224.39
1213.81	785.477			1213.81	413.581			680.611	1174.27			680.611	1238.94
1214.69	792.42			1214.69	416.594			681.095	1177.65			681.095	1257.01
1215.57	796.551			1215.57	419.789			681.578	1181.81			681.578	1272.71
1216.45	801.986			1216.45	421.28			682.06	1186.81			682.06	1283.5
1217.33	804.004			1217.33	420.882			682.544	1193.39			682.544	1291.23
1218.21	803.499			1218.21	420.831			683.027	1190.84			683.027	1292.08
1219.09	807.139			1219.09	420.188			683.509	1190.85			683.509	1292.92
1219.97	808.345			1219.97	418.895			683.993	1194.18			683.993	1294.06
1220.85	807.234			1220.85	417.082			684.475	1200.76			684.475	1292.8
1221.72	803.444			1221.72	414.684			684.958	1210.11			684.958	1295.86
1222.6	796.758			1222.6	413.432			685.442	1213.92			685.442	1298.14
1223.48	791.744			1223.48	414.295			685.924	1212.29			685.924	1300.46
1224.36	789.785			1224.36	415.361			686.406	1204.4			686.406	1304.95
1225.24	790.297			1225.24	416.04			686.888	1200.77			686.888	1309.28
1226.12	790.29			1226.12	416.481			687.372	1195.28			687.372	1298.1
1227	787.91			1227	416.438			687.855	1190.73			687.855	1290.53
1227.88	785.022			1227.88	415.195			688.337	1189.15			688.337	1282.7
1228.75	781.139			1228.75	411.253			688.821	1181.41			688.821	1274.25
1229.63	773.394			1229.63	406.953			689.303	1172.97			689.303	1266.7
1230.51	768.062			1230.51	402.313			689.785	1164.08			689.785	1257.04
1231.39	764.158			1231.39	397.53			690.267	1155.25			690.267	1250.63
1232.27	761.727			1232.27	392.605			690.75	1146.73			690.75	1244.63
1233.15	760.284			1233.15	387.91			691.232	1137.69			691.232	1239.9
1234.02	759.696			1234.02	382.909			691.714	1123.23			691.714	1231.79
1234.9	759.996			1234.9	379.876			692.196	1113.78			692.196	1217.48
1235.78	758.187			1235.78	376.857			692.68	1104.4			692.68	1204.13
1236.66	756.182			1236.66	373.54			693.162	1096.51			693.162	1186.94
1237.53	754.508			1237.53	370.283			693.643	1091.57			693.643	1170.18
1238.41	752.193			1238.41	366.216			694.125	1088.14			694.125	1156.64
1239.29	752.963			1239.29	360.875			694.607	1081.99			694.607	1149.13
1240.17	749.681			1240.17	357.025			695.091	1077.73			695.091	1146.66
1241.04	745.817			1241.04	354.548			695.572	1071.49			695.572	1142.57
1241.92	740.347			1241.92	353.49			696.054	1063.53			696.054	1133.14
1242.8	738.553			1242.8	352.15			696.536	1051.65			696.536	1122.03
1243.67	739.194			1243.67	350.024			697.017	1041.34			697.017	1111.59
1244.55	736.978			1244.55	347.433			697.501	1032.05			697.501	1103.46
1245.43	726.138			1245.43	343.603			697.982	1024			697.982	1093.85
1246.3	715.887			1246.3	339.73			698.464	1015.3			698.464	1086.78
1247.18	716.556			1247.18	335.765			698.945	1005.83			698.945	1080.96
1248.06	717.621			1248.06	331.941			699.427	996.494			699.427	1075.81
1248.93	718.317			1248.93	327.984			699.908	988.897			699.908	1068.25
1249.81	717.888			1249.81	324.247			700.39	983.992			700.39	1059.91
1250.69	715.547			1250.69	321.219			700.873	983.711			700.873	1051.49
1251.56	709.902			1251.56	318.812			701.354	984.6			701.354	1047.76
1252.44	703.352			1252.44	315.72			701.836	986.061			701.836	1042.89
1253.32	696.497			1253.32	310.341			702.317	987.125			702.317	1038.66
1254.19	688.399			1254.19	304.739			702.798	988.253			702.798	1035.43
1255.07	675.271			1255.07	299.613			703.279	985.779			703.279	1031.25
1255.94	680.072			1255.94	294.88			703.761	979.729			703.761	1025.09
1256.82	679.099			1256.82	290.671			704.242	971.953			704.242	1019.61
1257.69	672.179			1257.69	285.405			704.723	965.741			704.723	1011.02
1258.57	665.305			1258.57	281.293			705.206	959.488			705.206	1005.93
1259.45	664.937			1259.45	278.171			705.687	955.389			705.687	1004.29
1260.32	653.756			1260.32	274.905			706.168	953.795			706.168	1007.32
1261.2	658.299			1261.2	271.567			706.65	953.913			706.65	1009.5
1262.07	657.86			1262.07	269.094			707.131	953.971			707.131	1010.2
1262.95	657.158			1262.95	265.039			707.612	951.09			707.612	1006.92
1263.82	654.36			1263.82	260.843			708.093	949.985			708.093	1003.53
1264.7	648.906			1264.7	256.55			708.574	950.49			708.574	999.992
1265.57	644.218			1265.57	252.261			709.055	951			709.055	997.541
1266.45	640.19			1266.45	247.172			709.535	945.451			709.535	995.242
1267.32	637.727			1267.32	240.839			710.016	939.127			710.016	988.268
1268.2	634.837			1268.2	232.817			710.497	933.783			710.497	979.8
1269.07	631.531			1269.07	235.538			710.978	932.613			710.978	974.707
1269.95	625.812			1269.95	227.975			711.459	933.156			711.459	972.817
1270.82	622.224			1270.82	222.835			711.94	935.556			711.94	973.789
1271.69	620.244			1271.69	218.225			712.42	937.688			712.42	977.855
1272.57	619.499			1272.57	213.967			712.901	937.035			712.901	981.828
1273.44	617.228			1273.44	210.075			713.382	936.979			713.382	985.57
1274.32	615.375			1274.32	206.507			713.863	936.823			713.863	989.173
1275.19	614.89			1275.19	203.308			714.343	937.056			714.343	986.294
1276.07	608.512			1276.07	200.324			714.824	935.154			714.824	982.389
1276.94	607.892			1276.94	197.876			715.305	934.016			715.305	978.269
1277.81	611.05			1277.81	195.715			715.785	930.646			715.785	974.482
1278.69	608.713			1278.69	191.705			716.266	927.133			716.266	973.315
1279.56	606.75			1279.56	187.109			716.746	924.977			716.746	978.245
1280.43	611.336			1280.43	184.331			717.227	927.722			717.227	981.662
1281.31	611.089			1281.31	181.594			717.707	930.865			717.707	984.368
1282.18	610.727			1282.18	179.49			718.188	932.987			718.188	986.189
1283.05	608.535			1283.05	177.42			718.668	931.424			718.668	987.451
1283.93	601.332			1283.93	175.115			719.149	927.019			719.149	986.086
1284.8	596.854			1284.8	171.122			719.627	923.484			719.627	984.334
1285.67	594.586			1285.67	168.66			720.107	926.485			720.107	982.879
1286.55	595.124			1286.55	167.319			720.588	925.408			720.588	981.779
1287.42	595.325			1287.42	165.515			721.068	924.002			721.068	981.212
1288.29	594.781			1288.29	162.9			721.548	924.422			721.548	981.172
1289.17	593.622			1289.17	160.232			722.028	925.814			722.028	981.701
1290.04	591.609			1290.04	157.23			722.509	927.336			722.509	982.078
1290.91	588.857			1290.91	152.629			722.989	928.92			722.989	979.445
1291.78	584.652			1291.78	149.213			723.469	927.914			723.469	977.274
1292.66	581.139			1292.66	144.536			723.947	927.314			723.947	975.672
1293.53	578.863			1293.53	144.224			724.427	925.851			724.427	974.71
1294.4	575.221			1294.4	145.021			724.907	924.344			724.907	974.464
1295.27	567.672			1295.27	146.12			725.388	923.492			725.388	974.815
1296.15	576.006			1296.15	146.222			725.868	923.344			725.868	975.809
1297.02	585.735			1297.02	146.527			726.348	923.693			726.348	977.445
1297.89	582.306			1297.89	146.582			726.828	924.653			726.828	979.473
1298.76	578.279			1298.76	146.248			727.306	926.057			727.306	982.479
1299.63	578.125			1299.63	141.707			727.786	927.443			727.786	986.483
1300.51	577.682			1300.51	142.652			728.266	929.489			728.266	984.293
1301.38	577.055			1301.38	141.923			728.745	931.733			728.745	981.867
1302.25	576.274			1302.25	141.904			729.225	929.592			729.225	980.953
1303.12	575.267			1303.12	142.459			729.703	925.745			729.703	981.907
1303.99	574.77			1303.99	139.167			730.183	925.707			730.183	985.456
1304.86	570.093			1304.86	136.114			730.663	926.448			730.663	982.819
1305.73	571.021			1305.73	134.972			731.143	926.223			731.143	976.108
1306.61	576.694			1306.61	134.821			731.622	926.002			731.622	972.716
1307.48	578.399			1307.48	135.429			732.1	926.437			732.1	973.364
1308.35	580.728			1308.35	136.3			732.58	926.977			732.58	972.881
1309.22	584.626			1309.22	134.074			733.059	926.647			733.059	972.944
1310.09	590.338			1310.09	132.36			733.539	932.309			733.539	973.487
1310.96	588.417			1310.96	131.436			734.017	931.512			734.017	975.486
1311.83	583.99			1311.83	132.431			734.496	923.09			734.496	976.194
1312.7	581.233			1312.7	133.167			734.976	925.122			734.976	976.517
1313.57	579.958			1313.57	133.246			735.455	925.949			735.455	976.634
1314.44	580.591			1314.44	132.98			735.933	929.107			735.933	976.64
1315.31	583.385			1315.31	131.146			736.412	928.157			736.412	976.84
1316.18	588.459			1316.18	128.51			736.892	926.766			736.892	976.958
1317.05	592.576			1317.05	125.896			737.371	925.861			737.371	977.764
1317.92	594.245			1317.92	125.787			737.849	925.699			737.849	977.932
1318.79	593.1			1318.79	126.165			738.328	927.302			738.328	977.664
1319.66	589.313			1319.66	126.513			738.807	922.987			738.807	979.1
1320.53	586.569			1320.53	126.9			739.285	937.956			739.285	981.676
1321.4	586.792			1321.4	127.336			739.764	946.455			739.764	984.88
1322.27	583.94			1322.27	127.939			740.243	951.869			740.243	987.68
1323.14	580.478			1323.14	127.938			740.721	945.292			740.721	986.581
1324.01	580.661			1324.01	127.842			741.2	935.184			741.2	976.315
1324.88	579.813			1324.88	127.791			741.679	937.454			741.679	984.141
1325.75	583.223			1325.75	127.761			742.156	938.087			742.156	992.957
1326.62	587.981			1326.62	127.732			742.636	938.124			742.636	991.53
1327.49	592.165			1327.49	127.516			743.115	939.578			743.115	992.458
1328.36	594.892			1328.36	126.995			743.592	942.558			743.592	993.605
1329.23	595.621			1329.23	126.633			744.071	946.266			744.071	995.516
1330.1	597.549			1330.1	125.694			744.55	947.905			744.55	997.62
1330.97	597.921			1330.97	123.752			745.027	946.983			745.027	999.803
1331.84	597.655			1331.84	121.982			745.506	943.969			745.506	1002.12
1332.7	597.366			1332.7	120.899			745.983	943.019			745.983	1004.85
1333.57	595.298			1333.57	120.476			746.462	942.912			746.462	1006.59
1334.44	592.466			1334.44	120.625			746.941	940.793			746.941	1008.02
1335.31	589.445			1335.31	121.288			747.418	939.785			747.418	1009.03
1336.18	586.426			1336.18	122.772			747.897	940.388			747.897	1008.97
1337.05	588.545			1337.05	122.688			748.374	941.915			748.374	1010.49
1337.91	590.136			1337.91	120.503			748.852	944.468			748.852	1012.37
1338.78	594.086			1338.78	119.555			749.331	948.138			749.331	1016.25
1339.65	598.08			1339.65	119.555			749.808	952.352			749.808	1020.52
1340.52	599.491			1340.52	121.491			750.287	957.052			750.287	1024.82
1341.39	601.414			1341.39	122.946			750.764	961.943			750.764	1029
1342.25	602.862			1342.25	124.205			751.242	966.564			751.242	1030.68
1343.12	603.238			1343.12	125.05			751.719	968.776			751.719	1036.66
1343.99	604.274			1343.99	125.566			752.198	970.551			752.198	1040.28
1344.86	604.448			1344.86	124.432			752.674	975.879			752.674	1043.47
1345.73	603.997			1345.73	124.029			753.153	979.479			753.153	1046.47
1346.59	602.793			1346.59	124.057			753.629	984.053			753.629	1048.95
1347.46	601.116			1347.46	123.754			754.108	989.022			754.108	1051.62
1348.33	599.47			1348.33	123.284			754.585	993.525			754.585	1054.6
1349.2	597.9			1349.2	123.144			755.063	996.141			755.063	1061.01
1350.06	597.471			1350.06	122.975			755.54	998.548			755.54	1067.56
1350.93	596.718			1350.93	122.91			756.018	1002.3			756.018	1074.35
1351.8	594.247			1351.8	123.074			756.494	1004.12			756.494	1081.59
1352.67	592.034			1352.67	123.547			756.973	1005.45			756.973	1087.98
1353.53	590.671			1353.53	124.576			757.449	1007.21			757.449	1088.7
1354.4	589.872			1354.4	124.66			757.928	1008.85			757.928	1087.86
1355.27	589.294			1355.27	124.099			758.404	1012.78			758.404	1089.7
1356.13	589.526			1356.13	123.745			758.882	1016.92			758.882	1095.27
1357	589.363			1357	123.591			759.359	1024.7			759.359	1097.4
1357.87	590.724			1357.87	123.536			759.837	1032.34			759.837	1101.34
1358.73	593.284			1358.73	123.198			760.313	1033.57			760.313	1107.15
1359.6	596.108			1359.6	122.691			760.791	1036.94			760.791	1114.46
1360.46	598.937			1360.46	121.826			761.267	1039.68			761.267	1122.01
1361.33	601.748			1361.33	120.997			761.744	1041.9			761.744	1130.14
1362.2	604.511			1362.2	121.723			762.222	1044.95			762.222	1138.71
1363.06	607.234			1363.06	122.779			762.698	1048.96			762.698	1146.98
1363.93	608.084			1363.93	124.004			763.176	1050.41			763.176	1154.63
1364.79	603.571			1364.79	124.919			763.652	1061.19			763.652	1162.04
1365.66	597.751			1365.66	124.245			764.128	1066.4			764.128	1168.86
1366.53	584.779			1366.53	123.258			764.606	1054.52			764.606	1174.54
1367.39	619.694			1367.39	122.667			765.082	1063.5			765.082	1175.69
1368.26	616.093			1368.26	122.431			765.56	1076.43			765.56	1176.73
1369.12	611.951			1369.12	122.62			766.036	1084.2			766.036	1181.62
1369.99	609.382			1369.99	124.664			766.512	1089.6			766.512	1188.94
1370.85	608.105			1370.85	125.568			766.99	1101.06			766.99	1201.39
1371.72	608.03			1371.72	126.732			767.466	1108.58			767.466	1215.39
1372.58	609.406			1372.58	126.827			767.941	1116.96			767.941	1223.27
1373.45	612.072			1373.45	125.872			768.419	1128.64			768.419	1230.05
1374.31	615.634			1374.31	126.055			768.895	1140.02			768.895	1237
1375.18	617.503			1375.18	126.655			769.371	1150.29			769.371	1244.47
1376.04	616.75			1376.04	128.089			769.848	1158.29			769.848	1254.82
1376.91	616.374			1376.91	128.473			770.324	1163.18			770.324	1265.84
1377.77	616.187			1377.77	128.748			770.8	1168.59			770.8	1279.99
1378.64	619.56			1378.64	128.947			771.277	1175.17			771.277	1294.52
1379.5	626.347			1379.5	128.943			771.753	1185.02			771.753	1309.29
1380.37	632.272			1380.37	128.644			772.229	1196.91			772.229	1324.62
1381.23	632.563			1381.23	128.058			772.706	1210.98			772.706	1340.5
1382.09	634.203			1382.09	127.877			773.182	1227.01			773.182	1357.02
1382.96	637.492			1382.96	128.971			773.657	1237.7			773.657	1374.21
1383.82	642.772			1383.82	131.537			774.135	1247.66			774.135	1392.06
1384.69	647.613			1384.69	134.134			774.61	1258.33			774.61	1410.6
1385.55	651.997			1385.55	135.677			775.086	1269.18			775.086	1429.78
1386.41	652.087			1386.41	138.221			775.561	1282.46			775.561	1450.18
1387.28	650.693			1387.28	138.153			776.039	1297.5			776.039	1470.25
1388.14	651.123			1388.14	138.103			776.514	1315.6			776.514	1491.57
1389.01	652.868			1389.01	138.647			776.989	1333.32			776.989	1515.22
1389.87	656.089			1389.87	139.675			777.465	1351.26			777.465	1540.54
1390.73	656.61			1390.73	141.637			777.942	1371.6			777.942	1570.79
1391.6	657.602			1391.6	143.794			778.417	1392.98			778.417	1601.47
1392.46	660.19			1392.46	145.719			778.893	1421.02			778.893	1631.99
1393.32	663.18			1393.32	144.318			779.368	1441.12			779.368	1662.45
1394.19	666.778			1394.19	141.748			779.843	1460.66			779.843	1693.16
1395.05	671.583			1395.05	139.001			780.32	1479.55			780.32	1724.59
1395.91	673.526			1395.91	137.104			780.795	1501.18			780.795	1757.1
1396.77	674.846			1396.77	136.72			781.27	1523.39			781.27	1791.17
1397.64	676.517			1397.64	139.719			781.746	1542.28			781.746	1827.22
1398.5	678.648			1398.5	145.031			782.221	1569.64			782.221	1863.9
1399.36	680.975			1399.36	146.736			782.698	1600.13			782.698	1896.65
1400.23	684.294			1400.23	148.131			783.173	1632.81			783.173	1928.31
1401.09	688.125			1401.09	149.088			783.648	1664.81			783.648	1975.18
1401.95	690.967			1401.95	149.716			784.123	1695.87			784.123	2021.21
1402.81	694.91			1402.81	149.969			784.598	1723.15			784.598	2065.07
1403.67	700.638			1403.67	149.912			785.073	1751.1			785.073	2107.34
1404.54	705.032			1404.54	149.621			785.549	1779.78			785.549	2147.1
1405.4	708.835			1405.4	149.118			786.024	1808.43			786.024	2185.41
1406.26	715.333			1406.26	152.668			786.499	1836.72			786.499	2223.75
1407.12	722.531			1407.12	151.463			786.974	1862.21			786.974	2256.73
1407.98	729.246			1407.98	149.782			787.449	1885.71			787.449	2290.99
1408.85	735.479			1408.85	147.585			787.924	1911.49			787.924	2327.55
1409.71	737.948			1409.71	145.439			788.398	1941.27			788.398	2367.77
1410.57	737.751			1410.57	143.659			788.873	1971.22			788.873	2413.52
1411.43	740.765			1411.43	143.27			789.35	2003.58			789.35	2461.6
1412.29	741.562			1412.29	153.259			789.825	2036.97			789.825	2513.86
1413.15	741.407			1413.15	156.471			790.299	2078.39			790.299	2569.28
1414.02	740.712			1414.02	156.259			790.774	2120.97			790.774	2627.84
1414.88	739.498			1414.88	157.251			791.248	2165.2			791.248	2688.66
1415.74	737.85			1415.74	155.987			791.723	2211.28			791.723	2749.38
1416.6	735.875			1416.6	155.631			792.198	2257.69			792.198	2808.95
1417.46	733.355			1417.46	155.871			792.672	2301.71			792.672	2869.41
1418.32	730.508			1418.32	156.12			793.147	2346.65			793.147	2931.41
1419.18	727.614			1419.18	156.235			793.621	2392.19			793.621	2996.72
1420.04	725.011			1420.04	154.086			794.096	2439.74			794.096	3061.33
1420.9	722.954			1420.9	152.991			794.57	2485.93			794.57	3125.39
1421.76	719.425			1421.76	153.186			795.044	2532.2			795.044	3192.49
1422.63	717.162			1422.63	154.358			795.519	2579.7			795.519	3257.5
1423.49	711.359			1423.49	154.657			795.993	2627.7			795.993	3313.97
1424.35	707.605			1424.35	156.682			796.467	2667.08			796.467	3367.69
1425.21	703.492			1425.21	157.038			796.942	2698.87			796.942	3407.22
1426.07	698.316			1426.07	157.413			797.416	2723.52			797.416	3425.01
1426.93	699.365			1426.93	155.846			797.89	2740.4			797.89	3438.83
1427.79	704.221			1427.79	153.981			798.365	2749.6			798.365	3451.46
1428.65	701.144			1428.65	151.535			798.839	2750.55			798.839	3456.11
1429.51	694.858			1429.51	148.051			799.313	2737.53			799.313	3444.7
1430.37	685.733			1430.37	148.211			799.787	2719.44			799.787	3421.24
1431.23	682.39			1431.23	150.702			800.261	2695.97			800.261	3387.82
1432.09	686.846			1432.09	153.217			800.735	2667.74			800.735	3345.49
1432.95	688.296			1432.95	154.486			801.209	2634.08			801.209	3297.06
1433.81	686.635			1433.81	154.447			801.683	2594.73			801.683	3240.1
1434.66	687.097			1434.66	154.415			802.158	2544.39			802.158	3180.15
1435.52	688.094			1435.52	154.303			802.632	2491.43			802.632	3107.91
1436.38	688.291			1436.38	154.357			803.106	2438.02			803.106	3027.63
1437.24	688.117			1437.24	154.63			803.579	2385			803.579	2943.26
1438.1	687.031			1438.1	155.316			804.053	2332.01			804.053	2865.5
1438.96	686.508			1438.96	156.144			804.527	2279.14			804.527	2787.19
1439.82	685.791			1439.82	157.068			805.001	2227.63			805.001	2709.96
1440.68	684.638			1440.68	157.28			805.473	2177.27			805.473	2635.09
1441.54	683.409			1441.54	156.745			805.947	2126.98			805.947	2565.71
1442.4	682.861			1442.4	152.209			806.421	2078.05			806.421	2500.87
1443.25	682.703			1443.25	151.971			806.894	2029.99			806.894	2443.85
1444.11	685.664			1444.11	152.618			807.368	1980.27			807.368	2393.02
1444.97	686.71			1444.97	153.55			807.842	1930.48			807.842	2331.5
1445.83	685.335			1445.83	150.818			808.316	1881.39			808.316	2272.67
1446.69	685.466			1446.69	147.644			808.789	1835.35			808.789	2216.88
1447.55	687.137			1447.55	145.785			809.263	1794.04			809.263	2163.61
1448.4	688.953			1448.4	147.309			809.735	1760.63			809.735	2114.8
1449.26	691.387			1449.26	145.823			810.208	1731.16			810.208	2070.9
1450.12	693.351			1450.12	144.467			810.682	1702.42			810.682	2027.82
1450.98	694.64			1450.98	143.982			811.155	1670.02			811.155	1985.14
1451.84	695.312			1451.84	144.34			811.629	1638.55			811.629	1946.69
1452.69	695.369			1452.69	145.224			812.102	1614.07			812.102	1910.23
1453.55	694.812			1453.55	145.958			812.574	1588.35			812.574	1875.66
1454.41	693.29			1454.41	147.193			813.047	1563.2			813.047	1842.81
1455.27	691.472			1455.27	148.604			813.521	1539.36			813.521	1810.81
1456.12	690.131			1456.12	146.808			813.994	1520.08			813.994	1780.37
1456.98	688.967			1456.98	145.559			814.468	1501.61			814.468	1751.18
1457.84	688.131			1457.84	144.007			814.939	1483.37			814.939	1723.75
1458.7	687.805			1458.7	145.452			815.412	1465.52			815.412	1697.81
1459.55	688.015			1459.55	146.966			815.886	1447.84			815.886	1672.19
1460.41	690.352			1460.41	146.09			816.359	1430.72			816.359	1650.04
1461.27	692.522			1461.27	145.034			816.832	1413.62			816.832	1632.25
1462.13	692.091			1462.13	144.422			817.304	1396.81			817.304	1614.12
1462.98	690.311			1462.98	144.262			817.777	1380.58			817.777	1596.65
1463.84	687.771			1463.84	144.564			818.25	1365.12			818.25	1580.13
1464.7	688.174			1464.7	144.847			818.723	1351			818.723	1564.87
1465.55	686.309			1465.55	144.085			819.194	1337.63			819.194	1541.88
1466.41	684.84			1466.41	139.765			819.667	1325.58			819.667	1518.83
1467.27	690.839			1467.27	142.674			820.14	1312.79			820.14	1501.86
1468.12	681.356			1468.12	143.741			820.612	1299.95			820.612	1487.69
1468.98	671.36			1468.98	142.994			821.085	1292			821.085	1479.7
1469.83	669.48			1469.83	142.074			821.558	1285.82			821.558	1471.02
1470.69	669.273			1470.69	140.95			822.031	1279.38			822.031	1461.6
1471.55	668.088			1471.55	139.711			822.502	1272.52			822.502	1452.34
1472.4	666.394			1472.4	138.739			822.974	1265.32			822.974	1443.4
1473.26	663.406			1473.26	138.026			823.447	1257.26			823.447	1434.72
1474.11	660.391			1474.11	137.682			823.918	1246.7			823.918	1426.42
1474.97	656.871			1474.97	138.233			824.391	1241.88			824.391	1418.45
1475.83	652.49			1475.83	139.344			824.864	1234.63			824.864	1410.88
1476.68	646.724			1476.68	140.313			825.335	1228.37			825.335	1403.68
1477.54	638.542			1477.54	141.073			825.808	1220.1			825.808	1397.05
1478.39	637.101			1478.39	141.644			826.28	1212.52			826.28	1392.17
1479.25	638.104			1479.25	142.039			826.751	1204.4			826.751	1385.33
1480.1	639.778			1480.1	142.006			827.224	1197.87			827.224	1371.01
1480.96	641.075			1480.96	141.516			827.697	1196.69			827.697	1337.51
1481.81	642.294			1481.81	141.918			828.167	1197.97			828.167	1352.65
1482.67	640.09			1482.67	141.922			828.64	1199.64			828.64	1355.07
1483.52	637.187			1483.52	140.929			829.113	1197.16			829.113	1350.26
1484.38	633.87			1484.38	139.656			829.583	1190.86			829.583	1345.39
1485.23	630.824			1485.23	137.334			830.056	1184.35			830.056	1341.71
1486.09	631.066			1486.09	134.606			830.526	1177.79			830.526	1338.96
1486.94	627.471			1486.94	134.931			830.999	1171.07			830.999	1336.86
1487.8	623.751			1487.8	137.099			831.471	1163.41			831.471	1335.25
1488.65	620.292			1488.65	138.843			831.942	1161.28			831.942	1333.41
1489.51	616.862			1489.51	140.539			832.414	1165.73			832.414	1331.8
1490.36	609.329			1490.36	142.015			832.885	1169.51			832.885	1330.56
1491.21	605.361			1491.21	143.304			833.357	1171.1			833.357	1329.21
1492.07	601.537			1492.07	144.035			833.827	1170.03			833.827	1327.52
1492.92	603.629			1492.92	142.461			834.3	1168.13			834.3	1325.49
1493.78	605.786			1493.78	141.196			834.772	1165.74			834.772	1319.19
1494.63	607.477			1494.63	141.279			835.242	1163.04			835.242	1312.08
1495.48	608.406			1495.48	141.62			835.715	1159.91			835.715	1306.89
1496.34	608.617			1496.34	142.607			836.185	1156.19			836.185	1300.46
1497.19	610.999			1497.19	142.963			836.657	1151.55			836.657	1297.86
1498.05	609.479			1498.05	143.134			837.127	1147.92			837.127	1296.62
1498.9	605.148			1498.9	142.93			837.6	1147.72			837.6	1298.23
1499.75	601.12			1499.75	142.906			838.07	1147.8			838.07	1296
1500.61	597.503			1500.61	142.988			838.542	1149.06			838.542	1293.63
1501.46	594.312			1501.46	143.235			839.012	1149.62			839.012	1291.87
1502.31	591.543			1502.31	143.725			839.484	1146.07			839.484	1289.12
1503.16	589.274			1503.16	144.844			839.954	1144.51			839.954	1289.22
1504.02	587.388			1504.02	145.939			840.426	1143.54			840.426	1288.41
1504.87	585.933			1504.87	147.995			840.896	1140.36			840.896	1290.52
1505.73	585.108			1505.73	147.189			841.368	1135.87			841.368	1289.71
1506.58	584.682			1506.58	145.818			841.838	1133.28			841.838	1282.59
1507.43	583.597			1507.43	145.37			842.31	1133.76			842.31	1276.64
1508.28	583.01			1508.28	145.621			842.78	1133			842.78	1272.19
1509.14	588.3			1509.14	146.589			843.25	1131.23			843.25	1269.1
1509.99	587.354			1509.99	148.101			843.722	1127.5			843.722	1265.81
1510.84	586.679			1510.84	150.236			844.192	1124.55			844.192	1266.13
1511.69	587.109			1511.69	153.349			844.663	1122.79			844.663	1266.64
1512.54	589.303			1512.54	156.865			845.133	1122.27			845.133	1267.19
1513.4	597.692			1513.4	159.507			845.605	1120.75			845.605	1266.45
1514.25	596.872			1514.25	159.346			846.075	1120.91			846.075	1263.61
1515.1	596.106			1515.1	158.545			846.544	1110.4			846.544	1258.88
1515.95	596.676			1515.95	157.696			847.016	1100.11			847.016	1250.57
1516.81	597.003			1516.81	156.855			847.486	1089.82			847.486	1243.45
1517.66	593.993			1517.66	156.306			847.957	1087.52			847.957	1236.82
1518.51	592.421			1518.51	156.101			848.427	1094.75			848.427	1230.92
1519.36	592.435			1519.36	156.351			848.897	1091.19			848.897	1225.79
1520.21	593.277			1520.21	156.95			849.368	1090.54			849.368	1222.45
1521.06	594.884			1521.06	157.943			849.838	1086.67			849.838	1217.86
1521.91	592.747			1521.91	159.256			850.309	1084.25			850.309	1210.57
1522.77	589.728			1522.77	158.193			850.779	1079.66			850.779	1203.35
1523.62	588.064			1523.62	157.35			851.248	1075.52			851.248	1197.12
1524.47	587.104			1524.47	159.351			851.72	1067.8			851.72	1190.98
1525.32	587.218			1525.32	161.882			852.189	1062.17			852.189	1187.1
1526.17	589.724			1526.17	164.735			852.659	1060.95			852.659	1182.74
1527.02	593.407			1527.02	166.97			853.13	1061.65			853.13	1176.73
1527.87	597.055			1527.87	168.078			853.599	1057.66			853.599	1170.87
1528.72	600.827			1528.72	169.686			854.069	1054.72			854.069	1164.37
1529.58	604.186			1529.58	169.713			854.54	1051.43			854.54	1158.19
1530.43	606.164			1530.43	169.47			855.009	1045.5			855.009	1151.79
1531.28	604.199			1531.28	170.4			855.478	1035.39			855.478	1146.06
1532.13	602.626			1532.13	171.49			855.948	1027.91			855.948	1140.58
1532.98	601.003			1532.98	172.682			856.419	1025.21			856.419	1134.79
1533.83	599.884			1533.83	174.202			856.888	1017.05			856.888	1127.07
1534.68	599.25			1534.68	176.382			857.357	1009.38			857.357	1121.68
1535.53	599.16			1535.53	179.689			857.828	1002.97			857.828	1118.93
1536.38	595.931			1536.38	184.063			858.297	998.115			858.297	1113.51
1537.23	592.366			1537.23	187.169			858.766	994.57			858.766	1107.04
1538.08	596.932			1538.08	187.59			859.236	992.567			859.236	1099.68
1538.93	602.167			1538.93	188.719			859.707	992.254			859.707	1094.73
1539.78	607.396			1539.78	190.249			860.176	993.718			860.176	1090.45
1540.63	609.885			1540.63	190.803			860.645	989.094			860.645	1089.69
1541.48	611.872			1541.48	188.501			861.114	989.857			861.114	1087.23
1542.33	613.643			1542.33	188.129			861.582	988.531			861.582	1084.19
1543.18	615.285			1543.18	191.199			862.053	983.953			862.053	1080.03
1544.03	616.773			1544.03	194.381			862.522	978.472			862.522	1072.41
1544.87	617.917			1544.87	197.457			862.991	973.569			862.991	1062.04
1545.72	618.851			1545.72	200.527			863.46	968.768			863.46	1052.7
1546.57	620.824			1546.57	203.572			863.931	963.884			863.931	1049.3
1547.42	620.901			1547.42	206.639			864.4	960.123			864.4	1049.11
1548.27	620.683			1548.27	208.369			864.868	957.365			864.868	1042.81
1549.12	623.553			1549.12	210.63			865.337	955.699			865.337	1040.4
1549.97	628.216			1549.97	215.367			865.806	954.856			865.806	1036.3
1550.82	632.696			1550.82	218.501			866.274	954.399			866.274	1034.31
1551.67	640.089			1551.67	222.794			866.745	954.093			866.745	1031.4
1552.52	642.711			1552.52	227.202			867.214	953.979			867.214	1039.28
1553.36	644.719			1553.36	231.032			867.682	953.951			867.682	1037.31
1554.21	644.59			1554.21	234.255			868.151	952.23			868.151	1027.39
1555.06	643.423			1555.06	236.227			868.62	948.662			868.62	1020.96
1555.91	639.2			1555.91	237.246			869.088	945.316			869.088	1024.09
1556.76	635.609			1556.76	231.716			869.557	945.77			869.557	1030.43
1557.61	632.563			1557.61	226.99			870.027	949.851			870.027	1036.85
1558.45	630.147			1558.45	225.222			870.496	952.741			870.496	1035.96
1559.3	616.408			1559.3	232.08			870.964	951.149			870.964	1030.67
1560.15	627.499			1560.15	234.576			871.432	947.776			871.432	1022.78
1561	636.227			1561	234.995			871.901	944.839			871.901	1018.75
1561.85	644.13			1561.85	236.363			872.369	942.743			872.369	1025.47
1562.69	644.627			1562.69	238.72			872.838	942.328			872.838	1030.04
1563.54	646.424			1563.54	242.039			873.306	937.558			873.306	1028.87
1564.39	643.292			1564.39	244.535			873.774	935.47			873.774	1027.73
1565.24	640.544			1565.24	246.712			874.243	936.755			874.243	1026.68
1566.08	638.093			1566.08	245.23			874.711	938.583			874.711	1025.89
1566.93	640.379			1566.93	244.486			875.179	940.412			875.179	1025.6
1567.78	640.053			1567.78	244.237			875.647	940.652			875.647	1025.54
1568.62	640.117			1568.62	244.337			876.117	939.75			876.117	1027.32
1569.47	642.653			1569.47	245.604			876.586	940.436			876.586	1028.4
1570.32	645.135			1570.32	247.263			877.054	944.622			877.054	1029.23
1571.16	653.439			1571.16	249.319			877.522	948.473			877.522	1028.57
1572.01	655.363			1572.01	252.919			877.99	950.091			877.99	1027.07
1572.86	656.704			1572.86	256.453			878.458	948.753			878.458	1025.48
1573.71	657.369			1573.71	255.278			878.926	947.616			878.926	1025.81
1574.55	657.485			1574.55	254.056			879.394	946.646			879.394	1028.31
1575.4	657.165			1575.4	251.711			879.862	945.749			879.862	1033.51
1576.25	656.836			1576.25	246.013			880.33	944.633			880.33	1041.01
1577.09	656.443			1577.09	245.269			880.798	944.26			880.798	1050.41
1577.94	656.012			1577.94	246.33			881.266	944.421			881.266	1052.97
1578.78	655.403			1578.78	248.674			881.734	945.635			881.734	1053.83
1579.63	655.917			1579.63	251.886			882.202	947.192			882.202	1053.45
1580.48	657.399			1580.48	257.969			882.669	949.116			882.669	1052.34
1581.32	659.095			1581.32	260.178			883.135	951.361			883.135	1051.31
1582.17	662.905			1582.17	260.009			883.603	953.848			883.603	1050.8
1583.01	663.607			1583.01	260.139			884.071	956.569			884.071	1053.6
1583.86	662.589			1583.86	256.473			884.539	959.463			884.539	1060.04
1584.71	660.686			1584.71	258.336			885.006	962.559			885.006	1067.39
1585.55	658.574			1585.55	258.092			885.474	963.494			885.474	1075.5
1586.4	657.355			1586.4	256.799			885.942	965.087			885.942	1081.4
1587.24	656.347			1587.24	254.79			886.409	969.757			886.409	1085.09
1588.09	655.759			1588.09	249.616			886.877	976.816			886.877	1088.52
1588.93	655.587			1588.93	250.656			887.344	980.377			887.344	1090.77
1589.78	656.806			1589.78	250.682			887.812	983.279			887.812	1093.05
1590.62	659.435			1590.62	252.056			888.28	985.299			888.28	1095.47
1591.47	660.155			1591.47	254.091			888.747	986.544			888.747	1097.86
1592.31	659.875			1592.31	256.297			889.213	988.335			889.213	1101.13
1593.16	658.322			1593.16	256.119			889.68	987.748			889.68	1104.87
1594	657.005			1594	253.28			890.148	985.739			890.148	1108.06
1594.85	655.156			1594.85	252.52			890.615	983.76			890.615	1110.62
1595.69	653.44			1595.69	252.08			891.082	979.776			891.082	1111.68
1596.54	651.38			1596.54	251.112			891.55	982.29			891.55	1113.39
1597.38	648.755			1597.38	250.341			892.017	989.02			892.017	1115.98
1598.23	646.562			1598.23	246.625			892.483	997.026			892.483	1119.19
1599.07	644.613			1599.07	245.792			892.95	998.224			892.95	1122.93
1599.91	643.577			1599.91	244.733			893.417	999.895			893.417	1126.94
1600.76	643.413			1600.76	243.156			893.884	1002.02			893.884	1131.5
1601.6	644.196			1601.6	241.217			894.352	1004.86			894.352	1132.08
1602.45	645.732			1602.45	238.894			894.819	1008			894.819	1130.1
1603.29	647.952			1603.29	236.258			895.284	1011.2			895.284	1127.06
1604.14	650.194			1604.14	233.906			895.751	1014.16			895.751	1125.77
1604.98	648.91			1604.98	232.813			896.218	1016			896.218	1127.42
1605.82	648.296			1605.82	231.764			896.685	1017.4			896.685	1131.2
1606.67	648.532			1606.67	230.73			897.151	1018.22			897.151	1136.48
1607.51	649.356			1607.51	229.684			897.618	1018.58			897.618	1139.2
1608.35	651.632			1608.35	228.529			898.085	1018.31			898.085	1138.73
1609.2	655.5			1609.2	227.446			898.552	1016.52			898.552	1139.19
1610.04	659.126			1610.04	226.337			899.019	1014.49			899.019	1144.9
1610.88	653.566			1610.88	225.125			899.484	1015.87			899.484	1147.94
1611.73	645.995			1611.73	223.794			899.951	1019.38			899.951	1151.67
1612.57	641.431			1612.57	222.206			900.418	1020.08			900.418	1153.84
1613.41	638.986			1613.41	220.467			900.884	1020.06			900.884	1151.83
1614.26	637.985			1614.26	218.432			901.349	1018.1			901.349	1149.05
1615.1	637.797			1615.1	216.22			901.816	1015.7			901.816	1146.02
1615.94	638.43			1615.94	214.02			902.283	1013			902.283	1141.91
1616.78	639.094			1616.78	212.074			902.748	1010.31			902.748	1135.83
1617.63	640.737			1617.63	210.386			903.215	1006.18			903.215	1132.22
1618.47	642.84			1618.47	208.952			903.681	1001.25			903.681	1128.87
1619.31	645.225			1619.31	207.781			904.148	995.555			904.148	1125.3
1620.15	647.562			1620.15	206.861			904.613	989.633			904.613	1121.34
1621	648.746			1621	206.143			905.08	988.483			905.08	1116.63
1621.84	645.095			1621.84	205.49			905.546	988.339			905.546	1111.45
1622.68	642.336			1622.68	204.863			906.011	990.876			906.011	1106.3
1623.52	639.667			1623.52	204.309			906.477	989.253			906.477	1099.44
1624.37	638.005			1624.37	202.808			906.944	987.134			906.944	1092.57
1625.21	642.077			1625.21	200.911			907.409	985.927			907.409	1085.71
1626.05	646.957			1626.05	197.911			907.875	984.672			907.875	1079.03
1626.89	652.348			1626.89	195.523			908.342	979.167			908.342	1073.46
1627.73	655.029			1627.73	195.885			908.806	973.397			908.806	1067.84
1628.57	655.156			1628.57	195.058			909.273	967.376			909.273	1062.96
1629.42	653.904			1629.42	194.266			909.737	961.417			909.737	1058.82
1630.26	653.107			1630.26	193.416			910.203	955.113			910.203	1054.12
1631.1	653.177			1631.1	192.291			910.67	948.617			910.67	1049.93
1631.94	652.986			1631.94	191.09			911.134	941.803			911.134	1045.18
1632.78	652.882			1632.78	189.401			911.601	935.146			911.601	1038.59
1633.62	652.731			1633.62	187.35			912.065	928.844			912.065	1031.36
1634.46	652.746			1634.46	185.161			912.531	919.018			912.531	1018.14
1635.31	652.167			1635.31	182.917			912.997	916.526			912.997	1003.47
1636.15	651.835			1636.15	180.94			913.462	912.458			913.462	990.041
1636.99	650.917			1636.99	179.562			913.928	907.945			913.928	985.514
1637.83	650.619			1637.83	178.737			914.392	903.899			914.392	983.007
1638.67	651.253			1638.67	178.256			914.858	899.912			914.858	982.584
1639.51	652.679			1639.51	179.32			915.323	891.745			915.323	974.672
1640.35	655.039			1640.35	178.715			915.789	885.56			915.789	966.441
1641.19	655.356			1641.19	177.181			916.255	880.388			916.255	952.71
1642.03	655.688			1642.03	175.697			916.719	875.006			916.719	945.797
1642.87	655.703			1642.87	174.203			917.185	870.361			917.185	939.541
1643.71	655.768			1643.71	171.832			917.649	866.692			917.649	929.178
1644.55	655.76			1644.55	169.537			918.115	860.723			918.115	919.728
1645.39	655.621			1645.39	167.132			918.579	854.788			918.579	916.744
1646.23	656.269			1646.23	164.705			919.045	849.068			919.045	914.799
1647.07	659.544			1647.07	162.425			919.509	843.296			919.509	909.104
1647.91	661.674			1647.91	160.642			919.975	837.366			919.975	897.174
1648.75	660.839			1648.75	159.095			920.439	830.621			920.439	890.634
1649.59	660.338			1649.59	154.908			920.905	824.452			920.905	890.788
1650.43	660.019			1650.43	156.197			921.368	818.846			921.368	890.005
1651.27	658.882			1651.27	158.375			921.834	813.665			921.834	881.746
1652.11	654.865			1652.11	157.305			922.298	808.936			922.298	872.984
1652.95	646.375			1652.95	156.153			922.762	804.577			922.762	856.253
1653.79	648.416			1653.79	155.469			923.228	800.576			923.228	841.476
1654.63	652.921			1654.63	154.441			923.691	796.85			923.691	837.122
1655.47	658.58			1655.47	153.402			924.157	792.271			924.157	833.758
1656.31	665.173			1656.31	151.495			924.621	788.169			924.621	830.37
1657.14	669.68			1657.14	148.496			925.086	786.346			925.086	827.16
1657.98	671.995			1657.98	145.497			925.55	783.492			925.55	823.091
1658.82	671.975			1658.82	142.592			926.016	782.073			926.016	823.071
1659.66	672.084			1659.66	139.832			926.479	781.617			926.479	816.579
1660.5	671.87			1660.5	137.185			926.943	781.404			926.943	809.072
1661.34	671.058			1661.34	134.869			927.408	778.866			927.408	799.67
1662.18	669.079			1662.18	132.934			927.872	776.506			927.872	791.052
1663.02	670.166			1663.02	131.634			928.337	770.424			928.337	783.507
1663.86	672.36			1663.86	129.988			928.801	762.046			928.801	780.248
1664.69	680.898			1664.69	129.156			929.264	750.289			929.264	780.732
1665.53	687.054			1665.53	127.436			929.73	739.741			929.73	777.321
1666.37	692.266			1666.37	124.26			930.193	731.209			930.193	772.929
1667.21	692.305			1667.21	121.006			930.656	726.463			930.656	767.364
1668.05	690.01			1668.05	119.028			931.122	728.114			931.122	760.686
1668.88	688.783			1668.88	117.315			931.585	731.629			931.585	754.331
1669.72	688.475			1669.72	113.67			932.048	729.634			932.048	747.965
1670.56	689.084			1670.56	111.745			932.514	727.004			932.514	742.794
1671.4	690.344			1671.4	110.214			932.977	723.868			932.977	739.5
1672.24	692.33			1672.24	109.326			933.44	720.22			933.44	731.617
1673.07	696.897			1673.07	109.476			933.905	715.924			933.905	724.302
1673.91	700.713			1673.91	111.662			934.369	711.461			934.369	717.873
1674.75	704.043			1674.75	112.828			934.832	706.312			934.832	712.276
1675.59	705.297			1675.59	108.753			935.297	700.452			935.297	707.501
1676.42	705.679			1676.42	104.719			935.76	693.328			935.76	703.718
1677.26	706.706			1677.26	100.706			936.223	689.183			936.223	699.734
1678.1	708.792			1678.1	99.0012			936.688	687.178			936.688	693.748
1678.93	711.56			1678.93	97.4427			937.151	685.229			937.151	687.829
1679.77	710.577			1679.77	96.605			937.614	684.572			937.614	682.414
1680.61	713.936			1680.61	95.7749			938.077	674.901			938.077	677.568
1681.44	719.225			1681.44	94.7838			938.542	671.527			938.542	673.837
1682.28	724.495			1682.28	93.6821			939.005	670.96			939.005	670.586
1683.12	729.599			1683.12	92.5521			939.468	676.657			939.468	667.78
1683.95	734.621			1683.95	90.7255			939.931	671.573			939.931	665.994
1684.79	739.572			1684.79	88.7802			940.396	663.893			940.396	657.162
1685.63	742.742			1685.63	87.1247			940.859	661.011			940.859	658.751
1686.46	741.637			1686.46	85.9192			941.321	658.931			941.321	651.517
1687.3	733.328			1687.3	84.3306			941.784	657.617			941.784	645.851
1688.14	743.148			1688.14	82.9292			942.247	656.102			942.247	632.248
1688.97	750.919			1688.97	83.848			942.712	651.011			942.712	623.069
1689.81	758.544			1689.81	84.9528			943.174	645.445			943.174	631.723
1690.65	761.566			1690.65	85.4938			943.637	643.332			943.637	629.36
1691.48	766.476			1691.48	85.3641			944.1	642.858			944.1	626.501
1692.32	773.218			1692.32	83.6439			944.563	641.549			944.563	619.868
1693.15	782.053			1693.15	81.4372			945.027	637.486			945.027	613.775
1693.99	789.92			1693.99	79.3793			945.49	633.575			945.49	608.186
1694.82	796.61			1694.82	76.4705			945.952	630.094			945.952	603.015
1695.66	801.327			1695.66	76.3234			946.415	626.838			946.415	598.226
1696.49	806.342			1696.49	75.183			946.877	621.356			946.877	593.789
1697.33	813.086			1697.33	74.2852			947.34	618.519			947.34	589.596
1698.17	819.279			1698.17	73.5917			947.804	615.158			947.804	586.087
1699	828.692			1699	73.23			948.267	615.071			948.267	582.472
1699.84	838.913			1699.84	73.0576			948.729	612.277			948.729	578.691
1700.67	850.394			1700.67	72.5896			949.192	609.55			949.192	573.806
1701.5	863.095			1701.5	71.0841			949.654	607.708			949.654	569.116
1702.34	873.21			1702.34	72.1154			950.117	607.104			950.117	564.74
1703.18	881.164			1703.18	71.6307			950.579	605.153			950.579	560.719
1704.01	888.927			1704.01	70.7086			951.041	601.171			951.041	557.075
1704.84	895.296			1704.84	65.7884			951.505	597.883			951.505	553.825
1705.68	901.554			1705.68	65.6045			951.968	595.509			951.968	550.892
1706.51	908.777			1706.51	66.1521			952.43	594.06			952.43	548.195
1707.35	916.909			1707.35	66.8698			952.892	593.339			952.892	545.629
1708.18	925.458			1708.18	67.8027			953.354	592.476			953.354	543.145
1709.02	934.843			1709.02	68.517			953.817	590.831			953.817	540.699
1709.85	945.109			1709.85	69.5449			954.279	589.467			954.279	538.339
1710.69	956.238			1710.69	70.9289			954.741	588.563			954.741	534.971
1711.52	968.157			1711.52	71.8566			955.203	587.001			955.203	531.753
1712.35	979.5			1712.35	72.1779			955.665	585.833			955.665	528.218
1713.19	990.024			1713.19	72.5482			956.127	586.286			956.127	525.193
1714.02	999.697			1714.02	72.3763			956.589	586.722			956.589	523.004
1714.86	1009.69			1714.86	70.9594			957.051	585.136			957.051	521.585
1715.69	1019.56			1715.69	69.4465			957.513	581.802			957.513	520.64
1716.52	1030.77			1716.52	66.4124			957.975	577.863			957.975	518.27
1717.36	1041.84			1717.36	64.7218			958.437	573.317			958.437	515.615
1718.19	1052.43			1718.19	63.1215			958.899	566.6			958.899	513.019
1719.02	1061.47			1719.02	63.3805			959.361	564.812			959.361	510.472
1719.85	1068.21			1719.85	64.2176			959.823	561.746			959.823	508.021
1720.69	1072.41			1720.69	65.0017			960.285	561.353			960.285	505.716
1721.52	1078.09			1721.52	65.5734			960.747	562.211			960.747	503.811
1722.35	1085.61			1722.35	65.6767			961.208	562.48			961.208	499.966
1723.19	1094.51			1723.19	65.5527			961.67	562.471			961.67	496.569
1724.02	1100.14			1724.02	65.3072			962.132	562.056			962.132	494.137
1724.85	1116.12			1724.85	64.9765			962.594	561.129			962.594	494.061
1725.69	1130.53			1725.69	64.0969			963.055	559.898			963.055	495.214
1726.52	1146.57			1726.52	63.2047			963.517	558.011			963.517	494.835
1727.35	1161.69			1727.35	62.499			963.979	554.905			963.979	493.035
1728.18	1172.02			1728.18	61.9856			964.44	552.591			964.44	490.418
1729.02	1179.51			1729.02	61.6548			964.902	551.456			964.902	486.971
1729.85	1183.53			1729.85	61.3784			965.364	551.413			965.364	489.812
1730.68	1184.37			1730.68	61.2049			965.823	551.342			965.823	489.882
1731.51	1182.25			1731.51	61.1321			966.285	550.911			966.285	489.996
1732.35	1175.15			1732.35	61.1499			966.746	549.918			966.746	490.185
1733.18	1162.93			1733.18	61.2046			967.208	549.35			967.208	485.977
1734.01	1143.61			1734.01	61.2555			967.669	548.933			967.669	480.191
1734.84	1117.11			1734.84	61.3147			968.131	548.623			968.131	477.374
1735.67	1088.15			1735.67	61.3521			968.592	549.047			968.592	476.401
1736.51	1057.28			1736.51	61.4562			969.054	549.541			969.054	476.035
1737.34	1027.41			1737.34	61.5629			969.515	549.497			969.515	475.315
1738.17	1000.55			1738.17	61.6229			969.974	549.455			969.974	474.607
1739	975.718			1739	61.2656			970.436	549.351			970.436	473.571
1739.83	952.839			1739.83	60.2397			970.897	547.721			970.897	472.593
1740.66	930.328			1740.66	59.5258			971.358	547.791			971.358	471.543
1741.5	908.161			1741.5	59.1865			971.82	547.707			971.82	472.25
1742.33	888.369			1742.33	59.1226			972.281	552.957			972.281	470.831
1743.16	870.934			1743.16	59.4915			972.74	553.354			972.74	468.481
1743.99	856.08			1743.99	59.8445			973.201	551.614			973.201	467.617
1744.82	843.449			1744.82	59.9832			973.662	549.809			973.662	465.331
1745.65	832.558			1745.65	59.8109			974.124	548.322			974.124	464.34
1746.48	823.519			1746.48	59.6203			974.585	547.212			974.585	463.296
1747.31	816.078			1747.31	59.3656			975.044	544.034			975.044	462.868
1748.14	809.412			1748.14	59.131			975.505	540.722			975.505	463.854
1748.97	800.831			1748.97	58.8876			975.966	538.175			975.966	464.566
1749.8	792.121			1749.8	58.7638			976.427	539.243			976.427	464.569
1750.63	782.63			1750.63	59.0031			976.888	541.881			976.888	464.358
1751.46	774.033			1751.46	58.9023			977.347	542.293			977.347	462.189
1752.3	767.793			1752.3	58.3105			977.808	542.939			977.808	461.699
1753.13	760.081			1753.13	57.9391			978.269	543.828			978.269	462.261
1753.96	749.359			1753.96	57.7043			978.73	543.128			978.73	461.724
1754.79	738.707			1754.79	57.8803			979.189	541.617			979.189	460.265
1755.62	728.581			1755.62	57.9644			979.65	542.148			979.65	459.074
1756.45	719.199			1756.45	57.747			980.11	541.481			980.11	457.922
1757.28	710.864			1757.28	57.6949			980.569	541.065			980.569	456.357
1758.1	703.563			1758.1	57.0689			981.03	540.826			981.03	454.89
1758.94	697.339			1758.94	56.9672			981.491	540.654			981.491	451.947
1759.76	691.232			1759.76	57.4174			981.951	540.547			981.951	449.983
1760.59	686.304			1760.59	58.029			982.41	540.743			982.41	449.315
1761.42	680.74			1761.42	58.3411			982.871	540.984			982.871	450.107
1762.25	672.518			1762.25	58.4241			983.332	542.378			983.332	452.384
1763.08	663.526			1763.08	58.4475			983.79	544.473			983.79	452.925
1763.91	653.699			1763.91	58.3857			984.251	546.053			984.251	452.346
1764.74	643.965			1764.74	58.5301			984.712	546.371			984.712	451.268
1765.57	636.207			1765.57	58.808			985.17	545.608			985.17	451
1766.4	628.566			1766.4	58.3525			985.631	544.28			985.631	452.149
1767.23	622.813			1767.23	58.0406			986.091	544.066			986.091	453.827
1768.06	617.817			1768.06	57.8984			986.55	544.55			986.55	454.896
1768.89	615.39			1768.89	57.9933			987.01	545.085			987.01	456.023
1769.71	613.599			1769.71	58.0911			987.471	545.422			987.471	457.174
1770.54	612.269			1770.54	57.8811			987.929	545.454			987.929	458.636
1771.37	608.469			1771.37	57.731			988.39	544.89			988.39	459.759
1772.2	603.043			1772.2	57.6812			988.848	544.848			988.848	459.303
1773.03	596.631			1773.03	57.7164			989.308	545.51			989.308	458.212
1773.86	589.487			1773.86	57.8116			989.769	546.552			989.769	457.237
1774.69	582.678			1774.69	57.8263			990.227	546.328			990.227	456.469
1775.51	576.467			1775.51	58.0687			990.687	547.043			990.687	455.823
1776.34	571.969			1776.34	57.5556			991.146	547.804			991.146	455.055
1777.17	568.03			1777.17	55.4541			991.606	548.463			991.606	454.752
1778	564.674			1778	57.2969			992.064	548.481			992.064	455.409
1778.83	561.521			1778.83	57.4408			992.524	547.044			992.524	456.28
1779.65	558.055			1779.65	56.9766			992.985	546.07			992.985	457.034
1780.48	555.298			1780.48	56.281			993.443	545.373			993.443	455.355
1781.31	554.579			1781.31	55.3687			993.903	544.955			993.903	450.769
1782.14	553.033			1782.14	54.6093			994.361	544.614			994.361	452.598
1782.96	552.476			1782.96	54.1027			994.821	544.665			994.821	456.48
1783.79	552.246			1783.79	53.9633			995.279	545.924			995.279	458.194
1784.62	552.045			1784.62	54.0741			995.739	548.471			995.739	456.825
1785.45	552.096			1785.45	54.0851			996.197	552.119			996.197	456.413
1786.27	551.508			1786.27	53.603			996.657	558.563			996.657	455.7
1787.1	551.002			1787.1	55.2218			997.115	560.648			997.115	455.142
1787.93	549.079			1787.93	56.578			997.575	559.286			997.575	456.191
1788.75	550.437			1788.75	57.1968			998.033	557.431			998.033	457.052
1789.58	551.198			1789.58	56.8678			998.493	556.132			998.493	458.971
1790.41	551.935			1790.41	56.5408			998.951	556.369			998.951	460.788
1791.24	552.808			1791.24	55.2877			999.411	555.883			999.411	462.635
1792.06	548.095			1792.06	54.7303			999.869	557.699			999.869	464.199
1792.89	543.099			1792.89	54.6073			1000.33	555.695			1000.33	464.818
1793.72	540.726			1793.72	54.658			1000.79	554.511			1000.79	465.543
1794.54	542.479			1794.54	54.9392			1001.25	553.625			1001.25	465.858
1795.37	547.285			1795.37	54.5936			1001.7	553.516			1001.7	465.968
1796.19	543.365			1796.19	54.1933			1002.16	555.714			1002.16	465.796
1797.02	534.741			1797.02	53.6666			1002.62	556.549			1002.62	465.301
1797.85	536.378			1797.85	53.4126			1003.08	557.583			1003.08	464.228
1798.67	538.498			1798.67	52.752			1003.54	559.174			1003.54	462.501
1799.5	539.623			1799.5	52.2903			1004	561.145			1004	462.101
1800.32	536.413			1800.32	52.4642			1004.46	563.008			1004.46	460.95
1801.15	533.433			1801.15	52.975			1004.91	564.316			1004.91	460.012
1801.98	531.227			1801.98	53.5284			1005.37	565.432			1005.37	459.615
1802.8	529.632			1802.8	53.2824			1005.83	565.782			1005.83	461.016
1803.63	529.326			1803.63	53.0231			1006.29	564.69			1006.29	463.31
1804.45	530.035			1804.45	52.6622			1006.75	563.153			1006.75	465.513
1804.49	529.98			1804.49	52.6212			1007.2	561.709			1007.2	467.525
1805.33	532.072			1805.33	52.1974			1007.3	561.508			1007.3	467.981
1806.16	534.116			1806.16	50.535			1007.76	560.246			1007.76	469.282
1806.99	533.589			1806.99	49.4514			1008.22	559.326			1008.22	468.025
1807.82	532.122			1807.82	50.0513			1008.69	558.644			1008.69	467.481
1808.65	529.605			1808.65	50.1634			1009.15	558.238			1009.15	468.225
1809.49	526.672			1809.49	49.4513			1009.61	558.07			1009.61	469.185
1810.32	524.78			1810.32	48.4041			1010.08	558.158			1010.08	468.557
1811.15	521.236			1811.15	47.6905			1010.54	558.583			1010.54	467.253
1811.98	521.875			1811.98	47.7083			1011	559.209			1011	467.02
1812.82	524.459			1812.82	47.7425			1011.47	559.947			1011.47	466.291
1813.65	527.466			1813.65	47.7353			1011.93	560.739			1011.93	461.768
1814.48	528.723			1814.48	47.7297			1012.39	561.473			1012.39	461.112
1815.31	528.753			1815.31	47.3957			1012.86	562.087			1012.86	462.579
1816.14	528.909			1816.14	47.0977			1013.32	562.549			1013.32	464.467
1816.98	528.98			1816.98	46.752			1013.78	562.902			1013.78	466.319
1817.81	529.132			1817.81	46.1115			1014.25	563.264			1014.25	468.086
1818.64	529.184			1818.64	44.7065			1014.71	563.745			1014.71	469.717
1819.47	525.414			1819.47	44.3023			1015.17	565.205			1015.17	467.841
1820.3	525.821			1820.3	44.6397			1015.63	566.821			1015.63	465.036
1821.13	529.042			1821.13	45.5414			1016.1	567.964			1016.1	464.569
1821.96	528.181			1821.96	46.2812			1016.56	568.309			1016.56	465.684
1822.8	528.228			1822.8	46.7403			1017.02	570.111			1017.02	467.537
1823.63	528.883			1823.63	47.49			1017.49	572.7			1017.49	469.147
1824.46	530.322			1824.46	47.389			1017.95	576.421			1017.95	470.329
1825.29	530.347			1825.29	47.2208			1018.41	581.517			1018.41	471.23
1826.12	529.887			1826.12	47.0796			1018.87	582.159			1018.87	471.72
1826.95	528.572			1826.95	46.9139			1019.34	582.412			1019.34	472.079
1827.78	525.705			1827.78	46.7138			1019.8	584.162			1019.8	470.597
1828.61	521.168			1828.61	46.4842			1020.26	586.424			1020.26	468.324
1829.44	516.338			1829.44	46.2154			1020.73	586.08			1020.73	465.332
1830.27	507.553			1830.27	45.8252			1021.19	585.953			1021.19	463.259
1831.1	512.861			1831.1	44.9239			1021.65	584.692			1021.65	462.393
1831.93	518.641			1831.93	44.5975			1022.11	583.354			1022.11	460.113
1832.77	518.382			1832.77	44.7558			1022.58	581.003			1022.58	463.893
1833.6	518.723			1833.6	45.0945			1023.04	583.983			1023.04	468.567
1834.43	518.031			1834.43	45.5225			1023.5	588.478			1023.5	474.144
1835.26	516.393			1835.26	45.9681			1023.96	592.496			1023.96	480.353
1836.08	513.977			1836.08	46.0065			1024.43	590.437			1024.43	486.025
1836.92	512.602			1836.92	44.7781			1024.89	585.376			1024.89	483.375
1837.75	512.079			1837.75	43.7924			1025.35	592.854			1025.35	480.742
1838.58	512.135			1838.58	43.1759			1025.81	598.977			1025.81	478.727
1839.4	512.538			1839.4	44.7953			1026.28	603.662			1026.28	468.946
1840.23	515.582			1840.23	46.5771			1026.74	607.567			1026.74	470.906
1841.06	519.18			1841.06	45.6324			1027.2	609.842			1027.2	474.981
1841.89	523.063			1841.89	45.2822			1027.66	612.216			1027.66	479.591
1842.72	522.748			1842.72	45.816			1028.12	614.378			1028.12	484.387
1843.55	521.063			1843.55	46.0334			1028.58	616.106			1028.58	486.581
1844.38	516.752			1844.38	45.1061			1029.05	618.097			1029.05	485.493
1845.21	514.556			1845.21	44.8834			1029.51	616.708			1029.51	483.212
1846.04	514.014			1846.04	45.0484			1029.97	617.159			1029.97	482.708
1846.87	514.639			1846.87	45.4895			1030.43	618.698			1030.43	483.112
[truncated: 8,864 more rows]

## Sheet: Figure3b
Raman Shift	Intensity	Raman Shift	Intensity	Raman Shift	Intensity	Raman Shift	Intensity	Raman Shift	Intensity	Raman Shift	Intensity	Raman Shift	Intensity	Raman Shift	Intensity
cm-1	arbitrary units	cm-1	arbitrary units	cm-1	arbitrary units	cm-1	arbitrary units	cm-1	arbitrary units	cm-1	arbitrary units	cm-1	arbitrary units	cm-1	arbitrary units
	Liquid, 405 nm		Liquid, 405 nm		Host quartz, 405 nm		Host quartz, 405 nm		Liquid, 532 nm		Liquid, 532 nm		Host quartz, 532 nm		Host quartz, 532 nm
55.3158	48.5318	354.334	8577.33	55.3158	56.0869	354.334	8334.79	52.1749	5888.4	352.63	5950.3	52.1749	1529.26	352.63	6517.99
56.2965	50.3906	355.289	7064.13	56.2965	56.6119	355.289	6778.17	52.7	6114.75	353.137	6508.96	52.7	1623.39	353.137	7159.37
57.2771	49.8764	356.244	5811.07	57.2771	54.7317	356.244	5453.03	53.2272	6284.01	353.643	6987.99	53.2272	1681.83	353.643	7714.09
58.2576	48.8617	357.199	4781.04	58.2576	54.9625	357.199	4420.39	53.7522	6387.61	354.149	7293.87	53.7522	1753.54	354.149	8019.67
59.2398	49.0896	358.152	4075.31	59.2398	54.8048	358.152	3709.94	54.2772	6427.47	354.655	7423.94	54.2772	1753.35	354.655	8091.54
60.2202	49.7267	359.107	3561.91	60.2202	54.8114	359.107	3183.16	54.8043	6288.41	355.161	7264.15	54.8043	1752.57	355.161	7841.71
61.2005	50.4712	360.062	3256.63	61.2005	55.0521	360.062	2830.61	55.3292	6189.65	355.668	6928.3	55.3292	1751.86	355.668	7394.72
62.1806	51.3236	361.017	3011.22	62.1806	55.6505	361.017	2585.04	55.8562	5969.83	356.174	6401.38	55.8562	1728.39	356.174	6762.9
63.1608	52.065	361.972	2828.04	63.1608	56.5486	361.972	2395.91	56.3811	5781.82	356.68	5843.7	56.3811	1698.31	356.68	6123.31
64.1408	52.3547	362.926	2693.35	64.1408	57.2838	362.926	2259.41	56.9081	5658.49	357.186	5306.98	56.9081	1709.81	357.186	5507
65.1208	52.1548	363.879	2585.95	65.1208	57.6991	363.879	2147.21	57.4329	5528.31	357.692	4804.54	57.4329	1738.95	357.692	4930.07
66.1006	52.1072	364.833	2509.12	66.1006	56.6753	364.833	2061.1	57.9598	5584.29	358.198	4339.47	57.9598	1899.54	358.198	4423.57
67.0804	52.1022	365.788	2450.42	67.0804	56.0121	365.788	1998.21	58.4845	5565.01	358.704	3948.89	58.4845	1963.27	358.704	3965.71
68.062	52.0918	366.742	2409.83	68.062	55.3543	366.742	1952.76	59.0093	5480.08	359.21	3623.15	59.0093	1911.16	359.21	3602.69
69.0416	51.9896	367.696	2384.32	69.0416	54.4621	367.696	1920.06	59.5361	5132.38	359.716	3342.27	59.5361	1734.18	359.716	3292.61
70.0212	51.8183	368.649	2368.62	70.0212	55.1584	368.649	1895.08	60.0607	4910.95	360.222	3101.44	60.0607	1589.27	360.222	3029.26
71.0007	51.6469	369.603	2360.67	71.0007	57.122	369.603	1877.78	60.5875	4829.19	360.728	2902.3	60.5875	1533.39	360.728	2807.96
71.9801	51.5123	370.557	2357.66	71.9801	57.1859	370.557	1866.79	61.1121	4738.17	361.231	2733.39	61.1121	1514.95	361.231	2617
72.9594	51.4394	371.511	2359.15	72.9594	57.3743	371.511	1863.06	61.6388	4665.25	361.737	2589.77	61.6388	1518.31	361.737	2460.71
73.9387	51.4574	372.463	2367.52	73.9387	56.8393	372.463	1866.19	62.1634	4597.59	362.243	2469.07	62.1634	1512.34	362.243	2327.53
74.9179	51.5687	373.417	2382.36	74.9179	57.2736	373.417	1874.52	62.6879	4536	362.749	2362.85	62.6879	1513.18	362.749	2214.09
75.897	51.7751	374.37	2401.96	75.897	58.6827	374.37	1889.84	63.2145	4479.94	363.255	2275.23	63.2145	1520.52	363.255	2117.41
76.876	52.0697	375.324	2425.88	76.876	60.4097	375.324	1911.32	63.739	4421.75	363.76	2197.94	63.739	1531.87	363.76	2031.59
77.8549	52.4608	376.276	2461.22	77.8549	61.0732	376.276	1940.06	64.2634	4361.75	364.266	2130.75	64.2634	1540.47	364.266	1959.11
78.8338	52.9719	377.229	2508.15	78.8338	61.6684	377.229	1976.8	64.7899	4378.19	364.772	2073.99	64.7899	1555.52	364.772	1892.91
79.8126	53.5972	378.182	2564.66	79.8126	60.6027	378.182	2022.48	65.3143	4394.43	365.275	2025.95	65.3143	1597.37	365.275	1837
80.7913	54.316	379.134	2629.21	80.7913	58.6826	379.134	2080.93	65.8408	4386.75	365.781	1984.95	65.8408	1637.96	365.781	1785.92
81.7699	55.0088	380.087	2715.16	81.7699	56.7919	380.087	2151.05	66.3651	4326.31	366.286	1950.43	66.3651	1654.48	366.286	1742.38
82.7485	55.568	381.04	2820.18	82.7485	57.0088	381.04	2245.97	66.8893	4262.86	366.792	1919.35	66.8893	1640.86	366.792	1704.88
83.727	55.7735	381.992	2952.87	83.727	57.935	381.992	2354.54	67.4157	4201.12	367.297	1890.38	67.4157	1559.32	367.297	1672.22
84.7054	55.6723	382.945	3106.23	84.7054	59.2527	382.945	2505.72	67.9399	4157.05	367.803	1863.68	67.9399	1544.3	367.803	1642.77
85.6837	55.2883	383.898	3316.29	85.6837	60.3601	383.898	2713.39	68.4641	4129.74	368.308	1839.79	68.4641	1583.94	368.308	1616
86.6619	54.7351	384.849	3571.67	86.6619	61.3463	384.849	3014.36	68.9904	4101.33	368.812	1817.66	68.9904	1600.23	368.812	1592.37
87.6382	54.1822	385.802	3951.61	87.6382	62.3529	385.802	3383.78	69.5145	4099.02	369.317	1798.48	69.5145	1675.72	369.317	1571.05
88.6163	53.8357	386.753	4437.69	88.6163	62.5643	386.753	3924.64	70.0387	4183.33	369.822	1780.42	70.0387	1743.7	369.822	1552.36
89.5943	53.8742	387.705	5159.14	89.5943	62.6719	387.705	4665.2	70.5649	4195.02	370.328	1765.37	70.5649	1803.62	370.328	1534.83
90.5723	54.4019	388.658	6064.68	90.5723	63.0991	388.658	5629.85	71.0889	4065.96	370.833	1750	71.0889	1760.64	370.833	1520.59
91.5501	55.3819	389.608	6998.07	91.5501	63.3295	389.608	6569.09	71.6129	4014.91	371.336	1741.68	71.6129	1718.93	371.336	1506.54
92.5279	56.7217	390.561	7706.98	92.5279	63.629	390.561	7312.92	72.139	3954.19	371.842	1735.36	72.139	1708.74	371.842	1493.42
93.5056	57.5994	391.511	7973.51	93.5056	63.9757	391.511	7505.13	72.663	3959.5	372.347	1729.51	72.663	1726.64	372.347	1483.33
94.4832	57.5809	392.464	7449.51	94.4832	64.97	392.464	6926.11	73.1869	4041.45	372.852	1724.85	73.1869	1787.47	372.852	1474.03
95.4607	58.1923	393.416	6736.52	95.4607	65.7234	393.416	5999.25	73.7108	4151.46	373.357	1720.89	73.7108	1928.31	373.357	1466.7
96.4364	59.6555	394.366	5891.96	96.4364	66.6892	394.366	5207.15	74.2368	4124.81	373.86	1718.17	74.2368	2001.19	373.86	1461.99
97.4138	61.7458	395.318	5407.33	97.4138	67.9427	395.318	4648.82	74.7606	4084.13	374.365	1715.47	74.7606	1932.8	374.365	1457.49
98.3911	64.5515	396.268	5079.95	98.3911	69.6354	396.268	4375.8	75.2844	4044.17	374.871	1713.11	75.2844	1894.98	374.871	1455.01
99.3683	68.3842	397.22	5005.9	99.3683	71.7039	397.22	4240.89	75.8082	4008.64	375.376	1711.09	75.8082	1896.22	375.376	1454.02
100.345	69.8763	398.17	4959.05	100.345	74.9597	398.17	4245.5	76.3341	3980.62	375.879	1709.53	76.3341	1908.32	375.879	1454.95
101.321	72.2116	399.122	4928.65	101.321	80.3323	399.122	4216.65	76.8578	3958.07	376.384	1707.31	76.8578	1922.63	376.384	1457.07
102.298	76.3622	400.072	4779.99	102.298	87.432	400.072	4062.45	77.3815	3944.41	376.889	1712.95	77.3815	1939.67	376.889	1460.97
103.275	83.1696	401.024	4575.4	103.275	94.3371	401.024	3822.79	77.9052	3937.09	377.394	1718.77	77.9052	1966.04	377.394	1466.21
104.251	90.8644	401.973	4349.93	104.251	103.043	401.973	3568.31	78.4309	3938.98	377.896	1726.23	78.4309	2002.68	377.896	1472.47
105.228	101.549	402.925	4153.62	105.228	110.775	402.925	3341.28	78.9545	3949.37	378.401	1732.66	78.9545	2044.42	378.401	1479.56
106.203	116.21	403.874	4003.03	106.203	124.104	403.874	3186.32	79.4781	3964.3	378.906	1740.22	79.4781	2083	378.906	1487.79
107.18	137.33	404.826	3875.98	107.18	162.685	404.826	3073.86	80.0017	3986.48	379.411	1749.9	80.0017	2119.53	379.411	1497.2
108.156	161.492	405.775	3798.73	108.156	191.587	405.775	3004.88	80.5273	4006.53	379.914	1760.37	80.5273	2170.86	379.914	1508.45
109.133	190.604	406.725	3767.85	109.133	253.436	406.725	2967.1	81.0508	4062.4	380.419	1772.75	81.0508	2285.64	380.419	1520.99
110.107	233.681	407.676	3761.36	110.107	327.49	407.676	2955.64	81.5742	4218.21	380.923	1788.1	81.5742	2463.86	380.923	1535.5
111.084	314.401	408.625	3777.85	111.084	441.131	408.625	2971.46	82.0977	4266.14	381.426	1804.34	82.0977	2500.52	381.426	1552.01
112.06	441.086	409.576	3803.12	112.06	616.938	409.576	3006.69	82.6211	4192.13	381.931	1822.99	82.6211	2487.6	381.931	1571.82
113.036	613.887	410.525	3833.26	113.036	826.439	410.525	3044.08	83.1466	4133.43	382.436	1843.93	83.1466	2432.97	382.436	1595.86
114.01	834.207	411.476	3869.12	114.01	1144.45	411.476	3087.37	83.6699	4078.96	382.94	1867.91	83.6699	2418.9	382.94	1624.45
114.986	1106.25	412.425	3907.58	114.986	1547.19	412.425	3143.37	84.1932	4046.94	383.443	1895.82	84.1932	2449.72	383.443	1656.66
115.962	1435.27	413.373	3953.81	115.962	2054.47	413.373	3202.68	84.7165	4038.65	383.947	1925.99	84.7165	2486.25	383.947	1692.33
116.936	1821.28	414.324	4003.18	116.936	2576.82	414.324	3270.79	85.2397	4049.85	384.452	1961.51	85.2397	2530.42	384.452	1731.36
117.912	2264.43	415.273	4071.89	117.912	3141.79	415.273	3347.85	85.763	4069.63	384.954	2000.91	85.763	2575.1	384.954	1774.99
118.887	2753.73	416.221	4149.04	118.887	3739.62	416.221	3433.75	86.2883	4095.83	385.459	2045.2	86.2883	2626.84	385.459	1826.27
119.861	3294.34	417.172	4228.47	119.861	4426.32	417.172	3530.01	86.8114	4127.9	385.961	2098.52	86.8114	2686.29	385.961	1887.11
120.837	3894.79	418.12	4330.07	120.837	5190.4	418.12	3640.77	87.3346	4165.1	386.466	2155.6	87.3346	2752.71	386.466	1958.46
121.812	4593.48	419.069	4445.67	121.812	6037.95	419.069	3770.29	87.8577	4207.75	386.97	2222.95	87.8577	2825.57	386.97	2040.5
122.786	5328.97	420.019	4575.95	122.786	6957.97	420.019	3917.31	88.3808	4256.12	387.473	2303.11	88.3808	2892.71	387.473	2132.03
123.761	6193.79	420.967	4720.02	123.761	7986.69	420.967	4073.92	88.9038	4309.72	387.977	2401.55	88.9038	2989.39	387.977	2247.69
124.734	7249.85	421.915	4880.32	124.734	9253.25	421.915	4245.02	89.4289	4369.09	388.481	2522.78	89.4289	3095.51	388.481	2391.39
125.71	8281.25	422.865	5054.54	125.71	10464.6	422.865	4431.75	89.9519	4433.5	388.984	2670.32	89.9519	3273.86	388.984	2566.79
126.685	9403.87	423.813	5242.58	126.685	11614.4	423.813	4636.13	90.4749	4495.94	389.488	2841.66	90.4749	3331.22	389.488	2777.03
127.658	10446.6	424.761	5451.41	127.658	12565.1	424.761	4862.1	90.9978	4502.7	389.992	3042.95	90.9978	3336.08	389.992	3012.42
128.633	11349.6	425.711	5685.35	128.633	13326.9	425.711	5114.73	91.5207	4483.07	390.494	3260.25	91.5207	3346.83	390.494	3297.87
129.606	12032.6	426.659	5947.4	129.606	13910	426.659	5392.67	92.0436	4487.9	390.999	3549.27	92.0436	3419.67	390.999	3620.92
130.58	12564.5	427.606	6241.82	130.58	14301.3	427.606	5707.08	92.5664	4605.52	391.501	3844.48	92.5664	3611.53	391.501	3962.68
131.553	12948.9	428.554	6572.15	131.553	14543.2	428.554	6064.79	93.0892	4726.26	392.005	4134.66	93.0892	3704.71	392.005	4307.35
132.528	13154.6	429.503	6944.07	132.528	14507	429.503	6448.22	93.612	4750.07	392.507	4372.9	93.612	3792.76	392.507	4539.65
133.501	13188.1	430.451	7357.98	133.501	14340	430.451	6880.09	94.1348	4786.98	393.011	4493.62	94.1348	3874.74	393.011	4653.81
134.475	13038.3	431.398	7823.28	134.475	14005.8	431.398	7359.54	94.6596	4840.61	393.515	4513.1	94.6596	3974.85	393.515	4655.79
135.449	12871.2	432.346	8350.63	135.449	13708.4	432.346	7910.51	95.1823	4909.26	394.017	4427.6	95.1823	4091.15	394.017	4488.36
136.422	12742.8	433.293	8953.42	136.422	13450	433.293	8547.34	95.705	4987.64	394.521	4207.5	95.705	4225.61	394.521	4235.77
137.396	12575	434.242	9631.86	137.396	13229.4	434.242	9276.02	96.2276	5070.7	395.023	3964.18	96.2276	4372.93	395.023	3946.58
138.368	12396.3	435.189	10411.1	138.368	13066.4	435.189	10121.5	96.7502	5166.21	395.527	3747.07	96.7502	4527.22	395.527	3697.39
139.342	12231.7	436.136	11281.3	139.342	12960.7	436.136	11077.4	97.2728	5295.29	396.029	3569.16	97.2728	4690.94	396.029	3493.21
140.314	12168.1	437.083	12297.8	140.314	12922.9	437.083	12149.9	97.7953	5430.25	396.533	3428.49	97.7953	4872.61	396.533	3335.63
141.287	12131.3	438.03	13440.5	141.287	12954.6	438.03	13329.3	98.3179	5541.23	397.035	3331.97	98.3179	5046.84	397.035	3223.57
142.26	12169.9	438.979	14728.9	142.26	13058.4	438.979	14680.5	98.8403	5650.2	397.538	3271.56	98.8403	5196.12	397.538	3163.4
143.232	12295.3	439.925	16219.6	143.232	13238.6	439.925	16250.5	99.3628	5764.11	398.042	3255.51	99.3628	5369.19	398.042	3165.2
144.206	12493	440.872	17858.4	144.206	13482	440.872	17997.4	99.8852	5890.88	398.544	3280.05	99.8852	5563.41	398.544	3193
145.178	12745.7	441.819	19836.9	145.178	13906	441.819	20059.2	100.408	6036.17	399.048	3342.48	100.408	5774.59	399.048	3275.24
146.151	13055.9	442.765	21983.6	146.151	14348.5	442.765	22307.9	100.93	6188.88	399.549	3415.27	100.93	6005.59	399.549	3366.38
147.123	13420.3	443.712	24599.4	147.123	14785.1	443.712	25084.6	101.452	6343	400.053	3487.1	101.452	6255.44	400.053	3457.36
148.096	13774	444.658	27530.3	148.096	15247.9	444.658	28113.6	101.975	6520.6	400.555	3556.04	101.975	6524.17	400.555	3516.12
149.068	14109.5	445.605	31019.7	149.068	15733.3	445.605	31809.1	102.497	6717.77	401.058	3565.93	102.497	6810.96	401.058	3520.23
150.039	14445.8	446.553	35114.3	150.039	16235.4	446.553	36139.2	103.019	6940.76	401.56	3534.11	103.019	7117.49	401.56	3491.61
151.012	14781.5	447.499	39952.2	151.012	16739.3	447.499	41269	103.541	7193.08	402.064	3449.85	103.541	7455.8	402.064	3419.74
151.983	15126	448.445	45664.8	151.983	17208.3	448.445	47408.3	104.064	7477.11	402.565	3335.39	104.064	7818.6	402.565	3279.31
152.955	15447.2	449.391	51880.9	152.955	17632.4	449.391	54168.5	104.586	7794.09	403.069	3206.89	104.586	8230.7	403.069	3121.9
153.927	15827	450.337	59329.1	153.927	18120.6	450.337	56539.1	105.108	8149.92	403.57	3072.96	105.108	8671.33	403.57	2963.92
154.898	16205.6	451.283	67203.9	154.898	18676.3	451.283	56459.9	105.63	8475.6	404.072	2937.53	105.63	9116.62	404.072	2815.26
155.871	16652.4	452.229	67862.4	155.871	19296.3	452.229	56400.5	106.152	8808.22	404.575	2819.27	106.152	9598.12	404.575	2683.06
156.842	17177.4	453.174	67815.2	156.842	19991.9	453.174	56360.1	106.674	9148.07	405.077	2712.79	106.674	10119	405.077	2564.13
157.813	17740	454.12	67798.4	157.813	20656.9	454.12	56340.9	107.196	9510.16	405.58	2617.19	107.196	10675.9	405.58	2467.56
158.785	18347.2	455.066	67799.5	158.785	21349.2	455.066	56338.8	107.718	9932.93	406.081	2536.73	107.718	11289.8	406.081	2385.79
159.756	18915.2	456.011	67803.6	159.756	22073.5	456.011	56340.8	108.24	10425.1	406.585	2472.49	108.24	11978.1	406.585	2318.75
160.726	19425.5	456.957	67805.3	160.726	22837.6	456.957	56338	108.762	10997.1	407.086	2421.79	108.762	12704	407.086	2265.04
161.697	20056	457.902	67802.5	161.697	23562.2	457.902	56334.5	109.284	11635.1	407.589	2383.73	109.284	13526	407.589	2225.24
162.669	20667.6	458.847	67785.4	162.669	24443.8	458.847	56319.4	109.804	12329.7	408.09	2356.64	109.804	14475.2	408.09	2198.8
163.639	21292.9	459.792	67761.2	163.639	25394.5	459.792	56302.5	110.326	13101.8	408.592	2338.06	110.326	15552.1	408.592	2183.34
164.61	22028.3	460.738	67723.2	164.61	26411	460.738	56274.6	110.847	13967.6	409.095	2327.04	110.847	16757.9	409.095	2176.56
165.582	22860.8	461.683	67678.3	165.582	27511	461.683	56240.9	111.369	14932.9	409.596	2321.61	111.369	18089.7	409.596	2171.98
166.552	23648.1	462.628	67632.1	166.552	28599.4	462.628	56208.6	111.891	16000.5	410.099	2317.45	111.891	19534.9	410.099	2170.83
167.522	24365.2	463.573	67600.9	167.522	29631.6	463.573	56186.3	112.413	17171.8	410.6	2315.56	112.413	21139.8	410.6	2170.01
168.492	25132.8	464.517	62475.6	168.492	30517	464.517	56191.4	112.934	18450.6	411.101	2313.92	112.934	22897	411.101	2171.49
169.461	25820.6	465.462	56822.2	169.461	31374.6	465.462	56217.9	113.456	19822.9	411.604	2314.23	113.456	24761.2	411.604	2175.01
170.433	26464.8	466.407	52020.7	170.433	32130.4	466.407	53532.6	113.978	21304.8	412.105	2316.09	113.978	26895.9	412.105	2180.74
171.403	26966.4	467.35	47719.3	171.403	32760.8	467.35	49098.4	114.499	22894.7	412.606	2319.92	114.499	29140	412.606	2188.57
172.372	27366.4	468.294	43863.8	172.372	33242.5	468.294	44979.6	115.019	24525.9	413.109	2323.44	115.019	31414.2	413.109	2194.02
173.342	27613.8	469.239	40472.4	173.342	33590.7	469.239	41461.7	115.54	26236	413.61	2331.41	115.54	31860.9	413.61	2203.46
174.313	27735	470.183	37365.9	174.313	33755.4	470.183	38253.3	116.062	27970.7	414.113	2340.32	116.062	31819.4	414.113	2215
175.282	27808.3	471.128	34556.2	175.282	33801.1	471.128	35302.2	116.583	29549.1	414.614	2355.34	116.583	31786.3	414.614	2230.18
176.252	27844.1	472.072	32041.1	176.252	33751.5	472.072	32630.6	117.105	30683.9	415.115	2371.34	117.105	31759.4	415.115	2248.8
177.221	27846.5	473.016	29802.8	177.221	33678.2	473.016	30294.1	117.626	31428.8	415.618	2389.62	117.626	31740.5	415.618	2272.98
178.19	27813.8	473.96	27779.9	178.19	33626.3	473.96	28208.2	118.148	31862.9	416.119	2409.51	118.148	31731	416.119	2296.47
179.159	27747.4	474.902	25946.7	179.159	33540.3	474.902	26320.6	118.667	32016.3	416.619	2432.2	118.667	31723	416.619	2321.98
180.128	27638.1	475.846	24274	180.128	33401.6	475.846	24632	119.188	31868.3	417.122	2456.61	119.188	31714.8	417.122	2349.87
181.099	27493.5	476.79	22770	181.099	33206.4	476.79	23077.9	119.71	31486.1	417.623	2483.01	119.71	31706.6	417.623	2379.31
182.068	27313.5	477.734	21399.8	182.068	32961.3	477.734	21665.4	120.231	30803.6	418.123	2512.02	120.231	31697.6	418.123	2412.34
183.036	27100	478.678	20164.2	183.036	32664.7	478.678	20379.3	120.752	29792.2	418.626	2540.04	120.752	31687.6	418.626	2447.4
184.005	26875.6	479.622	19035.1	184.005	32317.8	479.622	19230.7	121.273	28513.8	419.127	2568.57	121.273	31675.5	419.127	2484.48
184.974	26646.3	480.563	18026	184.974	31962.5	480.563	18207.6	121.792	27116.7	419.627	2599.23	121.792	31661.5	419.627	2521.54
185.942	26412.4	481.507	17113.5	185.942	31614.3	481.507	17291	122.314	25711.9	420.128	2631.34	122.314	31645.9	420.128	2562.54
186.911	26173.8	482.45	16284.9	186.911	31279.1	482.45	16451.8	122.835	24386.5	420.63	2661.87	122.835	31640.6	420.63	2605.34
187.879	25911.5	483.394	15522.7	187.879	30940.4	483.394	15681	123.356	23114	421.131	2703.01	123.356	29891.3	421.131	2652.33
188.847	25622	484.335	14829.3	188.847	30568.9	484.335	14983.5	123.877	21921.4	421.631	2749.71	123.877	28282.1	421.631	2698.88
189.816	25351.7	485.278	14194.8	189.816	30204.7	485.278	14323.9	124.396	20815.4	422.134	2796.48	124.396	26677	422.134	2747.15
190.784	25090.1	486.222	13605.1	190.784	29885.8	486.222	13712.5	124.917	19789	422.634	2843.72	124.917	25309.7	422.634	2798.65
191.754	24845.8	487.165	13067.9	191.754	29582	487.165	13147.3	125.438	18855	423.135	2891.1	125.438	24104.1	423.135	2854.52
192.722	24599.3	488.106	12577.6	192.722	29280.6	488.106	12630.4	125.959	18003.5	423.635	2939.48	125.959	22990.6	423.635	2914.5
193.69	24338.6	489.049	12116.9	193.69	28978.4	489.049	12146.5	126.478	17241.1	424.138	2991.01	126.478	21975.3	424.138	2980.73
194.658	24049.4	489.992	11691.5	194.658	28635.3	489.992	11700.4	126.999	16566.8	424.638	3044.75	126.999	21052.2	424.638	3042.93
195.625	23741	490.935	11283.2	195.625	28281.6	490.935	11285.9	127.52	15933.8	425.138	3101.76	127.52	20169.6	425.138	3111.73
196.593	23465.6	491.875	10904.2	196.593	27929	491.875	10908.8	128.04	15335.9	425.638	3162.77	128.04	19351.1	425.638	3183.29
197.561	23248.8	492.818	10568.4	197.561	27583.1	492.818	10563.8	128.559	14785.1	426.141	3227.91	128.559	18604.3	426.141	3258.51
198.528	23025.3	493.761	10272.5	198.528	27244	493.761	10263.5	129.08	14280.8	426.641	3294.95	129.08	17932.7	426.641	3335.78
199.496	22775.2	494.701	10023.9	199.496	26887	494.701	10015.7	129.601	13816.4	427.141	3365.12	129.601	17300.7	427.141	3416.49
200.461	22517.5	495.644	9829.87	200.461	26540.5	495.644	9816.52	130.121	13378.3	427.641	3436.92	130.121	16696.8	427.641	3505.1
201.428	22213.1	496.586	9673.24	201.428	26146.2	496.586	9679.95	130.64	12964.4	428.141	3518.23	130.64	16122.1	428.141	3601.1
202.396	21878.7	497.527	9617.27	202.396	25718.2	497.527	9626.47	131.161	12574.1	428.644	3603.47	131.161	15587.6	428.644	3701.64
203.363	21514.4	498.469	9657.71	203.363	25251.2	498.469	9648.02	131.681	12205	429.144	3695.96	131.681	15087.3	429.144	3806.52
204.33	21121.5	499.409	9783.97	204.33	24760.4	499.409	9767.14	132.2	11852.8	429.644	3789.68	132.2	14618	429.644	3913.71
205.297	20708.6	500.351	9921.57	205.297	24222.7	500.351	9933.5	132.72	11510.2	430.144	3888.73	132.72	14164.4	430.144	4028.53
206.264	20269.1	501.293	9993.68	206.264	23620.9	501.293	10013.1	133.241	11181.3	430.644	3994.55	133.241	13740.3	430.644	4150.19
207.231	19810.1	502.233	9941.53	207.231	22993.1	502.233	9924.78	133.759	10872.9	431.146	4107.59	133.759	13328	431.146	4280.92
208.197	19331.7	503.175	9686.67	208.197	22358.6	503.175	9680.61	134.28	10581	431.646	4227.76	134.28	12938.2	431.646	4420.74
209.164	18846.1	504.115	9234.29	209.164	21721.6	504.115	9217.53	134.8	10304.8	432.146	4353.46	134.8	12560.4	432.146	4570.31
210.131	18361.8	505.057	8697.7	210.131	21120.2	505.057	8692.7	135.321	10049.3	432.645	4490.11	135.321	12217	432.645	4728.77
211.097	17889.1	505.999	8167.75	211.097	20520.3	505.999	8157.59	135.839	9832.32	433.145	4637.03	135.839	11906.8	433.145	4897.17
212.062	17419.9	506.938	7698.98	212.062	19917.7	506.938	7675.48	136.36	9633.78	433.645	4793.46	136.36	11631.8	433.645	5075.42
213.028	16953.5	507.88	7307.36	213.028	19325.4	507.88	7248.69	136.878	9452.54	434.147	4960.63	136.878	11383.6	434.147	5263.32
213.995	16490.3	508.819	6950.56	213.995	18745.4	508.819	6887.03	137.398	9286	434.647	5139.68	137.398	11157.1	434.647	5464.74
214.961	16030.2	509.761	6643.68	214.961	18163	509.761	6577.44	137.918	9124.86	435.146	5332.42	137.918	10943.4	435.146	5683.36
215.927	15572.9	510.7	6387.35	215.927	17580.5	510.7	6305.31	138.437	8970.54	435.646	5540.01	138.437	10745.8	435.646	5919.6
216.893	15044.9	511.641	6158.05	216.893	17004.1	511.641	6067.86	138.957	8823.38	436.146	5750.28	138.957	10544.6	436.146	6173.34
217.857	14557.9	512.581	5958.28	217.857	16440.5	512.581	5864.48	139.477	8689.91	436.646	5981.61	139.477	10353.9	436.646	6445.31
218.823	14092.6	513.522	5781.01	218.823	15870.7	513.522	5685.82	139.995	8567.51	437.145	6232.13	139.995	10190.3	437.145	6735.02
219.789	13695.3	514.461	5634.88	219.789	15345.8	514.461	5531.36	140.515	8446.8	437.645	6504	140.515	10048.9	437.645	7046.54
220.755	13298.6	515.402	5510.87	220.755	14862.5	515.402	5398.07	141.035	8357.12	438.144	6799.8	141.035	9918.27	438.144	7381.51
221.721	12907	516.341	5395.75	221.721	14393.8	516.341	5278.63	141.553	8305.88	438.646	7112.63	141.553	9833.13	438.646	7743.44
222.684	12518.8	517.282	5287.26	222.684	13937.9	517.282	5168.49	142.073	8267.71	439.145	7444.22	142.073	9765.18	439.145	8132.13
223.65	12147.7	518.221	5187.06	223.65	13496.4	518.221	5066.96	142.591	8231.13	439.645	7799.7	142.591	9711.69	439.645	8547.95
224.616	11804.9	519.161	5091.27	224.616	13063	519.161	4967.04	143.111	8203.92	440.144	8180.72	143.111	9669	440.144	8993.88
225.581	11488.2	520.1	4996.18	225.581	12648.6	520.1	4867.73	143.631	8192.68	440.644	8587.62	143.631	9649.05	440.644	9471.79
226.544	11172.5	521.039	4903.75	226.544	12262	521.039	4768.02	144.149	8196.41	441.143	9024.11	144.149	9651.17	441.143	9982.16
227.51	10854.9	521.979	4809.82	227.51	11900.4	521.979	4668.74	144.669	8217.29	441.643	9494.94	144.669	9684.83	441.643	10527.3
228.475	10558	522.917	4719.73	228.475	11561.8	522.917	4570.57	145.187	8250.06	442.142	9993.01	145.187	9740.12	442.142	11108
229.44	10282.2	523.858	4635.52	229.44	11249.9	523.858	4474.52	145.707	8279	442.641	10520.5	145.707	9814.88	442.641	11728
230.403	10029.7	524.796	4555.64	230.403	10968.9	524.796	4383.04	146.225	8319.25	443.141	11084.3	146.225	9908.08	443.141	12379.8
231.368	9788.13	525.736	4477.52	231.368	10701.8	525.736	4296.51	146.744	8372.81	443.64	11688.5	146.744	10015.5	443.64	13080.7
232.333	9567.8	526.674	4399.26	232.333	10447.4	526.674	4213.1	147.262	8444.06	444.139	12340.2	147.262	10127.1	444.139	13837.2
233.296	9399.42	527.612	4321.81	233.296	10214.7	527.612	4133.37	147.782	8551.64	444.638	13040.1	147.782	10250.6	444.638	14648.8
234.261	9241.61	528.552	4247.38	234.261	9994.47	528.552	4056.74	148.301	8676.26	445.138	13802	148.301	10390.7	445.138	15529.5
235.225	9083.3	529.49	4177.99	235.225	9784.63	529.49	3982.84	148.819	8798.73	445.637	14628	148.819	10554.5	445.637	16489.2
236.188	8926.39	530.428	4109.6	236.188	9572.19	530.428	3914.41	149.339	8917.07	446.136	15520.7	149.339	10739.5	446.136	17536.1
237.153	8770.44	531.368	4042.02	237.153	9366.49	531.368	3848.42	149.856	9048.18	446.635	16478.2	149.856	10939.9	446.635	18666.2
238.117	8616.46	532.306	3975.1	238.117	9165.55	532.306	3786.03	150.376	9197.27	447.134	17515.8	150.376	11144.4	447.134	19863.7
239.079	8463.77	533.243	3911.12	239.079	8972.06	533.243	3722.32	150.893	9351.26	447.633	18662.5	150.893	11357.4	447.633	21208.1
240.044	8312.48	534.183	3847.33	240.044	8788.16	534.183	3661.02	151.413	9481.84	448.132	19923.3	151.413	11582	448.132	22669.2
241.006	8163.46	535.12	3781.84	241.006	8610.7	535.12	3607.78	151.93	9614.96	448.631	21288	151.93	11802.7	448.631	24316.2
241.97	8017.72	536.058	3719.12	241.97	8442.73	536.058	3551.86	152.45	9779.02	449.13	22786.6	152.45	12027.7	449.13	26122.2
242.934	7880.24	536.997	3655.86	242.934	8290.83	536.997	3495.78	152.967	9954.43	449.629	24365.2	152.967	12260.4	449.629	26258.3
243.896	7759.01	537.935	3592.02	243.896	8173.7	537.935	3442	153.487	10097	450.128	26104.1	153.487	12457.7	450.128	26260.7
244.86	7657.95	538.872	3529.9	244.86	8090.05	538.872	3387.66	154.004	10234.5	450.627	27990.6	154.004	12641.8	450.627	26263.3
245.822	7585.62	539.809	3468.06	245.822	8043.39	539.809	3330.16	154.523	10368.5	451.126	30049.9	154.523	12809.9	451.126	26265.6
246.786	7562.8	540.748	3406.73	246.786	8042.96	540.748	3272.26	155.04	10499.5	451.625	31171.9	155.04	12991.3	451.625	26267.3
247.75	7576.8	541.685	3344.22	247.75	8090.9	541.685	3213.21	155.56	10625.3	452.124	31173.3	155.56	13182.1	452.124	26268.2
248.711	7645.07	542.622	3285.42	248.711	8204.14	542.622	3153.58	156.077	10748.7	452.622	31172	156.077	13381.9	452.622	26268.3
249.675	7754.82	543.559	3221.39	249.675	8380.11	543.559	3094.13	156.594	10872.2	453.121	31170.2	156.594	13590.2	453.121	26267.9
250.636	7927.5	544.498	3156.65	250.636	8591.99	544.498	3035.88	157.113	10990.3	453.62	31168.7	157.113	13785.6	453.62	26267.4
251.6	8132.44	545.434	3092.18	251.6	8922.54	545.434	2976.44	157.63	11110.8	454.119	31167.7	157.63	13980.9	454.119	26266.9
252.561	8460.6	546.371	3027.39	252.561	9308.76	546.371	2917.59	158.15	11243.6	454.617	31167.5	158.15	14180.3	454.617	26266.6
253.524	8847.31	547.308	2969.87	253.524	9766.82	547.308	2854.15	158.667	11377.2	455.116	31169.1	158.667	14384.1	455.116	26266.6
254.486	9191.72	548.244	2919.04	254.486	10204.5	548.244	2797.6	159.186	11515.1	455.615	31171.7	159.186	14593.6	455.615	26268.9
255.449	9475.6	549.181	2867.7	255.449	10352.2	549.181	2748.69	159.703	11658.4	456.113	31174.9	159.703	14804.2	456.113	26271.7
256.41	9421.75	550.119	2819.94	256.41	10222.5	550.119	2704.19	160.222	11793.7	456.61	31177.4	160.222	15015	456.61	26273.6
257.373	9088.45	551.055	2776.82	257.373	9668.23	551.055	2670.01	160.739	11969	457.108	31177.7	160.739	15254.2	457.108	26274
258.334	8602.89	551.992	2738.09	258.334	8867.23	551.992	2631.5	161.256	12144.8	457.607	31175	161.256	15491.3	457.607	26271.7
259.297	7944.03	552.928	2705.76	259.297	8026.67	552.928	2592.93	161.775	12320.6	458.105	31168.4	161.775	15728.2	458.105	26266.3
260.257	7301.35	553.864	2672.94	260.257	7159.37	553.864	2558.54	162.291	12495.9	458.604	31158.3	162.291	15968.5	458.604	26258
261.218	6654.45	554.8	2637.22	261.218	6442.18	554.8	2523.88	162.81	12657.1	459.102	31145.3	162.81	16212.2	459.102	26247.4
262.181	6136.08	555.736	2605.61	262.181	5825.91	555.736	2492	163.327	12810.6	459.601	31131.2	163.327	16450.4	459.601	26235.4
263.141	5687.96	556.674	2577.5	263.141	5318.91	556.674	2461.1	163.844	12963.5	460.099	31117.6	163.844	16683.3	460.099	26223.9
264.104	5325.73	557.609	2551.77	264.104	4948.36	557.609	2433.18	164.363	13118.5	460.597	31106.8	164.363	16915.7	460.597	26215.1
265.064	4980.92	558.545	2528.25	265.064	4605.24	558.545	2407.9	164.879	13275.4	461.094	31099.8	164.879	17148.5	461.094	26209.7
266.026	4722.07	559.481	2507.69	266.026	4315.95	559.481	2383.29	165.396	13435	461.592	31097	165.396	17377.2	461.592	26207.4
266.987	4521.52	560.416	2486.72	266.987	4070.43	560.416	2363.1	165.915	13596.7	462.09	31098.6	165.915	17619	462.09	26208.2
267.947	4339.18	561.352	2467.26	267.947	3858.93	561.352	2343.99	166.431	13760.2	462.588	31102.6	166.431	17864.6	462.588	26211.3
268.909	4171.29	562.287	2448.95	268.909	3653.64	562.287	2324.26	166.948	13925.9	463.087	31106	166.948	18106.3	463.087	26214.9
269.869	4018.34	563.223	2431.6	269.869	3475.63	563.223	2304.84	167.467	14094.5	463.585	31107.9	167.467	18344.3	463.585	26216.8
270.829	3878.82	564.158	2414.78	270.829	3320.86	564.158	2287.14	167.983	14266.9	464.081	31107.2	167.983	18578.4	464.081	26215.8
271.791	3751.81	565.093	2398.44	271.791	3189.18	565.093	2271.23	168.5	14443.3	464.579	31102.9	168.5	18811.3	464.579	26211.6
272.751	3643.27	566.029	2390.31	272.751	3074.42	566.029	2257.02	169.018	14594.8	465.077	31095.9	169.018	19031.4	465.077	26204.2
273.71	3548.36	566.964	2379.14	273.71	2974.94	566.964	2247.4	169.535	14742.3	465.575	31086.3	169.535	19249.5	465.575	26195.4
274.672	3466.47	567.899	2368.07	274.672	2887.03	567.899	2235.95	170.051	14885.9	466.073	31074.8	170.051	19461.3	466.073	26186.6
275.632	3395.95	568.834	2358.58	275.632	2800.25	568.834	2225.87	170.569	15022.5	466.569	31064.6	170.569	19675	466.569	26181.1
276.591	3326.84	569.769	2349.08	276.591	2727.68	569.769	2217.61	171.086	15158	467.067	31059.4	171.086	19891.6	467.067	26179.7
277.553	3263.37	570.703	2338.53	277.553	2665.74	570.703	2207.02	171.602	15306.4	467.565	31061	171.602	20115.4	467.565	26181.9
278.512	3201.23	571.638	2331.94	278.512	2606.05	571.638	2196.56	172.121	15463.1	468.063	31068.9	172.121	20349.7	468.063	26187.1
279.471	3143.58	572.573	2324.68	279.471	2537.61	572.573	2187.5	172.637	15620.4	468.561	30821.3	172.637	20585	468.561	26194.4
280.431	3094.16	573.507	2316.44	280.431	2473.31	573.507	2178.47	173.153	15775.6	469.057	29459.5	173.153	20815.1	469.057	26201.2
281.392	3057.91	574.442	2313.11	281.392	2412.89	574.442	2171.23	173.671	15928.1	469.555	28152.5	173.671	21037	469.555	26206.1
282.351	3020.29	575.376	2314.18	282.351	2355.68	575.376	2163.38	174.187	16076.3	470.053	26898.1	174.187	21241.1	470.053	26207
283.31	2984.73	576.311	2315.61	283.31	2303.24	576.311	2156	174.704	16221.8	470.551	25750.8	174.704	21428	470.551	26203.1
284.269	2949.52	577.245	2311.55	284.269	2254.13	577.245	2153.24	175.22	16355.3	471.046	24656.8	175.22	21621.3	471.046	26193.4
285.229	2906.91	578.179	2302.98	285.229	2207.56	578.179	2148.69	175.738	16478.5	471.544	23628.5	175.738	21819.9	471.544	26193.8
286.188	2863.83	579.113	2293.86	286.188	2159.27	579.113	2141.44	176.254	16596.7	472.042	22662.9	176.254	22026.9	472.042	25529.8
287.147	2822.32	580.048	2286.58	287.147	2108.24	580.048	2133.27	176.77	16710.1	472.54	21754.8	176.77	22236.5	472.54	24520.8
288.106	2782.81	580.98	2274.38	288.106	2061.27	580.98	2121.61	177.286	16819.3	473.035	20899.6	177.286	22411.5	473.035	23544.6
289.064	2750.28	581.914	2261.48	289.064	2018.05	581.914	2111.58	177.804	16924.9	473.533	20097.2	177.804	22577.1	473.533	22603.5
290.024	2730.53	582.848	2252.56	290.024	1987.01	582.848	2099.17	178.32	17027.8	474.03	19338.5	178.32	22723	474.03	21709.1
290.983	2714.63	583.781	2248.64	290.983	1960.11	583.781	2084.39	178.836	17128	474.526	18620.3	178.836	22846.5	474.526	20864.1
291.941	2699.34	584.715	2240.51	291.941	1934.9	584.715	2068.39	179.352	17219.8	475.024	17940.8	179.352	22956.6	475.024	20068
292.9	2683.63	585.649	2227.02	292.9	1910.9	585.649	2051.32	179.868	17306.7	475.521	17292.7	179.868	23052.9	475.521	19319.4
293.858	2676.08	586.582	2205.09	293.858	1888.05	586.582	2030.05	180.386	17381.2	476.019	16680.1	180.386	23137.1	476.019	18618.4
294.816	2657.81	587.514	2176.67	294.816	1866.26	587.514	2008.14	180.901	17426.7	476.514	16102.6	180.901	23206.4	476.514	17954.1
295.776	2634.22	588.448	2147.43	295.776	1845.63	588.448	1987.47	181.417	17447.8	477.012	15559	181.417	23260.7	477.012	17328.7
296.734	2609.98	589.381	2118.75	296.734	1826.19	589.381	1967.92	181.933	17459.7	477.509	15047.9	181.933	23299.6	477.509	16733.4
297.692	2578.72	590.314	2086.75	297.692	1807.6	590.314	1948.5	182.449	17461.1	478.004	14561.4	182.449	23322.4	478.004	16170.2
298.649	2574.52	591.247	2061.1	298.649	1790.07	591.247	1927.21	182.966	17453.1	478.502	14100	182.966	23329.1	478.502	15640.1
299.607	2575.36	592.179	2041.16	299.607	1771.47	592.179	1908.69	183.482	17435.7	478.999	13661.9	183.482	23317.5	478.999	15138.8
300.565	2579.38	593.112	2022.31	300.565	1753.5	593.112	1893.26	183.998	17409.7	479.494	13246.8	183.998	23291.2	479.494	14663.8
301.522	2583.35	594.045	2003.84	301.522	1744.44	594.045	1879.05	184.513	17375.5	479.992	12853.7	184.513	23251.5	479.992	14206.2
302.48	2582.77	594.978	1984.38	302.48	1732.51	594.978	1856.13	185.029	17333.1	480.489	12482.9	185.029	23214.7	480.489	13770.5
303.437	2578.81	595.909	1966.17	303.437	1723.47	595.909	1840.36	185.547	17283.7	480.984	12128.6	185.547	23147.1	480.984	13355.1
304.395	2558.78	596.842	1949.86	304.395	1716.57	596.842	1831.16	186.062	17226.9	481.481	11792.8	186.062	23057.1	481.481	12958.8
305.352	2539.1	597.774	1929.91	305.352	1709	597.774	1819.74	186.578	17163.8	481.979	11469.8	186.578	22925.1	481.979	12581.1
306.309	2519.97	598.707	1920.39	306.309	1700.66	598.707	1804.53	187.093	17095.8	482.474	11163.8	187.093	22811.6	482.474	12221.5
307.267	2503.65	599.638	1918.24	307.267	1691.38	599.638	1796.75	187.608	17028.5	482.971	10876.7	187.608	22713.2	482.971	11887.5
308.225	2491.85	600.57	1912.49	308.225	1677.01	600.57	1784.69	188.124	16960.4	483.466	10604.7	188.124	22608.8	483.466	11569.8
309.182	2484.27	601.503	1901.48	309.182	1656.71	601.503	1774.45	188.639	16897.8	483.963	10344.8	188.639	22508.7	483.963	11265.3
310.139	2474.21	602.433	1890.9	310.139	1642.79	602.433	1765.81	189.154	16824.5	484.46	10095.3	189.154	22410.5	484.46	10975.5
311.096	2456.87	603.366	1878.53	311.096	1631.42	603.366	1758.39	189.672	16729.2	484.955	9856.62	189.672	22317.5	484.955	10694.1
312.053	2446.17	604.298	1869.66	312.053	1621.77	604.298	1749.34	190.187	16639.7	485.452	9629.35	190.187	22220.4	485.452	10424.8
313.008	2441.49	605.228	1863.8	313.008	1613.89	605.228	1740.29	190.702	16552.6	485.947	9408.63	190.702	22117.7	485.947	10166.1
313.965	2439.68	606.16	1855.88	313.965	1604.15	606.16	1731.52	191.218	16468.9	486.444	9207.03	191.218	21999.9	486.444	9915.18
314.921	2426.09	607.092	1847.28	314.921	1595.78	607.092	1723.83	191.733	16383.1	486.941	9013.5	191.733	21882.4	486.941	9682.07
315.878	2413.73	608.023	1838.41	315.878	1589.24	608.023	1718.23	192.248	16307.7	487.436	8825.71	192.248	21765.7	487.436	9464.82
316.834	2404.19	608.954	1827.71	316.834	1584.62	608.954	1713.66	192.763	16242.1	487.933	8649.63	192.763	21654.4	487.933	9253.35
317.79	2396.36	609.886	1818.75	317.79	1581.86	609.886	1708.97	193.278	16175.6	488.427	8473.74	193.278	21542.4	488.427	9051.79
318.747	2388.72	610.816	1809.45	318.747	1580.94	610.816	1703.43	193.793	16108.6	488.924	8303.49	193.793	21432.2	488.924	8857.67
319.703	2383.15	611.748	1800.92	319.703	1570.44	611.748	1696.44	194.308	16038.7	489.419	8154.51	194.308	21320.8	489.419	8671.97
320.659	2383.74	612.678	1794.81	320.659	1561.55	612.678	1689.42	194.823	15963.7	489.916	8009	194.823	21222.9	489.916	8492.6
321.615	2389.5	613.609	1790.33	321.615	1562.59	613.609	1684.1	195.341	15871.9	490.41	7869.65	195.341	21130.2	490.41	8322.34
322.571	2402.46	614.54	1785.33	322.571	1564.37	614.54	1678.39	195.856	15778	490.907	7735.69	195.856	21020.9	490.907	8159.65
323.527	2415.13	615.47	1779.64	323.527	1575.33	615.47	1673.01	196.37	15696.5	491.402	7605.75	196.37	20901	491.402	8001.6
324.482	2422.93	616.401	1772.9	324.482	1586.37	616.401	1668.49	196.885	15625.1	491.898	7473.81	196.885	20776.3	491.898	7849.61
325.436	2431.3	617.331	1767.7	325.436	1604.79	617.331	1664.45	197.4	15547.4	492.393	7358.72	197.4	20628.6	492.393	7703.31
326.392	2439.46	618.262	1763.36	326.392	1612.02	618.262	1660.83	197.915	15470.1	492.89	7250.38	197.915	20484.8	492.89	7565.57
327.348	2447.5	619.191	1757.92	327.348	1621.42	619.191	1658.29	198.43	15398.9	493.386	7148.7	198.43	20405.3	493.386	7436.09
328.303	2454.73	620.122	1753.58	328.303	1634.96	620.122	1654.61	198.945	15316.4	493.881	7051.55	198.945	20312.8	493.881	7312.77
329.259	2460.02	621.051	1751.31	329.259	1652.68	621.051	1650.92	199.46	15234.6	494.377	6958.91	199.46	20207.4	494.377	7200.12
330.214	2465.36	621.982	1747.67	330.214	1675.34	621.982	1643.24	199.974	15143.4	494.872	6871.14	199.974	20084.6	494.872	7090.6
331.167	2471.78	622.911	1742.07	331.167	1701.94	622.911	1638.92	200.489	15039.6	495.366	6796.74	200.489	19942.2	495.366	6989.01
332.123	2481.19	623.842	1735.7	332.123	1738.98	623.842	1634.09	201.004	14935.6	495.863	6732.94	201.004	19783	495.863	6893.47
333.078	2504.96	624.771	1729.3	333.078	1769.12	624.771	1628.53	201.518	14815.7	496.357	6678.01	201.518	19630.8	496.357	6808.14
334.033	2541.97	625.701	1725.27	334.033	1806.81	625.701	1626.13	202.033	14701.6	496.853	6631.19	202.033	19477.3	496.853	6732.63
334.988	2591.35	626.63	1722.22	334.988	1853.97	626.63	1626.03	202.548	14585.7	497.348	6593.25	202.548	19332.3	497.348	6672.47
335.941	2654.61	627.56	1719.58	335.941	1912.13	627.56	1625.59	203.062	14486.9	497.844	6566.76	203.062	19186.9	497.844	6629.78
336.896	2710.61	628.489	1715	336.896	1986.24	628.489	1626.72	203.577	14381.9	498.338	6553.91	203.577	19040	498.338	6605.69
337.85	2760.55	629.419	1712.54	337.85	2071.38	629.419	1620.14	204.091	14270.5	498.835	6555.33	204.091	18890.3	498.835	6604.98
338.805	2826.88	630.348	1710.31	338.805	2174.02	630.348	1614.43	204.606	14151.9	499.329	6587.91	204.606	18711.8	499.329	6627.25
339.758	2912.37	631.278	1708.81	339.758	2293.58	631.278	1611.36	205.12	14025.9	499.825	6644.06	205.12	18519.3	499.825	6680.46
340.712	3017.94	632.206	1710.06	340.712	2424.28	632.206	1610.52	205.635	13892.7	500.319	6728.24	205.635	18308.3	500.319	6752.38
341.667	3158.21	633.134	1707.21	341.667	2581.38	633.134	1607.31	206.147	13750.2	500.813	6832.4	206.147	18118.5	500.813	6844.73
342.621	3324.75	634.064	1699.81	342.621	2815.2	634.064	1603.04	206.661	13600.4	501.309	6959.34	206.661	17931.8	501.309	6985.64
343.574	3493.74	634.992	1691.61	343.574	3064.93	634.992	1598.49	207.176	13425.1	501.803	7102.83	207.176	17734.4	501.803	7139.85
344.528	3726.56	635.92	1682.57	344.528	3472.8	635.92	1594.34	207.69	13271.1	502.3	7249.89	207.69	17530.3	502.3	7284.02
345.482	4061.3	636.85	1674.75	345.482	3957.94	636.85	1589.22	208.204	13112.3	502.794	7362.37	208.204	17309.5	502.794	7397.07
346.434	4522.39	637.778	1669.13	346.434	4694.48	637.778	1583.07	208.718	12937.5	503.288	7451.54	208.718	17070.4	503.288	7467.18
347.388	5172.02	638.707	1664.11	347.388	5658.82	638.707	1578.21	209.233	12776.7	503.784	7494.9	209.233	16812.8	503.784	7481.4
348.342	5975.29	639.635	1658.2	348.342	6828.5	639.635	1569.49	209.747	12622.2	504.278	7477.9	209.747	16565.7	504.278	7437.45
349.294	6987.07	640.563	1650.85	349.294	8347.83	640.563	1559.31	210.261	12488.7	504.774	7412.41	210.261	16322.9	504.774	7336.11
350.248	8219.64	641.492	1643.89	350.248	10103.2	641.492	1550.28	210.775	12362.4	505.267	7302.02	210.775	16084.3	505.267	7176.91
351.202	9402.11	642.42	1635.47	351.202	11393.5	642.42	1541.88	211.289	12177.8	505.761	7161.38	211.289	15857.1	505.761	6974.08
352.154	10192.8	643.347	1624.91	352.154	11786.1	643.347	1529.13	211.803	12016	506.257	6994.28	211.803	15606.9	506.257	6742.63
353.107	10254.9	644.276	1615.21	353.107	11135.3	644.276	1521.87	212.315	11857.2	506.751	6802.43	212.315	15330.6	506.751	6498.41
354.061	9400.87	645.203	1600.11	354.061	9408.44	645.203	1512.91	212.829	11708.1	507.245	6614.9	212.829	15196.5	507.245	6261.23
355.012	8111.99	646.131	1586.35	355.012	7646.46	646.131	1503.01	213.343	11551.3	507.741	6436.29	213.343	14947.4	507.741	6029.25
355.966	6710.6	647.058	1574.64	355.966	6023.3	647.058	1495.64	213.857	11367.6	508.234	6265.92	213.857	14696.8	508.234	5802.8
356.917	5630.72	647.987	1566.78	356.917	4789.86	647.987	1487.54	214.371	11185.5	508.73	6105.63	214.371	14469.7	508.73	5584.11
357.87	4702.32	648.914	1559.97	357.87	3978.06	648.914	1478.13	214.885	11013.1	509.224	5963.76	214.885	14245	509.224	5388.12
358.822	4126.32	649.841	1553.95	358.822	3259.23	649.841	1466.52	215.399	10843.5	509.717	5838.27	215.399	14018.9	509.717	5207.7
359.775	3606.78	650.767	1547.38	359.775	2853.56	650.767	1456.72	215.911	10688	510.211	5731.51	215.911	13793.1	510.211	5044.75
360.728	3361.73	651.696	1539.84	360.728	2538.86	651.696	1448.28	216.425	10532.2	510.707	5639.43	216.425	13565.3	510.707	4893.6
361.679	3135.27	652.623	1530.92	361.679	2311.91	652.623	1442.03	216.938	10376.4	511.2	5562.65	216.938	13338.3	511.2	4754.98
362.632	2975.92	653.549	1525.64	362.632	2122.17	653.549	1435.74	217.452	10224.6	511.694	5500.14	217.452	13110.9	511.694	4628.37
363.582	2863.49	654.476	1520.16	363.582	1957.25	654.476	1431	217.966	10061	512.189	5443.01	217.966	12883.2	512.189	4514.04
364.535	2783.46	655.402	1515.03	364.535	1843.02	655.402	1429.19	218.48	9895.1	512.683	5392.51	218.48	12651.7	512.683	4406.66
365.486	2727.82	656.331	1510.96	365.486	1768.44	656.331	1428.2	218.991	9743.27	513.176	5350.28	218.991	12430.5	513.176	4310.55
366.438	2678.93	657.257	1510.19	366.438	1722.85	657.257	1427.44	219.505	9593.57	513.672	5317.01	219.505	12223.6	513.672	4223.58
367.389	2651.45	658.183	1511.35	367.389	1687.16	658.183	1428.3	220.018	9447.13	514.165	5291.83	220.018	12024.6	514.165	4142.85
368.341	2638.63	659.109	1513.96	368.341	1669.4	659.109	1430.1	220.532	9292.59	514.659	5274.04	220.532	11819.9	514.659	4068.66
369.292	2640.65	660.036	1519.15	369.292	1647.96	660.036	1433.17	221.046	9139.3	515.152	5267.49	221.046	11588.3	515.152	3998.81
370.244	2646.08	660.962	1523.28	370.244	1626.66	660.962	1435.94	221.557	8983.66	515.647	5267.55	221.557	11345.4	515.647	3928.36
371.195	2659.85	661.889	1528.9	371.195	1614.51	661.889	1441.14	222.071	8828.22	516.141	5274.1	222.071	11129.4	516.141	3868.39
372.147	2666.78	662.815	1536	372.147	1610.62	662.815	1449.42	222.584	8677.5	516.634	5287.06	222.584	10931.8	516.634	3809.19
373.097	2679.15	663.741	1546.82	373.097	1614.94	663.741	1462.18	223.098	8566.04	517.127	5304.72	223.098	10763.6	517.127	3753.79
374.047	2698.16	664.667	1558.6	374.047	1640.69	664.667	1474.59	223.609	8457.05	517.622	5327.77	223.609	10565	517.622	3700.02
374.999	2719.51	665.593	1573.05	374.999	1678.24	665.593	1487.64	224.122	8311.64	518.116	5354.39	224.122	10376.7	518.116	3652.64
375.949	2749.56	666.518	1586.6	375.949	1714.06	666.518	1499.47	224.636	8165.38	518.609	5386.3	224.636	10196	518.609	3606.24
376.9	2795.03	667.444	1597.54	376.9	1744.57	667.444	1514.36	225.149	8037.73	519.102	5419.38	225.149	10022.5	519.102	3560.67
377.85	2853.88	668.37	1608.08	377.85	1790.61	668.37	1530.33	225.66	7919.86	519.597	5456.52	225.66	9855.93	519.597	3523.17
378.8	2917.54	669.295	1620.46	378.8	1862.71	669.295	1549.05	226.174	7809.88	520.09	5499.91	226.174	9695.49	520.09	3485.84
379.751	2996.72	670.22	1634.14	379.751	1954.02	670.22	1568.13	226.687	7685.29	520.583	5554.02	226.687	9540.15	520.583	3447.89
380.701	3092.49	671.146	1651.54	380.701	2067.41	671.146	1588.84	227.2	7596.66	521.076	5610.87	227.2	9390.27	521.076	3409.64
381.652	3216.8	672.071	1671.79	381.652	2230.68	672.071	1611.71	227.711	7487.62	521.569	5674.87	227.711	9246.29	521.569	3371.09
382.602	3373.7	672.998	1696.42	382.602	2406.91	672.998	1636.2	228.224	7381.77	522.064	5740.84	228.224	9104.32	522.064	3334.32
383.551	3532.51	673.923	1725.91	383.551	2631.15	673.923	1661.86	228.737	7279.63	522.557	5806.09	228.737	8967	522.557	3297.25
384.502	3772.19	674.848	1758.35	384.502	2926.71	674.848	1689.91	229.248	7188.98	523.05	5874.87	229.248	8831.45	523.05	3258.1
385.451	4063.69	675.773	1792.52	385.451	3360.53	675.773	1723.27	229.762	7105.54	523.543	5944.78	229.762	8701.76	523.543	3220.93
386.401	4454.49	676.698	1823.52	386.401	4001.27	676.698	1760.8	230.275	7030.73	524.036	6016.28	230.275	8570.97	524.036	3181.29
387.35	4867.61	677.622	1860.82	387.35	4810.19	677.622	1803.74	230.788	6957.17	524.529	6094.91	230.788	8440.66	524.529	3147.47
388.301	5752.38	678.547	1904.78	388.301	5997.82	678.547	1854.27	231.299	6886.81	525.024	6176.23	231.299	8309.13	525.024	3116.63
389.249	6742.41	679.47	1953.03	389.249	7161.53	679.47	1911.17	231.812	6814.84	525.516	6257.48	231.812	8216.35	525.516	3086
390.198	7542.48	680.395	2010.06	390.198	8102.29	680.395	1978.11	232.324	6742.69	526.009	6340.64	232.324	8107.07	526.009	3055.12
391.149	8228.52	681.319	2076.73	391.149	8453.81	681.319	2052.31	232.835	6678.88	526.502	6425.2	232.835	8010.1	526.502	3022.57
392.098	8242.18	682.243	2151.37	392.098	7968.59	682.243	2131.72	233.348	6605.28	526.995	6510.89	233.348	7897.84	526.995	2989.01
393.046	7699.65	683.168	2227.62	393.046	6829.72	683.168	2216.96	233.861	6532.56	527.487	6590.69	233.861	7785	527.487	2955.69
393.995	6908.64	684.092	2311	393.995	5781.86	684.092	2302.81	234.372	6463.52	527.98	6668.94	234.372	7694.95	527.98	2922.12
394.945	6185.93	685.016	2393.67	394.945	5053.52	685.016	2388.53	234.885	6397.8	528.475	6744.44	234.885	7612.31	528.475	2889.54
395.893	5698.78	685.94	2472.89	395.893	4708.48	685.94	2469.77	235.395	6335.55	528.967	6808.92	235.395	7535.52	528.967	2857.6
396.842	5508.81	686.865	2527.75	396.842	4570.34	686.865	2534.84	235.908	6276.33	529.46	6866.63	235.908	7465.59	529.46	2831.97
397.79	5379.94	687.789	2556.22	397.79	4454.39	687.789	2565.36	236.421	6224.77	529.952	6915.79	236.421	7379.5	529.952	2805.59
398.74	5393.63	688.713	2559.9	398.74	4453.84	688.713	2562.65	236.931	6175.93	530.445	6956.01	236.931	7291.44	530.445	2778.45
399.688	5423.41	689.636	2533.3	399.688	4388.69	689.636	2531.43	237.444	6111.41	530.938	6978.36	237.444	7215.43	530.938	2751.81
400.636	5196.63	690.558	2482.87	400.636	4072.14	690.558	2478.92	237.957	6065.35	531.43	6982.16	237.957	7147.52	531.43	2726.62
401.584	4937.48	691.482	2413.7	401.584	3778.13	691.482	2406.4	238.467	6031.33	531.922	6968.42	238.467	7069.51	531.922	2703.28
402.532	4734.17	692.406	2335.47	402.532	3437.01	692.406	2321.15	238.98	5973.23	532.415	6935.25	238.98	6988.04	532.415	2679.98
403.48	4559.11	693.329	2252.63	403.48	3261.37	693.329	2232.06	239.49	5904.27	532.907	6891.73	239.49	6911.52	532.907	2655.77
404.429	4417.5	694.253	2168.38	404.429	3119.79	694.253	2142.41	240.003	5836.54	533.4	6834.17	240.003	6846.28	533.4	2631.94
405.377	4313.89	695.176	2086.31	405.377	3025.68	695.176	2052.97	240.515	5774.01	533.894	6765.54	240.515	6780.56	533.894	2609.98
406.325	4255.32	696.098	2013.59	406.325	2964.25	696.098	1976	241.026	5722.24	534.386	6682.37	241.026	6709.64	534.386	2588.69
407.272	4221.18	697.021	1944.86	407.272	2940.65	697.021	1904.79	241.538	5683.87	534.879	6586.35	241.538	6634.38	534.879	2569.43
408.22	4223.75	697.944	1896.48	408.22	2966.76	697.944	1846.17	242.048	5628.66	535.371	6488.67	242.048	6573.66	535.371	2549.25
409.167	4240.4	698.868	1854.97	409.167	3009.38	698.868	1789.84	242.561	5573.63	535.863	6385.74	242.561	6520.31	535.863	2528.83
410.114	4264.21	699.791	1818.88	410.114	3058.85	699.791	1748.86	243.071	5516.94	536.355	6277.13	243.071	6464.17	536.355	2509.36
411.062	4294.72			411.062	3117.22			243.583	5461.88	536.848	6167	243.583	6405.57	536.848	2489.19
412.009	4331.68			412.009	3182.24			244.094	5410.45	537.34	6051.86	244.094	6350.35	537.34	2468.55
412.958	4375.62			412.958	3254.24			244.606	5362.69	537.832	5934.46	244.606	6297.55	537.832	2447.19
413.905	4426.08			413.905	3336.53			245.118	5318.85	538.324	5813.84	245.118	6244.69	538.324	2425.5
414.852	4482.4			414.852	3427.94			245.628	5278.71	538.816	5704.35	245.628	6186.68	538.816	2402.79
415.798	4545.16			415.798	3527.95			246.14	5242.18	539.308	5595.81	246.14	6132.7	539.308	2382.67
416.745	4618.97			416.745	3643.18			246.65	5209.54	539.8	5488.14	246.65	6097.29	539.8	2364.47
417.692	4703.28			417.692	3773.54			247.163	5181.67	540.292	5380.57	247.163	6074.45	540.292	2346.07
418.638	4797.45			418.638	3917.96			247.673	5157.42	540.784	5275.57	247.673	6061.63	540.784	2329.35
419.585	4908.23			419.585	4076.11			248.185	5139.16	541.276	5174.37	248.185	6048.81	541.276	2311.15
420.532	5042.2			420.532	4252.73			248.695	5137.92	541.768	5077.65	248.695	6046.34	541.768	2290.69
421.478	5177.69			421.478	4444.23			249.207	5152.26	542.26	4982.27	249.207	6052.62	542.26	2271.11
422.424	5331.24			422.424	4656.91			249.716	5164.05	542.752	4889.07	249.716	6071.63	542.752	2249.19
423.371	5486.62			423.371	4891.19			250.228	5178.66	543.244	4793.07	250.228	6100.04	543.244	2225.25
424.317	5658.19			424.317	5141.69			250.738	5207.55	543.735	4697.72	250.738	6136.68	543.735	2202.96
425.263	5852.11			425.263	5416.35			251.25	5238.83	544.225	4606.28	251.25	6192.14	544.225	2183.4
426.209	6079.42			426.209	5728.71			251.76	5295.96	544.717	4519.37	251.76	6281.53	544.717	2161.54
427.155	6336.31			427.155	6084.46			252.27	5349.57	545.209	4436.54	252.27	6398.25	545.209	2140.8
428.101	6632			428.101	6485.56			252.782	5470.72	545.7	4356.36	252.782	6553.46	545.7	2120.78
429.047	6969.66			429.047	6935.21			253.291	5610.42	546.192	4279.35	253.291	6740.47	546.192	2098.84
429.991	7332.52			429.991	7430.25			253.803	5762.75	546.684	4202.87	253.803	6956.95	546.684	2078.13
430.936	7728.76			430.936	7991.88			254.313	5924.56	547.175	4127.01	254.313	7202.66	547.175	2057.69
431.882	8174.77			431.882	8638.26			254.824	6091.91	547.667	4054.79	254.824	7467.53	547.667	2039.37
432.827	8692.88			432.827	9353.46			255.334	6268.21	548.158	3983.67	255.334	7707.37	548.158	2019.98
433.773	9319.75			433.773	10190.6			255.846	6448.1	548.65	3914.88	255.846	8015.68	548.65	2002.07
434.718	9983.47			434.718	11155.1			256.355	6652.52	549.142	3848.26	256.355	8311.68	549.142	1985.92
435.664	10736.7			435.664	12216.8			256.865	6818.58	549.633	3779.47	256.865	8538.69	549.633	1967.02
436.609	11613.5			436.609	13388.5			257.376	6936.21	550.122	3713.1	257.376	8714.58	550.122	1947.97
437.552	12648.1			437.552	14679.3			257.886	6982	550.614	3649.01	257.886	8780.17	550.614	1929.23
438.497	13746.3			438.497	16224			258.397	6941.76	551.105	3586.89	258.397	8751.96	551.105	1911.12
439.442	15032.3			439.442	18044.9			258.906	6860.57	551.597	3529.72	258.906	8604.52	551.597	1894.71
440.387	16505.6			440.387	20145.3			259.416	6695.58	552.088	3475.31	259.416	8372.13	552.088	1880.03
441.332	18146.4			441.332	22281.8			259.927	6498.62	552.579	3423.19	259.927	8013.8	552.579	1867.03
442.277	20258.6			442.277	25270.1			260.437	6209.4	553.071	3373.36	260.437	7690.66	553.071	1853.61
443.22	22299.4			443.22	28198.3			260.946	5906.89	553.56	3322.41	260.946	7308.25	553.56	1838.54
444.164	24995.7			444.164	31846.8			261.457	5618.5	554.051	3274.3	261.457	6862.94	554.051	1822.47
445.109	27942.7			445.109	35909.9			261.966	5314.96	554.542	3226.36	261.966	6436.61	554.542	1808.88
446.053	31400.2			446.053	40596			262.478	5027.14	555.034	3181.73	262.478	6029.67	555.034	1797.71
446.996	35619.5			446.996	46506.7			262.987	4766.55	555.525	3139.49	262.987	5653.7	555.525	1787.64
447.94	40578.7			447.94	53463.3			263.496	4537.36	556.016	3097.29	263.496	5308.3	556.016	1777.89
448.885	46058.3			448.885	61263.6			264.007	4313.02	556.505	3056.06	264.007	4993.86	556.505	1767.27
449.829	52470.3			449.829	68093.9			264.516	4105.56	556.996	3016.47	264.516	4710.63	556.996	1756.53
450.771	59887.1			450.771	67992.2			265.025	3918.59	557.487	2976.71	265.025	4457.97	557.487	1745.56
451.715	67641.8			451.715	67914.3			265.536	3751.44	557.978	2940.58	265.536	4230.59	557.978	1732.82
452.659	67815.8			452.659	67854.4			266.045	3607.48	558.467	2901.66	266.045	4024.03	558.467	1721.21
453.603	67805.8			453.603	67817.3			266.554	3466.96	558.958	2864.3	266.554	3840.88	558.958	1709.19
454.545	67803.3			454.545	67801.6			267.063	3337.68	559.449	2828.49	267.063	3673.14	559.449	1698.52
455.489	67806			455.489	67800.6			267.574	3225.66	559.94	2794.09	267.574	3520.82	559.94	1689.6
456.433	67807.1			456.433	67799			268.083	3131.64	560.431	2763.61	268.083	3384.02	560.431	1682.01
457.375	67803.3			457.375	67791.7			268.592	3052.36	560.92	2732.3	268.592	3263.75	560.92	1674.29
458.318	67793.2			458.318	67780.5			269.103	2983.87	561.411	2701.03	269.103	3152.26	561.411	1666.64
459.262	67773.4			459.262	67764.7			269.612	2914.6	561.902	2672.47	269.612	3046.07	561.902	1658.4
460.203	67743.6			460.203	67738.4			270.121	2843.21	562.393	2643.77	270.121	2952.62	562.393	1650.67
461.146	67706.1			461.146	67707.7			270.629	2772.98	562.881	2615.63	270.629	2866.13	562.881	1642.95
462.088	67662			462.088	67666.3			271.14	2707.68	563.372	2587.93	271.14	2784.38	563.372	1635.47
463.031	67621.2			463.031	67628			271.649	2649.12	563.863	2561.24	271.649	2706.59	563.863	1629.27
463.974	67603			463.974	67615.9			272.157	2594.77	564.351	2532.78	272.157	2633.98	564.351	1622.96
464.915	61627.3			464.915	67618.6			272.666	2546.08	564.842	2504.53	272.666	2562.75	564.842	1615.18
465.858	56228.2			465.858	65914.1			273.177	2505.7	565.333	2481.86	273.177	2500.15	565.333	1607.37
466.799	51459.4			466.799	60210.2			273.685	2471.35	565.823	2461.91	273.685	2446.11	565.823	1601.02
467.742	47270.5			467.742	55283.3			274.194	2439.42	566.312	2441.54	274.194	2401.43	566.312	1593.9
468.685	43588.6			468.685	50821.1			274.702	2403.42	566.803	2423.11	274.702	2358.5	566.803	1589.06
469.626	40289.8			469.626	46771.3			275.213	2367.92	567.293	2404.94	275.213	2313.34	567.293	1582.77
470.568	37226.3			470.568	43081			275.721	2333.44	567.782	2386.18	275.721	2268.55	567.782	1576.14
471.509	34448.4			471.509	39753.8			276.23	2301.61	568.272	2366.63	276.23	2225.69	568.272	1571.86
472.452	31964.6			472.452	36824.5			276.738	2272.11	568.763	2347.9	276.738	2190.19	568.763	1567.34
473.392	29733.7			473.392	34217.4			277.247	2245.07	569.251	2328.2	277.247	2150.03	569.251	1567.83
474.335	27640			474.335	31949.2			277.757	2220.35	569.741	2309.56	277.757	2110.45	569.741	1566.21
475.275	25812.9			475.275	29838.7			278.265	2197.64	570.232	2292.59	278.265	2075.41	570.232	1563.55
476.217	24198.3			476.217	27912.6			278.774	2174.53	570.72	2277.05	278.774	2042.17	570.72	1561.09
477.157	22746.6			477.157	26148.2			279.282	2157.4	571.21	2262.05	279.282	2010.69	571.21	1557.4
478.099	21462.7			478.099	24564.8			279.79	2141.31	571.701	2248.63	279.79	1980.97	571.701	1554.91
479.04	20226.6			479.04	23105.5			280.298	2125.66	572.189	2228.89	280.298	1952.93	572.189	1551.68
479.981	19121			479.981	21772.3			280.809	2110.36	572.679	2212.96	280.809	1926.48	572.679	1549.17
480.921	18064.6			480.921	20580.7			281.317	2095.27	573.167	2197.89	281.317	1890.66	573.167	1545.08
481.861	17156.3			481.861	19514.6			281.825	2079.67	573.658	2183.86	281.825	1867.84	573.658	1541.6
482.803	16327.5			482.803	18568			282.333	2058.29	574.148	2169.81	282.333	1853.17	574.148	1539.9
483.743	15567.3			483.743	17695.2			282.841	2037.84	574.636	2159.95	282.841	1837.43	574.636	1537.99
484.684	14874			484.684	16867.4			283.349	2018.92	575.126	2149.71	283.349	1816.76	575.126	1536.09
485.624	14254.9			485.624	16118.9			283.857	2001.49	575.614	2137.73	283.857	1793.4	575.614	1534.16
486.565	13681.5			486.565	15430.4			284.367	1985.57	576.104	2125.25	284.367	1769.66	576.104	1530.75
487.505	13145.5			487.505	14803.6			284.875	1970.75	576.594	2114.66	284.875	1748.31	576.594	1527.21
488.444	12649.3			488.444	14215.2			285.383	1957.51	577.082	2104.25	285.383	1726.51	577.082	1525.48
489.385	12183.3			489.385	13673.2			285.891	1942.17	577.572	2094.82	285.891	1703.19	577.572	1524.24
490.324	11756.6			490.324	13175.6			286.399	1926.47	578.06	2084.71	286.399	1680.97	578.06	1523.17
491.264	11367.1			491.264	12724.5			286.907	1911.97	578.55	2072.46	286.907	1660.84	578.55	1521.98
492.205	11015.1			492.205	12308.9			287.415	1902.77	579.038	2058.6	287.415	1638.09	579.038	1520.79
493.144	10697.8			493.144	11908.6			287.922	1897.67	579.528	2055.92	287.922	1617.68	579.528	1521.56
494.083	10423.7			494.083	11579.8			288.43	1888.58	580.018	2045.54	288.43	1599.02	580.018	1522.66
495.023	10190.2			495.023	11325.6			288.938	1878.51	580.506	2036.3	288.938	1583.26	580.506	1520.86
495.962	10016.3			495.962	11147.9			289.446	1869.25	580.995	2028.31	289.446	1567.86	580.995	1516.96
496.901	9900.58			496.901	11044.5			289.953	1856.55	581.483	2018.29	289.953	1552.81	581.483	1511.68
497.841	9858.46			497.841	11025.8			290.461	1843.01	581.973	2009.26	290.461	1538.17	581.973	1506.59
498.78	9885.83			498.78	11088			290.971	1830.12	582.461	2001.87	290.971	1523.6	582.461	1502.23
499.719	9943.89			499.719	11162.6			291.478	1818.1	582.95	1994.18	291.478	1509.5	582.95	1497.77
500.657	10084.5			500.657	11407.1			291.986	1806.43	583.438	1987.49	291.986	1495.94	583.438	1495.66
501.597	10120.9			501.597	11431.7			292.493	1782.76	583.928	1978.75	292.493	1483.76	583.928	1494.01
502.535	10105.5			502.535	11321.9			293.001	1778.46	584.415	1969.91	293.001	1472.11	584.415	1491.92
503.474	9827.31			503.474	10900.6			293.508	1774.25	584.905	1962.1	293.508	1460.18	584.905	1488.01
504.412	9479.06			504.412	10284.5			294.016	1762.45	585.392	1955.31	294.016	1447.1	585.392	1483.27
505.35	8971.5			505.35	9596.87			294.523	1751.04	585.882	1947.22	294.523	1435.09	585.882	1477.82
506.29	8479.55			506.29	9020.77			295.031	1740.49	586.369	1938.42	295.031	1422.18	586.369	1471.6
507.228	8032.69			507.228	8497.35			295.538	1734.01	586.859	1931.4	295.538	1409.84	586.859	1466.11
508.166	7627.74			508.166	8028.45			296.045	1727.58	587.346	1921.21	296.045	1397.99	587.346	1459.9
509.103	7267.77			509.103	7613.21			296.553	1724.72	587.834	1908.73	296.553	1386.86	587.834	1453.54
510.041	6947.84			510.041	7252.87			297.06	1716.64	588.323	1894.68	297.06	1376.29	588.323	1447.31
510.981	6664.58			510.981	6944.96			297.567	1703.43	588.811	1879.95	297.567	1366.48	588.811	1441.06
511.918	6425.38			511.918	6677.68			298.074	1694.39	589.3	1866.28	298.074	1357.2	589.3	1433.16
512.856	6237.57			512.856	6459.26			298.582	1687.66	589.787	1851.13	298.582	1347.34	589.787	1426.55
513.793	6072.73			513.793	6263.72			299.089	1682.84	590.277	1834.44	299.089	1339.13	590.277	1419.19
514.731	5945.41			514.731	6092.7			299.594	1674.89	590.764	1817.8	299.594	1329.84	590.764	1411.11
515.668	5833			515.668	5919.42			300.101	1668.83	591.251	1801.45	300.101	1320.35	591.251	1403.24
516.605	5713.14			516.605	5764.21			300.608	1663.52	591.74	1782.52	300.608	1311.4	591.74	1395.4
517.542	5595.52			517.542	5626.78			301.115	1657.28	592.227	1766.33	301.115	1303.23	592.227	1387.87
518.481	5484.36			518.481	5508.7			301.622	1651.61	592.717	1752.39	301.622	1295.39	592.717	1380.54
519.418	5380.93			519.418	5386.19			302.129	1646.21	593.204	1739.5	302.129	1289.12	593.204	1374.02
520.355	5283.48			520.355	5260.26			302.636	1643.17	593.691	1727.7	302.636	1284.45	593.691	1367.68
521.292	5196.11			521.292	5139.24			303.143	1641.06	594.18	1715.77	303.143	1280.34	594.18	1360.83
522.229	5095.28			522.229	5021.89			303.65	1634.14	594.667	1702.53	303.65	1276.92	594.667	1354.08
523.165	4985.03			523.165	4909.41			304.157	1627.39	595.156	1690.23	304.157	1273.96	595.156	1346.64
524.102	4887.79			524.102	4787.54			304.664	1622.95	595.643	1678.99	304.664	1267.71	595.643	1339.56
525.039	4802.7			525.039	4681.43			305.171	1619.58	596.13	1667.95	305.171	1261.42	596.13	1332.79
525.975	4725.87			525.975	4575.42			305.676	1610.81	596.619	1656.27	305.676	1255.11	596.619	1326.05
526.912	4656.75			526.912	4485.79			306.182	1600.19	597.106	1645.71	306.182	1246.89	597.106	1320.69
527.848	4594.53			527.848	4391.91			306.689	1595.6	597.593	1635.74	306.689	1242.31	597.593	1315.17
528.784	4524.12			528.784	4298.66			307.196	1593.2	598.082	1627.84	307.196	1238.18	598.082	1310.96
529.72	4445.06			529.72	4213.16			307.703	1591.72	598.569	1620.3	307.703	1233.04	598.569	1306.89
530.657	4360.89			530.657	4131.63			308.209	1590.82	599.055	1612.33	308.209	1226.44	599.055	1302.4
531.593	4290.22			531.593	4054.16			308.716	1586.7	599.544	1604.85	308.716	1220.14	599.544	1297.68
532.529	4231.21			532.529	3978.67			309.222	1581.37	600.031	1598.8	309.222	1214.49	600.031	1294.4
533.465	4178.1			533.465	3906			309.727	1576.49	600.518	1593.14	309.727	1209.42	600.518	1293.02
534.4	4145.2			534.4	3834.07			310.234	1573.89	601.006	1586.55	310.234	1205.13	601.006	1291.66
535.336	4085.8			535.336	3765.99			310.74	1569.11	601.493	1578.88	310.74	1201.31	601.493	1287.6
536.272	4012.08			536.272	3700.48			311.247	1564.92	601.98	1570.42	311.247	1198.46	601.98	1283.9
537.206	3934.83			537.206	3638.09			311.753	1561.17	602.466	1561.87	311.753	1196.31	602.466	1279.14
538.141	3861.78			538.141	3576			312.257	1558.34	602.955	1553.25	312.257	1189.14	602.955	1275.17
539.077	3791.69			539.077	3505.04			312.764	1555.02	603.442	1544.73	312.764	1184.63	603.442	1270.97
540.012	3723.69			540.012	3433.42			313.27	1551.14	603.928	1539.58	313.27	1182.22	603.928	1267.22
540.948	3657.93			540.948	3350.41			313.777	1543.94	604.417	1534.82	313.777	1178.79	604.417	1264.03
541.883	3593.85			541.883	3266.5			314.283	1531.53	604.903	1528.81	314.283	1175.67	604.903	1260.89
542.818	3531.85			542.818	3187.43			314.787	1527.24	605.39	1523.57	314.787	1171.78	605.39	1257.48
543.753	3465.86			543.753	3113.15			315.294	1523.44	605.876	1518.67	315.294	1168.14	605.876	1254.9
544.686	3395.65			544.686	3044.12			315.8	1517.29	606.365	1513.09	315.8	1165.06	606.365	1252.28
545.621	3331.85			545.621	2979.18			316.306	1508.08	606.851	1507.98	316.306	1162.48	606.851	1249.79
546.556	3273.26			546.556	2918.27			316.812	1501.04	607.337	1502.69	316.812	1161.83	607.337	1247.11
547.491	3219.68			547.491	2861.48			317.316	1498.23	607.824	1496.56	317.316	1155.49	607.824	1244.24
548.426	3170.47			548.426	2793.82			317.822	1495.92	608.31	1490.39	317.822	1147.62	608.31	1241.56
549.361	3126.19			549.361	2730.45			318.329	1493.12	608.798	1484.05	318.329	1141.56	608.798	1239.46
550.293	3078.96			550.293	2671.57			318.835	1485.66	609.285	1479.37	318.835	1136.82	609.285	1238.29
551.228	3029.78			551.228	2616.98			319.339	1477.49	609.771	1475.46	319.339	1133.41	609.771	1237.38
552.162	2979.17			552.162	2566.96			319.845	1492.88	610.257	1473.39	319.845	1130.66	610.257	1236.52
553.097	2935.89			553.097	2521.38			320.351	1504.7	610.743	1467.92	320.351	1128.89	610.743	1233.15
554.029	2908.59			554.029	2480.24			320.855	1500.44	611.232	1461.79	320.855	1129.6	611.232	1230.67
554.964	2871.13			554.964	2442.44			321.361	1487.58	611.718	1455.02	321.361	1132.32	611.718	1227.61
555.898	2835.78			555.898	2409.95			321.867	1479.5	612.204	1448.35	321.867	1131.55	612.204	1224.81
556.832	2794.86			556.832	2374.4			322.372	1480.29	612.69	1441.51	322.372	1126.95	612.69	1222.28
557.764	2753.92			557.764	2340.97			322.876	1478.95	613.176	1438.97	322.876	1121.87	613.176	1220.75
558.698	2719.42			558.698	2309.3			323.382	1476.1	613.662	1436	323.382	1116.96	613.662	1219.59
559.632	2700.37			559.632	2268.32			323.888	1474.66	614.15	1432.88	323.888	1114.34	614.15	1218.01
560.564	2691.44			560.564	2227.29			324.392	1474.9	614.636	1430.23	324.392	1113.18	614.636	1215.82
561.498	2673.09			561.498	2208.43			324.897	1475.96	615.122	1425.12	324.897	1113.52	615.122	1213.86
562.431	2654.28			562.431	2188.23			325.403	1475.75	615.608	1419.63	325.403	1114.8	615.608	1211.35
563.363	2635.92			563.363	2171.58			325.907	1474.18	616.094	1415.67	325.907	1116.7	616.094	1209.52
564.297	2605.74			564.297	2153.52			326.412	1468.74	616.58	1412.4	326.412	1119.06	616.58	1206.84
565.23	2579.97			565.23	2135.82			326.918	1469.44	617.065	1410.23	326.918	1117.17	617.065	1205.03
566.162	2572.23			566.162	2119.73			327.422	1471.27	617.553	1407.09	327.422	1115.4	617.553	1202.95
567.095	2564.99			567.095	2104.07			327.927	1471.85	618.039	1404.25	327.927	1115.28	618.039	1201.87
568.028	2554.18			568.028	2091.12			328.433	1472.38	618.525	1403.29	328.433	1117.08	618.525	1201.3
568.96	2545.71			568.96	2072.78			328.936	1473.31	619.011	1400.2	328.936	1119.97	619.011	1199.15
569.893	2538.67			569.893	2053.76			329.442	1473.52	619.496	1396	329.442	1123.74	619.496	1196.93
570.824	2531.18			570.824	2034.42			329.947	1473.91	619.982	1390.68	329.947	1127.17	619.982	1196.53
571.757	2510.39			571.757	2019.65			330.451	1477.11	620.468	1385.19	330.451	1129.97	620.468	1196.03
572.69	2492.98			572.69	2005.92			330.956	1474.67	620.953	1381.2	330.956	1130.32	620.953	1194.94
573.621	2487.42			573.621	1997.12			331.459	1470.42	621.439	1378.79	331.459	1133.3	621.439	1192.89
574.554	2487.97			574.554	1992.53			331.965	1467.47	621.925	1376.53	331.965	1140.85	621.925	1189.7
575.485	2493.37			575.485	1992.54			332.47	1468.44	622.41	1374.45	332.47	1146.6	622.41	1187.28
576.417	2502.88			576.417	1996.35			332.973	1472.43	622.896	1371.35	332.973	1151.39	622.896	1185.74
577.348	2504.58			577.348	1995.09			333.479	1479.61	623.381	1369.02	333.479	1156.04	623.381	1184.78
578.281	2505.18			578.281	1993.57			333.982	1487.33	623.867	1365.09	333.982	1160.93	623.867	1183.8
579.211	2494.4			579.211	1987.6			334.487	1489.9	624.354	1360.67	334.487	1166.37	624.354	1182.92
580.143	2478.56			580.143	1977.44			334.99	1494.42	624.84	1357.21	334.99	1172.91	624.84	1181.33
581.074	2466.52			581.074	1962.87			335.495	1503.2	625.325	1355.28	335.495	1181.95	625.325	1180.06
582.006	2457.68			582.006	1943.47			336.001	1515.12	625.81	1352.81	336.001	1193.12	625.81	1178.45
582.936	2451.97			582.936	1906.98			336.504	1526.66	626.296	1343.84	336.504	1206.11	626.296	1175.82
583.868	2444.02			583.868	1878.49			337.009	1534.82	626.781	1348.72	337.009	1220.56	626.781	1174.85
584.799	2441.6			584.799	1868.99			337.512	1543.61	627.266	1345.38	337.512	1236.47	627.266	1174.4
585.73	2430.32			585.73	1842.52			338.017	1553.75	627.752	1344.68	338.017	1253.74	627.752	1173.39
586.66	2406.47			586.66	1817.41			338.52	1564.33	628.237	1340.78	338.52	1272.17	628.237	1173.06
587.59	2372.32			587.59	1802.55			339.025	1576.06	628.722	1337.93	339.025	1291.93	628.722	1171.32
588.522	2338.14			588.522	1791.87			339.528	1589.95	629.207	1335.67	339.528	1310.96	629.207	1169.83
589.452	2300.24			589.452	1764.7			340.032	1606.45	629.693	1333.82	340.032	1330.81	629.693	1168.66
590.383	2276.34			590.383	1731.66			340.535	1625.89	630.176	1331.56	340.535	1353.11	630.176	1168.47
591.313	2257.63			591.313	1712.34			341.04	1645.94	630.661	1329.8	341.04	1379.55	630.661	1167.9
592.243	2234.59			592.243	1693.61			341.543	1668.76	631.146	1325.25	341.543	1409.92	631.146	1167.45
593.174	2215.77			593.174	1671.32			342.048	1693.96	631.631	1320.87	342.048	1445.42	631.631	1165.92
594.103	2194.78			594.103	1648.93			342.551	1721.26	632.116	1318.25	342.551	1494.41	632.116	1166.02
595.035	2171.87			595.035	1629.81			343.055	1752.77	632.601	1317.09	343.055	1539.01	632.601	1166.34
595.964	2155.97			595.964	1612.82			343.558	1784.88	633.086	1316.72	343.558	1580.05	633.086	1166.17
596.893	2140.66			596.893	1597.5			344.063	1824.48	633.571	1314.07	344.063	1631.47	633.571	1165.36
597.824	2129.24			597.824	1581.63			344.565	1869.23	634.056	1310.9	344.565	1695.99	634.056	1164.17
598.753	2116.33			598.753	1566.17			345.07	1919	634.541	1307.45	345.07	1774.23	634.541	1162.28
599.682	2105.82			599.682	1552.16			345.572	1978.25	635.026	1305.03	345.572	1865.5	635.026	1159.93
600.613	2095.49			600.613	1539.19			346.075	2049.77	635.511	1301.7	346.075	1971.68	635.511	1157.25
601.542	2079.26			601.542	1527.48			346.58	2134.7	635.996	1301.89	346.58	2091.72	635.996	1155.13
602.471	2066.81			602.471	1516.59			347.082	2239.28	636.48	1299.94	347.082	2226.55	636.48	1153.42
603.399	2052.38			603.399	1506.84			347.587	2361.07	636.963	1297.97	347.587	2390.74	636.963	1151.9
604.33	2041.11			604.33	1499.48			348.089	2490.94	637.448	1294.86	348.089	2587.59	637.448	1149.73
605.258	2031.84			605.258	1491.03			348.593	2643.49	637.933	1292.15	348.593	2812.74	637.933	1147.94
606.187	2024.57			606.187	1483.26			349.096	2832.3	638.417	1288.11	349.096	3084.74	638.417	1146.02
607.115	2019.64			607.115	1476.28			349.598	3065.71	638.902	1284.19	349.598	3416.15	638.902	1144.6
608.046	2021.41			608.046	1463.83			350.103	3349.34	639.387	1281.12	350.103	3811.72	639.387	1140.33
608.974	2019.25			608.974	1453.13			350.605	3686.06	639.871	1279.08	350.605	4255.05	639.871	1141.23
609.902	2018.11			609.902	1445.3			351.109	4069.23	640.354	1275.08	351.109	4823.14	640.354	1140.07
610.83	2004.57			610.83	1435.43			351.611	4516.2	640.839	1271.63	351.611	5435.89	640.839	1137.43
611.758	1991.45			611.758	1422.43			352.114	5008.65	641.323	1269.27	352.114	6225.4	641.323	1134.71
612.688	1979.63			612.688	1418.8			352.618	5528.65	641.808	1266.43	352.618	6969.91	641.808	1132.33
613.616	1968.79			613.616	1417.86			353.12	6167.03	642.292	1261.99	353.12	7791.3	642.292	1129.45
614.544	1957.93			614.544	1415.56			353.622	6572.27	642.777	1257.8	353.622	8409.54	642.777	1126.37
615.472	1946.68			615.472	1412.63			354.126	6940.2	643.259	1254.79	354.126	8900.08	643.259	1123.87
616.4	1936.95			616.4	1408.73			354.628	7083.74	643.744	1251.88	354.628	9025.66	643.744	1120.97
617.327	1928.6			617.327	1398.69			355.132	7009.39	644.228	1248.27	355.132	8841.09	644.228	1117.96
618.257	1921.21			618.257	1395.32			355.634	6829.21	644.712	1241.76	355.634	8462	644.712	1115.92
619.184	1915.43			619.184	1390.27			356.136	6345.65	645.197	1237.64	356.136	7737.5	645.197	1114
620.112	1916.81			620.112	1380.36			356.64	5821.49	645.679	1233.65	356.64	6978.96	645.679	1110.73
621.039	1922.37			621.039	1376.07			357.142	5292.11	646.163	1230.74	357.142	6244.85	646.163	1106.74
621.966	1917.81			621.966	1375.06			357.644	4759.78	646.648	1226.48	357.644	5571.65	646.648	1102.64
622.893	1910.83			622.893	1372.26			358.146	4299.66	647.132	1222.5	358.146	4968.45	647.132	1097.74
623.821	1903.61			623.821	1370.84			358.65	3932.57	647.614	1219.88	358.65	4443.02	647.614	1093.25
624.748	1896.07			624.748	1365.27			359.152	3599.04	648.098	1216.87	359.152	3978.01	648.098	1089.33
625.675	1888.04			625.675	1356.71			359.654	3307	648.582	1212.34	359.654	3594.6	648.582	1085.17
626.602	1880.2			626.602	1350.77			360.158	3056.94	649.067	1206.36	360.158	3275.09	649.067	1081.9
627.529	1879.68			627.529	1346.54			360.659	2842.7	649.549	1199.98	360.659	3009.96	649.549	1077.47
628.455	1880.17			628.455	1338.02			361.161	2673.51	650.033	1201.16	361.161	2780.78	650.033	1073.66
629.382	1881.98			629.382	1344.13			361.663	2540.43	650.517	1199.06	361.663	2575.86	650.517	1069.45
630.309	1890.46			630.309	1346.79			362.166	2429.14	651.001	1195.01	362.166	2417.44	651.001	1065.81
631.235	1897.28			631.235	1344.72			362.668	2326.62	651.483	1190.6	362.668	2270.28	651.483	1062.86
632.162	1888.09			632.162	1341.4			363.17	2231.22	651.967	1186.69	363.17	2146.6	651.967	1060.64
633.088	1875.96			633.088	1336.91			363.671	2150.1	652.451	1184.37	363.671	2042.9	652.451	1058.66
634.015	1862.75			634.015	1330.95			364.175	2086.28	652.935	1182.11	364.175	1958.08	652.935	1056.84
634.941	1853.7			634.941	1323.96			364.676	2030.39	653.417	1180.18	364.676	1877.91	653.417	1055.25
635.867	1853.23			635.867	1316.49			365.178	1975.57	653.901	1178.27	365.178	1806.43	653.901	1053.51
636.794	1863.98			636.794	1308.73			365.679	1929.24	654.384	1174.96	365.679	1742.86	654.384	1051.52
637.72	1865.08			637.72	1299.6			366.183	1892.96	654.866	1172.03	366.183	1689.05	654.866	1049.63
638.646	1862.24			638.646	1289.39			366.684	1869.05	655.35	1171.74	366.684	1642.16	655.35	1047.67
639.572	1857.12			639.572	1293.59			367.186	1835.74	655.834	1171.5	367.186	1598.9	655.834	1046.12
640.497	1849.76			640.497	1283.13			367.687	1804.67	656.316	1168.78	367.687	1560.86	656.316	1044.61
641.423	1841.2			641.423	1268.31			368.188	1776.5	656.799	1165.25	368.188	1528.01	656.799	1043.35
642.349	1829.72			642.349	1255.6			368.692	1751.06	657.283	1160.35	368.692	1500.11	657.283	1041.91
643.275	1817.64			643.275	1247.29			369.193	1740.3	657.765	1156.73	369.193	1464.89	657.765	1040.65
644.198	1805.26			644.198	1241.06			369.694	1730.14	658.248	1154.53	369.694	1435.79	658.248	1039.53
645.124	1793.43			645.124	1233.08			370.195	1715.99	658.73	1155.34	370.195	1412.32	658.73	1037.83
646.049	1781.88			646.049	1217.94			370.696	1700.63	659.214	1153.01	370.696	1394.28	659.214	1037.15
646.975	1771.3			646.975	1202.36			371.2	1679.3	659.697	1152.25	371.2	1383.83	659.697	1038.03
647.9	1757.56			647.9	1184.97			371.701	1670.8	660.179	1152.65	371.701	1375.87	660.179	1040.38
648.825	1739.34			648.825	1167.93			372.202	1665.39	660.662	1154.18	372.202	1369.18	660.662	1041.34
649.751	1722.08			649.751	1152.51			372.703	1663.83	661.146	1154.95	372.703	1364.05	661.146	1042.33
650.674	1708.79			650.674	1139.5			373.204	1665.64	661.627	1156.13	373.204	1360.06	661.627	1042.48
651.599	1698.49			651.599	1129.27			373.705	1666.34	662.111	1155.49	373.705	1358.18	662.111	1042.96
652.524	1691.08			652.524	1121.77			374.206	1666.88	662.592	1156.07	374.206	1356.57	662.592	1044.75
653.449	1691.88			653.449	1116.9			374.709	1667.09	663.075	1158.14	374.709	1353.26	663.075	1046.05
654.374	1691.11			654.374	1113.67			375.21	1666.1	663.557	1160.65	375.21	1349.65	663.557	1047.78
655.297	1688.07			655.297	1111.88			375.711	1663.5	664.04	1161.84	375.711	1346.12	664.04	1049.22
656.221	1686.29			656.221	1112.95			376.212	1658.08	664.523	1161.09	376.212	1341.81	664.523	1050.5
657.146	1686.2			657.146	1117.39			376.713	1656.88	665.005	1160.94	376.713	1338.76	665.005	1052.82
658.07	1682.85			658.07	1120.33			377.214	1655.57	665.488	1161.32	377.214	1339.27	665.488	1056.09
658.993	1685			658.993	1121.14			377.714	1659.59	665.969	1162.99	377.714	1343.11	665.969	1060.16
659.917	1689.02			659.917	1121.45			378.215	1673.51	666.452	1166.04	378.215	1350.86	666.452	1063.71
660.842	1695.53			660.842	1126.24			378.716	1682.31	666.934	1167.03	378.716	1361.65	666.934	1066.96
661.764	1701.08			661.764	1134.36			379.217	1692.24	667.417	1170.29	379.217	1375.54	667.417	1071.14
662.688	1707.09			662.688	1148.34			379.717	1702.95	667.898	1174.23	379.717	1391.54	667.898	1075.29
663.613	1713.79			663.613	1161.18			380.22	1714.09	668.381	1178.91	380.22	1420.28	668.381	1080.64
664.535	1722.09			664.535	1179.09			380.721	1727.02	668.862	1182.83	380.721	1438.11	668.862	1085.81
665.459	1732.58			665.459	1196.16			381.221	1742.17	669.345	1184.9	381.221	1458.2	669.345	1090.65
666.383	1745.18			666.383	1214.43			381.722	1759.11	669.826	1188.55	381.722	1477.47	669.826	1095.49
667.305	1762.86			667.305	1231.7			382.222	1776.72	670.309	1192.29	382.222	1496.99	670.309	1098.9
668.228	1781.3			668.228	1249.07			382.723	1792.53	670.79	1196.74	382.723	1521.26	670.79	1102.84
669.152	1800.28			669.152	1268.32			383.224	1812.84	671.273	1200.81	383.224	1549.36	671.273	1108.19
670.074	1824.39			670.074	1289.71			383.724	1839.68	671.754	1204.56	383.724	1582.31	671.754	1113.64
670.998	1839.5			670.998	1312.05			384.224	1872.69	672.237	1208.73	384.224	1619.9	672.237	1119.73
671.921	1851.29			671.921	1339.62			384.725	1913.2	672.718	1212.43	384.725	1665.09	672.718	1124.46
672.843	1864.91			672.843	1367.76			385.225	1949.07	673.201	1218.38	385.225	1720.53	673.201	1129.26
673.766	1888.59			673.766	1401.57			385.726	1986.57	673.682	1224.05	385.726	1785.53	673.682	1134.46
674.687	1920.91			674.687	1439.3			386.226	2041.59	674.164	1231.03	386.226	1860.34	674.164	1142.13
675.611	1962.23			675.611	1480.11			386.726	2092.1	674.645	1238.02	386.726	1948.32	674.645	1149.72
676.532	2011.08			676.532	1523.49			387.227	2157.96	675.128	1245.18	387.227	2033.06	675.128	1158.28
677.455	2043.88			677.455	1575.64			387.727	2243.1	675.609	1251.9	387.727	2143.65	675.609	1165.89
678.376	2083.36			678.376	1644.81			388.227	2347.45	676.089	1254.9	388.227	2290.56	676.089	1174.16
679.299	2131.28			679.299	1723.07			388.727	2467.08	676.572	1262.64	388.727	2471.28	676.572	1182.85
680.222	2182.62			680.222	1796.43			389.227	2604.18	677.053	1271.19	389.227	2689.3	677.053	1192.33
681.143	2233.46			681.143	1880.1			389.728	2773.95	677.535	1278.68	389.728	2939.98	677.535	1202.48
682.066	2293.92			682.066	1945.08			390.228	3011.02	678.016	1287.44	390.228	3227.27	678.016	1212.73
682.987	2371.2			682.987	2061.32			390.728	3234.46	678.498	1295.47	390.728	3551.66	678.498	1223.14
683.909	2459.71			683.909	2194.95			391.228	3496.83	678.979	1305.86	391.228	3920.36	678.979	1235.01
684.83	2551.09			684.83	2316.25			391.726	3741.1	679.46	1317.18	391.726	4315.02	679.46	1248.31
685.75	2639.41			685.75	2402.59			392.226	4051.71	679.942	1329.31	392.226	4693.03	679.942	1262.38
686.673	2699.31			686.673	2477.8			392.726	4236.62	680.423	1341.79	392.726	4981.6	680.423	1276.93
687.593	2733.21			687.593	2510.36			393.226	4333.22	680.903	1356.4	393.226	5081.45	680.903	1292.47
688.515	2744.36			688.515	2494.17			393.726	4337.36	681.385	1371.94	393.726	4998.61	681.385	1308.81
689.436	2719.17			689.436	2449.59			394.226	4226.46	681.866	1387.13	394.226	4801.42	681.866	1326.09
690.358	2677.5			690.358	2376.86			394.726	4012.18	682.348	1402.95	394.726	4504.64	682.348	1343.99
691.278	2609.44			691.278	2285.04			395.225	3774.44	682.828	1419.86	395.225	4152.86	682.828	1362.53
692.198	2541.51			692.198	2177.66			395.725	3575.54	683.309	1437.15	395.725	3877.29	683.309	1383.61
693.12	2458.4			693.12	2062.3			396.225	3413.09	683.791	1454.78	396.225	3647.13	683.791	1405.71
694.04	2373.24			694.04	1954.76			396.723	3272.96	684.271	1473.43	396.723	3474.66	684.271	1429.25
694.962	2293.98			694.962	1863.21			397.223	3184.1	684.752	1494.01	397.223	3361.11	684.752	1455.43
695.882	2216.35			695.882	1771.31			397.722	3141.2	685.234	1517.37	397.722	3289.18	685.234	1483.76
696.801	2150.69			696.801	1674.82			398.222	3126.94	685.714	1538.99	398.222	3326.8	685.714	1512.72
697.723	2090.87			697.723	1619.71			398.722	3158.46	686.194	1563.55	398.722	3358.88	686.194	1539.75
698.643	2042.79			698.643	1570.85			399.221	3223.43	686.674	1587.96	399.221	3441.98	686.674	1566.37
699.562	2003.3			699.562	1526.67			399.721	3308.58	687.156	1612.73	399.721	3571.53	687.156	1591.9
700.483	1966.84			700.483	1486.34			400.218	3366.82	687.637	1635.9	400.218	3667.08	687.637	1615.26
701.403	1933.58			701.403	1449			400.718	3397.11	688.117	1653.56	400.718	3704.82	688.117	1636.2
702.322	1905.62			702.322	1414.34			401.217	3400.46	688.599	1669.72	401.217	3699.74	688.599	1655.37
703.243	1879.27			703.243	1383.41			401.717	3373.31	689.079	1682.83	401.717	3663.56	689.079	1668.93
704.162	1857.64			704.162	1355.44			402.216	3324.11	689.559	1690.91	402.216	3582.91	689.559	1679.13
705.082	1834.62			705.082	1330.06			402.716	3224.95	690.039	1694.15	402.716	3431.02	690.039	1684.09
706.001	1815.16			706.001	1307.11			403.213	3105.43	690.521	1693.28	403.213	3259.42	690.521	1684.83
706.922	1799.08			706.922	1286.15			403.713	2963.29	691	1687.36	403.713	3076.93	691	1681.14
707.84	1786.08			707.84	1265.13			404.212	2823.31	691.48	1679.2	404.212	2906.36	691.48	1671.91
708.759	1776.07			708.759	1249.1			404.711	2706.88	691.96	1667.76	404.711	2754.23	691.96	1657.13
709.678	1765.43			709.678	1236.98			405.211	2600.49	692.442	1651.38	405.211	2620.17	692.442	1636.88
710.597	1757.72			710.597	1225.24			405.708	2512.47	692.922	1628.16	405.708	2503.9	692.922	1614.32
711.517	1756.69			711.517	1213.23			406.207	2437.31	693.402	1605.82	406.207	2405.65	693.402	1590.44
712.436	1740.65			712.436	1200.68			406.706	2377.93	693.881	1582.91	406.706	2326.04	693.881	1563.61
713.354	1725.22			713.354	1193.06			407.206	2333.18	694.361	1556.59	407.206	2265.42	694.361	1535.44
714.273	1710.8			714.273	1188.97			407.703	2302.38	694.843	1535.33	407.703	2224.33	694.843	1507.08
715.191	1697.62			715.191	1181.46			408.202	2280.2	695.322	1511.85	408.202	2200.91	695.322	1477.7
716.111	1690.7			716.111	1173.91			408.701	2262.7	695.802	1488.44	408.701	2188.97	695.802	1451.45
717.03	1688.22			717.03	1167.63			409.2	2255.51	696.282	1465.34	409.2	2178.79	696.282	1427.79
717.948	1694			717.948	1165.37			409.697	2246.84	696.761	1444.36	409.697	2170.02	696.761	1405.87
718.866	1684.88			718.866	1166.05			410.196	2241.55	697.243	1424.71	410.196	2164.7	697.243	1382.75
719.784	1677.52			719.784	1161.22			410.695	2238.8	697.722	1406.32	410.695	2163.68	697.722	1359.92
720.702	1673.04			720.702	1151.57			411.192	2239.11	698.202	1388.69	411.192	2167.18	698.202	1338.49
721.62	1673.34			721.62	1134.82			411.691	2236.87	698.682	1370.85	411.691	2173.04	698.682	1318.16
722.538	1672.32			722.538	1122.88			412.19	2236	699.161	1351.7	412.19	2175.48	699.161	1296.23
723.457	1662.98			723.457	1130.71			412.689	2238.16	699.64	1334.09	412.689	2186.95	699.64	1275.36
724.375	1655.59			724.375	1132.23			413.186	2239.82			413.186	2201.2
725.292	1651.24			725.292	1129.52			413.684	2239.7			413.684	2217.6
726.21	1651			726.21	1130.66			414.183	2249.55			414.183	2232.83
727.127	1653.42			727.127	1131.66			414.68	2268.24			414.68	2246.54
728.045	1653.91			728.045	1128.65			415.179	2289.85			415.179	2262.74
728.962	1659.6			728.962	1126.36			415.678	2314.29			415.678	2287.55
729.879	1664.08			729.879	1123.12			416.174	2333.06			416.174	2317.5
730.797	1665.41			730.797	1118.8			416.673	2350.37			416.673	2350.84
731.714	1660.79			731.714	1113.46			417.172	2369			417.172	2383.92
732.631	1649.36			732.631	1107.14			417.668	2389.11			417.668	2419.48
733.548	1641.65			733.548	1099.99			418.167	2411.85			418.167	2449.99
734.465	1630.94			734.465	1091.39			418.665	2439.7			418.665	2489.56
735.382	1618.27			735.382	1078.56			419.162	2471.27			419.162	2540.01
736.298	1606.72			736.298	1065.96			419.66	2507.31			419.66	2592.09
737.215	1597.66			737.215	1055.16			420.157	2546.96			420.157	2638.54
738.132	1590.41			738.132	1049.72			420.655	2588.63			420.655	2684.8
739.048	1580.55			739.048	1043.71			421.154	2627.09			421.154	2730.51
739.963	1535.69			739.963	1044.24			421.65	2666.09			421.65	2781.54
740.879	1547.74			740.879	1044.7			422.148	2706.84			422.148	2835.49
741.796	1583.87			741.796	1044.85			422.645	2749.53			422.645	2893.23
742.712	1583.51			742.712	1044.58			423.143	2793.94			423.143	2958.22
743.628	1583.68			743.628	1043.7			423.639	2841.17			423.639	3029.28
744.544	1587.87			744.544	1042.96			424.138	2884.89			424.138	3104.53
745.46	1584.72			745.46	1042.57			424.636	2926.03			424.636	3180.53
746.376	1581.71			746.376	1042.92			425.132	2970.18			425.132	3256.93
747.292	1579.21			747.292	1043.56			425.63	3022.12			425.63	3338.55
748.206	1577.25			748.206	1043.69			426.126	3079.96			426.126	3425.54
749.122	1576.42			749.122	1043.68			426.624	3143.95			426.624	3517.79
750.038	1576.3			750.038	1045.18			427.121	3214.43			427.121	3620.22
750.954	1566.83			750.954	1047.42			427.619	3290.6			427.619	3717.63
751.869	1563.7			751.869	1053.93			428.115	3371.18			428.115	3815.62
752.783	1575.16			752.783	1055.73			428.613	3447.73			428.613	3919.16
753.698	1579.12			753.698	1058.44			429.109	3524.21			429.109	4032.03
754.614	1587.37			754.614	1062.23			429.607	3638.51			429.607	4155.14
755.529	1596			755.529	1067.06			430.103	3751.37			430.103	4288.26
756.443	1604.22			756.443	1072.58			430.6	3847.85			430.6	4431.36
757.358	1613.17			757.358	1079.57			431.096	3946.27			431.096	4584.14
758.273	1624.5			758.273	1088.18			431.594	4058.64			431.594	4746.72
759.188	1630.03			759.188	1099.65			432.09	4180.09			432.09	4918.84
760.101	1631.28			760.101	1112.95			432.588	4313.28			432.588	5100.43
761.016	1617.32			761.016	1128.7			433.084	4446.57			433.084	5291.44
761.931	1619.99			761.931	1138.6			433.581	4587.16			433.581	5491.91
762.844	1647.99			762.844	1146.85			434.077	4739.77			434.077	5700.78
763.758	1664.12			763.758	1155.51			434.575	4905.97			434.575	5925.08
764.673	1672.13			764.673	1164.56			435.07	5086.48			435.07	6171.12
765.586	1639.95			765.586	1174.13			435.566	5282.17			435.566	6439.94
766.5	1661.15			766.5	1183.89			436.064	5493.88			436.064	6728.07
767.415	1683.49			767.415	1195.9			436.559	5719.03			436.559	7048.74
768.327	1705.3			768.327	1209.11			437.057	5952.96			437.057	7387.85
769.241	1726.03			769.241	1223.65			437.552	6193.38			437.552	7745.5
770.156	1744.61			770.156	1233.45			438.05	6458.81			438.05	8117.51
771.068	1759.31			771.068	1244.66			438.545	6748.65			438.545	8509.54
771.982	1772.54			771.982	1254.44			439.041	7064.05			439.041	8930.98
772.894	1786.04			772.894	1266.62			439.538	7404.44			439.538	9390.39
773.808	1799.83			773.808	1287.69			440.033	7770.46			440.033	9895.23
774.722	1813.3			774.722	1319.8			440.531	8162.14			440.531	10434.1
775.634	1829.31			775.634	1355.16			441.026	8579.35			441.026	11010.8
776.548	1849.07			776.548	1395.92			441.521	9023.37			441.521	11631.1
777.46	1873.08			777.46	1435.47			442.019	9492.86			442.019	12291.3
778.373	1901.62			778.373	1470.27			442.514	9989.04			442.514	13001.1
779.285	1934.85			779.285	1506.94			443.009	10511.3			443.009	13740.2
780.198	1972.9			780.198	1551.17			443.506	11067.9			443.506	14520.7
781.11	2015.92			781.11	1604.88			444.002	11668.6			444.002	15353.9
782.023	2063.33			782.023	1673.67			444.497	12301.2			444.497	16262.9
782.935	2112.55			782.935	1747.81			444.994	12988.8			444.994	17238.5
783.848	2166.86			783.848	1829.71			445.489	13727.9			445.489	18299.5
784.759	2229.16			784.759	1920.21			445.984	14542.3			445.984	19469.9
785.672	2299.67			785.672	2015.82			446.481	15447.4			446.481	20753.8
786.583	2378.26			786.583	2105.67			446.976	16445.9			446.976	22108.2
787.494	2466.02			787.494	2198.68			447.471	17538			447.471	23607.8
788.407	2570.68			788.407	2311.73			447.968	18723.7			447.968	25244.9
789.318	2668.8			789.318	2423.57			448.463	19977.4			448.463	26990.6
790.231	2754.69			790.231	2563			448.958	21329.8			448.958	28963.9
791.142	2865.73			791.142	2737.88			449.453	22807.1			449.453	31057.5
792.052	3007.29			792.052	2931.62			449.95	24408.4			449.95	31152.7
792.965	3179.45			792.965	3164.92			450.444	26067.9			450.444	31161.3
793.875	3383.2			793.875	3445.57			450.939	28023			450.939	31166.3
794.788	3620.89			794.788	3792.41			451.434	30191.6			451.434	31169.7
795.698	3888.11			795.698	4166.31			451.931	31175			451.931	31171.4
796.609	4187.57			796.609	4528.74			452.425	31173.8			452.425	31171.4
797.521	4529.58			797.521	4973.92			452.92	31171.5			452.92	31170.6
798.431	4810.16			798.431	5387.66			453.415	31169.3			453.415	31169.7
799.341	5080.88			799.341	5713.72			453.911	31167.6			453.911	31168.8
800.253	5334.59			800.253	5951.46			454.406	31167.3			454.406	31168.1
801.163	5526.88			801.163	6014.99			454.9	31168.1			454.9	31168.3
802.073	5531.65			802.073	5938.9			455.395	31170.2			455.395	31169.5
802.983	5373.37			802.983	5659.63			455.89	31173.5			455.89	31172.5
803.895	5174.17			803.895	5305.27			456.386	31176.6			456.386	31176.1
804.805	4873.29			804.805	4866.35			456.881	31177.8			456.881	31177.6
805.714	4526.22			805.714	4450.76			457.375	31177.1			457.375	31175.8
806.624	4205.86			806.624	4079.82			457.869	31172.8			457.869	31170.7
807.535	3912.49			807.535	3747.32			458.364	31164.7			458.364	31162.3
808.445	3646.96			808.445	3444.67			458.86	31152.2			458.86	31151
809.354	3409.58			809.354	3173.13			459.354	31138.2			459.354	31138.1
810.264	3200.98			810.264	2934.11			459.849	31123.9			459.849	31123.7
811.173	3023.6			811.173	2729.4			460.343	31110.7			460.343	31110.7
812.084	2877.16			812.084	2546.21			460.837	31102.5			460.837	31102.4
812.993	2760.96			812.993	2391.66			461.331	31097.8			461.331	31097.7
813.902	2658.04			813.902	2259.04			461.826	31096.8			461.826	31096.4
814.811	2565.03			814.811	2147.68			462.322	31099.8			462.322	31100.2
815.72	2482.77			815.72	2055.97			462.816	31104.1			462.816	31104.7
816.629	2410.08			816.629	1976.94			463.31	31108			463.31	31106.1
817.538	2348.13			817.538	1918.83			463.804	31109.8			463.804	31108.1
818.448	2294.08			818.448	1867.11			464.298	31107.6			464.298	31104.7
819.357	2254.03			819.357	1813.97			464.792	31101.2			464.792	31098
820.266	2224.86			820.266	1774.41			465.286	31092			465.286	31089.3
821.174	2199.9			821.174	1738.73			465.78	31081			465.78	31078
822.083	2175.96			822.083	1711.61			466.274	31069.3			466.274	31068.1
822.991	2154.47			822.991	1687.79			466.768	31061.8			466.768	31064.1
823.899	2135.1			823.899	1661.39			467.262	31057.6			467.262	31063.9
824.808	2117.11			824.808	1638.04			467.758	31063.8			467.758	31068.1
825.716	2093.94			825.716	1615.12			468.252	31056.1			468.252	31076.4
826.624	2070.44			826.624	1590.27			468.746	29660.7			468.746	31083.1
827.532	2075.41			827.532	1564.6			469.239	28465			469.239	31091.2
828.44	2062.52			828.44	1544.71			469.733	27210.8			469.733	31097.8
829.348	2048.83			829.348	1530.37			470.227	26006.6			470.227	31097.2
830.256	2035.56			830.256	1522.49			470.721	24869.8			470.721	31089.1
831.164	2025.74			831.164	1518.94			471.214	23807.1			471.214	31074.6
832.071	2019.11			832.071	1517.27			471.708	22832			471.708	30490.1
832.979	2013.97			832.979	1517.14			472.202	21874.6			472.202	29282.5
833.887	2010.03			833.887	1516.67			472.695	20972.8			472.695	28099.9
834.794	2004.43			834.794	1510.84			473.189	20136			473.189	26965.2
835.702	2004.6			835.702	1501.48			473.682	19374.2			473.682	25881.2
836.609	2003.17			836.609	1492.86			474.176	18671.7			474.176	24855
837.516	2001.22			837.516	1484.16			474.669	18028.2			474.669	23882.6
838.423	1993.11			838.423	1469.09			475.163	17403.6			475.163	22965.9
839.331	1986			839.331	1449.87			475.656	16792.3			475.656	22116.5
840.238	1980.05			840.238	1463.76			476.15	16216.8			476.15	21318.8
841.143	1975.41			841.143	1468.26			476.643	15667.9			476.643	20558.6
842.05	1971.24			842.05	1466.7			477.136	15143.9			477.136	19832.5
842.957	1967.27			842.957	1463.61			477.63	14633.7			477.63	19141.3
843.864	1965.87			843.864	1458.82			478.123	14145.1			478.123	18483.3
844.77	1964.89			844.77	1451.68			478.614	13690.5			478.614	17860.8
845.677	1959.71			845.677	1443.03			479.108	13265.1			479.108	17272.3
846.582	1948.02			846.582	1433.17			479.601	12864.6			479.601	16729.1
847.489	1938.29			847.489	1422.11			480.094	12483.7			480.094	16216.5
848.395	1942.46			848.395	1410			480.587	12121.3			480.587	15720.2
849.301	1941.91			849.301	1397.01			481.08	11776.7			481.08	15247.1
850.208	1937.11			850.208	1383.26			481.573	11449.8			481.573	14800.9
851.112	1923.38			851.112	1368.67			482.067	11140.2			482.067	14367.6
852.019	1900.39			852.019	1353.57			482.56	10847.7			482.56	13953.6
852.925	1881.11			852.925	1338.13			483.053	10571.2			483.053	13559.3
853.831	1868.34			853.831	1321.69			483.544	10315.2			483.544	13183.5
854.735	1855.6			854.735	1304.63			484.037	10075.3			484.037	12827.5
855.641	1831.93			855.641	1284.29			484.53	9846.6			484.53	12491
856.547	1812.94			856.547	1272.2			485.023	9623.84			485.023	12175.3
857.453	1796.95			857.453	1258.64			485.516	9406.71			485.516	11876.8
858.357	1781.94			858.357	1248.71			486.008	9199.62			486.008	11570.5
859.262	1802.45			859.262	1239.86			486.501	8992.83			486.501	11274.1
860.168	1803.82			860.168	1230.09			486.992	8794.77			486.992	10994
861.072	1787.76			861.072	1218.31			487.485	8600.99			487.485	10730.1
861.977	1774.02			861.977	1206.18			487.978	8433.74			487.978	10496.8
862.882	1739.25			862.882	1192.6			488.47	8275.7			488.47	10278.9
863.786	1729.77			863.786	1179.12			488.963	8106.96			488.963	10058.3
864.691	1723.2			864.691	1165.52			489.456	7945.75			489.456	9835.26
865.596	1720.61			865.596	1153.93			489.946	7791.3			489.946	9624.11
866.5	1719.29			866.5	1145.19			490.439	7660.37			490.439	9417.25
867.405	1709.14			867.405	1138.95			490.932	7563.07			490.932	9218.16
868.308	1701.59			868.308	1135.08			491.424	7432.92			491.424	8999.5
869.213	1694.95			869.213	1132.42			491.917	7308.54			491.917	8831.36
870.118	1695.66			870.118	1136.49			492.407	7193.16			492.407	8677.24
871.021	1698.37			871.021	1141.65			492.9	7091.37			492.9	8549.29
871.925	1702.24			871.925	1145.68			493.392	6995.67			493.392	8411.15
872.828	1707.5			872.828	1149.91			493.885	6911.45			493.885	8266.94
873.733	1715.91			873.733	1154.09			494.375	6825.58			494.375	8117.4
874.636	1714.66			874.636	1158.93			494.868	6743.74			494.868	7964.85
875.54	1712.82			875.54	1163.7			495.36	6667.15			495.36	7830.42
876.443	1710.62			876.443	1166.83			495.852	6575.93			495.852	7714.42
877.347	1708.18			877.347	1167.93			496.343	6502.09			496.343	7617.43
878.249	1705.58			878.249	1169.16			496.835	6449.15			496.835	7536.57
879.154	1702.89			879.154	1170.7			497.327	6408.42			497.327	7475.06
880.056	1700.02			880.056	1175.01			497.817	6392.07			497.817	7430.76
880.96	1703.33			880.96	1181.45			498.31	6402.18			498.31	7409.14
881.862	1707.7			881.862	1191.47			498.802	6403.46			498.802	7413.27
882.766	1713.49			882.766	1202.68			499.294	6423.9			499.294	7442.56
883.668	1728.25			883.668	1216.28			499.784	6477.98			499.784	7498.79
884.57	1739.61			884.57	1226.81			500.276	6549.94			500.276	7586.4
885.474	1737.43			885.474	1235.25			500.768	6644.15			500.768	7697.18
886.376	1743.59			886.376	1242.36			501.258	6745.74			501.258	7835.53
887.279	1750.62			887.279	1248.06			501.75	6876.51			501.75	8002.71
888.181	1760.26			888.181	1253.07			502.242	7027.42			502.242	8183.3
889.083	1764.22			889.083	1250.82			502.732	7170.19			502.732	8304.57
889.986	1760.04			889.986	1246.58			503.224	7307.42			503.224	8378.6
890.887	1751.28			890.887	1243.63			503.716	7330.52			503.716	8392.65
891.789	1740.21			891.789	1242.35			504.206	7310.87			504.206	8351.23
892.692	1733.21			892.692	1240.93			504.698	7252.95			504.698	8251.69
893.593	1733.65			893.593	1243.62			505.188	7163.76			505.188	8082.09
894.495	1736.52			894.495	1247.45			505.68	7052.25			505.68	7873.83
895.397	1741.71			895.397	1251.48			506.171	6892.49			506.171	7624.88
896.299	1743.67			896.299	1255.56			506.661	6702.65			506.661	7341.07
897.2	1749.52			897.2	1259.07			507.153	6518.51			507.153	7070.05
898.102	1750.98			898.102	1262.77			507.643	6344.42			507.643	6803.33
899.003	1748			899.003	1266.27			508.134	6178.72			508.134	6534.74
899.904	1743.55			899.904	1269.83			508.626	6024.14			508.626	6279.7
900.805	1738.42			900.805	1273.35			509.116	5874.15			509.116	6042.68
901.707	1739.71			901.707	1275.92			509.607	5757.11			509.607	5821.07
902.608	1738.31			902.608	1277.32			510.097	5635.28			510.097	5615.27
903.508	1741.06			903.508	1277.11			510.588	5533.21			510.588	5423.72
904.409	1743.19			904.409	1275.89			511.078	5458.93			511.078	5265.83
905.309	1743.81			905.309	1266.35			511.569	5427.04			511.569	5122.26
906.211	1743.22			906.211	1257.85			512.061	5372.22			512.061	4989.33
907.112	1741.05			907.112	1255.77			512.55	5315.28			512.55	4867.3
908.012	1737.61			908.012	1253.62			513.042	5202.36			513.042	4698.35
908.912	1732.86			908.912	1245.62			513.531	5200.44			513.531	4639.84
909.812	1726.9			909.812	1242.09			514.022	5197.99			514.022	4541.24
910.712	1719.41			910.712	1238.33			514.512	5187.37			514.512	4453.44
911.614	1710.54			911.614	1234.68			515.003	5185.33			515.003	4372.74
912.514	1702.37			912.514	1232.18			515.492	5186.92			515.492	4297.35
913.414	1693.3			913.414	1224			515.984	5189.23			515.984	4219.66
914.313	1682.1			914.313	1208.97			516.473	5196.12			516.473	4144.3
915.213	1669.55			915.213	1187.01			516.964	5205.55			516.964	4074.84
916.113	1655.41			916.113	1162.67			517.453	5213.3			517.453	4025.51
917.012	1639.67			917.012	1139.27			517.944	5232.73			517.944	3978.99
917.912	1620.53			917.912	1116.62			518.433	5258.39			518.433	3928.02
918.811	1598.16			918.811	1095.73			518.925	5298.51			518.925	3878.36
919.71	1580.41			919.71	1078.8			519.414	5340.43			519.414	3830.22
920.61	1562.2			920.61	1060.61			519.903	5380.64			519.903	3782.24
921.509	1548.37			921.509	1043.9			520.394	5430.36			520.394	3735.99
922.408	1533.5			922.408	1025.66			520.883	5488.01			520.883	3689.95
923.307	1519.13			923.307	1005.96			521.374	5551.44			521.374	3645.83
924.208	1505.14			924.208	983.792			521.863	5619.35			521.863	3601.99
925.105	1491.44			925.105	960.257			522.354	5689.9			522.354	3560.52
926.004	1478.15			926.004	942.303			522.842	5761.84			522.842	3520.82
926.903	1463.87			926.903	927.914			523.331	5833.61			523.331	3478.33
927.801	1453.31			927.801	916.818			523.822	5912.2			523.822	3433.77
928.7	1442.77			928.7	907.086			524.311	5996.15			524.311	3392.91
929.599	1429.16			929.599	907.515			524.802	6080.63			524.802	3354.45
930.497	1414.69			930.497	899.15			525.29	6165.37			525.29	3315.59
931.396	1397.23			931.396	882.729			525.779	6250.65			525.779	3279.66
932.294	1381.98			932.294	869.278			526.27	6335.52			526.27	3245.4
933.192	1369.41			933.192	868.694			526.758	6412.52			526.758	3212.34
934.091	1359.2			934.091	859.464			527.247	6487.45			527.247	3179.94
934.989	1352.09			934.989	853.018			527.738	6565.49			527.738	3146.99
935.887	1348.41			935.887	847.452			528.226	6642.7			528.226	3113.31
936.783	1347.68			936.783	832.431			528.717	6722.69			528.717	3078.77
937.681	1348.28			937.681	811.806			529.205	6788.96			529.205	3037.45
938.579	1347.02			938.579	804.394			529.694	6840.78			529.694	2995.23
939.477	1340.46			939.477	797.967			530.184	6878.66			530.184	2966.03
940.375	1331.56			940.375	795.981			530.673	6898.73			530.673	2937.36
941.272	1323.14			941.272	792.667			531.161	6904.75			531.161	2908.5
942.168	1316.52			942.168	787.568			531.65	6903.3			531.65	2882.14
943.066	1311.33			943.066	784.567			532.14	6890.79			532.14	2857.82
943.963	1305.95			943.963	776.812			532.628	6867.41			532.628	2833.68
944.861	1301.93			944.861	768.25			533.117	6826.21			533.117	2809.29
945.758	1293.7			945.758	759.022			533.607	6766.99			533.607	2784.39
946.654	1284.38			946.654	749.6			534.095	6691.8			534.095	2759.12
947.551	1273.65			947.551	741.574			534.584	6606.6			534.584	2733.64
948.448	1264.52			948.448	733.428			535.072	6510.69			535.072	2707.02
949.345	1258.31			949.345	724.567			535.562	6410.59			535.562	2677.39
950.241	1251.54			950.241	714.878			536.05	6306.64			536.05	2655.72
951.138	1244.33			951.138	704.382			536.538	6205.6			536.538	2634.69
952.034	1238.01			952.034	692.336			537.026	6100.08			537.026	2612.56
952.93	1230.05			952.93	681.821			537.517	5986.63			537.517	2590.8
953.826	1221.04			953.826	672.911			538.005	5875.06			538.005	2568.89
954.723	1207.71			954.723	663.646			538.493	5761			538.493	2547.27
955.618	1193.83			955.618	650.329			538.981	5648.43			538.981	2524.48
956.515	1179.53			956.515	637.541			539.471	5533.43			539.471	2499.81
957.411	1167.54			957.411	627.522			539.959	5429.76			539.959	2474.02
958.306	1156.13			958.306	617.614			540.447	5330.05			540.447	2446.8
959.202	1147.85			959.202	605.929			540.935	5233.92			540.935	2420.05
960.098	1141.64			960.098	594.381			541.422	5139.43			541.422	2394.37
960.993	1137.57			960.993	584.537			541.912	5041.56			541.912	2371.51
961.889	1134.19			961.889	576.883			542.4	4945.1			542.4	2350.07
962.783	1129.16			962.783	570.68			542.888	4853.4			542.888	2331.08
963.679	1124.4			963.679	564.463			543.376	4763.67			543.376	2311.08
964.575	1114.23			964.575	558.207			543.863	4668.08			543.863	2285.55
965.47	1104.25			965.47	551.86			544.351	4576.84			544.351	2259.87
966.365	1095.01			966.365	545.569			544.841	4490.98			544.841	2234.57
967.259	1088.77			967.259	539.347			545.328	4411.07			545.328	2221.88
968.155	1086.87			968.155	532.844			545.816	4336.11			545.816	2184.7
969.049	1091.07			969.049	526.27			546.304	4262.02			546.304	2160.2
969.944	1092.3			969.944	520.015			546.791	4187.63			546.791	2143.18
970.838	1085.7			970.838	514.566			547.279	4111.77			547.279	2120.78
971.734	1079.96			971.734	509.127			547.766	4039.56			547.766	2099.4
972.627	1074.89			972.627	503.638			548.254	3969.7			548.254	2074.77
973.523	1071.67			973.523	499.295			548.743	3899.56			548.743	2056.79
974.416	1070.19			974.416	496.59			549.231	3829.94			549.231	2036.08
975.311	1063.36			975.311	494.834			549.718	3767.81			549.718	2016.66
976.205	1053.27			976.205	493.84			550.206	3708.18			550.206	1992.86
977.098	1044.15			977.098	493.269			550.693	3650.32			550.693	1968.1
977.993	1035.83			977.993	491.252			551.18	3590.26			551.18	1946.96
978.886	1031.24			978.886	486.416			551.668	3537.43			551.668	1929.03
979.781	1027.85			979.781	482.425			552.155	3485.48			552.155	1914.31
980.674	1022.4			980.674	479.478			552.642	3433.28			552.642	1896.26
981.567	1024.33			981.567	476.61			553.13	3380			553.13	1878.48
982.461	1025.99			982.461	473.654			553.617	3327.62			553.617	1862.55
983.354	1026.67			983.354	470.729			554.104	3278.17			554.104	1848.76
984.249	1023.74			984.249	468.616			554.591	3233.07			554.591	1838.51
985.141	1017.77			985.141	467.451			555.078	3189.58			555.078	1827.34
986.034	1011.14			986.034	467.816			555.565	3144.88			555.565	1815.15
986.928	1003.61			986.928	468.127			556.053	3114.86			556.053	1796.42
987.821	999.159			987.821	466.757			556.54	3085.4			556.54	1783.62
988.713	1015.19			988.713	464.894			557.027	3051.1			557.027	1777.14
989.605	1012.18			989.605	461.537			557.514	3011.9			557.514	1762.84
990.499	1007.26			990.499	459.334			558.001	2971.41			558.001	1749.93
991.392	998.819			991.392	458.332			558.488	2932.31			558.488	1736.93
992.284	997.541			992.284	458.335			558.975	2894.93			558.975	1723.29
993.177	996.734			993.177	457.553			559.461	2858.8			559.461	1710.1
994.07	997.208			994.07	454.75			559.948	2823.36			559.948	1697.95
994.961	996.936			994.961	452.708			560.435	2788.12			560.435	1686.21
995.853	995.502			995.853	453.448			560.922	2756.33			560.922	1674.95
996.745	992.592			996.745	453.948			561.409	2726.54			561.409	1666.56
997.639	988.628			997.639	454.616			561.896	2699.19			561.896	1657.22
998.53	985.606			998.53	454.878			562.382	2673.69			562.382	1646.84
999.422	983.002			999.422	454.551			562.869	2649.25			562.869	1637.29
1000.31	978.798			1000.31	454.27			563.356	2619.01			563.356	1628.36
1001.2	985.688			1001.2	453.429			563.843	2584.18			563.843	1620.1
1002.1	986.314			1002.1	452.466			564.329	2554.54			564.329	1612.87
1002.99	984.733			1002.99	452.651			564.816	2534.22			564.816	1607.32
1003.88	980.78			1003.88	452.101			565.302	2518.53			565.302	1602.75
1004.77	973.472			1004.77	451.286			565.789	2503.06			565.789	1595.87
1005.66	968.254			1005.66	450.659			566.273	2484			566.273	1587.36
1006.55	966.497			1006.55	450.241			566.76	2457.65			566.76	1579.57
1007.45	967.85			1007.45	449.622			567.246	2432.21			567.246	1572.82
1008.34	972.332			1008.34	448.901			567.733	2413.85			567.733	1569.14
1009.23	978.415			1009.23	448.738			568.219	2398.82			568.219	1567.48
1010.12	982.221			1010.12	448.703			568.706	2385.27			568.706	1565.6
1011.01	980.944			1011.01	449.729			569.192	2371.07			569.192	1563.3
1011.9	979.631			1011.9	450.447			569.677	2355.2			569.677	1560.58
1011.97	979.512			1011.97	450.467			569.976	2342.94			569.976	1558.87
1012.87	978.315			1012.87	452.476			570.467	2322.13			570.467	1556.78
1013.77	972.374			1013.77	452.489			570.959	2302.03			570.959	1557.73
1014.66	969.222			1014.66	452.408			571.452	2282.61			571.452	1554.07
1015.56	967.326			1015.56	448.37			571.942	2264.05			571.942	1545.85
1016.46	966.858			1016.46	446.022			572.434	2246.39			572.434	1538.73
1017.36	968.163			1017.36	442.588			572.924	2229.48			572.924	1533.49
1018.26	969.476			1018.26	446.044			573.417	2213.09			573.417	1527.18
1019.15	969.328			1019.15	449.458			573.907	2199.45			573.907	1520.2
1020.05	961.472			1020.05	450.126			574.399	2188.23			574.399	1514.94
1020.95	962.503			1020.95	451.547			574.889	2177.64			574.889	1513.54
1021.85	966.768			1021.85	452.96			575.381	2165.21			575.381	1513.9
1022.74	969.249			1022.74	455.061			575.871	2153.7			575.871	1510.96
1023.64	965.14			1023.64	457.914			576.363	2145.4			576.363	1510.22
1024.54	964.372			1024.54	455.344			576.853	2138.27			576.853	1507
1025.43	965.209			1025.43	453.125			577.346	2127.95			577.346	1500.41
1026.33	967.791			1026.33	452.691			577.838	2116.09			577.838	1495.35
1027.23	972.435			1027.23	453.853			578.327	2110.14			578.327	1493.27
1028.12	974.393			1028.12	468.922			578.819	2101.32			578.819	1494.26
1029.02	973.561			1029.02	475.604			579.309	2089.75			579.309	1493.29
1029.92	974.447			1029.92	478.247			579.799	2075.71			579.799	1492.95
1030.82	968.5			1030.82	479.506			580.291	2060.73			580.291	1494.24
1031.71	967.58			1031.71	480.481			580.781	2043.95			580.781	1491.12
1032.61	969.248			1032.61	482.08			581.273	2030.15			581.273	1485.13
1033.5	972.097			1033.5	482.985			581.762	2018.77			581.762	1475.88
1034.4	975.134			1034.4	482.94			582.254	2009.15			582.254	1469.53
1035.3	977.909			1035.3	483.617			582.744	2000.37			582.744	1468.01
1036.19	980.676			1036.19	480.452			583.236	1991.94			583.236	1467.58
1037.09	978.714			1037.09	485			583.725	1983.66			583.725	1466.96
1037.98	980.957			1037.98	487.847			584.217	1974.81			584.217	1462.64
1038.88	985.25			1038.88	494.084			584.707	1967.35			584.707	1456.12
1039.78	987.259			1039.78	499.764			585.196	1959.35			585.196	1449.24
1040.67	989.074			1040.67	506.09			585.688	1950.87			585.688	1441.75
1041.57	995.31			1041.57	511.225			586.177	1941.13			586.177	1433.76
1042.46	1005.02			1042.46	520.256			586.669	1930.67			586.669	1424.56
1043.36	1013.81			1043.36	527.785			587.158	1918.2			587.158	1415.75
1044.25	1021.45			1044.25	535.68			587.65	1903.49			587.65	1406.76
1045.15	1027.72			1045.15	541.906			588.139	1888.03			588.139	1400.03
1046.04	1031.91			1046.04	547.681			588.629	1871.23			588.629	1392.57
1046.94	1027.94			1046.94	554.426			589.12	1852.34			589.12	1385.42
1047.83	1025.35			1047.83	561.671			589.609	1838.21			589.609	1377.13
1048.73	1034.44			1048.73	569.778			590.099	1827.18			590.099	1367.5
1049.62	1048.55			1049.62	579.475			590.59	1818.42			590.59	1357.89
1050.52	1062.78			1050.52	591.955			591.079	1808.14			591.079	1347.56
1051.41	1076.09			1051.41	606.646			591.57	1796.62			591.57	1337.09
1052.31	1087.23			1052.31	623.348			592.06	1783.93			592.06	1326.55
1053.2	1099.38			1053.2	642.109			592.549	1770.07			592.549	1316.32
1054.1	1113.07			1054.1	661.636			593.04	1754.95			593.04	1306.52
1054.99	1125.2			1054.99	683.097			593.529	1738.43			593.529	1297.3
1055.88	1141.78			1055.88	710.186			594.018	1724.73			594.018	1288.62
1056.78	1166.18			1056.78	739.201			594.509	1713.99			594.509	1280.43
1057.67	1195			1057.67	767.005			594.998	1701.08			594.998	1272.81
1058.57	1218.63			1058.57	792.528			595.487	1690.19			595.487	1265.64
1059.46	1239.62			1059.46	813.545			595.977	1677.6			595.977	1259
1060.35	1255.51			1060.35	832.568			596.467	1664.27			596.467	1251.02
1061.25	1264.73			1061.25	848.688			596.956	1651.4			596.956	1244.01
1062.14	1268.75			1062.14	862.052			597.445	1640.65			597.445	1237.78
1063.04	1273.13			1063.04	873.258			597.936	1630.87			597.936	1232.21
1063.93	1270.37			1063.93	884.489			598.425	1623.04			598.425	1229.98
1064.82	1270.95			1064.82	891.427			598.914	1615.1			598.914	1228.8
1065.72	1276.15			1065.72	893.725			599.405	1606.03			599.405	1219.94
1066.61	1285.47			1066.61	901.614			599.894	1595.73			599.894	1208.14
1067.5	1298.86			1067.5	919.842			600.382	1582.47			600.382	1198.2
1068.39	1316.25			1068.39	942.374			600.871	1572.57			600.871	1193.01
1069.29	1334.42			1069.29	974.19			601.362	1565.87			601.362	1190.01
1070.18	1354.56			1070.18	1012.97			601.851	1562.15			601.851	1181.4
1071.07	1391.92			1071.07	1058.97			602.339	1559.31			602.339	1176.2
1071.97	1425.36			1071.97	1101.28			602.828	1556.24			602.828	1173.82
1072.86	1461.52			1072.86	1153.34			603.316	1552.39			603.316	1174.73
1073.75	1502.72			1073.75	1210.23			603.807	1544.35			603.807	1172.96
1074.65	1548.49			1074.65	1258.22			604.296	1533.82			604.296	1170.07
1075.54	1578.43			1075.54	1294.95			604.784	1524			604.784	1163.98
1076.43	1593.17			1076.43	1318.58			605.273	1515.81			605.273	1155.56
1077.32	1588.9			1077.32	1318.62			605.763	1509.23			605.763	1148.25
1078.21	1572.87			1078.21	1300.54			606.252	1504.64			606.252	1142.37
1079.11	1545.66			1079.11	1238.93			606.74	1501.27			606.74	1137.93
1080	1503.29			1080	1161.03			607.228	1498.16			607.228	1135.14
1080.89	1443.84			1080.89	1083.82			607.717	1495.3			607.717	1134.62
1081.78	1386.07			1081.78	1011.57			608.205	1490.49			608.205	1137.07
1082.67	1333.32			1082.67	944.375			608.695	1486.14			608.695	1138.4
1083.57	1285.07			1083.57	882.332			609.184	1482.47			609.184	1139.41
1084.46	1236.19			1084.46	825.335			609.672	1479.61			609.672	1127.99
1085.35	1194.53			1085.35	773.464			610.16	1477.21			610.16	1124.16
1086.24	1160.51			1086.24	726.644			610.648	1475.59			610.648	1129.08
1087.13	1133.51			1087.13	685.823			611.137	1469.01			611.137	1128.25
1088.02	1113.94			1088.02	648.438			611.627	1461.8			611.627	1126.02
1088.91	1095.35			1088.91	619.811			612.115	1453.26			612.115	1123.37
1089.81	1082.57			1089.81	599.242			612.603	1445.81			612.603	1122.34
1090.7	1060.08			1090.7	602.69			613.091	1438.4			613.091	1122.92
1091.59	1039.59			1091.59	579.938			613.579	1433.19			613.579	1116.44
1092.48	1021.09			1092.48	558.1			614.067	1425.91			614.067	1111.19
1093.37	1004.85			1093.37	545.468			614.555	1420.75			614.555	1105.33
1094.26	979.16			1094.26	535.536			615.043	1411.47			615.043	1104.05
1095.15	974.245			1095.15	526.164			615.531	1427.92			615.531	1103.86
1096.04	974.109			1096.04	517.082			616.021	1429.52			616.021	1102.41
1096.93	971.553			1096.93	508.125			616.509	1421.82			616.509	1100.43
1097.82	967.925			1097.82	499.791			616.997	1414.57			616.997	1097.71
1098.71	959.424			1098.71	491.861			617.485	1405.92			617.485	1094.47
1099.6	950.414			1099.6	483.855			617.973	1393.55			617.973	1091.42
1100.49	942.434			1100.49	476.126			618.46	1390.49			618.46	1088.45
1101.38	934.047			1101.38	468.71			618.948	1388.25			618.948	1085.73
1102.27	926.538			1102.27	461.804			619.436	1386.04			619.436	1083.17
1103.16	922.92			1103.16	455.637			619.924	1383.97			619.924	1080.68
1104.05	921.168			1104.05	450.299			620.411	1379.97			620.411	1078.05
1104.94	920.908			1104.94	445.884			620.899	1373.75			620.899	1074.57
1105.83	917.328			1105.83	441.952			621.387	1373.86			621.387	1070.82
1106.72	912.552			1106.72	438.797			621.874	1375.41			621.874	1064.02
1107.61	909.305			1107.61	434.962			622.362	1374.58			622.362	1062.45
1108.5	905.95			1108.5	433.267			622.849	1372.78			622.849	1063.97
1109.39	905.942			1109.39	432.287			623.337	1370.46			623.337	1066.34
1110.28	909.272			1110.28	431.974			623.824	1367.81			623.824	1068.21
1111.17	912.632			1111.17	432.327			624.312	1364.83			624.312	1067.05
1112.06	916.379			1112.06	433.379			624.799	1361.48			624.799	1062.74
1112.95	914.207			1112.95	434.943			625.287	1353.83			625.287	1059.02
1113.83	914.48			1113.83	437.857			625.774	1346.16			625.774	1056.26
1114.72	916.116			1114.72	441.375			626.262	1340.62			626.262	1054.7
1115.61	919.183			1115.61	445.329			626.749	1337.39			626.749	1054.24
1116.5	924.124			1116.5	449.694			627.236	1336.75			627.236	1054.96
1117.39	927.62			1117.39	453.554			627.724	1339.03			627.724	1056.74
1118.28	929.093			1118.28	457.378			628.211	1336.86			628.211	1057.04
1119.17	932.573			1119.17	462.32			628.698	1333.76			628.698	1057.1
1120.06	937.312			1120.06	469.065			629.185	1332.07			629.185	1054.49
1120.94	943.14			1120.94	476.464			629.672	1327.01			629.672	1051.52
1121.83	949.786			1121.83	484.333			630.16	1330.99			630.16	1048.46
1122.72	957.325			1122.72	495.292			630.647	1329.64			630.647	1046.44
1123.61	965.779			1123.61	504.478			631.134	1326.75			631.134	1044.83
1124.49	972.356			1124.49	514.129			631.621	1323.69			631.621	1043.98
1125.38	978.851			1125.38	524.687			632.106	1320.58			632.106	1044.21
1126.27	988.032			1126.27	536.13			632.593	1317.45			632.593	1045.26
1127.16	999.025			1127.16	548.579			633.08	1313.88			633.08	1047.76
1128.05	1012.53			1128.05	562.41			633.567	1310.32			633.567	1047.13
1128.93	1021.53			1128.93	579.282			634.054	1306.81			634.054	1044.47
1129.82	1035.67			1129.82	596.139			634.541	1303.89			634.541	1041.7
1130.71	1048.07			1130.71	616.52			635.028	1306.63			635.028	1039.12
1131.6	1061.34			1131.6	634.798			635.515	1304.21			635.515	1037.02
1132.48	1075.84			1132.48	651.242			636.002	1301.27			636.002	1035.07
1133.37	1083.93			1133.37	665.533			636.486	1297.45			636.486	1033.75
1134.26	1097.3			1134.26	682.789			636.973	1295.24			636.973	1032.41
1135.14	1114.63			1135.14	703.299			637.46	1296.17			637.46	1031
1136.03	1135.4			1136.03	727.237			637.947	1289.12			637.947	1029.37
1136.92	1156.81			1136.92	755.262			638.433	1281.3			638.433	1026.76
1137.8	1182.66			1137.8	787.138			638.92	1275.77			638.92	1024.67
1138.69	1205.26			1138.69	822.548			639.405	1272.3			639.405	1022.06
1139.58	1231.34			1139.58	860.308			639.891	1272.43			639.891	1019.28
1140.46	1258.69			1140.46	897.526			640.378	1271.77			640.378	1016.38
1141.35	1288.74			1141.35	942.201			640.865	1266.51			640.865	1012.04
1142.24	1324.55			1142.24	991.984			641.351	1262.13			641.351	1005.06
1143.12	1368.78			1143.12	1050.93			641.836	1258.36			641.836	997.98
1144.01	1419			1144.01	1118.76			642.322	1255.15			642.322	993.226
1144.89	1476.25			1144.89	1195.87			642.809	1252.34			642.809	995.481
1145.78	1538.96			1145.78	1283.47			643.295	1249.84			643.295	992.745
1146.67	1601.47			1146.67	1379.76			643.782	1247.74			643.782	989.014
1147.55	1679.69			1147.55	1488.2			644.266	1246.43			644.266	986.629
1148.44	1769.67			1148.44	1609.67			644.753	1245.19			644.753	984.527
1149.32	1859.29			1149.32	1745.04			645.239	1241.3			645.239	982.06
1150.21	1962.34			1150.21	1894.55			645.725	1236.78			645.725	977.485
1151.09	2075.83			1151.09	2055.68			646.209	1231.62			646.209	971.543
1151.98	2219.84			1151.98	2236.98			646.696	1225.82			646.696	965.974
1152.87	2368.13			1152.87	2427.88			647.182	1220.09			647.182	962.637
1153.75	2517.91			1153.75	2615.96			647.668	1214.37			647.668	957.772
1154.64	2676.18			1154.64	2823.42			648.152	1208.2			648.152	952.44
1155.52	2837.1			1155.52	3027			648.639	1202.46			648.639	945.748
1156.41	2985.73			1156.41	3192.75			649.125	1196.61			649.125	938.886
1157.29	3075.44			1157.29	3300.28			649.611	1192.57			649.611	932.458
1158.18	3131.67			1158.18	3334.72			650.095	1191.23			650.095	926.323
1159.06	3148.39			1159.06	3340.96			650.581	1194.93			650.581	923.337
1159.95	3108.88			1159.95	3258.93			651.067	1192.79			651.067	922.542
1160.83	3022.15			1160.83	3100.81			651.551	1188.51			651.551	925.177
1161.71	2908.52			1161.71	2911.86			652.037	1183.82			652.037	925.387
1162.6	2770.31			1162.6	2687.65			652.523	1179.04			652.523	922.495
1163.48	2607.13			1163.48	2464.38			653.007	1174.78			653.007	918.985
1164.37	2436.49			1164.37	2238.79			653.493	1170.83			653.493	916
1165.25	2251.91			1165.25	2030.22			653.979	1167.78			653.979	911.19
1166.14	2074.79			1166.14	1835.04			654.463	1165.98			654.463	907.328
1167.02	1913.75			1167.02	1651.17			654.948	1164.87			654.948	904.983
1167.9	1773.38			1167.9	1491.31			655.434	1164.56			655.434	902.169
1168.79	1679.47			1168.79	1354.44			655.918	1165.39			655.918	903.949
1169.67	1592.75			1169.67	1237.16			656.404	1166.59			656.404	903.426
1170.56	1513.19			1170.56	1135.14			656.89	1167.19			656.89	900.448
1171.44	1441.4			1171.44	1051.18			657.373	1165.13			657.373	897.672
1172.32	1377.82			1172.32	976.573			657.859	1160.08			657.859	895.359
1173.21	1322.56			1173.21	913.875			658.345	1156.28			658.345	893.621
1174.09	1262.05			1174.09	860.353			658.828	1153.11			658.828	892.519
1174.97	1218.1			1174.97	812.138			659.314	1149.49			659.314	892.347
1175.86	1178.24			1175.86	770.461			659.797	1146.24			659.797	893.135
1176.74	1152.19			1176.74	731.832			660.283	1146.59			660.283	893.214
1177.62	1123.89			1177.62	695.735			660.768	1148.37			660.768	895.116
1178.5	1098.77			1178.5	664.409			661.252	1150.23			661.252	898.889
1179.39	1078.7			1179.39	637.686			661.737	1154.65			661.737	900.197
1180.27	1066.05			1180.27	615.596			662.221	1154.9			662.221	899.08
1181.15	1057.69			1181.15	597.185			662.706	1153.38			662.706	897.665
1182.04	1042.28			1182.04	581.201			663.19	1151.11			663.19	896.877
1182.92	1027.2			1182.92	566.299			663.675	1149.54			663.675	897.092
1183.8	1013.99			1183.8	553.524			664.16	1148.84			664.16	899.509
1184.68	1002.56			1184.68	541.636			664.644	1148.99			664.644	905.786
1185.57	992.406			1185.57	531.48			665.129	1150.27			665.129	911.067
1186.45	978.558			1186.45	522.352			665.612	1152.43			665.612	914.575
1187.33	966.657			1187.33	511.851			666.098	1154.22			666.098	918.871
1188.21	957.17			1188.21	501.67			666.581	1156.64			666.581	923.76
1189.09	949.79			1189.09	492.439			667.066	1164.46			667.066	929.558
1189.98	944.654			1189.98	484.501			667.549	1170.25			667.549	929.763
1190.86	941.645			1190.86	478.477			668.034	1177.36			668.034	935.966
1191.74	939.142			1191.74	475.749			668.517	1184.56			668.517	944.831
1192.62	935.414			1192.62	472.393			669.002	1189.02			669.002	954.727
1193.5	929.986			1193.5	450.712			669.486	1191.09			669.486	964.294
1194.38	923.949			1194.38	456.786			669.971	1193.58			669.971	970.864
1195.27	917.962			1195.27	466.713			670.454	1196.5			670.454	974.166
1196.15	912.245			1196.15	462.962			670.939	1200.62			670.939	976.368
1197.03	907.269			1197.03	457.427			671.422	1205.82			671.422	978.841
1197.91	902.715			1197.91	453.927			671.906	1212.18			671.906	983.834
1198.79	915.84			1198.79	448.366			672.389	1213.2			672.389	990.39
1199.67	925.283			1199.67	446.11			672.872	1214.64			672.872	1002.13
1200.55	920.596			1200.55	459.167			673.357	1216.69			673.357	1011.93
1201.43	915.739			1201.43	468.407			673.84	1219.87			673.84	1019.87
1202.31	910.658			1202.31	468.702			674.325	1224.57			674.325	1026.99
1203.19	908.024			1203.19	464.247			674.807	1230.44			674.807	1034.6
1204.08	914.122			1204.08	462.468			675.292	1237.3			675.292	1044.08
1204.96	916.407			1204.96	462.365			675.775	1245			675.775	1054.81
1205.84	915.343			1205.84	473.839			676.26	1253.66			676.26	1064.29
1206.72	917.277			1206.72	480.086			676.742	1263.07			676.742	1074.54
1207.6	922.646			1207.6	486.409			677.225	1272.88			677.225	1091.8
1208.48	931.933			1208.48	493.875			677.71	1281.59			677.71	1102.5
1209.36	943.949			1209.36	502.438			678.192	1291.17			678.192	1106.19
1210.24	956.954			1210.24	511.86			678.675	1301.09			678.675	1131.93
1211.12	965.997			1211.12	521.752			679.159	1312.26			679.159	1146.03
1212	971.901			1212	532.201			679.642	1323.77			679.642	1165.76
1212.88	980.963			1212.88	542.423			680.126	1336.31			680.126	1178.06
1213.76	991.227			1213.76	552.93			680.609	1349.31			680.609	1190.18
1214.64	1002.73			1214.64	566.881			681.091	1366.08			681.091	1205.17
1215.52	1014.91			1215.52	578.205			681.576	1378.21			681.576	1222.48
1216.4	1029.8			1216.4	590.272			682.058	1391.68			682.058	1248.55
1217.27	1044.03			1217.27	603.643			682.54	1407.66			682.54	1276.83
1218.16	1053.81			1218.16	619.533			683.025	1425.24			683.025	1306.71
1219.03	1059.07			1219.03	634.35			683.507	1444.34			683.507	1337.28
1219.91	1060.09			1219.91	645.984			683.989	1464.25			683.989	1368.09
1220.79	1060.67			1220.79	654.379			684.474	1483.77			684.474	1399.46
1221.67	1065.05			1221.67	660.16			684.956	1499.08			684.956	1431.23
1222.55	1068.89			1222.55	662.712			685.438	1514.94			685.438	1463.41
1223.43	1077.39			1223.43	661.502			685.922	1535.77			685.922	1495.9
1224.31	1080.85			1224.31	656.651			686.404	1566.77			686.404	1528.21
1225.19	1078.68			1225.19	655.632			686.886	1597.83			686.886	1560.55
1226.06	1074.77			1226.06	656.204			687.37	1618.1			687.37	1588.43
1226.94	1066.3			1226.94	648.166			687.853	1633.37			687.853	1611.76
1227.82	1055.24			1227.82	638.938			688.335	1647.43			688.335	1630.41
1228.7	1044.18			1228.7	622.501			688.817	1659.94			688.817	1644
1229.58	1033.59			1229.58	609.486			689.301	1670.3			689.301	1652.91
1230.46	1023.41			1230.46	593.385			689.783	1677.53			689.783	1656.89
1231.33	1013.83			1231.33	584.504			690.265	1682.02			690.265	1656.92
1232.21	1004.93			1232.21	574.783			690.746	1683.8			690.746	1648.78
1233.09	996.224			1233.09	559.734			691.23	1682.15			691.23	1636.5
1233.97	988.049			1233.97	544.342			691.712	1671.02			691.712	1621.22
1234.85	981.421			1234.85	528.968			692.194	1651.68			692.194	1602.93
1235.72	967.076			1235.72	513.304			692.676	1627.35			692.676	1582.81
1236.6	952.425			1236.6	498.077			693.16	1599.69			693.16	1559.03
1237.48	939.576			1237.48	480.111			693.641	1570.53			693.641	1528.92
1238.36	932.954			1238.36	470.72			694.123	1543.05			694.123	1498.96
1239.23	924.494			1239.23	459.262			694.605	1525.6			694.605	1467.64
1240.11	920.255			1240.11	451.079			695.087	1509.2			695.087	1433.47
1240.99	912.188			1240.99	445.462			695.57	1486.67			695.57	1398.98
1241.87	902.325			1241.87	440.716			696.052	1464.76			696.052	1368.52
1242.74	891.199			1242.74	429.648			696.534	1443.82			696.534	1344.06
1243.62	880.812			1243.62	418.592			697.015	1423.41			697.015	1311.19
1244.5	872.153			1244.5	409.353			697.497	1391.38			697.497	1279.94
1245.37	865.044			1245.37	401.52			697.978	1385.28			697.978	1253.98
1246.25	859.27			1246.25	394.97			698.462	1370.2			698.462	1230.39
1247.13	854.923			1247.13	389.326			698.943	1352.42			698.943	1209.56
1248	851.801			1248	384.196			699.425	1335.25			699.425	1191.23
1248.88	848.977			1248.88	379.482			699.906	1316.6			699.906	1175.69
1249.76	837.689			1249.76	374.809			700.388	1291.19			700.388	1160.67
1250.63	828.672			1250.63	369.237			700.869	1293.39			700.869	1143.33
1251.51	821.874			1251.51	364.125			701.35	1283.5			701.35	1127.96
1252.39	829.948			1252.39	360.098			701.834	1275.85			701.834	1114.91
1253.26	834.264			1253.26	357.042			702.315	1269.96			702.315	1103.83
1254.14	827.907			1254.14	354.53			702.796	1261.47			702.796	1094.41
1255.01	821.511			1255.01	347.886			703.277	1252.67			703.277	1078.63
1255.89	814.943			1255.89	344.598			703.759	1245.3			703.759	1063.95
1256.77	807.915			1256.77	342.382			704.24	1239.02			704.24	1056.38
1257.64	799.422			1257.64	339.043			704.721	1233.51			704.721	1049.58
1258.52	793.222			1258.52	332.553			705.202	1228.44			705.202	1038.51
1259.39	788.033			1259.39	325.358			705.683	1223.92			705.683	1031.81
1260.27	783.532			1260.27	319.199			706.164	1219.05			706.164	1029.26
1261.14	779.93			1261.14	314.236			706.648	1210.61			706.648	1024.47
1262.02	775.622			1262.02	307.889			707.129	1205.65			707.129	1017.23
1262.89	771.914			1262.89	298.616			707.61	1205.55			707.61	1010.46
1263.77	768.659			1263.77	290.366			708.091	1206.03			708.091	1004.16
1264.64	765.912			1264.64	284.446			708.572	1202.88			708.572	998.44
1265.52	763.179			1265.52	278.342			709.053	1199.27			709.053	993.312
1266.39	758.516			1266.39	275.661			709.533	1195.64			709.533	988.735
1267.27	752.143			1267.27	275.156			710.014	1189.4			710.014	984.682
1268.14	746.403			1268.14	273.582			710.495	1183.17			710.495	981.164
1269.02	741.515			1269.02	271.384			710.976	1176.1			710.976	977.966
1269.89	737.923			1269.89	269.699			711.457	1172.28			711.457	975.082
1270.77	735.556			1270.77	267.839			711.938	1172.62			711.938	972.629
1271.64	734.682			1271.64	262.511			712.418	1172.71			712.418	969.763
1272.51	734.871			1272.51	254.445			712.899	1172.56			712.899	967.404
1273.39	733.066			1273.39	246.601			713.38	1167.65			713.38	965.685
1274.26	729.862			1274.26	238.868			713.861	1163.98			713.861	963.274
1275.14	726.608			1275.14	231.77			714.341	1161.42			714.341	960.671
1276.01	720.856			1276.01	227.139			714.822	1160			714.822	957.704
1276.88	718.032			1276.88	225.333			715.303	1159.23			715.303	953.994
1277.76	717.216			1277.76	225.395			715.783	1160.6			715.783	949.417
1278.63	717.849			1278.63	224.522			716.264	1163.46			716.264	946.082
1279.51	718.335			1279.51	223.215			716.744	1165.84			716.744	944.633
1280.38	718.462			1280.38	217.08			717.225	1165.55			717.225	944.169
1281.26	716.258			1281.26	210.856			717.705	1165.38			717.705	944.248
1282.13	712.561			1282.13	207.215			718.186	1165.49			718.186	942.773
1283	708.21			1283	199.338			718.664	1166.41			718.664	941.291
1283.87	701.373			1283.87	195.865			719.145	1164.62			719.145	940.839
1284.75	694.645			1284.75	193.449			719.625	1161.69			719.625	940.72
1285.62	688.616			1285.62	191.12			720.105	1158.1			720.105	940.868
1286.49	683.211			1286.49	189.037			720.586	1154.24			720.586	939.946
1287.37	678.603			1287.37	187.034			721.066	1150.71			721.066	937.72
1288.24	674.69			1288.24	185.112			721.546	1150.43			721.546	935.001
1289.11	671.601			1289.11	183.368			722.026	1151.18			722.026	932.927
1289.99	668.619			1289.99	179.208			722.507	1154.46			722.507	931.238
1290.86	664.644			1290.86	172.599			722.987	1152.89			722.987	930.002
1291.73	661.75			1291.73	166.282			723.465	1150.99			723.465	929.155
1292.6	660.178			1292.6	160.053			723.945	1149.1			723.945	928.576
1293.48	659.831			1293.48	159.253			724.425	1149.34			724.425	928.28
1294.35	660.814			1294.35	159.346			724.906	1150.22			724.906	929.722
1295.22	663.073			1295.22	158.966			725.386	1151.53			725.386	930.461
1296.09	666.69			1296.09	158.297			725.866	1152.66			725.866	930.072
1296.96	668.569			1296.96	156.886			726.346	1153.57			726.346	930.719
1297.84	667.728			1297.84	154.911			726.824	1153.7			726.824	934.626
1298.71	663.902			1298.71	151.697			727.304	1153.45			727.304	933.736
1299.58	658.142			1299.58	149.466			727.784	1152.65			727.784	932.195
1300.45	652.263			1300.45	148.116			728.264	1151.61			728.264	930.217
1301.32	647.888			1301.32	148.55			728.743	1150.55			728.743	927.68
1302.2	647.147			1302.2	149.712			729.221	1145.73			729.221	925.34
1303.07	647.394			1303.07	149.323			729.701	1143.59			729.701	923.41
1303.94	638.771			1303.94	149.958			730.181	1144.78			730.181	921.892
1304.81	636.205			1304.81	147.187			730.661	1148.13			730.661	920.666
1305.68	636.256			1305.68	143.148			731.141	1144.33			731.141	919.609
1306.55	636.299			1306.55	142.15			731.618	1141			731.618	918.881
1307.42	636.146			1307.42	139.32			732.098	1141.19			732.098	918.333
1308.29	636.444			1308.29	139.21			732.578	1143.51			732.578	917.905
1309.16	636.355			1309.16	137.768			733.057	1148.11			733.057	917.562
1310.04	636.945			1310.04	136.551			733.535	1152.29			733.535	917.291
1310.91	634.74			1310.91	135.494			734.015	1155.93			734.015	918.587
1311.78	632.044			1311.78	134.674			734.494	1155.83			734.494	920.195
1312.65	633.491			1312.65	134.121			734.974	1154.99			734.974	919.095
1313.52	632.8			1313.52	133.805			735.451	1156.22			735.451	918.52
1314.39	633.526			1314.39	133.851			735.931	1156.83			735.931	916.429
1315.26	635.628			1315.26	134.343			736.41	1154.04			736.41	913.517
1316.13	637.032			1316.13	135.455			736.89	1150.34			736.89	911.854
1317	638.732			1317	135.068			737.367	1145.29			737.367	912.854
1317.87	640			1317.87	132.263			737.847	1141.37			737.847	914.131
1318.74	640.313			1318.74	136.869			738.326	1142.57			738.326	915.172
1319.61	638.541			1319.61	136.408			738.804	1144.09			738.804	915.805
1320.48	640.161			1320.48	135.46			739.283	1148.07			739.283	914.577
1321.35	638.927			1321.35	133.396			739.762	1153.27			739.762	912.134
1322.22	637.545			1322.22	131.602			740.24	1153.52			740.24	910.55
1323.09	635.935			1323.09	130.755			740.719	1154.09			740.719	908.999
1323.96	633.594			1323.96	130.708			741.198	1155.33			741.198	904.595
1324.83	630.644			1324.83	131.565			741.675	1157.3			741.675	900.988
1325.7	627.088			1325.7	131.668			742.154	1159.66			742.154	899.136
1326.57	622.888			1326.57	130.68			742.634	1162.46			742.634	897.859
1327.44	630.294			1327.44	129.017			743.111	1165.55			743.111	898.294
1328.31	629.34			1328.31	127.411			743.59	1168.21			743.59	899.061
1329.17	629.075			1329.17	125.794			744.069	1170.1			744.069	899.625
1330.04	626.157			1330.04	123.942			744.546	1168.97			744.546	899.691
1330.91	621.359			1330.91	123.59			745.025	1164.71			745.025	899.501
1331.78	622.763			1331.78	124.017			745.504	1162.33			745.504	899.002
1332.65	634.032			1332.65	125.362			745.981	1161.27			745.981	898.262
1333.52	638.176			1333.52	125.637			746.46	1161.42			746.46	897.321
1334.39	639.056			1334.39	126.835			746.937	1162.77			746.937	896.328
1335.26	634.019			1335.26	127.836			747.416	1161.86			747.416	895.251
1336.12	633.291			1336.12	128.067			747.895	1161.48			747.895	894.833
1336.99	634.753			1336.99	127.746			748.372	1162.28			748.372	896.957
1337.86	635.689			1337.86	127.1			748.85	1169.39			748.85	897.918
1338.73	635.945			1338.73	126.224			749.327	1171.11			749.327	901.371
1339.6	635.529			1339.6	125.082			749.806	1171.42			749.806	905.083
1340.47	634.533			1340.47	123.773			750.283	1172.77			750.283	906.494
1341.33	632.825			1341.33	122.502			750.762	1174.91			750.762	903.063
1342.2	630.427			1342.2	121.232			751.24	1177.68			751.24	902.891
1343.07	627.389			1343.07	119.93			751.717	1181.4			751.717	904.38
1343.94	623.963			1343.94	118.202			752.196	1185.75			752.196	906.348
1344.81	619.249			1344.81	117.671			752.672	1190.42			752.672	908.787
1345.67	616.942			1345.67	118.374			753.151	1195.06			753.151	911.613
1346.54	618.225			1346.54	119.366			753.628	1199.4			753.628	914.813
1347.41	619.686			1347.41	120.09			754.106	1202.9			754.106	918.369
1348.28	620.975			1348.28	120.478			754.583	1205.1			754.583	922.415
1349.14	620.161			1349.14	120.295			755.061	1202.94			755.061	926.806
1350.01	622.772			1350.01	119.69			755.538	1206.18			755.538	929.846
1350.88	622.538			1350.88	119.092			756.016	1211.61			756.016	931.188
1351.74	622.252			1351.74	118.285			756.492	1217.4			756.492	932.34
1352.61	621.492			1352.61	117.215			756.971	1222.89			756.971	933.231
1353.48	620.692			1353.48	117.805			757.447	1227.43			757.447	934.372
1354.35	620.115			1354.35	118.261			757.926	1232.86			757.926	937.387
1355.21	620.711			1355.21	119.897			758.402	1238.34			758.402	941.319
1356.08	621.109			1356.08	120.481			758.88	1244.04			758.88	946.325
1356.95	620.875			1356.95	118.561			759.357	1248.99			759.357	947.488
1357.81	619.385			1357.81	118.058			759.833	1250.15			759.833	954.661
1358.68	616.995			1358.68	117.567			760.311	1250.23			760.311	961.643
1359.54	614.906			1359.54	117.741			760.787	1253.38			760.787	968.405
1360.41	613.606			1360.41	117.38			761.265	1257.2			761.265	974.487
1361.28	613.045			1361.28	116.898			761.742	1265.17			761.742	978.69
1362.14	613.327			1362.14	118.197			762.22	1270.99			762.22	982.613
1363.01	614.354			1363.01	118.102			762.696	1273.99			762.696	985.027
1363.87	616.231			1363.87	118.694			763.172	1275.6			763.172	985.783
1364.74	618.773			1364.74	117.373			763.65	1276.32			763.65	987.294
1365.61	622.351			1365.61	116.433			764.126	1276.43			764.126	991.993
1366.47	626.674			1366.47	116.076			764.604	1276.5			764.604	998.238
1367.34	631.69			1367.34	116.188			765.08	1269.34			765.08	1004.24
1368.2	634.331			1368.2	116.786			765.556	1261.81			765.556	1009.11
1369.07	631.184			1369.07	117.853			766.034	1270.81			766.034	1013.63
1369.93	624.854			1369.93	119.416			766.51	1280.86			766.51	1017.02
1370.8	622.72			1370.8	121.425			766.988	1290.27			766.988	1019.31
1371.66	625.351			1371.66	123.886			767.464	1298.59			767.464	1021.41
1372.53	632.459			1372.53	125.58			767.939	1306.03			767.939	1022.7
1373.39	629.703			1373.39	124.461			768.417	1312.47			768.417	1025.59
1374.26	626.081			1374.26	123.272			768.893	1317.94			768.893	1030.3
1375.13	622.933			1375.13	123.552			769.369	1321.85			769.369	1031.17
1375.99	620.242			1375.99	123.354			769.846	1326.62			769.846	1032.41
1376.85	618.023			1376.85	124.775			770.322	1329.26			770.322	1037.86
1377.72	616.308			1377.72	124.507			770.798	1330.44			770.798	1041.06
1378.58	615.146			1378.58	123.311			771.276	1332.92			771.276	1043.7
1379.45	614.645			1379.45	121.825			771.751	1336.66			771.751	1046.81
1380.31	615.247			1380.31	121.026			772.227	1341.63			772.227	1050.34
1381.18	616.557			1381.18	120.142			772.702	1348.04			772.702	1061.21
1382.04	618.289			1382.04	121.139			773.18	1356.97			773.18	1070.5
1382.9	622.02			1382.9	123.131			773.655	1356			773.655	1080.8
1383.77	624.626			1383.77	124.831			774.131	1355.71			774.131	1093.13
1384.63	619.396			1384.63	126.179			774.608	1370.03			774.608	1094.35
1385.5	623.439			1385.5	127.245			775.084	1371.79			775.084	1099.48
1386.36	626.554			1386.36	127.91			775.559	1374.5			775.559	1109.73
1387.23	626.823			1387.23	128.225			776.035	1378.7			776.035	1119.95
1388.09	627.147			1388.09	128.307			776.512	1383.94			776.512	1129.49
1388.95	627.378			1388.95	128.399			776.987	1390.03			776.987	1139.28
1389.82	627.595			1389.82	128.566			777.463	1396.89			777.463	1149.47
1390.68	625.331			1390.68	129.009			777.938	1404.5			777.938	1159.98
1391.54	627.246			1391.54	129.856			778.415	1412.7			778.415	1170.95
1392.41	628.593			1392.41	131.122			778.891	1420.51			778.891	1182.36
1393.27	628.966			1393.27	132.867			779.366	1427.97			779.366	1194.08
1394.13	629.091			1394.13	134.911			779.841	1435.76			779.841	1205.15
1395	626.612			1395	137.083			780.316	1444.09			780.316	1217.43
1395.86	623.871			1395.86	138.799			780.793	1454.23			780.793	1231.75
1396.72	620.88			1396.72	137.83			781.268	1464.88			781.268	1249.1
1397.58	618.899			1397.58	136.457			781.744	1476.85			781.744	1272.48
1398.45	618.033			1398.45	136.202			782.219	1486.93			782.219	1291.59
1399.31	618.039			1399.31	135.299			782.694	1499.18			782.694	1312.47
1400.17	620.823			1400.17	136.29			783.171	1513.67			783.171	1326.3
1401.04	624.164			1401.04	138.949			783.646	1531.07			783.646	1344.37
1401.9	627.754			1401.9	141.268			784.121	1551.4			784.121	1364.13
1402.76	632.067			1402.76	143.206			784.596	1570.37			784.596	1386.82
1403.62	631.117			1403.62	144.454			785.071	1589			785.071	1412.81
1404.48	630.324			1404.48	147.198			785.546	1609.95			785.546	1440.3
1405.35	630.133			1405.35	150.27			786.02	1632.04			786.02	1471.86
1406.21	632.704			1406.21	150.207			786.497	1655.08			786.497	1508.59
1407.07	632.094			1407.07	149.094			786.972	1678.11			786.972	1542.85
1407.93	634.664			1407.93	148.641			787.447	1700.02			787.447	1577.64
1408.79	633.894			1408.79	149.117			787.922	1721.92			787.922	1612.35
1409.66	634.707			1409.66	151.688			788.396	1744.14			788.396	1647.59
1410.52	637.97			1410.52	155.209			788.871	1765.25			788.871	1684.31
1411.38	642.788			1411.38	157.8			789.346	1788.06			789.346	1722.02
1412.24	644.923			1412.24	159.843			789.821	1815			789.821	1758.75
1413.1	644.812			1413.1	161.124			790.295	1852.16			790.295	1798.81
1413.96	644.143			1413.96	161.197			790.772	1883.15			790.772	1843.27
1414.82	643.094			1414.82	161.855			791.246	1914.24			791.246	1892.17
1415.69	641.313			1415.69	163.364			791.721	1949.58			791.721	1942.24
1416.55	640.297			1416.55	164.584			792.196	1986.63			792.196	1990.45
1417.41	644.229			1417.41	166.707			792.67	2022.14			792.67	2043.28
1418.27	643.589			1418.27	166.839			793.145	2060.97			793.145	2102.57
1419.13	642.287			1419.13	166.167			793.619	2107.31			793.619	2169.16
1419.99	640.855			1419.99	165.265			794.094	2160.42			794.094	2242.91
1420.85	639.104			1420.85	164.078			794.568	2220.41			794.568	2323.86
1421.71	637.349			1421.71	163.657			795.042	2292.62			795.042	2411.67
1422.57	636.045			1422.57	163.31			795.517	2365.48			795.517	2507.14
1423.43	636.094			1423.43	165.069			795.991	2440.09			795.991	2611.35
1424.29	638.039			1424.29	166.594			796.466	2517.36			796.466	2728.58
1425.15	640.715			1425.15	168.066			796.94	2601.91			796.94	2856
1426.01	642.764			1426.01	169.386			797.414	2693.14			797.414	2998.33
1426.87	644.851			1426.87	170.467			797.888	2793.14			797.888	3146.11
1427.73	646.899			1427.73	171.095			798.363	2898.25			798.363	3298.77
1428.59	644.77			1428.59	171.137			798.837	3004.56			798.837	3458.24
1429.45	640.81			1429.45	170.438			799.311	3114.09			799.311	3619.75
1430.31	640.011			1430.31	170.562			799.785	3225.87			799.785	3776.53
1431.17	641.464			1431.17	171.257			800.259	3342.77			800.259	3925.05
1432.03	639.234			1432.03	173.97			800.733	3447.05			800.733	4057.3
1432.89	636.049			1432.89	172.594			801.207	3535.63			801.207	4168.08
1433.75	638.533			1433.75	170.306			801.682	3604.01			801.682	4264.94
1434.61	644.863			1434.61	168.527			802.156	3653.27			802.156	4336.75
1435.47	646.925			1435.47	169.549			802.63	3684.2			802.63	4378.22
1436.33	645.412			1436.33	172.585			803.104	3694.25			803.104	4390.03
1437.19	643.759			1437.19	169.671			803.578	3683.47			803.578	4374.92
1438.05	641.997			1438.05	167.539			804.051	3649.49			804.051	4324.44
1438.91	640.756			1438.91	165.998			804.523	3599.28			804.523	4236.27
1439.77	640.139			1439.77	167.8			804.997	3511.96			804.997	4122.34
1440.63	639.593			1440.63	169.971			805.471	3399.96			805.471	3992.99
1441.48	637.853			1441.48	172.023			805.945	3285.78			805.945	3838.84
1442.34	634.95			1442.34	174.731			806.419	3174.69			806.419	3682.71
1443.2	627.766			1443.2	177.472			806.893	3067.66			806.893	3534.28
1444.06	629.606			1444.06	176.964			807.366	2964.22			807.366	3383.26
1444.92	636.433			1444.92	175.079			807.84	2864.29			807.84	3234.89
1445.78	634.058			1445.78	172.351			808.314	2767.76			808.314	3085.79
1446.64	629.576			1446.64	169.78			808.785	2672.99			808.785	2945.41
1447.49	629.851			1447.49	169.129			809.259	2581.33			809.259	2814.17
1448.35	634.317			1448.35	169.032			809.733	2498.47			809.733	2691.68
1449.21	638.271			1449.21	168.592			810.206	2417.3			810.206	2575.56
1450.07	639.361			1450.07	168.151			810.68	2339.81			810.68	2458.54
1450.93	635.799			1450.93	167.717			811.154	2273.76			811.154	2373.54
1451.79	637.811			1451.79	167.303			811.627	2212.91			811.627	2299.2
1452.64	634.673			1452.64	166.839			812.099	2156.22			812.099	2228.45
1453.5	632.429			1453.5	166.063			812.572	2102.64			812.572	2160.62
1454.36	623.07			1454.36	165.142			813.045	2051.04			813.045	2095.75
1455.21	617.478			1455.21	163.392			813.519	2003.89			813.519	2033.69
1456.07	614.88			1456.07	161.386			813.992	1959.47			813.992	1974.57
1456.93	621.541			1456.93	159.345			814.464	1919.2			814.464	1918.61
1457.79	630.658			1457.79	158.408			814.937	1882.7			814.937	1865.63
1458.64	636.613			1458.64	158.362			815.41	1849.95			815.41	1814.82
1459.5	635.687			1459.5	157.771			815.884	1823.67			815.884	1767.09
1460.36	633.458			1460.36	160.833			816.357	1800.16			816.357	1724.72
1461.22	631.296			1461.22	159.952			816.828	1778.8			816.828	1688.89
1462.07	629.357			1462.07	158.014			817.302	1757.46			817.302	1657.64
1462.93	628.007			1462.93	155.82			817.775	1733.76			817.775	1627.21
1463.79	626.862			1463.79	154.572			818.248	1711.73			818.248	1598.89
1464.64	626.21			1464.64	154.143			818.719	1691.45			818.719	1572.86
1465.5	626.318			1465.5	154.257			819.192	1672.77			819.192	1548.96
1466.36	627.44			1466.36	154.799			819.665	1655.54			819.665	1527.86
1467.21	627.725			1467.21	155.728			820.138	1632.97			820.138	1506.91
1468.07	626.267			1468.07	154.245			820.61	1616.24			820.61	1488.17
1468.92	618.601			1468.92	152.532			821.083	1602.48			821.083	1465
1469.78	610.64			1469.78	149.483			821.556	1591.33			821.556	1445.08
1470.64	606.329			1470.64	147.618			822.027	1583.83			822.027	1426.82
1471.49	605.176			1471.49	147.013			822.5	1577.01			822.5	1414.47
1472.35	619.087			1472.35	147.809			822.973	1566.39			822.973	1403.3
1473.21	620.822			1473.21	149.971			823.445	1555.53			823.445	1390.3
1474.06	619.1			1474.06	150.947			823.916	1543.02			823.916	1378.95
1474.92	614.677			1474.92	150.996			824.389	1530.82			824.389	1368.31
1475.77	609.669			1475.77	151.592			824.862	1519.83			824.862	1354.12
1476.63	609.19			1476.63	151.952			825.333	1509.57			825.333	1342.8
1477.48	610.595			1477.48	151.177			825.806	1501.78			825.806	1332.82
1478.34	607.194			1478.34	150.348			826.278	1496.38			826.278	1325.02
1479.19	604.681			1479.19	149.678			826.749	1492.47			826.749	1321.74
1480.05	604.794			1480.05	149.079			827.222	1489.3			827.222	1319.59
1480.9	609.9			1480.9	148.67			827.693	1485.95			827.693	1316.73
1481.76	614.111			1481.76	148.593			828.165	1482.22			828.165	1311.22
1482.62	612.721			1482.62	148.766			828.638	1478.37			828.638	1304.39
1483.47	609.803			1483.47	149.069			829.109	1474.44			829.109	1293.93
1484.33	606.641			1484.33	149.575			829.581	1470.53			829.581	1286.36
1485.18	603.039			1485.18	150.182			830.054	1466.61			830.054	1281.08
1486.03	608.181			1486.03	149.19			830.524	1460.36			830.524	1278.27
1486.89	615.731			1486.89	147.114			830.997	1451.71			830.997	1275.25
1487.74	608.229			1487.74	144.553			831.467	1447.1			831.467	1274.85
1488.6	607.305			1488.6	143.879			831.94	1447.04			831.94	1271.7
1489.45	604.727			1489.45	144.634			832.412	1447.53			832.412	1267.04
1490.31	603.341			1490.31	145.641			832.883	1443.86			832.883	1261.77
1491.16	603.405			1491.16	146.945			833.355	1439.99			833.355	1259.46
1492.02	605.535			1492.02	147.111			833.826	1438.98			833.826	1257.79
1492.87	609.368			1492.87	145.068			834.298	1436.92			834.298	1256.34
1493.72	611.255			1493.72	144.089			834.768	1429.95			834.768	1254.37
1494.58	608.583			1494.58	145.511			835.24	1430.21			835.24	1251.95
1495.43	609.256			1495.43	147.281			835.711	1431.03			835.711	1249.14
1496.29	610.871			1496.29	148.702			836.183	1431.76			836.183	1245.99
1497.14	612.35			1497.14	147.366			836.653	1429.15			836.653	1242.56
1497.99	608.37			1497.99	146.787			837.125	1422.98			837.125	1238.85
1498.85	603.491			1498.85	146.674			837.598	1417.33			837.598	1235.17
1499.7	597.875			1499.7	146.973			838.068	1411.83			838.068	1231.3
1500.55	597.419			1500.55	147.694			838.54	1405.84			838.54	1226.73
1501.41	601.435			1501.41	148.557			839.01	1393.68			839.01	1222.3
1502.26	609.259			1502.26	149.484			839.482	1396.75			839.482	1218.61
1503.11	608.635			1503.11	150.219			839.952	1401.42			839.952	1216.24
1503.97	608.322			1503.97	150.9			840.424	1411.64			840.424	1215.6
1504.82	609.643			1504.82	149.401			840.894	1417.72			840.894	1218.3
1505.67	612.084			1505.67	148.748			841.364	1412			841.364	1224.85
1506.52	611.228			1506.52	148.407			841.836	1409.16			841.836	1226.03
1507.38	607.01			1507.38	149.622			842.306	1407.84			842.306	1222.01
1508.23	606.172			1508.23	152.903			842.778	1404.56			842.778	1220.98
1509.08	607.874			1509.08	152.892			843.248	1401.48			843.248	1222.06
1509.94	610.042			1509.94	152.303			843.72	1398.66			843.72	1226.94
1510.79	611.718			1510.79	151.648			844.19	1396.1			844.19	1221.38
1511.64	613.128			1511.64	149.71			844.661	1393.75			844.661	1216.69
1512.49	612.977			1512.49	150.476			845.131	1391.69			845.131	1215.38
1513.35	606.329			1513.35	150.058			845.601	1389.87			845.601	1216.36
1514.2	602.741			1514.2	150.225			846.073	1387.57			846.073	1215.91
1515.05	600.884			1515.05	150.645			846.542	1377.36			846.542	1201.93
1515.9	601.297			1515.9	151.329			847.014	1368.67			847.014	1196.34
1516.75	605.516			1516.75	152.048			847.484	1368.31			847.484	1195.61
1517.6	607.742			1517.6	152.879			847.953	1370.09			847.953	1202.56
1518.46	605.945			1518.46	153.81			848.425	1366.53			848.425	1209.13
1519.31	604.909			1519.31	154.385			848.895	1362.57			848.895	1206.16
1520.16	604.415			1520.16	154.944			849.366	1359.7			849.366	1202.06
1521.01	604.586			1521.01	155.572			849.836	1358.32			849.836	1197.82
1521.86	605.287			1521.86	156.264			850.305	1358.66			850.305	1193.14
1522.71	606.548			1522.71	157.208			850.777	1365.64			850.777	1188.76
1523.57	608.099			1523.57	158.352			851.246	1365.77			851.246	1184.86
1524.42	610.08			1524.42	158.649			851.716	1359.9			851.716	1181.18
1525.27	612.167			1525.27	157.831			852.187	1348.57			852.187	1179.68
1526.12	614.251			1526.12	157.157			852.657	1341.1			852.657	1178.22
1526.97	616.062			1526.97	156.798			853.126	1340.92			853.126	1175.86
1527.82	616.719			1527.82	156.653			853.597	1340.14			853.597	1168.98
1528.67	616.571			1528.67	156.94			854.067	1338.85			854.067	1164.78
1529.52	615.656			1529.52	157.589			854.536	1336.78			854.536	1161.48
1530.37	613.453			1530.37	158.598			855.007	1333.9			855.007	1158.86
1531.22	612.588			1531.22	158.898			855.476	1329.98			855.476	1155.83
1532.07	612.428			1532.07	158.923			855.946	1325.43			855.946	1152.72
1532.92	613.506			1532.92	159.316			856.415	1320.24			856.415	1144.9
1533.77	615.024			1533.77	160.338			856.886	1315.1			856.886	1141.03
1534.62	615.72			1534.62	161.378			857.355	1310.67			857.355	1136.4
1535.48	612.647			1535.48	162.669			857.824	1306.65			857.824	1126.69
1536.33	610.537			1536.33	164.083			858.295	1303.33			858.295	1121.05
1537.18	614.343			1537.18	165.268			858.765	1289.53			858.765	1118.69
1538.03	612.578			1538.03	167.283			859.234	1292.71			859.234	1116.4
1538.88	613.156			1538.88	169.725			859.703	1296.49			859.703	1111.8
1539.73	615.809			1539.73	171.414			860.174	1293.32			860.174	1106.46
1540.58	617.67			1540.58	173.261			860.643	1289.41			860.643	1100.4
1541.43	618.68			1541.43	175.132			861.112	1264.89			861.112	1092.35
1542.27	620.987			1542.27	176.619			861.581	1261.9			861.581	1084.67
1543.12	622.458			1543.12	177.983			862.049	1258.64			862.049	1080.66
1543.97	622.156			1543.97	179.104			862.52	1255.99			862.52	1078.43
1544.82	616.763			1544.82	179.939			862.989	1258.38			862.989	1078.33
1545.67	619.729			1545.67	180.524			863.458	1262.43			863.458	1080.21
1546.52	623.518			1546.52	181.531			863.927	1262.39			863.927	1080.17
1547.37	626.121			1547.37	183.184			864.396	1256.72			864.396	1073.58
1548.22	628.673			1548.22	186.984			864.866	1253.86			864.866	1067.09
1549.07	631.651			1549.07	192.317			865.335	1251.39			865.335	1064.68
1549.92	634.308			1549.92	197.834			865.804	1249.59			865.804	1058.15
1550.77	627.804			1550.77	202.539			866.273	1247.91			866.273	1053.87
1551.61	647.153			1551.61	208.302			866.741	1246.07			866.741	1052.32
1552.46	649.008			1552.46	214.788			867.212	1244.18			867.212	1051.4
1553.31	647.896			1553.31	220.396			867.68	1242.17			867.68	1054.06
1554.16	630.656			1554.16	222.385			868.149	1240.15			868.149	1055.22
1555.01	648.937			1555.01	222.671			868.618	1234.6			868.618	1057.37
1555.86	667.439			1555.86	219.74			869.086	1228.2			869.086	1055.59
1556.71	663.945			1556.71	216.957			869.555	1223			869.555	1054.43
1557.55	659.433			1557.55	214.455			870.023	1219.19			870.023	1053.88
1558.4	653.884			1558.4	213.696			870.492	1215.61			870.492	1053.88
1559.25	651.134			1559.25	217.12			870.962	1219.12			870.962	1049.76
1560.1	651.277			1560.1	220.25			871.43	1222.61			871.43	1049.35
1560.95	652.785			1560.95	221.683			871.899	1226.45			871.899	1050.3
1561.79	655.421			1561.79	223.191			872.367	1229.99			872.367	1050.35
1562.64	659.339			1562.64	224.76			872.836	1233.06			872.836	1050.19
1563.49	663.349			1563.49	226.394			873.304	1235.39			873.304	1050.78
1564.34	669.283			1564.34	228.085			873.772	1235.51			873.772	1051.59
1565.18	673.477			1565.18	229.726			874.241	1236.31			874.241	1052.72
1566.03	676.468			1566.03	228.043			874.709	1236.03			874.709	1055.29
1566.88	676.84			1566.88	230.235			875.177	1234.29			875.177	1058.99
1567.73	676.155			1567.73	233.252			875.645	1235.44			875.645	1063.95
1568.57	675.77			1568.57	236.356			876.113	1234.51			876.113	1068.53
1569.42	675.942			1569.42	238.756			876.582	1232.73			876.582	1070.65
1570.27	676.642			1570.27	239.724			877.05	1230.7			877.05	1070.97
1571.11	677.892			1571.11	239.708			877.518	1228.75			877.518	1066.7
1571.96	679.641			1571.96	239.822			877.986	1227.25			877.986	1064.66
1572.81	678.127			1572.81	239.326			878.454	1227.42			878.454	1064.31
1573.65	677.136			1573.65	239.246			878.922	1225.28			878.922	1065.32
1574.5	679.043			1574.5	240.992			879.39	1222.44			879.39	1069.86
1575.35	682.464			1575.35	244.608			879.858	1212.42			879.858	1075.37
1576.19	685.569			1576.19	247.661			880.326	1218.09			880.326	1082.47
1577.04	687.68			1577.04	253.279			880.794	1227.37			880.794	1084.52
1577.89	689.428			1577.89	253.062			881.262	1234.05			881.262	1083.75
1578.73	688.715			1578.73	253.317			881.73	1238.52			881.73	1083.32
1579.58	685.431			1579.58	254.156			882.198	1241.38			882.198	1085.51
1580.42	681.708			1580.42	256.443			882.665	1243.22			882.665	1087.34
1581.27	681.57			1581.27	251.253			883.133	1244.03			883.133	1083.83
1582.12	679.506			1582.12	255.508			883.601	1243.83			883.601	1083.87
1582.96	680.299			1582.96	255.193			884.069	1242.74			884.069	1085.13
1583.81	685.146			1583.81	255.282			884.537	1240.65			884.537	1087.49
1584.65	689.871			1584.65	255.692			885.004	1244.03			885.004	1089.41
1585.5	694.178			1585.5	256.312			885.472	1248.39			885.472	1091.15
1586.35	695.651			1586.35	257.096			885.94	1253.06			885.94	1093.25
1587.19	696.584			1587.19	256.503			886.407	1256.96			886.407	1096.65
1588.04	697.135			1588.04	256.944			886.875	1260.22			886.875	1100.79
1588.88	696.889			1588.88	258.59			887.343	1262.35			887.343	1106.37
1589.73	695.445			1589.73	259.649			887.81	1261.97			887.81	1110.48
1590.57	694.546			1590.57	257.982			888.276	1260.71			888.276	1109.02
1591.42	695.875			1591.42	258.407			888.743	1260			888.743	1107.86
1592.26	698.262			1592.26	258.75			889.211	1257.79			889.211	1108.62
1593.11	701.86			1593.11	258.603			889.678	1256.49			889.678	1109.99
1593.95	704.857			1593.95	257.633			890.146	1257.33			890.146	1112.22
1594.8	708.063			1594.8	255.99			890.613	1258.6			890.613	1113.5
1595.64	709.027			1595.64	256.218			891.081	1262.04			891.081	1117.2
1596.49	708.144			1596.49	257.1			891.548	1263.35			891.548	1119.31
1597.33	706.535			1597.33	259.136			892.013	1267.03			892.013	1121.56
1598.17	704.361			1598.17	261.517			892.481	1270.78			892.481	1122.99
1599.02	701.641			1599.02	248.463			892.948	1274.32			892.948	1124.05
1599.86	700.584			1599.86	253.27			893.415	1274.32			893.415	1125.4
1600.71	698.934			1600.71	258.281			893.882	1272.65			893.882	1125.93
1601.55	699.428			1601.55	263.565			894.35	1270.97			894.35	1122.38
1602.39	697.991			1602.39	264.117			894.815	1269.44			894.815	1125.85
1603.24	695.808			1603.24	261.739			895.282	1268.9			895.282	1133.1
1604.08	692.855			1604.08	261.578			895.749	1269.39			895.749	1133.76
1604.93	689.252			1604.93	262.388			896.216	1267.36			896.216	1132.24
1605.77	688.095			1605.77	263.531			896.684	1265.15			896.684	1129.74
1606.61	688.531			1606.61	264.354			897.149	1263.69			897.149	1127.62
1607.46	690.345			1607.46	264.716			897.616	1262.37			897.616	1125.48
1608.3	696.043			1608.3	264.584			898.083	1261.76			898.083	1123.52
1609.14	703.307			1609.14	263.907			898.55	1262.35			898.55	1120.91
1609.99	707.903			1609.99	263.122			899.015	1264.16			899.015	1120.4
1610.83	710.258			1610.83	261.938			899.482	1263.42			899.482	1121.23
1611.67	709.164			1611.67	260.037			899.949	1264.02			899.949	1128.41
1612.52	706.367			1612.52	257.576			900.416	1266.1			900.416	1134.92
1613.36	699.173			1613.36	254.717			900.881	1270.03			900.881	1139.24
1614.2	693.986			1614.2	252.711			901.347	1271.15			901.347	1145.42
1615.05	690.624			1615.05	250.577			901.814	1271.61			901.814	1147.73
1615.89	689.635			1615.89	248.995			902.281	1271.56			902.281	1145.99
1616.73	691.195			1616.73	247.952			902.746	1270.83			902.746	1143.11
1617.57	692.971			1617.57	247.667			903.213	1269.44			903.213	1141.18
1618.42	693.342			1618.42	247.291			903.679	1265.9			903.679	1139.88
1619.26	693.498			1619.26	246.737			904.144	1267.46			904.144	1139.32
1620.1	694.381			1620.1	246.107			904.611	1264.5			904.611	1139.36
1620.95	689.734			1620.95	244.814			905.078	1258.21			905.078	1140.14
1621.79	685.492			1621.79	243.169			905.542	1256.49			905.542	1139.96
1622.63	681.875			1622.63	241.518			906.009	1257.48			906.009	1142.82
1623.47	679.109			1623.47	238.846			906.475	1260.07			906.475	1146.22
1624.31	677.475			1624.31	234.227			906.94	1263.97			906.94	1144.8
1625.16	676.634			1625.16	231.577			907.407	1269.04			907.407	1140.98
1626	677.911			1626	229.123			907.873	1275.11			907.873	1138.53
1626.84	670.752			1626.84	228.538			908.338	1276.1			908.338	1136.97
1627.68	666.932			1627.68	226.839			908.804	1273.71			908.804	1141.64
1628.52	659.167			1628.52	226.634			909.271	1272.52			909.271	1144.16
1629.36	664.982			1629.36	225.49			909.735	1272.47			909.735	1144.99
1630.21	669.936			1630.21	222.818			910.202	1272.45			910.202	1144.46
1631.05	673.268			1631.05	221.113			910.666	1269.7			910.666	1144.47
1631.89	675.288			1631.89	220.668			911.132	1265.95			911.132	1136.82
1632.73	675.559			1632.73	219.41			911.599	1262.52			911.599	1132.7
1633.57	673.683			1633.57	218.11			912.063	1259.21			912.063	1131.01
1634.41	671.29			1634.41	216.627			912.529	1256.57			912.529	1131.85
1635.25	668.005			1635.25	215.03			912.994	1254.72			912.994	1129.87
1636.09	664.189			1636.09	210.513			913.46	1253.9			913.46	1126.63
1636.94	656.963			1636.94	206.87			913.926	1253.97			913.926	1123.52
1637.78	659.894			1637.78	204.383			914.39	1244.67			914.39	1120.57
1638.62	662			1638.62	204.976			914.856	1238.25			914.856	1117.76
1639.46	664.116			1639.46	206.304			915.321	1239.84			915.321	1115.06
1640.3	664.932			1640.3	204.506			915.787	1241.95			915.787	1112.58
1641.14	665.136			1641.14	202.47			916.251	1243.16			916.251	1105.82
1641.98	661.708			1641.98	200.65			916.717	1240.49			916.717	1098.86
1642.82	658.647			1642.82	198.86			917.181	1234.69			917.181	1092.08
1643.66	654.077			1643.66	198.498			917.647	1231.93			917.647	1085.56
1644.5	649.592			1644.5	196.494			918.111	1227.17			918.111	1078.38
1645.34	645.565			1645.34	194.723			918.577	1223.16			918.577	1068.94
1646.18	642.131			1646.18	192.991			919.041	1216.49			919.041	1063.02
1647.02	639.496			1647.02	192.105			919.507	1208.74			919.507	1058.18
1647.86	637.4			1647.86	191.22			919.971	1201.75			919.971	1053.99
1648.7	636.078			1648.7	190.222			920.437	1195.49			920.437	1049.77
1649.54	635.304			1649.54	189.119			920.901	1189.99			920.901	1045.16
1650.38	635.318			1650.38	186.018			921.367	1185.31			921.367	1039.96
1651.22	637.434			1651.22	182.942			921.83	1181.22			921.83	1033.89
1652.06	642.71			1652.06	180.301			922.296	1178.81			922.296	1027.62
1652.9	639.164			1652.9	178.131			922.76	1178.26			922.76	1021.19
1653.74	632.688			1653.74	174.526			923.226	1176.55			923.226	1015.07
1654.58	631.073			1654.58	173.683			923.689	1174.24			923.689	1009.04
1655.42	630.738			1655.42	175.892			924.155	1169.39			924.155	999.318
1656.26	629.796			1656.26	176.562			924.619	1166.42			924.619	992.919
1657.09	627.271			1657.09	174.932			925.084	1163.59			925.084	991.369
1657.93	626.646			1657.93	171.893			925.548	1160.68			925.548	989.432
1658.77	626.312			1658.77	167.532			926.012	1157.99			926.012	987.439
1659.61	625.636			1659.61	163.238			926.477	1155.46			926.477	984.714
1660.45	624.197			1660.45	160.059			926.941	1153.26			926.941	981.457
1661.29	621.797			1661.29	157.658			927.406	1151.22			927.406	978.025
1662.13	619.218			1662.13	160.183			927.87	1149.41			927.87	971.184
1662.96	616.972			1662.96	159.554			928.333	1146.25			928.333	962.469
1663.8	614.671			1663.8	158.551			928.799	1142.72			928.799	956.662
1664.64	612.318			1664.64	157.097			929.262	1139.84			929.262	954.766
1665.48	609.997			1665.48	155.179			929.726	1137.28			929.726	949.982
1666.32	607.521			1666.32	152.789			930.191	1133.79			930.191	946.842
1667.16	603.301			1667.16	150.578			930.654	1128.06			930.654	944.312
1667.99	598.831			1667.99	148.523			931.12	1122.25			931.12	943.178
1668.83	594.616			1668.83	146.6			931.583	1116.9			931.583	942.423
1669.67	590.81			1669.67	143.28			932.046	1113.02			932.046	941.615
1670.51	589.179			1670.51	138.759			932.512	1110.41			932.512	939.573
1671.35	588.176			1671.35	136.084			932.975	1108.3			932.975	933.748
1672.18	587.828			1672.18	133.698			933.438	1107.46			933.438	928.601
1673.02	588.162			1673.02	131.787			933.903	1107.98			933.903	924.078
1673.86	589.216			1673.86	130.458			934.367	1107.34			934.367	920.261
1674.7	590.006			1674.7	129.753			934.83	1107.29			934.83	918.744
1675.53	587.16			1675.53	128.371			935.293	1106.25			935.293	918.292
1676.37	583.115			1676.37	126.245			935.758	1102.36			935.758	915.176
1677.21	578.88			1677.21	122.812			936.221	1099.66			936.221	911.242
1678.04	575.447			1678.04	119.997			936.684	1098.6			936.684	907.549
1678.88	572.853			1678.88	117.208			937.149	1098.73			937.149	900.377
1679.72	571.063			1679.72	113.696			937.612	1099.83			937.612	896.459
1680.56	570.093			1680.56	113.161			938.075	1099.68			938.075	895.311
1681.39	569.93			1681.39	112.653			938.538	1098.43			938.538	892.528
1682.23	568.026			1682.23	111.879			939.003	1097.78			939.003	889.256
1683.07	565.548			1683.07	110.941			939.466	1097.54			939.466	887.733
1683.9	560.718			1683.9	110.056			939.929	1097.58			939.929	887.571
1684.74	556.405			1684.74	108.362			940.392	1097.3			940.392	889.232
1685.58	556.159			1685.58	106.253			940.857	1097.24			940.857	892.544
1686.41	556.959			1686.41	102.743			941.319	1098.47			941.319	893.752
1687.25	558.595			1687.25	99.2202			941.782	1099.88			941.782	894.81
1688.09	558.107			1688.09	97.5792			942.245	1101.04			942.245	893.425
1688.92	556.927			1688.92	97.3019			942.71	1100.55			942.71	891.058
1689.76	554.881			1689.76	97.204			943.172	1100.85			943.172	887.332
1690.59	551.795			1690.59	96.5346			943.635	1099.42			943.635	888.426
1691.43	547.672			1691.43	96.1067			944.098	1097.23			944.098	885.556
1692.26	543.63			1692.26	96.204			944.561	1093.82			944.561	883.051
1693.1	538.979			1693.1	96.2537			945.023	1089.75			945.023	880.781
1693.94	538.797			1693.94	94.7751			945.488	1086.09			945.488	878.593
1694.77	541.395			1694.77	94.4579			945.95	1084.1			945.95	876.9
1695.61	543.579			1695.61	92.8646			946.413	1083.25			946.413	870.647
1696.44	547.141			1696.44	91.0638			946.875	1079.23			946.875	866.238
1697.28	544.815			1697.28	89.3917			947.338	1076.37			947.338	864.651
1698.11	543.146			1698.11	87.6808			947.801	1073.06			947.801	864.409
1698.95	542.226			1698.95	86.9365			948.265	1070.32			948.265	865.414
1699.78	539.594			1699.78	86.6088			948.727	1068.15			948.727	865.154
1700.62	533.46			1700.62	86.4304			949.19	1066.53			949.19	864.15
1701.45	531.935			1701.45	86.3691			949.652	1065.49			949.652	863
1702.29	531.878			1702.29	85.348			950.115	1065.1			950.115	860.443
1703.12	533.707			1703.12	84.6403			950.577	1065.23			950.577	857.209
1703.96	535.664			1703.96	84.8312			951.039	1065.14			951.039	853.107
1704.79	545.685			1704.79	84.6618			951.502	1058.98			951.502	849.047
1705.63	541.012			1705.63	85.2612			951.964	1052.33			951.964	844.379
1706.46	532.701			1706.46	85.6163			952.426	1047.95			952.426	838.585
1707.3	527.235			1707.3	85.0386			952.89	1044.54			952.89	832.844
1708.13	524.738			1708.13	82.7374			953.353	1044.06			953.353	829.663
1708.97	525.089			1708.97	80.2179			953.815	1045.19			953.815	830.491
1709.8	528.248			1709.8	78.6095			954.277	1049.55			954.277	834.047
1710.63	531.788			1710.63	77.6274			954.739	1051.72			954.739	831.173
1711.47	536.171			1711.47	77.4678			955.201	1051.59			955.201	829.429
1712.3	533.54			1712.3	77.3148			955.663	1050.33			955.663	825.725
1713.14	531.739			1713.14	76.8488			956.125	1048.72			956.125	822.167
1713.97	526.858			1713.97	77.0927			956.587	1046.64			956.587	818.905
1714.8	522.897			1714.8	75.3047			957.049	1043.9			957.049	815.033
1715.64	516.962			1715.64	75.2444			957.511	1039.53			957.511	813.249
1716.47	514.356			1716.47	75.997			957.973	1039.07			957.973	812.785
1717.3	518.302			1717.3	77.4658			958.435	1040.17			958.435	811.742
1718.14	521.793			1718.14	79.2761			958.897	1040.51			958.897	810.771
1718.97	524.57			1718.97	78.1582			959.359	1039.64			959.359	809.966
1719.8	526.437			1719.8	76.7358			959.821	1037.97			959.821	806.368
1720.64	527.071			1720.64	75.4189			960.283	1036.37			960.283	799.954
1721.47	527.138			1721.47	75.0846			960.745	1035.08			960.745	794.204
1722.3	525.796			1722.3	75.1603			961.207	1033.89			961.207	784.503
1723.14	524.027			1723.14	75.7583			961.668	1033.05			961.668	781.18
1723.97	522.154			1723.97	76.6474			962.13	1032.83			962.13	781.928
1724.8	520.443			1724.8	77.1729			962.592	1033.29			962.592	786.607
1725.64	517.494			1725.64	77.6203			963.054	1034.09			963.054	785.36
1726.47	517.954			1726.47	76.8845			963.515	1035.37			963.515	782.978
1727.3	517.312			1727.3	76.5435			963.977	1036.46			963.977	778.467
1728.13	516.887			1728.13	75.2075			964.439	1036.11			964.439	772.523
1728.96	516.644			1728.96	74.4556			964.898	1035.15			964.898	770.94
1729.8	516.932			1729.8	74.7254			965.36	1034.46			965.36	771.276
1730.63	517.929			1730.63	74.117			965.821	1034.08			965.821	770.426
1731.46	518.785			1731.46	73.0874			966.283	1034.17			966.283	768.677
1732.3	519.799			1732.3	72.0278			966.744	1034.38			966.744	768.341
1733.13	520.656			1733.13	71.0628			967.206	1032.3			967.206	768.215
1733.96	521.286			1733.96	70.3098			967.667	1030.59			967.667	769.332
1734.79	515.682			1734.79	69.7527			968.129	1029.13			968.129	769.848
1735.62	510.359			1735.62	69.6184			968.59	1028.27			968.59	771.146
1736.45	509.718			1736.45	69.6136			969.05	1028.69			969.05	769.167
1737.29	508.452			1737.29	69.8446			969.511	1030.47			969.511	767.103
1738.12	512.141			1738.12	70.1736			969.972	1032.6			969.972	764.232
1738.95	517.271			1738.95	71.1739			970.434	1034.51			970.434	762.479
1739.78	521.656			1739.78	72.1727			970.895	1036.01			970.895	762.259
1740.61	517.722			1740.61	72.8191			971.356	1037.52			971.356	763.901
1741.44	512.363			1741.44	72.3763			971.818	1040.09			971.818	766.237
1742.27	508.513			1742.27	71.5367			972.277	1042.31			972.277	767.339
1743.11	507.851			1743.11	70.0626			972.738	1041.58			972.738	765.711
1743.94	508.927			1743.94	69.0739			973.199	1041.08			973.199	763.919
1744.77	509.791			1744.77	67.9085			973.66	1040.1			973.66	761.418
1745.6	510.941			1745.6	66.5389			974.122	1041.63			974.122	760.052
1746.43	512.744			1746.43	65.8458			974.581	1042.74			974.581	758.094
1747.26	515.681			1747.26	66.2023			975.042	1042.87			975.042	758.181
1748.09	517.328			1748.09	66.7149			975.503	1040.23			975.503	756.757
1748.92	512.085			1748.92	67.3948			975.964	1040.24			975.964	753.994
1749.75	508.406			1749.75	68.0345			976.425	1040.17			976.425	755.024
1750.58	508.495			1750.58	68.7993			976.884	1036.42			976.884	756.39
1751.41	513.204			1751.41	68.8603			977.345	1035.63			977.345	757.914
1752.24	514.088			1752.24	68.7941			977.806	1036.34			977.806	759.781
1753.07	515.034			1753.07	68.5843			978.267	1038			978.267	757.784
1753.9	515.225			1753.9	68.1758			978.726	1040.81			978.726	754.897
1754.73	514.163			1754.73	67.6697			979.187	1041.4			979.187	755.081
1755.56	510.39			1755.56	67.182			979.648	1040.62			979.648	756.121
1756.39	506.241			1756.39	66.8594			980.108	1040.36			980.108	757.453
1757.22	502.73			1757.22	67.0408			980.567	1041.66			980.567	758.241
1758.05	500.222			1758.05	66.7424			981.028	1042.43			981.028	758.18
1758.88	498.618			1758.88	66.3623			981.489	1043.13			981.489	757.973
1759.71	496.816			1759.71	65.15			981.948	1044.02			981.948	757.787
1760.54	496.075			1760.54	64.736			982.408	1044.9			982.408	758.149
1761.37	495.624			1761.37	64.9743			982.869	1044.87			982.869	759.077
1762.2	495.878			1762.2	65.2963			983.328	1045.12			983.328	759.247
1763.03	497.64			1763.03	64.9633			983.788	1046.15			983.788	759.326
1763.86	499.757			1763.86	64.9337			984.249	1047.11			984.249	759.186
1764.69	500.038			1764.69	65.3009			984.708	1047.95			984.708	759.234
1765.52	499.81			1765.52	65.5598			985.168	1048.44			985.168	758.802
1766.35	498.062			1766.35	65.7314			985.629	1049.43			985.629	759.953
1767.18	496.766			1767.18	66.0566			986.087	1049.8			986.087	761.642
1768.01	495.402			1768.01	66.4695			986.548	1051.01			986.548	763.015
1768.83	494.624			1768.83	66.8243			987.008	1054.15			987.008	763.514
1769.66	495.197			1769.66	66.81			987.467	1054.56			987.467	762.24
1770.49	495.544			1770.49	65.9162			987.927	1056.38			987.927	760.81
1771.32	494.972			1771.32	64.8122			988.388	1059.16			988.388	759.56
1772.15	494.567			1772.15	64.3965			988.846	1060.9			988.846	758.658
1772.98	493.201			1772.98	64.969			989.306	1062.23			989.306	758.452
1773.81	491.936			1773.81	65.8983			989.765	1063.83			989.765	757.616
1774.63	490.516			1774.63	66.6611			990.225	1067.48			990.225	758.344
1775.46	488.971			1775.46	67.354			990.685	1071.49			990.685	759.145
1776.29	488.212			1776.29	67.5231			991.144	1075.33			991.144	760.601
1777.12	487.985			1777.12	67.0054			991.604	1077.82			991.604	762.21
1777.95	485.851			1777.95	66.1964			992.062	1076.51			992.062	764.303
1778.77	479.301			1778.77	65.6872			992.522	1075.67			992.522	766.471
1779.6	481.562			1779.6	64.9785			992.981	1077.25			992.981	767.5
1780.43	488.646			1780.43	64.308			993.441	1080.1			993.441	766.954
1781.26	492.687			1781.26	63.8343			993.901	1083.82			993.901	766.439
1782.08	495.598			1782.08	63.5499			994.359	1083.42			994.359	766.553
1782.91	498.303			1782.91	63.3597			994.819	1083.59			994.819	766.281
1783.74	496.564			1783.74	62.3191			995.277	1082.92			995.277	765.344
1784.57	492.737			1784.57	57.6556			995.737	1083.02			995.737	764.929
1785.4	486.531			1785.4	64.3424			996.195	1084.46			996.195	765.352
1786.22	481.116			1786.22	64.7341			996.655	1086.82			996.655	766.394
1787.05	480.308			1787.05	64.918			997.113	1088.82			997.113	766.802
1787.88	482.206			1787.88	65.2145			997.573	1090.99			997.573	765.415
1788.7	486.984			1788.7	64.3028			998.031	1093.23			998.031	765.907
1789.53	491.039			1789.53	64.1359			998.491	1095.22			998.491	766.608
1790.36	491.629			1790.36	63.7866			998.949	1096.81			998.949	766.528
1791.18	489.884			1791.18	63.5022			999.409	1099.43			999.409	766.088
1792.01	488.11			1792.01	63.3249			999.867	1103.65			999.867	765.73
1792.84	486.255			1792.84	63.1794			1000.33	1107.61			1000.33	765.719
1793.66	484.217			1793.66	62.5416			1000.78	1107.13			1000.78	764.556
1794.49	479.254			1794.49	61.4005			1001.24	1108.72			1001.24	771.003
1795.32	477.054			1795.32	60.5544			1001.7	1111.93			1001.7	774.381
1796.14	476.573			1796.14	60.0341			1002.16	1115.53			1002.16	774.843
1796.97	477.207			1796.97	59.7929			1002.62	1120.78			1002.62	776.887
1797.8	479.863			1797.8	59.8928			1003.08	1128.26			1003.08	780.097
1798.62	481.165			1798.62	60.3508			1003.54	1130.49			1003.54	786.042
1799.45	482.691			1799.45	61.2962			1003.99	1129.49			1003.99	781.209
1800.27	484.613			1800.27	62.4376			1004.45	1119.79			1004.45	774.943
1801.1	484.316			1801.1	63.6801			1004.91	1114.26			1004.91	773.849
1801.93	483.164			1801.93	64.5392			1005.37	1116.99			1005.37	774.851
1802.75	486.284			1802.75	64.8473			1005.83	1129.07			1005.83	775.868
1803.58	488.933			1803.58	63.6547			1006.29	1143.01			1006.29	776.157
1804.4	488.255			1804.4	62.1647			1006.74	1145.53			1006.74	776.372
1804.45	488.287			1804.45	62.0989			1007.2	1145.21			1007.2	776.424
1805.28	484.719			1805.28	59.135			1007.3	1145.26			1007.3	776.596
1806.11	480.828			1806.11	57.676			1007.76	1145.18			1007.76	776.597
1806.94	478.68			1806.94	57.6312			1008.22	1144.77			1008.22	777.111
1807.78	476.599			1807.78	59.0029			1008.69	1147.13			1008.69	776.893
1808.61	474.362			1808.61	59.3689			1009.15	1150.55			1009.15	777.224
1809.44	473.085			1809.44	59.6439			1009.61	1154.35			1009.61	779.447
1810.27	472.968			1810.27	60.0824			1010.08	1158.81			1010.08	780.81
1811.11	474.034			1811.11	60.5329			1010.54	1163.6			1010.54	782.037
1811.94	476.463			1811.94	60.9486			1011	1167.86			1011	781.373
1812.77	475.839			1812.77	61.2765			1011.47	1171.22			1011.47	782.418
1813.6	475.008			1813.6	60.3389			1011.93	1175.04			1011.93	784.08
1814.44	474.099			1814.44	59.6421			1012.39	1178.79			1012.39	786.885
1815.27	473.233			1815.27	58.9179			1012.86	1182.69			1012.86	789.704
1816.1	472.528			1816.1	58.3211			1013.32	1187.61			1013.32	792.077
1816.93	471.933			1816.93	58.4835			1013.78	1192.59			1013.78	793.104
1817.76	471.56			1817.76	58.8695			1014.25	1198.12			1014.25	793.723
1818.59	471.497			1818.59	59.7759			1014.71	1199.16			1014.71	793.906
1819.43	471.634			1819.43	57.6737			1015.17	1198.59			1015.17	793.444
1820.26	472.024			1820.26	56.0713			1015.63	1200.54			1015.63	785.569
1821.09	472.427			1821.09	55.7439			1016.1	1204.7			1016.1	781.546
1821.92	472.924			1821.92	57.0711			1016.56	1210.48			1016.56	782.887
1822.75	473.682			1822.75	58.8671			1017.02	1215.33			1017.02	793.114
1823.58	474.786			1823.58	60.2517			1017.49	1220.16			1017.49	793.68
1824.41	476.835			1824.41	59.9732			1017.95	1228.48			1017.95	794.311
1825.24	479.386			1825.24	59.4057			1018.41	1234.46			1018.41	795.189
1826.07	482.948			1826.07	59.0955			1018.88	1234.74			1018.88	794.146
1826.9	484.227			1826.9	59.5664			1019.34	1235.27			1019.34	791.497
1827.74	483.709			1827.74	60.0047			1019.8	1240.9			1019.8	789.072
1828.57	479.825			1828.57	60.3036			1020.26	1248.37			1020.26	788.017
1829.4	473.946			1829.4	59.9636			1020.73	1256.88			1020.73	787.206
1830.23	469.649			1830.23	58.7067			1021.19	1268.06			1021.19	787.03
1831.06	468.686			1831.06	57.4027			1021.65	1278.2			1021.65	788.208
1831.89	467.046			1831.89	56.389			1022.11	1281.92			1022.11	791.791
1832.72	464.491			1832.72	56.2365			1022.58	1284.28			1022.58	797.216
1833.55	462.761			1833.55	56.2293			1023.04	1287.81			1023.04	806.678
1834.38	463.042			1834.38	56.3675			1023.5	1292.14			1023.5	810.181
1835.21	463.429			1835.21	56.6087			1023.96	1296.92			1023.96	811.029
1836.04	467.736			1836.04	56.9431			1024.43	1300.66			1024.43	809.869
1836.87	467.322			1836.87	57.323			1024.89	1306.22			1024.89	809.83
1837.7	467.185			1837.7	57.2787			1025.35	1313.56			1025.35	810.265
1838.53	467.944			1838.53	57.1297			1025.81	1322.89			1025.81	810.707
1839.36	470.046			1839.36	56.8646			1026.28	1333.25			1026.28	811.309
1840.19	471.843			1840.19	56.7235			1026.74	1343.21			1026.74	811.712
1841.02	472.693			1841.02	56.902			1027.2	1352.93			1027.2	812.117
1841.85	473.17			1841.85	57.0992			1027.66	1361.09			1027.66	811.886
1842.68	473.211			1842.68	57.3788			1028.12	1367.65			1028.12	811.82
1843.51	472.954			1843.51	57.7195			1028.59	1375.51			1028.59	811.594
1844.34	472.305			1844.34	58.1275			1029.05	1379.63			1029.05	811.793
1845.17	471.441			1845.17	58.6042			1029.51	1384.84			1029.51	812.382
1845.99	470.244			1845.99	59.155			1029.97	1392.98			1029.97	812.968
1846.82	468.663			1846.82	59.6316			1030.43	1404.02			1030.43	813.759
[truncated: 3,560 more rows]
