# Supplementary material for: Sulfur species and gold transport in arc magmatic fluids
Source: Nat Geosci. 2024 Dec 16;18(1):98–104. doi: 10.1038/s41561-024-01601-3 (PMC11732748; doi:10.1038/s41561-024-01601-3)
Supplement: Supplementary file 6 — Experimental data points and simulation results. [file 41561_2024_1601_MOESM6_ESM.xlsx]

## Sheet: Figure5a
logfO2	Error	Au concentration in fluid	Au concentration in fluid
ΔNNO	ΔNNO	ppm	ppm
		Au total	Average
-0.88283		2010.76
-0.88283		1724.54
-0.88283		1131.42
-0.88283		1420.35
-0.88283		1360.18
-0.88283		904.907
-0.88283		1421.09
-0.88283	0.3		1425
-0.35622		1464.37
-0.35622		1393.24
-0.35622		1519.92
-0.35622		1355.41
-0.35622		1377.92
-0.35622		1218.5
-0.35622	0.3		1388
0.07472		1196.46
0.07472		753.76
0.07472		1108.64
0.07472		1205.52
0.07472		1054.13
0.07472		466.003
0.07472		440.933
0.07472		1071.47
0.07472	0.3		912
0.63658		485.409
0.63658		463.362
0.63658		542.061
0.63658		507.488
0.63658	0.3		500
1.13461		358.77
1.13461		348.747
1.13461		290.801
1.13461		480.565
1.13461		461.315
1.13461	0.3		388
1.6342		165.802
1.6342		131.061
1.6342		134.32
1.6342		123.256
1.6342		124.445
1.6342		200.143
1.6342	0.3		147
2.10603		110.815
2.10603		52.8516
2.10603		82.7857
2.10603		107.963
2.10603		93.8327
2.10603		97.2734
2.10603	0.3		91
2.63961		58.9154
2.63961		127.244
2.63961		135.937
2.63961		204.717
2.63961		116.686
2.63961	0.3		129

## Sheet: Figure5b
logfO2	Error	Fraction of total S	Error	Fraction of total S	Error
ΔNNO	ΔNNO
		H2S		SO2
2.63961	0.3	0	0	1	0
2.10603	0.3	0.06174	0.02351	0.93826	0.02351
1.6342	0.3	0.06896	0.02643	0.93104	0.02643
1.13461	0.3	0.20462	0.08128	0.79538	0.08128
0.63658	0.3	0.32818	0.13123	0.67182	0.13123
0.07472	0.3	0.53181	0.19074	0.46819	0.19074
-0.35622	0.3	0.87935	0.05023	0.12065	0.05023
-0.88283	0.3	0.97395	0.01198	0.02605	0.01198

## Sheet: Figure5c
logfO2	Au concentration in fluid	Au concentration in fluid	Au concentration in fluid	Au concentration in fluid
ΔNNO	ppm	ppm	ppm	ppm
	Au total	Au in AuHS & Au(HS)2-	Au in AuCl & AuCl2-	Au in AuOH & Au(OH)2-
3.5	132.268	0.00106	132.01	0.25659
3	82.1848	0.00508	81.9873	0.19241
2.5	51.8402	0.04019	51.6557	0.14429
2	34.0225	0.68323	33.2311	0.1082
1.5	34.526	12.7243	21.7205	0.08114
1	110.327	95.7198	14.5467	0.06085
0.5	186.055	175.34	10.668	0.04674
0	172.618	164.893	7.6902	0.03422
-0.5	135.134	129.375	5.73334	0.02566
-1	102.477	98.1757	4.28223	0.01924
-1.5	77.1414	73.926	3.20101	0.01443
