# Supplementary material for: Sulfur species and gold transport in arc magmatic fluids
Source: Nat Geosci. 2024 Dec 16;18(1):98–104. doi: 10.1038/s41561-024-01601-3 (PMC11732748; doi:10.1038/s41561-024-01601-3)
Supplement: Supplementary file 7 — Calculations and raw Raman spectra. [file 41561_2024_1601_MOESM7_ESM.xlsx]

## Sheet: EDFigure2a
Wavelength	Spectral Radiance	Spectral Radiance
µm	W*sr-1*m-2*µm-1	W*sr-1*m-2*µm-1
	25°C	875°C
0.1	3.15683e-197	4.50139e-42
0.11	2.21163e-178	2.4768e-37
0.12	1.07843e-162	2.12751e-33
0.13	1.96509e-149	4.39225e-30
0.14	4.44285e-138	2.96494e-27
0.15	3.00391e-128	8.19881e-25
0.16	1.17464e-119	1.09955e-22
0.17	4.39831e-112	8.1358e-21
0.18	2.33388e-105	3.67111e-19
0.19	2.39137e-99	1.09319e-17
0.2	6.05954e-94	2.28816e-16
0.21	4.63889e-89	3.54255e-15
0.22	1.26383e-84	4.22939e-14
0.23	1.4028e-80	4.02992e-13
0.24	7.09997e-77	3.15352e-12
0.25	1.80118e-73	2.07585e-11
0.26	2.48112e-70	1.173e-10
0.27	1.98663e-67	5.78892e-10
0.28	9.80222e-65	2.53222e-09
0.29	3.13414e-62	9.9433e-09
0.3	6.78312e-60	3.54373e-08
0.31	1.03214e-57	1.1573e-07
0.32	1.14147e-55	3.49238e-07
0.33	9.44657e-54	9.80995e-07
0.34	6.00253e-52	2.58162e-06
0.35	2.99597e-50	6.40145e-06
0.36	1.19859e-48	1.50325e-05
0.37	3.91358e-47	3.35825e-05
0.38	1.05987e-45	7.16602e-05
0.39	2.41543e-44	0.000146587
0.4	4.69309e-43	0.000288391
0.41	7.86585e-42	0.000547278
0.42	1.1494e-40	0.001
0.43	1.47851e-39	0.00179
0.44	1.68889e-38	0.00309
0.45	1.72691e-37	0.0052
0.46	1.59218e-36	0.00853
0.47	1.33247e-35	0.01368
0.48	1.01839e-34	0.02146
0.49	7.1482e-34	0.03298
0.5	4.63172e-33	0.04972
0.51	2.78362e-32	0.07362
0.52	1.55849e-31	0.10716
0.53	8.16167e-31	0.15351
0.54	4.01294e-30	0.21662
0.55	1.85893e-29	0.30137
0.56	8.13919e-29	0.41368
0.57	3.37843e-28	0.5607
0.58	1.33315e-27	0.7509
0.59	5.01415e-27	0.99426
0.6	1.80188e-26	1.30239
0.61	6.20078e-26	1.68867
0.62	2.04776e-25	2.16837
0.63	6.50258e-25	2.7588
0.64	1.98917e-24	3.47936
0.65	5.87212e-24	4.35167
0.66	1.67558e-23	5.39961
0.67	4.62863e-23	6.64937
0.68	1.23961e-22	8.12947
0.69	3.22293e-22	9.87078
0.7	8.14539e-22	11.9065
0.71	2.00352e-21	14.272
0.72	4.80168e-21	17.0049
0.73	1.12248e-20	20.1449
0.74	2.5621e-20	23.7337
0.75	5.71563e-20	27.8149
0.76	1.24733e-19	32.4335
0.77	2.66516e-19	37.6362
0.78	5.5802e-19	43.4711
0.79	1.14577e-18	49.9871
0.8	2.30884e-18	57.2341
0.81	4.56918e-18	65.2627
0.82	8.88642e-18	74.1239
0.83	1.69955e-17	83.8687
0.84	3.19836e-17	94.548
0.85	5.92589e-17	106.213
0.86	1.08157e-16	118.913
0.87	1.94562e-16	132.697
0.88	3.4513e-16	147.615
0.89	6.03999e-16	163.712
0.9	1.04332e-15	181.035
0.91	1.77958e-15	199.626
0.92	2.99857e-15	219.529
0.93	4.99328e-15	240.781
0.94	8.22048e-15	263.422
0.95	1.33846e-14	287.487
0.96	2.15609e-14	313.007
0.97	3.43737e-14	340.012
0.98	5.42528e-14	368.531
0.99	8.47989e-14	398.586
1	1.31299e-13	430.201
1.1	6.55449e-12	834.568
1.2	1.64172e-10	1395.79
1.3	2.42621e-09	2088.75
1.4	2.37424e-08	2870.89
1.5	1.67376e-07	3693.19
1.6	9.05285e-07	4509.09
1.7	3.94133e-06	5279.93
1.8	1.43356e-05	5977.23
1.9	4.48547e-05	6582.74
2	0.000123579	7087.2
2.1	0.000305485	7488.47
2.2	0.000688021	7789.72
2.3	0.00143	7997.64
2.4	0.00277	8121.11
2.5	0.00505	8170.03
2.6	0.00872	8154.61
2.7	0.01436	8084.76
2.8	0.02266	7969.78
2.9	0.03445	7818.17
3	0.05063	7637.48
3.1	0.07221	7434.37
3.2	0.10021	7214.57
3.3	0.13569	6982.98
3.4	0.17969	6743.73
3.5	0.23318	6500.25
3.6	0.29706	6255.38
3.7	0.37212	6011.44
3.8	0.45902	5770.26
3.9	0.55827	5533.33
4	0.67021	5301.77
4.1	0.79503	5076.46
4.2	0.93275	4858.03
4.3	1.08322	4646.92
4.4	1.24614	4443.42
4.5	1.42107	4247.7
4.6	1.60744	4059.81
4.7	1.80458	3879.73
4.8	2.01168	3707.36
4.9	2.2279	3542.57
5	2.45229	3385.18
5.1	2.68388	3234.97
5.2	2.92167	3091.71
5.3	3.1646	2955.17
5.4	3.41166	2825.07
5.5	3.66181	2701.17
5.6	3.91404	2583.2
5.7	4.16736	2470.91
5.8	4.42081	2364.02
5.9	4.6735	2262.3
6	4.92455	2165.5
6.1	5.17314	2073.38
6.2	5.41852	1985.71
6.3	5.65999	1902.27
6.4	5.89689	1822.85
6.5	6.12863	1747.25
6.6	6.35468	1675.27
6.7	6.57456	1606.73
6.8	6.78786	1541.45
6.9	6.99419	1479.26
7	7.19325	1420.01
7.1	7.38477	1363.54
7.2	7.56853	1309.71
7.3	7.74435	1258.38
7.4	7.91209	1209.43
7.5	8.07167	1162.73
7.6	8.22302	1118.17
7.7	8.36611	1075.63
7.8	8.50096	1035.02
7.9	8.62759	996.242
8	8.74607	959.192
8.1	8.85647	923.789
8.2	8.9589	889.949
8.3	9.05347	857.593
8.4	9.14034	826.649
8.5	9.21964	797.045
8.6	9.29155	768.715
8.7	9.35623	741.597
8.8	9.41388	715.631
8.9	9.46469	690.762
9	9.50884	666.935
9.1	9.54656	644.101
9.2	9.57804	622.211
9.3	9.6035	601.222
9.4	9.62314	581.09
9.5	9.63718	561.775
9.6	9.64582	543.238
9.7	9.64929	525.443
9.8	9.64779	508.355
9.9	9.64153	491.943
10	9.63071	476.175
11	9.31445	348.138
12	8.73787	259.95
13	8.03198	197.768
14	7.28393	152.986
15	6.54717	120.116
16	5.85181	95.5737
17	5.21268	76.963
18	4.63518	62.6518
19	4.11915	51.506
20	3.66136	42.7243
21	3.25708	35.7317
22	2.901	30.1092
23	2.5878	25.5478
24	2.31241	21.8165
25	2.07019	18.7409
26	1.85697	16.1877
27	1.66905	14.0541
28	1.50319	12.2602
29	1.35656	10.7432
30	1.2267	9.45345
31	1.11147	8.35131
32	1.00904	7.40502
33	0.91779	6.58889
34	0.83636	5.88205
35	0.76354	5.2674
36	0.69829	4.73092
37	0.63973	4.26097
38	0.58705	3.8479
39	0.53959	3.48365
40	0.49674	3.16148
41	0.458	2.87567
42	0.42291	2.62142
43	0.39106	2.39464
44	0.36212	2.19185
45	0.33577	2.01007
46	0.31175	1.84673
47	0.28981	1.69965
48	0.26975	1.56691
49	0.25137	1.44688
50	0.23452	1.33812
51	0.21905	1.23938
52	0.20482	1.14958
53	0.19171	1.06777
54	0.17963	0.9931
55	0.16848	0.92484
56	0.15818	0.86235
57	0.14864	0.80504
58	0.13981	0.75242
59	0.13162	0.70402
60	0.12401	0.65946
61	0.11695	0.61836
62	0.11038	0.58041
63	0.10426	0.54533
64	0.09855	0.51286
65	0.09323	0.48277
66	0.08827	0.45486
67	0.08362	0.42893
68	0.07928	0.40482
69	0.07521	0.38239
70	0.0714	0.36148
71	0.06783	0.34199
72	0.06448	0.32379
73	0.06133	0.30678
74	0.05837	0.29088
75	0.05558	0.27599
76	0.05296	0.26205
77	0.05049	0.24897
78	0.04817	0.2367
79	0.04597	0.22518
80	0.0439	0.21435
81	0.04194	0.20416
82	0.04009	0.19457
83	0.03834	0.18553
84	0.03669	0.17702
85	0.03512	0.16899
86	0.03364	0.1614
87	0.03223	0.15424
88	0.0309	0.14747
89	0.02963	0.14107
90	0.02843	0.13501
91	0.02729	0.12928
92	0.0262	0.12384
93	0.02517	0.11869
94	0.02419	0.1138
95	0.02325	0.10916
96	0.02236	0.10476
97	0.02152	0.10058
98	0.02071	0.0966
99	0.01994	0.09281
100	0.0192	0.08921

## Sheet: EDFigure2b
Wavelength	Spectral Radiance
µm	W*sr-1*m-2*µm-1
	875°C
0.1	4.50139e-42
0.11	2.4768e-37
0.12	2.12751e-33
0.13	4.39225e-30
0.14	2.96494e-27
0.15	8.19881e-25
0.16	1.09955e-22
0.17	8.1358e-21
0.18	3.67111e-19
0.19	1.09319e-17
0.2	2.28816e-16
0.21	3.54255e-15
0.22	4.22939e-14
0.23	4.02992e-13
0.24	3.15352e-12
0.25	2.07585e-11
0.26	1.173e-10
0.27	5.78892e-10
0.28	2.53222e-09
0.29	9.9433e-09
0.3	3.54373e-08
0.31	1.1573e-07
0.32	3.49238e-07
0.33	9.80995e-07
0.34	2.58162e-06
0.35	6.40145e-06
0.36	1.50325e-05
0.37	3.35825e-05
0.38	7.16602e-05
0.39	0.000146587
0.4	0.000288391
0.41	0.000547278
0.42	0.001
0.43	0.00179
0.44	0.00309
0.45	0.0052
0.46	0.00853
0.47	0.01368
0.48	0.02146
0.49	0.03298
0.5	0.04972
0.51	0.07362
0.52	0.10716
0.53	0.15351
0.54	0.21662
0.55	0.30137
0.56	0.41368
0.57	0.5607
0.58	0.7509
0.59	0.99426
0.6	1.30239
0.61	1.68867
0.62	2.16837
0.63	2.7588
0.64	3.47936
0.65	4.35167
0.66	5.39961
0.67	6.64937
0.68	8.12947
0.69	9.87078
0.7	11.9065
0.71	14.272
0.72	17.0049
0.73	20.1449
0.74	23.7337
0.75	27.8149
0.76	32.4335
0.77	37.6362
0.78	43.4711
0.79	49.9871
0.8	57.2341
0.81	65.2627
0.82	74.1239
0.83	83.8687
0.84	94.548
0.85	106.213
0.86	118.913
0.87	132.697
0.88	147.615
0.89	163.712
0.9	181.035
0.91	199.626
0.92	219.529
0.93	240.781
0.94	263.422
0.95	287.487
0.96	313.007
0.97	340.012
0.98	368.531
0.99	398.586
1	430.201
1.1	834.568
1.2	1395.79
1.3	2088.75
1.4	2870.89
1.5	3693.19
1.6	4509.09
1.7	5279.93
1.8	5977.23
1.9	6582.74
2	7087.2
2.1	7488.47
2.2	7789.72
2.3	7997.64
2.4	8121.11
2.5	8170.03
2.6	8154.61
2.7	8084.76
2.8	7969.78
2.9	7818.17
3	7637.48
3.1	7434.37
3.2	7214.57
3.3	6982.98
3.4	6743.73
3.5	6500.25
3.6	6255.38
3.7	6011.44
3.8	5770.26
3.9	5533.33
4	5301.77
4.1	5076.46
4.2	4858.03
4.3	4646.92
4.4	4443.42
4.5	4247.7
4.6	4059.81
4.7	3879.73
4.8	3707.36
4.9	3542.57
5	3385.18
5.1	3234.97
5.2	3091.71
5.3	2955.17
5.4	2825.07
5.5	2701.17
5.6	2583.2
5.7	2470.91
5.8	2364.02
5.9	2262.3
6	2165.5
6.1	2073.38
6.2	1985.71
6.3	1902.27
6.4	1822.85
6.5	1747.25
6.6	1675.27
6.7	1606.73
6.8	1541.45
6.9	1479.26
7	1420.01
7.1	1363.54
7.2	1309.71
7.3	1258.38
7.4	1209.43
7.5	1162.73
7.6	1118.17
7.7	1075.63
7.8	1035.02
7.9	996.242
8	959.192
8.1	923.789
8.2	889.949
8.3	857.593
8.4	826.649
8.5	797.045
8.6	768.715
8.7	741.597
8.8	715.631
8.9	690.762
9	666.935
9.1	644.101
9.2	622.211
9.3	601.222
9.4	581.09
9.5	561.775
9.6	543.238
9.7	525.443
9.8	508.355
9.9	491.943
10	476.175
11	348.138
12	259.95
13	197.768
14	152.986
15	120.116
16	95.5737
17	76.963
18	62.6518
19	51.506
20	42.7243
21	35.7317
22	30.1092
23	25.5478
24	21.8165
25	18.7409
26	16.1877
27	14.0541
28	12.2602
29	10.7432
30	9.45345
31	8.35131
32	7.40502
33	6.58889
34	5.88205
35	5.2674
36	4.73092
37	4.26097
38	3.8479
39	3.48365
40	3.16148
41	2.87567
42	2.62142
43	2.39464
44	2.19185
45	2.01007
46	1.84673
47	1.69965
48	1.56691
49	1.44688
50	1.33812
51	1.23938
52	1.14958
53	1.06777
54	0.9931
55	0.92484
56	0.86235
57	0.80504
58	0.75242
59	0.70402
60	0.65946
61	0.61836
62	0.58041
63	0.54533
64	0.51286
65	0.48277
66	0.45486
67	0.42893
68	0.40482
69	0.38239
70	0.36148
71	0.34199
72	0.32379
73	0.30678
74	0.29088
75	0.27599
76	0.26205
77	0.24897
78	0.2367
79	0.22518
80	0.21435
81	0.20416
82	0.19457
83	0.18553
84	0.17702
85	0.16899
86	0.1614
87	0.15424
88	0.14747
89	0.14107
90	0.13501
91	0.12928
92	0.12384
93	0.11869
94	0.1138
95	0.10916
96	0.10476
97	0.10058
98	0.0966
99	0.09281
100	0.08921

## Sheet: EDFigure2c
Raman Shift	Intensity	Raman Shift	Intensity
cm-1	arbitrary units	cm-1	arbitrary units
	Supercritical fluid, 405 nm		Supercritical fluid, 532 nm
500.711	7361.48	500.442	8069.19
501.649	7170.87	500.934	7933.52
502.587	6980.06	501.424	7798.81
503.526	6790.69	501.916	7647.83
504.464	6600.77	502.406	7521.15
505.402	6422.74	502.898	7391.69
506.34	6257.85	503.388	7260.39
507.278	6100	503.88	7144.18
508.216	5948.92	504.369	7033.34
509.153	5813.91	504.859	6942.01
510.091	5686.45	505.351	6851
511.029	5550.6	505.841	6757.38
511.966	5410.93	506.333	6652.32
512.904	5268.47	506.822	6550.12
513.841	5133.66	507.314	6451.09
514.779	5005.95	507.804	6352.03
515.716	4884.31	508.293	6260.72
516.653	4769.19	508.785	6173.78
517.59	4660.54	509.275	6086.02
518.527	4558.63	509.766	5998.44
519.464	4464.02	510.256	5911.91
520.401	4371.27	510.745	5829.05
521.338	4274.32	511.237	5751.25
522.275	4171.15	511.726	5676.71
523.21	4069.82	512.216	5606.21
524.147	3972.5	512.707	5539.51
525.083	3879.75	513.197	5470.77
526.02	3789.63	513.686	5400.93
526.956	3709.61	514.177	5329.78
527.893	3634.7	514.667	5260.31
528.829	3561.1	515.156	5191.95
529.763	3490.16	515.647	5125.2
530.699	3419.53	516.136	5058.01
531.635	3349.31	516.626	4992.09
532.571	3282.08	517.117	4919.37
533.507	3221.53	517.606	4852.42
534.441	3166.87	518.095	4787.26
535.377	3102.72	518.584	4724.47
536.313	3040.36	519.075	4665.69
537.248	2980.89	519.564	4611.12
538.182	2925.89	520.053	4557.15
539.118	2875.99	520.542	4507.4
540.053	2832.08	521.033	4455.45
540.988	2792.13	521.522	4405.1
541.922	2759.62	522.011	4348.57
542.857	2700.71	522.5	4288.42
543.792	2652.39	522.991	4228.02
544.726	2609.52	523.48	4170.88
545.661	2572.39	523.969	4117.84
546.595	2524.17	524.458	4064.66
547.528	2485.22	524.946	4017.96
548.463	2453.39	525.437	3973.12
549.398	2422.16	525.926	3931.35
550.331	2391.69	526.414	3892.67
551.265	2361.72	526.903	3852.39
552.2	2332.69	527.392	3810.44
553.132	2304.2	527.882	3767.56
554.067	2276.02	528.371	3724.8
554.999	2248.43	528.859	3680.15
555.933	2230.56	529.348	3624.09
556.866	2206.1	529.836	3583.83
557.8	2165.96	530.325	3548.6
558.734	2125	530.813	3517.09
559.666	2095.36	531.304	3486.7
560.6	2070.04	531.792	3452.33
561.532	2051.22	532.281	3412.78
562.465	2032.25	532.769	3369.6
563.397	2013.93	533.257	3325.83
564.331	1995.39	533.745	3283.01
565.262	1983.49	534.234	3241.35
566.196	1955.71	534.722	3202.8
567.127	1928.41	535.21	3166.55
568.06	1903.11	535.698	3132.98
568.992	1878.29	536.187	3101.11
569.923	1858.31	536.675	3070.62
570.856	1840.32	537.165	3041.38
571.787	1824.65	537.653	3008.39
572.72	1812.14	538.141	2969.25
573.651	1794.99	538.629	2939.85
574.584	1776.79	539.117	2921.44
575.515	1756.71	539.605	2905.49
576.446	1736.61	540.093	2884.99
577.378	1716.8	540.581	2854.94
578.309	1697.3	541.069	2820.22
579.24	1678.15	541.286	2805.33
580.172	1659.46	541.78	2771
581.102	1642.06	542.272	2737.29
582.033	1624.99	542.766	2708.47
582.965	1607.11	543.26	2683.78
583.895	1589.78	543.752	2660.64
584.825	1573.19	544.245	2644.79
585.757	1557.4	544.739	2625.99
586.687	1543.39	545.233	2606.23
587.617	1529.76	545.725	2582.41
588.547	1517.58	546.218	2558.42
589.479	1507.23	546.712	2534.81
590.408	1499.24	547.204	2511.76
591.338	1484.89	547.697	2489.84
592.268	1471.78	548.191	2469.19
593.199	1456.76	548.682	2450.22
594.128	1444.1	549.176	2432.96
595.058	1433.17	549.67	2416.97
595.987	1423.84	550.161	2402.64
596.916	1415.64	550.655	2385.41
597.845	1412.92	551.148	2366.49
598.776	1412.01	551.639	2345.16
599.705	1412.34	552.133	2324.91
600.634	1412.63	552.626	2306.86
601.563	1411.61	553.117	2295.16
602.492	1407.14	553.611	2282.85
603.421	1395.64	554.102	2268.97
604.349	1385.71	554.595	2253.52
605.278	1376.36	555.089	2236.76
606.208	1374.33	555.58	2216.85
607.137	1374.24	556.073	2194.84
608.065	1371.56	556.564	2172.33
608.993	1371.39	557.057	2149.9
609.922	1368.35	557.55	2122.58
610.85	1364.38	558.041	2115.52
611.778	1359.5	558.534	2110.8
612.706	1353.54	559.025	2107.92
613.634	1347.21	559.518	2109.38
614.562	1339.76	560.009	2089.19
615.49	1344.03	560.502	2065.4
616.417	1341.81	560.995	2044.54
617.345	1339.18	561.486	2027.79
618.273	1336.07	561.979	2018.63
619.2	1332.77	562.47	2007.77
620.128	1333.85	562.962	2001.31
621.055	1331.24	563.453	1988.65
621.982	1328.34	563.946	1973.5
622.909	1325.09	564.437	1958.25
623.835	1321.47	564.929	1942.94
624.762	1309.03	565.42	1927.79
625.689	1299.04	565.913	1912.84
626.616	1284.87	566.403	1897.98
627.543	1271.77	566.896	1883.23
628.47	1261.48	567.386	1868.41
629.396	1258.02	567.879	1853.71
630.323	1256.98	568.369	1846.83
631.248	1256.99	568.86	1844.79
632.174	1255.38	569.352	1843.18
633.101	1252.77	569.843	1836.72
634.027	1248.83	570.335	1823.41
634.953	1244.06	570.826	1811.09
635.878	1235.12	571.318	1792.6
636.804	1227.16	571.808	1775.83
637.73	1220.36	572.298	1761.29
638.656	1215.73	572.791	1749.28
639.582	1213.54	573.281	1740.62
640.506	1211.64	573.773	1736.97
641.432	1209.54	574.263	1730.41
642.358	1208.98	574.753	1721.76
643.282	1208.35	575.246	1711.47
644.207	1207.45	575.736	1699.88
645.133	1206.06	576.228	1688.1
646.058	1203.98	576.718	1676.39
646.982	1200.87	577.208	1664.98
647.907	1195.53	577.7	1653.61
648.832	1190.21	578.19	1642.53
649.756	1185.26	578.68	1631.78
650.681	1177.73	579.172	1621.61
651.606	1176.52	579.662	1607.73
652.529	1181.54	580.151	1600.62
653.454	1186.74	580.643	1594.76
654.377	1194.87	581.133	1589.44
655.302	1194.02	581.623	1584.58
656.227	1189.25	582.115	1579.29
657.149	1181.58	582.604	1571.22
658.074	1181.73	583.094	1561.52
658.997	1179.52	583.586	1551.95
659.921	1176.12	584.075	1542.29
660.844	1185.68	584.565	1532.62
661.768	1188.58	585.055	1522.93
662.692	1189.79	585.546	1513.37
663.614	1190.65	586.036	1503.75
664.538	1191.49	586.525	1494.3
665.461	1190.82	587.015	1485.32
666.384	1189.74	587.506	1477.12
667.307	1188.46	587.996	1463.74
668.228	1188.32	588.485	1461.28
669.152	1188.98	588.974	1459.4
670.074	1190.7	589.466	1458.14
670.998	1194.35	589.955	1459.53
671.919	1198.71	590.444	1452.96
672.843	1201.45	590.934	1442.53
673.764	1198.94	591.423	1417.1
674.687	1195.96	591.914	1403.52
675.609	1193.15	592.403	1402.18
676.53	1192.59	592.893	1401.47
677.453	1190.07	593.382	1400.52
678.374	1194.55	593.871	1398.55
679.296	1197.33	594.362	1394.69
680.218	1199.2	594.851	1389.25
681.139	1196.6	595.34	1382.98
682.06	1191.88	595.829	1376.54
682.983	1186.62	596.318	1369.83
683.904	1180.75	596.807	1363.43
684.824	1175	597.298	1359.71
685.747	1170.89	597.787	1358.47
686.667	1168.08	598.276	1360.15
687.588	1170.89	598.765	1364.1
688.51	1170.66	599.253	1364.63
689.43	1171.4	599.742	1358.3
690.351	1173.58	600.231	1353.87
691.271	1175.59	600.72	1353.38
692.193	1176.76	601.21	1344.63
693.113	1177.46	601.699	1334.7
694.033	1176.86	602.188	1325.48
694.953	1174.6	602.676	1319.63
695.873	1148.12	603.165	1316.94
696.794	1163.13	603.654	1317.04
697.714	1172.3	604.142	1320.16
698.634	1175.47	604.631	1319.99
699.553	1177.3	605.119	1317.88
700.473	1180.58	605.608	1314.08
701.392	1183.93	606.096	1308.79
702.312	1182.8	606.585	1306.45
703.233	1181.6	607.073	1306.69
704.152	1180.33	607.561	1306.81
705.071	1180.37	608.05	1306.92
705.99	1181.78	608.538	1306.13
706.909	1183.11	609.026	1305.61
707.828	1182.18	609.515	1303.55
708.747	1180.34	610.003	1301.6
709.666	1181.88	610.491	1303.24
710.585	1190.53	610.979	1300.07
711.503	1199.38	611.468	1296.14
712.422	1200.54	611.956	1292.21
713.34	1201.25	612.444	1288.58
714.259	1203.21	612.932	1285.27
715.177	1201.96	613.42	1282.12
716.096	1199.85	613.908	1279.44
717.014	1198.91	614.396	1276.66
717.932	1199.29	614.884	1273.69
718.85	1201.64	615.372	1271.23
719.768	1204.84	615.86	1268.52
720.686	1208.01	616.348	1268.73
721.604	1211.5	616.836	1272.6
722.522	1215.29	617.324	1277.81
723.44	1219.59	617.811	1283.48
724.357	1222.55	618.299	1280.13
725.275	1224.95	618.785	1275.23
726.192	1227.95	619.273	1274.92
727.11	1234.17	619.76	1267.23
728.026	1237.2	620.248	1263.03
728.943	1239.26	620.736	1272.85
729.86	1241.73	621.223	1278.19
730.777	1243.96	621.711	1269.27
731.694	1248.39	622.199	1264.76
732.612	1247.53	622.686	1259.69
733.527	1242.69	623.172	1258.17
734.444	1241.43	623.659	1256.43
735.36	1242.67	624.147	1253.81
736.277	1245.29	624.634	1250.69
737.194	1249.22	625.122	1246.77
738.109	1252.63	625.609	1242.39
739.025	1257.3	626.094	1237.62
739.942	1262.5	626.582	1233.29
740.858	1268.14	627.069	1231.14
741.773	1273.76	627.556	1230.08
742.689	1279.52	628.044	1230.55
743.605	1289.83	628.529	1229.2
744.52	1305.4	629.016	1226.42
745.436	1314.89	629.503	1223.25
746.352	1321.86	629.991	1219.67
747.268	1328.76	630.478	1216.25
748.182	1335.76	630.963	1212.63
749.098	1342.47	631.45	1208.71
750.013	1347.16	631.937	1204.51
750.927	1349.54	632.424	1202.55
751.843	1352.14	632.909	1201.09
752.757	1360.02	633.396	1200.92
753.672	1373.31	633.883	1200.24
754.587	1389.27	634.37	1199.21
755.501	1402.25	634.855	1197.82
756.416	1415.28	635.342	1196.74
757.33	1428.6	635.829	1195.21
758.245	1442.31	636.313	1188.92
759.158	1455.33	636.8	1181.08
760.073	1475.87	637.287	1174.67
760.988	1500.27	637.772	1170.56
761.901	1527.01	638.258	1171.31
762.816	1555.71	638.745	1167.75
763.729	1584.74	639.232	1163.27
764.643	1603.64	639.717	1159.24
765.556	1621.37	640.203	1155.75
766.47	1631.03	640.69	1152.37
767.383	1623.02	641.174	1151.59
768.297	1638.39	641.661	1151.84
769.21	1666.9	642.145	1151.74
770.122	1713.66	642.632	1151.47
771.036	1756.21	643.118	1151.1
771.949	1785.11	643.603	1150.07
772.863	1816.85	644.089	1147.72
773.775	1848.42	644.576	1144.92
774.687	1875.56	645.06	1142.85
775.601	1904.06	645.546	1141.26
776.513	1933.32	646.031	1140.04
777.426	1963.43	646.517	1137.16
778.338	2004.18	647.003	1133.39
779.25	2032.77	647.487	1131.12
780.163	2058.05	647.974	1128.07
781.075	2090.07	648.458	1131.94
781.986	2125.28	648.944	1130.2
782.9	2159.39	649.428	1127.94
783.811	2194.41	649.914	1126.34
784.722	2228.67	650.4	1125.71
785.634	2254.85	650.884	1124.72
786.547	2271.58	651.37	1120.23
787.458	2282.57	651.854	1118.18
788.369	2286.33	652.34	1117.44
789.28	2282.59	652.824	1116.93
790.192	2275.25	653.31	1116.56
791.103	2264.35	653.794	1116.14
792.014	2242.05	654.28	1115.64
792.925	2209.27	654.764	1115.29
793.837	2173.44	655.25	1114.34
794.748	2143.74	655.733	1113.18
795.658	2108.68	656.219	1111.96
796.569	2114.07	656.703	1110.9
797.479	2058.08	657.189	1110.14
798.389	2017.67	657.672	1109.59
799.301	1987.55	658.158	1110.09
800.211	1960.56	658.642	1110.43
801.121	1933.41	659.127	1111.31
802.031	1907.58	659.611	1112.63
802.941	1882.64	660.094	1114.78
803.851	1850.28	660.58	1116.52
804.761	1817.56	661.063	1113.6
805.671	1787.67	661.549	1108.73
806.58	1760.62	662.032	1109.29
807.49	1736.32	662.518	1110.1
808.399	1714.54	663.001	1110.06
809.309	1692.34	663.485	1112.78
810.22	1674.03	663.97	1117.05
811.129	1657.93	664.453	1117.5
812.039	1643.17	664.937	1118.34
812.948	1629.87	665.422	1118.58
813.857	1617.77	665.905	1117.03
814.764	1607.07	666.39	1115.59
815.673	1596.41	666.873	1116
816.582	1587.42	667.357	1116.27
817.491	1580.92	667.842	1117.73
818.4	1574.57	668.325	1121.18
819.308	1572.13	668.808	1124.66
820.217	1555.3	669.293	1130.37
821.125	1542.98	669.776	1135.7
822.034	1542.34	670.259	1138.71
822.942	1533.54	670.744	1140.21
823.851	1523.14	671.227	1138.67
824.759	1514.18	671.71	1136.85
825.667	1507.08	672.195	1135.85
826.574	1501.72	672.678	1135.37
827.482	1497.97	673.161	1135.52
828.39	1495.44	673.644	1136.23
829.298	1494.38	674.128	1137.56
830.205	1487.81	674.611	1140.46
831.113	1480.26	675.094	1143.74
832.019	1473.29	675.579	1146.73
832.927	1468.62	676.061	1149.42
833.834	1464.97	676.544	1146.68
834.742	1466.12	677.027	1143.66
835.648	1469.17	677.511	1141.91
836.555	1467.33	677.994	1140.74
837.462	1459.97	678.476	1138.77
838.37	1453.7	678.959	1140.63
839.275	1448.68	679.442	1141.7
840.182	1439.32	679.926	1145.8
841.089	1433	680.409	1149.59
841.994	1429.9	680.891	1154.65
842.901	1421.8	681.373	1157.4
843.808	1412.29	681.856	1156.07
844.713	1404.16	682.34	1152.19
845.62	1398.16	682.823	1142.84
846.526	1394.08	683.305	1137.21
847.431	1390.15	683.787	1134.46
848.338	1387.55	684.269	1129.94
849.244	1385.37	684.754	1125.16
850.149	1383.46	685.236	1120.23
851.055	1383.51	685.718	1119.02
851.96	1379.13	686.2	1119.51
852.866	1369.4	686.682	1124.78
853.772	1358.81	687.164	1128.56
854.676	1348.98	687.647	1128.8
855.582	1339.54	688.129	1128.22
856.486	1333.71	688.613	1125.68
857.392	1332.85	689.095	1121.6
858.296	1336.56	689.577	1115.79
859.201	1340.03	690.059	1111.81
860.105	1342.43	690.541	1109.56
861.011	1340.73	691.022	1105.61
861.915	1334.27	691.504	1106.97
862.82	1327.55	691.986	1110.22
863.724	1330.23	692.468	1110.77
864.629	1334.73	692.95	1111.5
865.532	1329.91	693.432	1109.24
866.437	1324.52	693.913	1103.66
867.341	1321.92	694.397	1100.09
868.244	1312.26	694.879	1098.58
869.149	1303.08	695.36	1095.98
870.052	1297.39	695.842	1097.39
870.957	1295.78	696.324	1100.29
871.86	1320.79	696.805	1100.03
872.763	1331.3	697.287	1098.46
873.667	1337.32	697.768	1096.1
874.57	1344.21	698.25	1092.94
875.473	1347	698.731	1089.05
876.377	1335.48	699.213	1085.17
877.279	1323.99	699.694	1093.02
878.182	1315.64	700.176	1092.89
879.086	1309.71	700.657	1090.57
879.988	1305.86	701.139	1085.12
880.891	1304.15	701.62	1080.57
881.795	1306.51	702.101	1080.25
882.697	1310.19	702.583	1090.05
883.599	1313.43	703.062	1092.52
884.501	1314.31	703.543	1095.34
885.404	1308.71	704.024	1093.61
886.306	1303.93	704.505	1094.04
887.208	1300.96	704.987	1094.26
888.11	1302.84	705.468	1094.29
889.012	1301.94	705.949	1096.69
889.915	1299.75	706.43	1099.04
890.816	1295.87	706.911	1099.19
891.718	1283.28	707.392	1098.86
892.619	1267.69	707.873	1098.33
893.521	1257.81	708.354	1098.12
894.422	1247.55	708.833	1098.24
895.325	1242.13	709.314	1098.59
896.226	1240.73	709.795	1099.06
897.127	1233.46	710.276	1099.67
898.028	1223.04	710.757	1104.1
898.929	1212.36	711.237	1105.54
899.83	1200.76	711.718	1104.77
900.73	1188.6	712.197	1101.51
901.631	1176.75	712.678	1100.17
902.532	1162.07	713.159	1101.43
903.432	1144.79	713.639	1105.21
904.333	1131.8	714.12	1111.21
905.233	1119.08	714.601	1116.55
906.134	1107.1	715.079	1116.45
907.034	1095.94	715.56	1114.8
907.934	1085.69	716.04	1111.64
908.834	1077.85	716.521	1109.2
909.734	1061.5	717.001	1107.83
910.634	1041.28	717.48	1107.47
911.534	1023.41	717.96	1108.43
912.434	1010.43	718.441	1110.32
913.334	1000.12	718.921	1113.1
914.234	995.588	719.4	1117.96
915.134	989.496	719.88	1123.39
916.033	981.01	720.36	1128.69
916.933	971.35	720.841	1132.32
917.832	959.17	721.319	1133.59
918.732	945.903	721.799	1134.07
919.629	933.346	722.28	1133.27
920.529	921.525	722.76	1131.82
921.428	906.151	723.238	1133.64
922.327	887.614	723.718	1135.36
923.226	878.812	724.198	1140.67
924.125	875.015	724.676	1142.54
925.022	872.17	725.156	1141.25
925.921	867.191	725.637	1141.35
926.82	859.512	726.115	1138.15
927.719	849.713	726.595	1137.25
928.617	832.371	727.075	1137.51
929.514	822.017	727.553	1139.29
930.413	821.308	728.033	1141.3
931.311	811.547	728.512	1143.45
932.21	805.037	728.99	1145.64
933.106	797.079	729.47	1147.52
934.004	790.859	729.95	1149.36
934.903	782.552	730.428	1151.11
935.799	773.81	730.908	1152.82
936.697	769.003	731.387	1153.39
937.595	761.679	731.865	1153.62
938.493	754.758	732.345	1153.71
939.389	748.082	732.823	1153.7
940.287	739.151	733.302	1153.87
941.183	730.133	733.782	1154.29
942.081	716.512	734.259	1155.09
942.978	705.266	734.739	1156.29
943.874	707.349	735.217	1157.8
944.771	706.114	735.696	1158.46
945.667	701.999	736.174	1157.4
946.564	698.478	736.653	1162.68
947.462	693.724	737.131	1156.4
948.357	686.895	737.61	1156.71
949.254	681.549	738.089	1167.54
950.149	677.565	738.567	1178.02
951.046	674.031	739.046	1180.89
951.942	671.885	739.524	1182.16
952.838	671.097	740.003	1182.24
953.733	671.622	740.48	1181.6
954.63	670.013	740.959	1181.34
955.525	667.358	741.437	1194.37
956.422	666.298	741.916	1192.73
957.316	659.746	742.393	1187.85
958.213	660.42	742.872	1183.33
959.107	661.575	743.349	1181.89
960.004	661.598	743.828	1183.72
960.898	653.254	744.305	1188.71
961.793	650.083	744.785	1194.34
962.689	647.015	745.262	1200.2
963.583	643.18	745.739	1206.25
964.479	640.765	746.218	1212.33
965.373	638.247	746.695	1217.43
966.267	636.121	747.173	1222.11
967.163	633.557	747.65	1224.95
968.057	630.484	748.129	1224.62
968.951	627.81	748.606	1221.6
969.846	624.235	749.083	1221.9
970.74	619.233	749.562	1223.89
971.634	613.783	750.039	1227.82
972.529	610.743	750.517	1233.12
973.423	607.897	750.994	1239.63
974.316	605.585	751.471	1246.82
975.212	603.679	751.949	1255.65
976.105	602.353	752.426	1265.01
976.998	601.083	752.905	1266.04
977.891	600.419	753.381	1265.63
978.785	599.806	753.858	1270.72
979.679	600.402	754.336	1278.77
980.572	601.574	754.813	1285.29
981.465	602.941	755.289	1287.97
981.63	603.136	755.768	1288.6
982.532	602.846	756.244	1292.81
983.431	602.131	756.721	1299.55
984.333	599.242	757.199	1309.91
985.232	596.407	757.676	1320.37
986.133	593.515	758.152	1328.36
987.033	591.47	758.628	1332.33
987.934	588.73	759.107	1334.72
988.833	582.181	759.583	1337.77
989.734	575.907	760.059	1341.24
990.633	578.936	760.537	1350.38
991.534	580.223	761.013	1361.91
992.433	575.231	761.49	1373.71
993.334	574.63	761.966	1385.34
994.232	574.988	762.444	1397.52
995.133	576.384	762.92	1408.32
996.032	578.398	763.396	1419.37
996.932	580.77	763.872	1426.7
997.831	578.068	764.35	1434.04
998.731	576.797	764.826	1441.68
999.629	578.91	765.302	1450.31
1000.53	573.657	765.778	1459.95
1001.43	570.699	766.254	1470.64
1002.33	569.067	766.732	1485.08
1003.23	569.374	767.208	1499.68
1004.12	571.694	767.684	1512.59
1005.02	572.209	768.159	1523.78
1005.92	570.551	768.635	1536.45
1006.82	570.211	769.113	1555
1007.72	570.719	769.589	1567.82
1008.62	573.158	770.064	1579.46
1009.51	575.058	770.54	1591.01
1010.41	576.446	771.016	1601.63
1011.31	577.17	771.492	1617.96
1012.21	578.158	771.967	1634.11
1013.11	578.124	772.445	1650.54
1014.01	577.811	772.92	1667.26
1014.9	577.187	773.396	1684.26
1015.8	576.185	773.871	1701.62
1016.7	574.652	774.347	1719.71
1017.6	569.899	774.822	1738.42
1018.49	556.935	775.298	1757.06
1019.39	557.848	775.773	1776.75
1020.29	557.888	776.249	1800.74
1021.19	566.707	776.726	1830.68
1022.08	571.984	777.201	1857.09
1022.98	572.28	777.677	1882.97
1023.88	575.439	778.152	1908.3
1024.77	573.472	778.627	1935.25
1025.67	572.647	779.102	1962.54
1026.57	574.558	779.578	1989.93
1027.46	575.582	780.053	2017.46
1028.36	577.387	780.528	2044.93
1029.26	579.379	781.003	2072.32
1030.15	580.56	781.478	2099.39
1031.05	577.564	781.953	2127.34
1031.95	573.427	782.429	2155.34
1032.84	573.924	782.904	2183.3
1033.74	578.96	783.379	2212.1
1034.63	579.246	783.854	2239.94
1035.53	580.26	784.329	2266.71
1036.42	581.815	784.803	2291.79
1037.32	583.682	785.278	2315.46
1038.22	586.607	785.753	2339.46
1039.11	590.09	786.228	2362.27
1040.01	593.842	786.703	2387.16
1040.9	597.946	787.178	2411.21
1041.8	595.976	787.653	2438.95
1042.69	592.346	788.127	2462.4
1043.59	593.93	788.602	2460.35
1044.48	595.803	789.077	2473.25
1045.38	597.755	789.552	2482.25
1046.27	599.794	790.026	2491.07
1047.17	601.808	790.499	2501.25
1048.06	601.367	790.974	2502.6
1048.96	602.007	791.448	2498.41
1049.85	605.306	791.923	2492.04
1050.75	605.738	792.397	2483.16
1051.64	604.636	792.872	2472.34
1052.53	600.914	793.346	2459.69
1053.43	594.811	793.821	2445.32
1054.32	592.9	794.295	2429.09
1055.22	591.818	794.768	2411.14
1056.11	593.198	795.242	2391.41
1057	595.024	795.716	2369.96
1057.9	595.584	796.191	2346.63
1058.79	590.882	796.665	2320.13
1059.69	585.431	797.139	2295.25
1060.58	578.948	797.614	2271.07
1061.47	572.072	798.086	2247.43
1062.37	565.978	798.56	2227.09
1063.26	560.778	799.034	2205.17
1064.15	556.244	799.509	2183.69
1065.05	549.707	799.983	2158.9
1065.94	543.733	800.455	2133.44
1066.83	538.386	800.929	2095.69
1067.72	533.477	801.403	2069.32
1068.62	532.857	801.877	2041.85
1069.51	533.451	802.351	2014.45
1070.4	532.603	802.823	1987.32
1071.3	522.296	803.297	1960.71
1072.19	513.562	803.771	1934.89
1073.08	518.03	804.245	1910.3
1073.97	517.783	804.717	1887.54
1074.87	518.453	805.191	1866
1075.76	511.482	805.665	1846.56
1076.65	504.754	806.138	1828.36
1077.54	503.136	806.61	1811.71
1078.43	504.94	807.084	1796.59
1079.32	507.833	807.558	1781.7
1080.22	508.991	808.029	1766.86
1081.11	508.957	808.503	1752.05
1082	507.631	808.977	1737.01
1082.89	504.656	809.449	1719.72
1083.78	500.031	809.922	1703.01
1084.67	493.643	810.396	1686.21
1085.57	488.42	810.869	1670.42
1086.46	487.693	811.341	1656.64
1087.35	493.142	811.814	1644.67
1088.24	493.332	812.288	1632.29
1089.13	490.434	812.759	1620.02
1090.02	485.202	813.233	1608.06
1090.91	487.363	813.704	1593.52
1091.8	486.911	814.178	1577.3
1092.69	490.938	814.651	1565.48
1093.58	494.649	815.122	1557.67
1094.47	493.979	815.596	1550.43
1095.36	492.505	816.069	1542.9
1096.25	490.381	816.54	1535.52
1097.15	487.465	817.014	1529.8
1098.03	480.863	817.485	1521.01
1098.93	474.596	817.958	1511.94
1099.81	479.007	818.429	1503.94
1100.7	484.268	818.902	1497.01
1101.59	489.634	819.376	1491.66
1102.48	492.637	819.847	1487.34
1103.37	495.154	820.32	1484.72
1104.26	497.396	820.791	1482.99
1105.15	499.321	821.264	1480.53
1106.04	490.325	821.735	1474.62
1106.93	504.916	822.208	1473.76
1107.82	508.722	822.679	1474.56
1108.71	513.365	823.152	1463.13
1109.6	518.549	823.623	1447.43
1110.49	523.097	824.096	1440.67
1111.38	521.204	824.567	1433.61
1112.26	520.87	825.039	1428.33
1113.15	523.954	825.51	1426.18
1114.04	528.987	825.983	1423.76
1114.93	535.781	826.454	1419.26
1115.82	545.912	826.927	1413.38
1116.71	556.473	827.397	1406.01
1117.6	567.493	827.87	1397.36
1118.49	575.427	828.341	1394.81
1119.37	583.463	828.813	1393.73
1120.26	592.784	829.284	1392.72
1121.15	600.529	829.756	1392.92
1122.04	608.756	830.227	1389.77
1122.92	617.489	830.7	1382.86
1123.81	627.439	831.17	1373.18
1124.7	638.846	831.641	1362.02
1125.59	651.513	832.113	1350.63
1126.48	666.546	832.583	1340.28
1127.36	681.887	833.056	1338.14
1128.25	699.486	833.526	1337.68
1129.14	715.63	833.997	1337.94
1130.02	730.041	834.469	1338.55
1130.91	744.217	834.939	1337.99
1131.8	757.872	835.412	1337.67
1132.69	771.28	835.882	1336.76
1133.57	780.157	836.352	1335.96
1134.46	799.014	836.824	1335.17
1135.35	831.678	837.295	1334.06
1136.23	831.73	837.765	1331.65
1137.12	847.971	838.237	1328.5
1138	838.694	838.707	1323.05
1138.89	813.562	839.177	1317.99
1139.78	825.675	839.649	1313.37
1140.66	853.192	840.119	1309.07
1141.55	867.601	840.589	1305.14
1142.44	923.118	841.061	1301.83
1143.32	965.47	841.531	1298.75
1144.21	1004.07	842.001	1295.87
1145.09	954.973	842.471	1293.04
1145.98	861.949	842.943	1290.07
1146.87	787.4	843.413	1286.66
1147.75	705.967	843.883	1283.09
1148.64	654.549	844.353	1279.12
1149.52	611.604	844.825	1274.14
1150.41	585.234	845.294	1267.78
1151.29	570.361	845.764	1260.1
1152.18	559.629	846.234	1257.79
1153.06	552.027	846.706	1256.87
1153.95	550.636	847.175	1255.56
1154.83	552.862	847.645	1254.18
1155.72	557.551	848.115	1252.56
1156.6	555.036	848.586	1250.76
1157.49	551.848	849.056	1248.49
1158.37	549.466	849.525	1245.69
1159.26	548.144	849.995	1242.76
1160.14	547.5	850.464	1239.62
1161.02	546.684	850.936	1236.39
1161.91	545.652	851.405	1233.26
1162.79	543.187	851.875	1230.17
1163.68	536.005	852.344	1227.11
1164.56	529.368	852.814	1221.73
1165.44	522.81	853.283	1220.51
1166.33	516.842	853.754	1217.7
1167.21	510.982	854.224	1217.37
1168.1	505.966	854.693	1216
1168.98	498.993	855.162	1213.66
1169.86	492.299	855.632	1210.31
1170.75	489.793	856.101	1206.08
1171.63	487.984	856.57	1201.08
1172.51	477.854	857.039	1196.88
1173.39	471.761	857.508	1193.42
1174.28	467.944	857.979	1190.57
1175.16	470.647	858.448	1187.81
1176.05	471.392	858.918	1184.11
1176.93	469.281	859.387	1180.3
1177.81	462.633	859.856	1176.55
1178.69	457.535	860.325	1173.08
1179.57	454.596	860.794	1170.05
1180.46	452.132	861.263	1167.33
1181.34	450.706	861.732	1164.48
1182.22	445.763	862.201	1161.78
1183.11	440.48	862.669	1159.09
1183.99	435.703	863.138	1157.23
1184.87	431.08	863.607	1157.35
1185.75	426.689	864.076	1158.66
1186.63	422.195	864.545	1161.6
1187.52	418.594	865.013	1165.43
1188.4	416.732	865.482	1169.06
1189.28	416.88	865.951	1171.83
1190.16	414.335	866.42	1173.53
1191.04	412.852	866.888	1173.87
1191.92	412.667	867.357	1173.96
1192.8	408.999	867.826	1172.93
1193.69	405.213	868.294	1170.92
1194.57	401.894	868.763	1165.79
1195.45	403.045	869.231	1162.4
1196.33	405.532	869.7	1160.93
1197.21	405.824	870.168	1164.29
1198.09	403.773	870.637	1165.67
1198.97	402.448	871.105	1158.96
1199.85	401.2	871.574	1154.68
1200.73	399.786	872.042	1152.6
1201.61	398.337	872.51	1154.13
1202.49	396.359	872.979	1158.6
1203.38	394.565	873.445	1158.34
1204.26	392.823	873.913	1157.87
1205.14	391.15	874.382	1157.63
1206.02	389.473	874.85	1158.4
1206.9	387.967	875.318	1158.4
1207.78	386.293	875.786	1155.91
1208.66	384.453	876.255	1154.49
1209.54	382.62	876.723	1148.57
1210.42	381.648	877.189	1146.69
1211.29	380.59	877.657	1148.52
1212.18	384.405	878.125	1150.93
1213.05	386.674	878.593	1149.84
1213.93	386.689	879.061	1150.47
1214.81	385.298	879.529	1151.18
1215.69	382.938	879.995	1150.92
1216.57	380.089	880.463	1141.46
1217.45	377.328	880.931	1149.38
1218.33	375.061	881.399	1145.17
1219.21	372.806	881.867	1140.85
1220.09	369.08	882.333	1138.6
1220.97	363.543	882.801	1137.21
1221.85	360.373	883.268	1136.57
1222.72	359.131	883.736	1137.53
1223.6	358.784	884.204	1139.44
1224.48	360.519	884.67	1141.94
1225.36	355.054	885.137	1144.67
1226.24	354.168	885.605	1145.29
1227.12	352.642	886.073	1144.64
1227.99	350.524	886.538	1140.8
1228.87	347.817	887.006	1136.36
1229.75	345.227	887.474	1131.36
1230.63	343.049	887.939	1125.97
1231.51	341.539	888.407	1121.16
1232.38	340.604	888.874	1118.87
1233.26	336.885	889.342	1116.41
1234.14	331.335	889.807	1115.78
1235.02	326.184	890.275	1116.62
1235.89	322.929	890.742	1119.31
1236.77	320.537	891.208	1123.13
1237.65	318.964	891.675	1127.85
1238.53	318.681	892.142	1126.3
1239.4	315.558	892.608	1120.31
1240.28	311.289	893.075	1113.51
1241.16	306.899	893.542	1105.9
1242.03	301.883	894.008	1097.96
1242.91	297.249	894.475	1090.65
1243.79	293.409	894.942	1085.14
1244.66	293.779	895.407	1085.61
1245.54	289.632	895.874	1084.03
1246.42	282.766	896.34	1085.43
1247.29	278.064	896.807	1083.35
1248.17	275.278	897.274	1078.73
1249.05	274.7	897.739	1072.1
1249.92	272.945	898.206	1064.64
1250.8	268.117	898.671	1056.76
1251.67	263.758	899.138	1050.94
1252.55	259.996	899.605	1047.8
1253.42	255.606	900.07	1045.04
1254.3	250.524	900.537	1042.84
1255.18	243.349	901.002	1040.46
1256.05	244.913	901.469	1037.65
1256.93	248.127	901.933	1034.65
1257.8	249.407	902.4	1031.5
1258.68	249.995	902.865	1028.15
1259.55	248.297	903.332	1024.53
1260.43	246.06	903.799	1018.61
1261.3	241.892	904.263	1011.81
1262.18	236.088	904.73	1003.99
1263.05	230.461	905.195	996.819
1263.93	227.694	905.661	990.322
1264.8	225.393	906.126	984.125
1265.68	222.771	906.593	978.123
1266.55	222.655	907.057	972.198
1267.43	223.828	907.522	966.244
1268.3	221.961	907.988	960.209
1269.18	218.721	908.453	954.079
1270.05	215.665	908.919	947.874
1270.93	214.373	909.384	942.33
1271.8	213.687	909.85	939.348
1272.67	214.174	910.315	938.574
1273.55	214.67	910.781	936.041
1274.42	211.587	911.245	932.437
1275.29	211.464	911.71	929.539
1276.17	211.943	912.176	924.14
1277.04	212.051	912.641	917.836
1277.91	210.48	913.107	913.528
1278.79	208.42	913.571	910.02
1279.66	205.481	914.035	905.769
1280.54	202.457	914.501	900.905
1281.41	199.624	914.966	895.449
1282.28	197.332	915.432	889.636
1283.15	195.487	915.896	882.669
1284.03	194.004	916.36	875.732
1284.9	192.984	916.826	868.858
1285.77	192.118	917.29	862.94
1286.65	192.146	917.754	857.999
1287.52	190.973	918.22	853.547
1288.39	190.168	918.684	849.335
1289.26	189.909	919.148	845.249
1290.14	188.911	919.614	841.419
1291.01	187.586	920.078	837.596
1291.88	187.046	920.542	833.674
1292.75	186.4	921.008	829.556
1293.63	187.705	921.472	825.188
1294.5	188.589	921.936	820.551
1295.37	189.151	922.401	815.672
1296.24	189.268	922.865	810.705
1297.11	189.032	923.329	805.715
1297.98	188.511	923.793	800.956
1298.86	187.53	924.258	796.433
1299.73	187.175	924.722	792.001
1300.6	183.499	925.186	788.7
1301.47	181.992	925.649	786.206
1302.34	182.722	926.115	784.085
1303.21	186.978	926.579	782.131
1304.08	188.552	927.042	780.295
1304.96	186.954	927.506	778.365
1305.83	184.659	927.969	776.694
1306.7	181.317	928.435	774.123
1307.57	176.322	928.898	772.234
1308.44	175.676	929.362	765.807
1309.31	180.636	929.825	758.521
1310.18	177.515	930.288	752.111
1311.05	175.524	930.754	746.515
1311.92	174.186	931.217	742.218
1312.79	175.604	931.68	737.872
1313.66	177.101	932.144	736.762
1314.53	175.993	932.607	735.558
1315.4	175.477	933.07	732.593
1316.27	175.521	933.536	730.975
1317.14	176.29	933.999	730.714
1318.01	177.234	934.462	731.857
1318.88	178.716	934.925	729.634
1319.75	180.904	935.388	726.597
1320.62	182.723	935.851	723.319
1321.49	185.575	936.314	719.765
1322.36	186.51	936.778	714.672
1323.23	186.578	937.243	710.181
1324.1	184.779	937.706	707.06
1324.97	182.734	938.169	705.248
1325.84	180.13	938.632	702.153
1326.71	177.998	939.094	699.208
1327.58	175.984	939.557	696.808
1328.44	174.561	940.02	694.72
1329.31	173.538	940.483	693.286
1330.18	173.081	940.946	691.144
1331.05	173.179	941.409	685.477
1331.92	173.938	941.872	683.164
1332.79	175.202	942.334	681.847
1333.66	177.143	942.797	681.488
1334.53	179.42	943.26	681.52
1335.39	181.558	943.723	682.745
1336.26	182.898	944.185	683.364
1337.13	182.988	944.648	681.519
1338	182.74	945.111	677.604
1338.87	181.772	945.573	674.26
1339.73	180.733	946.036	671.393
1340.6	179.939	946.498	669.069
1341.47	179.526	946.961	665.843
1342.34	179.34	947.424	663.095
1343.2	179.499	947.886	660.145
1344.07	179.92	948.349	658.372
1344.94	180.523	948.811	657.995
1345.81	180.246	949.273	658.458
1346.67	178.475	949.736	658.684
1347.54	177.315	950.198	658.82
1348.41	176.928	950.661	658.635
1349.28	177.255	951.123	658.988
1350.14	178.375	951.585	659.189
1351.01	180.261	952.045	657.841
1351.88	182.943	952.508	656.33
1352.74	182.906	952.97	656.816
1353.61	180.927	953.432	654.688
1354.48	176.845	953.894	652.188
1355.34	179.294	954.357	649.482
1356.21	183.905	954.819	645.924
1357.08	185.136	955.281	644.309
1357.94	184.444	955.741	645.6
1358.81	182.053	956.203	647.725
1359.67	180.313	956.665	649.394
1360.54	179.486	957.127	651.382
1361.41	179.986	957.589	652.751
1362.27	181.634	958.051	653.197
1363.14	183.09	958.511	652.949
1364	184.267	958.973	651.254
1364.87	184.877	959.435	650.042
1365.73	185.264	959.897	649.14
1366.6	186.599	960.359	647.953
1367.46	188.5	960.82	647.219
1368.33	190.623	961.28	647.286
1369.19	192.56	961.742	647.553
1370.06	193.693	962.204	647.428
1370.92	193.84	962.666	646.677
1371.79	193.101	963.125	645.728
1372.65	191.633	963.587	644.24
1373.52	189.296	964.049	643.805
1374.38	186.338	964.51	644.084
1375.25	185.404	964.97	643.792
1376.11	187.303	965.432	643.248
1376.98	189.52	965.893	642.569
1377.84	191.364	966.355	641.582
1378.71	193.482	966.814	640.244
1379.57	192.525	967.276	638.425
1380.43	191.998	967.737	636.448
1381.3	190.402	968.197	634.713
1382.16	189.253	968.658	632.957
1383.03	188.75	969.12	634.123
1383.89	188.961	969.579	635.594
1384.75	190.011	970.04	637.039
1385.62	191.686	970.502	637.05
1386.48	193.612	970.961	634.357
1387.34	196.784	971.422	630.183
1388.21	196.291	971.883	624.686
1389.07	196.15	972.343	620.66
1389.94	196.29	972.804	617.792
1390.8	196.719	973.265	613.911
1391.66	195.879	973.724	611.605
1392.52	195.8	974.186	611.08
1393.39	196.514	974.645	612.321
1394.25	198.171	975.106	614.419
1395.11	199.537	975.567	615.558
1395.98	199.263	976.026	616.353
1396.84	196.033	976.487	616.742
1397.7	193.144	976.946	615.288
1398.56	193.088	977.407	611.95
1399.43	193.078	977.868	608.506
1400.29	194.704	978.327	605.208
1401.15	196.783	978.788	602.751
1402.01	199.189	979.247	602.659
1402.87	201.11	979.708	602.811
1403.74	202.333	980.167	603.026
1404.6	203.003	980.627	603.214
1405.46	202.367	981.086	602.86
1406.32	201.096	981.547	601.294
1407.18	200.035	981.961	599.492
1408.05	199.066	982.426	593.659
1408.91	197.817	982.89	587.307
1409.77	195.331	983.357	582.894
1410.63	193.179	983.821	581.182
1411.49	191.712	984.286	580.174
1412.35	192.061	984.752	580.134
1413.21	193.249	985.217	580.827
1414.07	193.918	985.681	582.01
1414.93	194.141	986.145	583.498
1415.8	194.041	986.612	585.213
1416.66	193.702	987.076	583.688
1417.52	193.091	987.54	582.882
1418.38	192.265	988.005	581.235
1419.24	191.459	988.471	580.432
1420.1	191.473	988.935	579.763
1420.96	191.751	989.399	579.523
1421.82	194.172	989.863	580.063
1422.68	192.699	990.33	578.1
1423.54	188.919	990.794	573.403
1424.4	188.477	991.258	569.058
1425.26	189.471	991.722	565.359
1426.12	187.831	992.186	563.67
1426.98	187.599	992.652	562.164
1427.84	186.53	993.116	561.901
1428.7	184.604	993.58	562.296
1429.56	183.327	994.044	561.002
1430.42	186.521	994.508	559.264
1431.28	186.469	994.972	561.174
1432.14	185.964	995.438	562.178
1433	184.642	995.902	563.828
1433.86	182.876	996.365	565.565
1434.72	182.586	996.829	565.468
1435.57	182.476	997.293	561.994
1436.43	182.371	997.757	561.362
1437.29	182.307	998.221	563.925
1438.15	182.263	998.686	565.016
1439.01	182.142	999.15	566.12
1439.87	180.297	999.614	565.246
1440.73	178.311	1000.08	563.177
1441.59	176.669	1000.54	558.894
1442.44	179.217	1001	553.989
1443.3	181.065	1001.47	554.2
1444.16	178.714	1001.93	555.542
1445.02	175.847	1002.4	562.412
1445.88	175.666	1002.86	562.209
1446.74	179.169	1003.32	560.837
1447.59	179.678	1003.79	559.383
1448.45	178.7	1004.25	557.91
1449.31	177.629	1004.71	556.368
1450.17	176.409	1005.18	556.33
1451.02	175.201	1005.64	556.403
1451.88	174.498	1006.1	552.858
1452.74	174.36	1006.57	551.867
1453.6	176.313	1007.03	551.493
1454.45	178.225	1007.49	551.386
1455.31	177.51	1007.96	551.159
1456.17	177.173	1008.42	550.586
1457.03	176.538	1008.88	549.419
1457.88	173.651	1009.35	548.129
1458.74	173.087	1009.81	546.935
1459.6	173.344	1010.27	545.966
1460.45	171.679	1010.74	545.321
1461.31	168.848	1011.2	544.934
1462.17	166.913	1011.66	544.758
1463.02	166.776	1012.13	544.72
1463.88	167.661	1012.59	545.478
1464.74	168.832	1013.05	546.586
1465.59	172.383	1013.51	547.287
1466.45	177.213	1013.98	547.065
1467.31	178.834	1014.44	546.076
1468.16	176.46	1014.9	545.166
1469.02	173.876	1015.36	545.042
1469.87	171.21	1015.83	544.915
1470.73	169.991	1016.29	545.053
1471.58	170.068	1016.75	544.727
1472.44	171.207	1017.22	543.003
1473.3	170.827	1017.68	541.669
1474.15	170.644	1018.14	540.891
1475.01	170.915	1018.6	540.607
1475.86	171.585	1019.07	540.881
1476.72	172.664	1019.53	541.817
1477.57	173.173	1019.99	544.647
1478.43	173.449	1020.45	547.946
1479.28	174.303	1020.92	550.338
1480.14	175.702	1021.38	549.469
1480.99	175.339	1021.84	546.462
1481.85	173.521	1022.3	543.787
1482.7	172.107	1022.76	541.508
1483.56	171.448	1023.23	539.812
1484.41	170.78	1023.69	538.455
1485.27	171.489	1024.15	538.404
1486.12	173.485	1024.61	539.429
1486.98	174.645	1025.08	540.611
1487.83	175.361	1025.54	542.455
1488.68	175.928	1026	543.899
1489.54	175.895	1026.46	545.069
1490.39	171.481	1026.92	544.037
1491.25	175.856	1027.38	541.166
1492.1	175.921	1027.84	538.873
1492.95	176.022	1028.31	537.24
1493.81	176.17	1028.77	536.373
1494.66	176.325	1029.23	536.362
1495.52	176.609	1029.69	537.116
1496.37	176.968	1030.15	538.523
1497.22	177.246	1030.62	540.438
1498.08	177.053	1031.08	541.086
1498.93	179.188	1031.54	540.863
1499.78	184.693	1032	543.65
1500.64	188.33	1032.46	544.144
1501.49	189.591	1032.92	544.18
1502.34	189.141	1033.38	543.931
1503.19	188.906	1033.85	543.37
1504.05	188.144	1034.31	542.809
1504.9	187.748	1034.77	542.336
1505.75	187.851	1035.23	542.255
1506.6	188.365	1035.69	542.405
1507.46	189.267	1036.15	542.787
1508.31	190.111	1036.61	544.143
1509.16	189.35	1037.07	545.691
1510.01	188.215	1037.53	547.147
1510.87	186.572	1038	548.422
1511.72	187.745	1038.46	549.38
1512.57	188.874	1038.92	549.693
1513.42	190.789	1039.38	547.767
1514.27	192.984	1039.84	545.026
1515.13	193.441	1040.3	545.757
1515.98	193.991	1040.76	547.277
1516.83	197.205	1041.22	547.587
1517.68	197.569	1041.68	552.211
1518.53	198.155	1042.14	553.028
1519.38	198.883	1042.6	550.789
1520.23	199.803	1043.07	550.721
1521.08	200.655	1043.52	550.495
1521.94	204.279	1043.99	550.289
1522.79	207.352	1044.45	547.438
1523.64	207.754	1044.91	548.473
1524.49	208.822	1045.37	549.648
1525.34	210.454	1045.83	550.696
1526.19	208.514	1046.29	551.553
1527.04	207.949	1046.75	552.213
1527.89	208.508	1047.21	552.125
1528.74	210.354	1047.67	552.914
1529.59	213.56	1048.13	553.238
1530.44	218.011	1048.59	553.015
1531.29	219.961	1049.05	552.185
1532.14	217.021	1049.51	548.729
1532.99	215.185	1049.97	545.674
1533.84	213.704	1050.43	545.073
1534.69	214.597	1050.89	547.16
1535.55	217.461	1051.35	547.275
1536.39	220.59	1051.81	547.044
1537.24	223.61	1052.27	546.704
1538.09	226.484	1052.73	546.184
1538.94	228.971	1053.19	545.73
1539.79	231.041	1053.65	545.233
1540.64	229.666	1054.11	542.802
1541.49	228.307	1054.57	541.882
1542.34	227.214	1055.03	542.153
1543.19	226.599	1055.49	542.331
1544.04	226.715	1055.95	542.575
1544.89	227.287	1056.41	542.802
1545.74	228.212	1056.87	543.113
1546.59	229.477	1057.33	543.436
1547.43	231.081	1057.79	542.094
1548.28	233.04	1058.25	539.853
1549.13	235.317	1058.71	537.685
1549.98	237.866	1059.17	535.611
1550.83	240.404	1059.63	533.656
1551.68	242.993	1060.08	531.887
1552.53	246.367	1060.54	530.22
1553.37	250.3	1061	528.624
1554.22	251.276	1061.46	526.731
1555.07	248.373	1061.92	524.888
1555.92	245.831	1062.38	523.786
1556.77	242.832	1062.84	525.648
1557.61	240.171	1063.3	526.447
1558.46	237.958	1063.76	526.114
1559.31	236.174	1064.22	525.719
1560.16	234.861	1064.68	525.127
1561.01	233.991	1065.14	524.43
1561.85	233.6	1065.59	523.531
1562.7	233.684	1066.05	522.462
1563.55	234.172	1066.51	521.345
1564.39	235.575	1066.97	520.274
1565.24	236.216	1067.43	519.449
1566.09	236.772	1067.89	518.701
1566.94	235.52	1068.35	518.005
1567.78	235.053	1068.81	517.364
1568.63	234.919	1069.27	516.625
1569.48	232.96	1069.72	517.624
1570.32	230.147	1070.18	517.854
1571.17	229.406	1070.64	517.151
1572.02	229.177	1071.1	516.014
1572.86	229.014	1071.56	513.65
1573.71	228.985	1072.02	510.905
1574.56	228.792	1072.47	508.569
1575.4	228.182	1072.93	506.551
1576.25	227.178	1073.39	506.394
1577.09	226.369	1073.85	506.398
1577.94	225.759	1074.31	507.992
1578.79	226.853	1074.77	510.144
1579.63	227.376	1075.22	510.84
1580.48	225.355	1075.68	509.884
1581.32	222.462	1076.14	508.759
1582.17	219.159	1076.6	508.006
1583.01	217.574	1077.06	507.184
1583.86	217.174	1077.52	506.336
1584.71	216.484	1077.97	505.462
1585.55	212.805	1078.43	504.566
1586.4	211.456	1078.89	503.643
1587.24	212.173	1079.35	502.384
1588.09	213.693	1079.8	501.556
1588.93	215.596	1080.26	500.75
1589.78	217.964	1080.72	499.782
1590.62	217.29	1081.18	498.753
1591.47	216.121	1081.64	497.626
1592.31	214.804	1082.09	496.157
1593.15	211.826	1082.55	495.409
1594	208.092	1083.01	496.854
1594.84	206.902	1083.47	498.841
1595.69	206.215	1083.92	499.554
1596.53	206.518	1084.38	499.716
1597.38	205.204	1084.84	499.97
1598.22	204.365	1085.3	498.498
1599.07	203.806	1085.75	495.938
1599.91	204.275	1086.21	493.757
1600.75	205.42	1086.67	492.243
1601.6	207.218	1087.13	490.939
1602.44	207.717	1087.58	490.185
1603.28	204.676	1088.04	489.027
1604.13	201.783	1088.5	489.398
1604.97	199.825	1088.95	491.82
1605.82	199.338	1089.41	492.195
1606.66	201.35	1089.87	493.622
1607.5	203.7	1090.33	496.775
1608.35	203.549	1090.78	496.949
1609.19	203.358	1091.24	496.836
1610.03	202.177	1091.7	496.751
1610.87	200.376	1092.15	496.326
1611.72	196.899	1092.61	495.978
1612.56	194.788	1093.07	495.068
1613.4	192.66	1093.52	495.725
1614.25	192.154	1093.98	495.986
1615.09	193.628	1094.44	496.454
1615.93	193.75	1094.9	497.24
1616.77	193.556	1095.35	498.103
1617.62	193.097	1095.81	499.347
1618.46	192.524	1096.27	501.091
1619.3	191.164	1096.72	504.003
1620.14	189.044	1097.18	505.144
1620.98	186.909	1097.64	506.149
1621.83	185.766	1098.09	505.792
1622.67	184.427	1098.55	505.33
1623.51	183.291	1099.01	504.929
1624.35	182.408	1099.46	504.782
1625.19	181.71	1099.92	507.263
1626.04	181.28	1100.37	508.976
1626.88	181.037	1100.83	509.242
1627.72	177.348	1101.29	510.122
1628.56	173.891	1101.74	508.842
1629.4	171.247	1102.2	507.612
1630.24	169.465	1102.66	506.839
1631.08	168.606	1103.11	506.499
1631.92	168.534	1103.57	506.572
1632.76	168.811	1104.02	506.902
1633.61	169.596	1104.48	507.817
1634.45	170.377	1104.94	508.338
1635.29	170.679	1105.39	508.867
1636.13	170.614	1105.85	509.449
1636.97	169.829	1106.3	510.128
1637.81	168.587	1106.76	510.897
1638.65	166.764	1107.21	511.753
1639.49	164.649	1107.67	512.637
1640.33	161.91	1108.13	514.635
1641.17	158.908	1108.58	516.769
1642.01	157.981	1109.04	517.947
1642.85	158.288	1109.49	519.425
1643.69	157.827	1109.95	518.716
1644.53	156.558	1110.41	519.252
1645.37	154.039	1110.86	520.237
1646.21	151.898	1111.32	522.207
1647.05	150.768	1111.77	525.325
1647.89	150.017	1112.23	530.176
1648.73	149.346	1112.68	535.703
1649.57	148.873	1113.14	534.287
1650.41	148.299	1113.59	542.006
1651.25	144.509	1114.05	547.526
1652.09	141.056	1114.5	544.358
1652.93	142.728	1114.96	542.351
1653.76	143.552	1115.41	542.054
1654.6	140.381	1115.87	543.214
1655.44	138.282	1116.32	545.924
1656.28	137.36	1116.78	550.046
1657.12	137.229	1117.24	554.328
1657.96	137.771	1117.69	557.869
1658.8	138.919	1118.14	563.277
1659.64	140.523	1118.6	567.83
1660.47	138.396	1119.05	570.926
1661.31	136.123	1119.51	573.815
1662.15	134.759	1119.96	575.529
1662.99	133.741	1120.42	577.536
1663.83	133.135	1120.87	580.333
1664.67	133.015	1121.33	583.469
1665.5	132.496	1121.78	586.89
1666.34	130.706	1122.24	590.502
1667.18	129.138	1122.69	594.284
1668.02	127.759	1123.15	597.897
1668.85	126.493	1123.6	601.635
1669.69	126.403	1124.06	605.33
1670.53	126.56	1124.51	608.23
1671.37	124.888	1124.97	610.391
1672.2	123.495	1125.42	615.435
1673.04	123.446	1125.88	621.418
1673.88	121.598	1126.33	627.667
1674.72	119.939	1126.78	632.294
1675.55	118.551	1127.24	635.563
1676.39	117.497	1127.69	642.17
1677.23	116.797	1128.15	647.666
1678.06	116.638	1128.6	654.822
1678.9	118.262	1129.06	662.029
1679.74	120.038	1129.51	669.05
1680.57	118.802	1129.96	675.668
1681.41	122.736	1130.42	681.706
1682.25	118.519	1130.87	687.361
1683.08	116.499	1131.32	691.497
1683.92	115.838	1131.78	695.956
1684.75	112.944	1132.23	699.258
1685.59	111.593	1132.69	702.547
1686.43	110.89	1133.14	705.807
1687.26	112.64	1133.59	710.305
1688.1	114.526	1134.05	717.853
1688.94	114.822	1134.5	726.437
1689.77	114.356	1134.96	737.46
1690.61	113.431	1135.41	748.561
1691.44	113.011	1135.86	758.466
1692.28	113.651	1136.32	767.339
1693.11	114.462	1136.77	774.023
1693.95	114.407	1137.23	779.384
1694.78	113.223	1137.68	783.171
1695.62	110.516	1138.13	785.149
1696.45	111.87	1138.59	788.749
1697.29	111.398	1139.04	785.189
1698.12	110.87	1139.49	778.317
1698.96	110.155	1139.94	771.435
1699.79	109.525	1140.4	767.531
1700.63	108.947	1140.85	768.268
1701.46	106.909	1141.3	772.957
1702.3	105.978	1141.76	790.828
1703.13	106.616	1142.21	809.4
1703.97	107.128	1142.66	827.176
1704.8	107.404	1143.12	848.54
1705.64	107.509	1143.57	868.64
1706.47	107.449	1144.02	887.581
1707.3	107.207	1144.48	905.529
1708.14	106.647	1144.93	914.023
1708.97	106.164	1145.38	913.404
1709.81	105.755	1145.84	904.191
1710.64	105.366	1146.29	891.052
1711.47	105.215	1146.74	861.17
1712.31	104.252	1147.19	827.05
1713.14	103.569	1147.65	790.524
1713.97	102.996	1148.1	756.472
1714.81	102.806	1148.55	728.07
1715.64	102.787	1149.01	705.333
1716.47	103.053	1149.46	688.157
1717.31	103.708	1149.91	678.335
1718.14	104.272	1150.36	667.08
1718.97	104.832	1150.82	662.568
1719.81	105.432	1151.27	659.661
1720.64	105.873	1151.72	656.382
1721.47	105.404	1152.17	654.138
1722.31	104.715	1152.63	653.007
1723.14	104.371	1153.08	652.351
1723.97	104.238	1153.53	651.87
1724.8	104.972	1153.98	651.716
1725.64	105.851	1154.43	651.617
1726.47	105.804	1154.89	651.551
1727.3	105.778	1155.34	651.396
1728.13	105.786	1155.79	651.143
1728.96	105.671	1156.24	650.85
1729.8	105.115	1156.7	650.376
1730.63	104.013	1157.15	650.492
1731.46	102.754	1157.6	647.558
1732.29	101.501	1158.05	648.807
1733.12	100.559	1158.5	650.715
1733.96	100.092	1158.96	648.722
1734.79	99.6914	1159.41	646.784
1735.62	99.7757	1159.86	645.18
1736.45	99.6502	1160.31	644.494
1737.28	99.6062	1160.76	643.319
1738.11	99.803	1161.22	644.122
1738.95	100.041	1161.67	640.819
1739.78	100.396	1162.12	638.592
1740.61	100.667	1162.57	637.234
1741.44	99.3381	1163.02	635.891
1742.27	99.5016	1163.47	634.486
1743.1	99.0752	1163.93	633.034
1743.93	98.6685	1164.38	631.442
1744.76	98.2995	1164.83	629.707
1745.59	97.6964	1165.28	627.573
1746.42	96.9007	1165.73	625.627
1747.25	95.3134	1166.18	623.354
1748.08	93.5311	1166.63	620.948
1748.91	92.0357	1167.08	615.746
1749.74	91.3711	1167.54	610.794
1750.58	91.6282	1167.99	606.213
1751.41	92.2816	1168.44	602.124
1752.23	93.1239	1168.89	598.565
1753.07	94.23	1169.34	596.619
1753.89	94.5954	1169.79	595.249
1754.72	94.0177	1170.24	591.52
1755.55	93.3147	1170.69	587.044
1756.38	92.6636	1171.14	582.966
1757.21	92.146	1171.6	579.432
1758.04	91.5195	1172.05	576.089
1758.87	90.8472	1172.5	573.065
1759.7	90.5972	1172.95	567.723
1760.53	91.4184	1173.4	565.988
1761.36	92.2597	1173.85	563.184
1762.19	92.9855	1174.3	559.078
1763.02	94.0527	1174.75	554.555
1763.85	94.3908	1175.2	550.205
1764.68	93.4895	1175.65	546.14
1765.51	92.8966	1176.1	542.379
1766.33	92.0367	1176.55	538.993
1767.16	91.3544	1177.01	535.859
1767.99	90.2766	1177.46	533.203
1768.82	88.3132	1177.91	530.857
1769.65	86.4842	1178.36	528.896
1770.48	85.5747	1178.81	527.162
1771.3	85.5707	1179.26	525.433
1772.13	86.2251	1179.71	523.385
1772.96	87.1679	1180.16	521.009
1773.79	88.178	1180.61	518.188
1774.62	88.7401	1181.06	515.327
1775.45	88.7979	1181.51	511.428
1776.01	88.646	1181.96	507.656
1776.84	88.1571	1182.41	504.073
1777.68	87.3582	1182.86	501.333
1778.51	87.5136	1183.31	501.082
1779.35	88.2909	1183.76	500.843
1780.18	86.2131	1184.21	500.649
1781.02	84.0418	1184.66	499.717
1781.85	82.1659	1185.11	498.355
1782.68	80.9784	1185.56	496.961
1783.52	80.3535	1186.01	494.297
1784.35	80.3263	1186.46	491.581
1785.19	80.5213	1186.91	488.897
1786.02	81.9761	1187.36	486.294
1786.86	83.9866	1187.81	483.401
1787.69	84.8389	1188.26	482.652
1788.52	85.776	1188.71	482.123
1789.36	86.7238	1189.16	482.324
1790.19	86.541	1189.61	482.405
1791.03	85.4052	1190.06	480.482
1791.86	84.4077	1190.51	478.827
1792.69	82.5307	1190.96	478.056
1793.53	82.3875	1191.41	479.163
1794.36	83.3561	1191.86	479.653
1795.19	83.8458	1192.31	478.96
1796.03	84.3014	1192.75	478.284
1796.86	84.7312	1193.2	477.629
1797.69	85.1282	1193.65	477.06
1798.53	85.7438	1194.1	476.237
1799.36	85.8607	1194.55	475.049
1800.19	85.6596	1195	472.5
1801.03	84.6704	1195.45	471.176
1801.86	83.9763	1195.9	470.5
1802.69	83.0964	1196.35	470.84
1803.52	81.7921	1196.8	470.954
1804.36	81.7006	1197.25	469.979
1805.19	82.2492	1197.7	466.265
1806.02	82.7053	1198.14	464.483
1806.85	83.3044	1198.59	463.88
1807.69	83.0083	1199.04	463.481
1808.52	82.4653	1199.49	464.49
1809.35	82.2731	1199.94	464.961
1810.18	82.9589	1200.39	463.608
1811.02	83.2982	1200.84	463.225
1811.85	83.9855	1201.29	462.627
1812.68	82.8837	1201.74	458.27
1813.51	80.5763	1202.18	455.601
1814.34	80.0658	1202.63	456.645
1815.17	80.5238	1203.08	459.146
1816.01	80.89	1203.53	457.462
1816.84	79.8441	1203.98	456.597
1817.67	78.8178	1204.43	457.227
1818.5	78.0797	1204.88	459.012
1819.33	77.7967	1205.32	460.67
1820.16	82.8174	1205.77	460.576
1820.99	83.1678	1206.22	457.742
1821.82	82.8381	1206.67	454.842
1822.65	82.0793	1207.12	453.576
1823.48	80.7106	1207.56	453.391
1824.32	78.9398	1208.01	454.032
1825.15	77.4585	1208.46	452.229
1825.98	76.3486	1208.91	451.398
1826.81	75.5638	1209.36	451.497
1827.64	75.0595	1209.81	452.574
1828.47	74.934	1210.26	454.946
1829.3	75.1633	1210.7	452.806
1830.13	75.7075	1211.15	448.971
1830.96	76.5636	1211.6	445.194
1831.79	77.4788	1212.05	444.716
1832.62	78.3934	1212.49	445.998
1833.45	79.8901	1212.94	447.111
1834.28	80.3001	1213.39	452.992
1835.11	80.0907	1213.84	458.985
1835.94	79.5187	1214.29	461.094
1836.77	78.59	1214.73	457.643
1837.6	77.8196	1215.18	453.942
1838.43	77.3058	1215.63	450.536
1839.26	77.4699	1216.08	442.716
1840.09	78.298	1216.52	441.54
1840.92	79.5259	1216.97	442.812
1841.75	80.9348	1217.42	444.502
1842.58	79.3238	1217.87	443.605
1843.4	77.9707	1218.31	443.003
1844.23	77.1929	1218.76	442.13
1845.06	76.9169	1219.21	440.179
1845.89	77.5262	1219.66	438.411
1846.72	78.1564	1220.1	437.715
1847.55	78.0204	1220.55	438.2
1848.38	77.3986	1221	439.976
1849.21	77.0119	1221.44	441.063
1850.03	76.8487	1221.89	441.705
1850.86	77.211	1222.34	441.762
1851.69	77.5935	1222.79	441.306
1852.52	77.8198	1223.23	439.869
1853.35	77.9107	1223.68	437.084
1854.17	77.7788	1224.13	434.289
1855	77.5135	1224.58	430.776
1855.83	77.1199	1225.02	428.56
1856.66	76.5567	1225.47	426.454
1857.49	74.6123	1225.92	425.94
1858.31	73.4288	1226.36	426.056
1859.14	74.3184	1226.81	425.84
1859.97	75.4521	1227.26	425.569
1860.8	76.2655	1227.7	425.122
1861.63	76.7759	1228.15	424.512
1862.45	76.9513	1228.6	423.64
1863.28	76.8864	1229.04	422.59
1864.11	76.553	1229.49	420.753
1864.93	76.0156	1229.94	416.488
1865.76	75.335	1230.38	413.904
1866.59	74.5337	1230.83	413.236
1867.42	74.0958	1231.28	413.052
1868.24	74.654	1231.72	412.826
1869.07	74.9514	1232.17	411.261
1869.9	76.1081	1232.62	407.698
1870.72	77.7663	1233.06	404.293
1871.55	78.9984	1233.51	402.446
1872.38	79.1348	1233.95	401.134
1873.2	79.2157	1234.4	400.246
1874.03	79.2635	1234.85	399.633
1874.85	79.1267	1235.29	398.893
1875.68	78.8484	1235.74	398.43
1876.51	77.5779	1236.18	397.797
1877.33	76.1249	1236.63	396.031
1878.16	73.9245	1237.08	393.958
1878.98	73.3891	1237.52	392.636
1879.81	73.4569	1237.97	391.606
1880.64	74.1394	1238.41	389.759
1881.46	75.3241	1238.86	387.501
1882.29	74.4879	1239.31	384.441
1883.11	71.3616	1239.75	380.078
1883.94	72.8453	1240.2	374.919
1884.76	74.4211	1240.64	372.802
1885.59	75.785	1241.09	370.189
1886.41	77.0192	1241.54	370.31
1887.24	78.0154	1241.98	370.746
1888.06	78.9896	1242.43	369.8
1888.89	78.8129	1242.87	368.993
1889.71	78.1691	1243.32	368.835
1890.54	77.3073	1243.76	369.123
1891.36	76.326	1244.21	368.195
1892.19	75.3768	1244.65	366.668
1893.01	74.8086	1245.1	365.026
1893.84	73.0259	1245.55	363.437
1894.66	74.3934	1245.99	361.63
1895.49	75.7101	1246.44	359.159
1896.31	76.2956	1246.88	358.572
1897.14	76.5688	1247.33	357.76
1897.96	77.4029	1247.77	356.97
1898.78	77.981	1248.22	355.834
1899.61	78.1661	1248.66	354.492
1900.43	77.4255	1249.11	352.987
1901.26	76.5767	1249.55	351.08
1902.08	75.9624	1250	348.701
1902.9	77.0619	1250.44	345.008
1903.73	78.2782	1250.89	341.396
1904.55	78.4299	1251.33	337.586
1905.37	76.9685	1251.78	335.07
1906.2	75.4772	1252.22	333.506
1907.02	75.5546	1252.67	332.842
1907.85	77.2	1253.11	332.633
1908.67	76.3262	1253.56	332.657
1909.49	76.48	1254	332.365
1910.31	77.0311	1254.45	330.774
1911.14	77.7346	1254.89	328.983
1911.96	78.4591	1255.34	327.327
1912.78	79.0986	1255.78	325.73
1913.61	79.6766	1256.23	324.322
1914.43	80.1665	1256.67	322.986
1915.25	80.5122	1257.11	321.999
1916.07	79.2879	1257.56	321.172
1916.9	78.302	1258	320.508
1917.72	77.6518	1258.45	319.898
1918.54	77.2903	1258.89	319.286
1919.36	77.563	1259.34	318.554
1920.19	77.6011	1259.78	317.637
1921.01	77.4983	1260.23	316.634
1921.83	77.0838	1260.67	315.355
1922.65	75.9223	1261.11	313.782
1923.47	74.9339	1261.56	312.047
1924.3	73.8786	1262	310.818
1925.12	73.3005	1262.45	310.26
1925.94	73.4707	1262.89	310.375
1926.76	74.3636	1263.33	310.936
1927.58	75.5405	1263.78	312.039
1928.4	76.8669	1264.22	311.685
1929.23	78.2288	1264.67	309.12
1930.05	79.6303	1265.11	310.254
1930.87	80.9029	1265.55	307.022
1931.69	82.3434	1266	302.829
1932.51	81.1982	1266.44	297.436
1933.33	80.0433	1266.89	299.544
1934.15	79.1257	1267.33	297.748
1934.97	78.41	1267.77	296.1
1935.79	77.8776	1268.22	292.95
1936.61	77.6306	1268.66	291.932
1937.44	77.5912	1269.1	291.674
1938.26	77.8672	1269.55	292.173
1939.08	77.739	1269.99	293.266
1939.9	76.8644	1270.43	293.789
1940.72	76.1634	1270.88	294.524
1941.54	75.6447	1271.32	293.484
1942.36	75.3332	1271.77	294.538
1943.18	75.3355	1272.21	295.254
1944	75.5856	1272.65	295.709
1944.82	76.5778	1273.09	295.576
1945.64	78.0993	1273.54	295.087
1946.46	80.0288	1273.98	293.841
1947.28	80.62	1274.42	292.057
1948.1	80.3002	1274.87	289.046
1948.92	79.5545	1275.31	289.197
1949.74	79.0466	1275.75	288.451
1950.56	78.8835	1276.2	287.955
1951.38	78.8948	1276.64	285.907
1952.2	79.0341	1277.08	286.424
1953.01	79.2701	1277.53	285.36
1953.83	79.5396	1277.97	284.643
1954.65	79.8423	1278.41	284.14
1955.47	80.17	1278.86	283.806
1956.29	80.5525	1279.3	284.744
1957.11	80.9614	1279.74	285.584
1957.93	81.4319	1280.18	283.858
1958.75	82.1905	1280.63	282.39
1959.57	81.9914	1281.07	281.404
1960.38	82.0399	1281.51	279.672
1961.2	82.5807	1281.96	280.951
1962.02	83.3784	1282.4	283.656
1962.84	81.6762	1282.84	282.194
1963.66	79.8988	1283.28	280.931
1964.48	78.115	1283.73	277.728
1965.29	76.5136	1284.17	271.584
1966.11	75.738	1284.61	271.397
1966.93	77.616	1285.05	271.251
1967.75	78.7868	1285.49	271.952
1968.57	79.1166	1285.94	272.975
1969.38	78.6702	1286.38	273.176
1970.2	77.1048	1286.82	274.523
1971.02	76.1723	1287.26	275.001
1971.84	77.8052	1287.71	274.915
1972.66	79.9433	1288.15	275.23
1973.47	82.2328	1288.59	274.709
1974.29	84.309	1289.03	274.158
1975.11	84.5952	1289.47	274
1975.92	83.9136	1289.92	274.354
1976.74	83.1112	1290.36	273.634
1977.56	82.5719	1290.8	273.189
1978.38	80.7074	1291.24	272.988
1979.19	79.1924	1291.69	273.082
1980.01	78.1117	1292.13	273.497
1980.83	77.5242	1292.57	274.343
1981.64	77.0494	1293.01	273.69
1982.46	76.9971	1293.45	271.862
1983.28	77.5628	1293.89	269.629
1984.09	78.8494	1294.34	266.933
1984.91	80.1888	1294.78	264.235
1985.72	79.2422	1295.22	262.172
1986.54	77.8324	1295.66	262.93
1987.36	77.0508	1296.1	263.809
1988.17	76.74	1296.54	265.021
1988.99	76.9643	1296.98	266.317
1989.81	77.2501	1297.43	267.767
1990.62	77.6465	1297.87	266.012
1991.44	78.0932	1298.31	264.429
1992.25	78.5357	1298.75	263.79
1993.07	79.1839	1299.19	264.346
1993.88	79.655	1299.63	264.761
1994.7	79.519	1300.08	262.411
1995.52	78.748	1300.52	262.299
1996.33	76.9385	1300.96	263.145
1997.15	75.0971	1301.4	264.064
1997.96	73.6484	1301.84	265.52
1998.78	73.6692	1302.28	267.549
1999.59	74.5286	1302.72	270.119
2000.41	76.2441	1303.16	271.013
2001.22	76.9366	1303.6	270.295
2002.04	76.9919	1304.05	268.509
2002.85	77.2427	1304.49	265.655
2003.67	77.643	1304.93	263.492
2004.48	78.241	1305.37	260.925
2005.3	78.9686	1305.81	258.774
2006.11	79.8	1306.25	257.842
2006.92	80.3407	1306.69	257.659
2007.74	80.1862	1307.13	258.331
2008.55	80.0079	1307.57	259.721
2009.37	79.76	1308.01	261.762
2010.18	79.421	1308.45	263.794
2011	78.9966	1308.89	264.758
2011.81	78.4845	1309.33	263.762
2012.62	75.3507	1309.78	262.173
2013.44	72.2814	1310.22	260.92
2014.25	72.3265	1310.66	259.949
2015.07	75.457	1311.1	259.425
2015.88	75.6102	1311.54	259.246
2016.69	75.8115	1311.98	259.391
2017.51	76.0307	1312.42	259.781
2018.32	75.9669	1312.86	260.322
2019.13	76.4228	1313.3	260.729
2019.95	76.8119	1313.74	261.199
2020.76	77.2336	1314.18	261.741
2021.57	77.6435	1314.62	262.365
2022.39	77.9455	1315.06	259.559
2023.2	78.0821	1315.5	259.339
2024.01	78.1713	1315.94	260.64
2024.82	77.7665	1316.38	262.596
2025.64	76.1948	1316.82	264.333
2026.45	74.6804	1317.26	265.802
2027.26	73.1199	1317.7	264.181
2028.07	72.7009	1318.14	261.185
2028.89	73.3584	1318.58	261.663
2029.7	74.5939	1319.02	261.701
2030.51	76.1019	1319.46	261.465
2031.32	77.7306	1319.9	261.046
2032.14	78.4612	1320.34	259.819
2032.95	77.6923	1320.78	258.614
2033.76	76.812	1321.22	257.457
2034.57	75.8334	1321.66	257.001
2035.38	74.9344	1322.1	256.501
2036.2	74.1017	1322.54	256.985
2037.01	73.3175	1322.98	258.073
2037.82	72.8396	1323.42	257.164
2038.63	72.876	1323.86	256.825
2039.44	72.721	1324.3	256.792
2040.25	73.6823	1324.74	257.003
2041.07	75.3029	1325.17	257.456
2041.88	76.3167	1325.61	258.111
2042.69	76.2235	1326.05	256.821
2043.5	76.1837	1326.49	255.933
2044.31	76.1875	1326.93	255.552
2045.12	76.2643	1327.37	257.299
2045.93	76.4265	1327.81	258.528
2046.74	76.392	1328.25	259.739
2047.55	74.8518	1328.69	260.616
2048.37	74.3264	1329.13	258.357
2049.18	74.2601	1329.57	256.499
2049.99	74.6342	1330	255.317
2050.8	75.5475	1330.44	254.782
2051.61	76.5569	1330.88	255.619
2052.42	77.3185	1331.32	256.293
2053.23	77.2823	1331.76	258.975
2054.04	77.4532	1332.2	257.66
2054.85	77.4388	1332.64	257.181
2055.66	76.8957	1333.08	257.979
2056.47	76.1081	1333.52	258.739
2057.28	75.0263	1333.95	258.7
2058.09	73.9373	1334.39	258.633
2058.9	73.3888	1334.83	258.502
2059.71	73.0461	1335.27	258.478
2060.52	72.987	1335.71	257.422
2061.33	73.0887	1336.15	256.789
2062.14	74.5869	1336.59	255.727
2062.95	74.9076	1337.03	255.338
2063.76	75.108	1337.46	256.631
2064.56	75.2511	1337.9	256.383
2065.37	75.42	1338.34	254.412
2066.18	75.6304	1338.78	253.232
2066.99	75.8251	1339.22	252.235
2067.8	76.0034	1339.66	252.979
2068.61	76.1278	1340.09	257.052
2069.42	76.1888	1340.53	260.564
2070.23	76.1447	1340.97	261.107
2071.04	76.0351	1341.41	260.533
2071.84	75.7584	1341.85	260.555
2072.65	75.4087	1342.28	261.109
2073.46	75.0506	1342.72	262.066
2074.27	74.8291	1343.16	262.496
2075.08	74.5787	1343.6	260.426
2075.89	74.2044	1344.04	260.772
2076.69	76.3453	1344.47	262.196
2077.5	79.1459	1344.91	260.84
2078.31	79.7237	1345.35	259.183
2079.12	80.52	1345.79	260.068
2079.93	81.2146	1346.23	259.471
2080.73	81.5142	1346.66	259.089
2081.54	78.7253	1347.1	258.9
2082.35	78.3183	1347.54	258.961
2083.16	77.8426	1347.98	259.067
2083.96	77.5634	1348.41	259.523
2084.77	77.4953	1348.85	260.043
2085.58	77.6962	1349.29	260.55
2086.39	78.1922	1349.73	260.403
2087.19	78.8502	1350.16	260.045
2088	78.5441	1350.6	259.732
2088.81	78.2356	1351.04	259.659
2089.62	77.9435	1351.48	259.627
2090.42	77.742	1351.91	259.825
2091.23	77.6848	1352.35	260.421
2092.04	77.7773	1352.79	258.496
2092.84	80.167	1353.23	257.596
2093.65	79.5821	1353.66	258.688
2094.46	78.8082	1354.1	260.501
2095.26	77.8454	1354.54	261.313
2096.07	75.22	1354.97	258.931
2096.88	74.9667	1355.41	254.638
2097.68	75.7103	1355.85	258.074
2098.49	77.4708	1356.29	260.937
2099.3	79.1944	1356.72	263.404
2100.1	78.8362	1357.16	263.324
2100.91	78.5419	1357.6	263.097
2101.71	78.497	1358.03	263.273
2102.52	78.8385	1358.47	263.697
2103.32	79.9469	1358.91	264.193
2104.13	78.2961	1359.34	263.656
2104.94	76.5594	1359.78	264.836
2105.74	76.0563	1360.22	264.936
2106.55	76.2752	1360.65	265.208
2107.35	76.7406	1361.09	265.104
2108.16	77.1909	1361.53	265.014
2108.96	77.5891	1361.96	264.99
2109.77	76.9797	1362.4	264.751
2110.57	75.4482	1362.84	264.645
2111.38	78.6451	1363.27	265.862
2112.19	78.9751	1363.71	267.027
2112.99	79.2935	1364.15	268.27
2113.79	79.6215	1364.58	269.068
2114.6	78.1027	1365.02	268.497
2115.4	76.0727	1365.46	267.206
2116.21	75.2377	1365.89	263.077
2117.01	74.9283	1366.33	263.134
2117.82	75.0219	1366.77	264.648
2118.62	75.3326	1367.2	266.506
2119.43	75.7477	1367.64	268.013
2120.23	76.1742	1368.07	267.757
2121.04	76.3953	1368.51	267.269
2121.84	75.4518	1368.94	266.851
2122.64	76.1232	1369.38	266.592
2123.45	76.3648	1369.82	266.458
2124.25	77.0738	1370.25	266.091
2125.06	79.0301	1370.69	265.99
2125.86	79.988	1371.12	267.019
2126.66	79.8394	1371.56	266.602
2127.47	79.1072	1372	264.871
2128.27	78.9613	1372.43	263.891
2129.07	79.8516	1372.87	263.505
2129.88	80.7793	1373.3	265.353
2130.68	79.7666	1373.74	267.311
2131.48	79.0525	1374.18	268.528
2132.29	79.1582	1374.61	269.268
2133.09	79.7414	1375.05	270.249
2133.89	79.9137	1375.48	271.361
2134.7	79.3635	1375.92	272.582
2135.5	78.1791	1376.35	273.452
2136.3	76.991	1376.79	273.725
2137.1	75.9383	1377.22	271.963
2137.91	74.8552	1377.66	270.315
2138.71	73.6973	1378.09	270.219
2139.51	72.9308	1378.53	270.757
2140.31	73.4797	1378.97	271.143
2141.12	74.791	1379.4	271.536
2141.92	75.9118	1379.84	271.186
2142.72	76.4696	1380.27	273.645
2143.52	75.0144	1380.71	276.428
2144.33	73.8095	1381.14	275.543
2145.13	72.8426	1381.58	273.419
2145.93	73.2743	1382.01	273.074
2146.73	73.6752	1382.45	273.814
2147.53	74.7747	1382.88	272.936
2148.34	75.7854	1383.32	273.169
2149.14	74.944	1383.75	273.78
2149.94	73.0851	1384.19	274.361
2150.74	73.4417	1384.62	274.277
2151.54	75.5398	1385.06	273.304
2152.34	77.5286	1385.49	273.211
2153.15	77.4934	1385.93	273.632
2153.95	76.8089	1386.36	274.194
2154.75	76.4258	1386.8	273.723
2155.55	76.446	1387.23	271.695
2156.35	75.7741	1387.66	270.424
2157.15	74.8163	1388.1	270.556
2157.95	73.2757	1388.53	271.752
2158.75	72.4265	1388.97	273.6
2159.55	72.4447	1389.4	274.32
2160.35	73.2123	1389.84	272.802
2161.16	74.3655	1390.27	270.932
2161.96	75.6225	1390.71	268.948
2162.76	76.8988	1391.14	268.382
2163.56	77.2131	1391.58	269.234
2164.36	76.7105	1392.01	270.484
2165.16	75.3128	1392.44	271.821
2165.96	72.7305	1392.88	273.191
2166.76	70.7803	1393.31	274.536
2167.56	70.76	1393.75	276.024
2168.36	70.962	1394.18	277.559
2169.16	71.5931	1394.61	277.744
2169.96	72.5499	1395.05	276.164
2170.76	73.9114	1395.48	274.499
2171.56	74.7391	1395.92	272.89
2172.36	73.7386	1396.32	271.665
2173.16	73.7348	1396.76	270.536
2173.96	74.1886	1397.2	269.934
2174.76	75.0162	1397.64	269.725
2175.55	68.9321	1398.08	275.868
2176.35	69.6698	1398.52	274.718
2177.15	71.8534	1398.96	273.076
2177.95	75.7342	1399.39	273.871
2178.75	77.5867	1399.83	277.151
2179.55	77.5627	1400.27	278.623
2180.35	77.4989	1400.71	278.538
2181.15	77.3477	1401.15	278.275
2181.95	77.076	1401.59	277.932
2182.75	76.6258	1402.03	277.634
2183.54	76.0557	1402.47	276.292
2184.34	75.3221	1402.91	275.026
2185.14	74.3285	1403.35	274.176
2185.94	73.2355	1403.78	273.879
2186.74	72.8359	1404.22	273.97
2187.54	72.9217	1404.66	274.409
2188.33	73.6245	1405.1	274.63
2189.13	74.3488	1405.54	274.914
2189.93	75.4015	1405.98	274.678
2190.73	76.5478	1406.42	271.846
2191.53	77.6867	1406.85	273.185
2192.32	76.7728	1407.29	273.956
2193.12	75.6168	1407.73	275.043
2193.92	74.2366	1408.17	275.977
2194.72	72.9826	1408.61	276.792
2195.51	71.915	1409.05	277.22
2196.31	71.0366	1409.48	277.113
2197.11	70.3485	1409.92	276.946
2197.91	69.8693	1410.36	277.49
2198.7	69.5731	1410.8	276.756
2199.5	69.4917	1411.24	276.312
2200.3	69.5662	1411.67	275.579
2201.1	69.982	1412.11	272.365
2201.89	71.1591	1412.55	274.077
2202.69	71.6004	1412.99	277.066
2203.49	71.8695	1413.43	276.856
2204.28	71.8226	1413.86	273.331
2205.08	71.6949	1414.3	269.856
2205.88	71.1663	1414.74	269.538
2206.67	70.5868	1415.18	271.051
2207.47	71.776	1415.62	271.473
2208.27	72.4278	1416.06	271.755
2209.06	73.7616	1416.49	271.578
2209.86	74.6519	1416.93	271.265
2210.66	74.9848	1417.37	270.844
2211.45	74.7878	1417.81	269.799
2212.25	73.8615	1418.24	268.961
2213.04	72.6945	1418.68	269.437
2213.84	72.1766	1419.12	269.894
2214.63	72.2045	1419.56	270.335
2215.43	74.0593	1419.99	270.788
2216.23	75.9947	1420.43	270.266
2217.02	75.9604	1420.87	270.445
2217.82	75.7922	1421.31	271.268
2218.61	75.4211	1421.74	269.588
2219.41	74.885	1422.18	268.676
2220.2	74.212	1422.62	269.672
2221	73.2947	1423.06	271.471
2221.79	71.9087	1423.49	271.756
2222.59	70.1705	1423.93	270.777
2223.38	69.5194	1424.37	270.281
2224.18	73.9717	1424.81	269.655
[truncated: 7,272 more rows]
