# Supplementary material for: Sulfur species and gold transport in arc magmatic fluids
Source: Nat Geosci. 2024 Dec 16;18(1):98–104. doi: 10.1038/s41561-024-01601-3 (PMC11732748; doi:10.1038/s41561-024-01601-3)
Supplement: Supplementary file 8 — Diffuse reflectance spectrum. [file 41561_2024_1601_MOESM8_ESM.xlsx]

## Sheet: EDFigure3
Wavelength	Absorbance
nm	arbitrary units
300	-37.4066
301	-37.8261
302	-37.8772
303	-37.8199
304	-38.4381
305	-38.7283
306	-38.7671
307	-38.978
308	-39.3136
309	-39.24
310	-39.3195
311	-40.3092
312	-40.4092
313	-40.3687
314	-40.5514
315	-41.002
316	-41.3065
317	-41.8027
318	-42.4042
319	-42.8447
320	-43.2097
321	-44.0755
322	-44.5457
323	-45.2394
324	-45.6137
325	-45.5602
326	-46.5022
327	-47.5458
328	-48.0251
329	-48.609
330	-49.5119
331	-50.1942
332	-50.9226
333	-52.1528
334	-52.8597
335	-53.7874
336	-54.4871
337	-55.0884
338	-56.0637
339	-56.9912
340	-57.7741
341	-61.1298
342	-62.1226
343	-61.6451
344	-63.7263
345	-64.4762
346	-65.0706
347	-65.7595
348	-66.062
349	-66.1612
350	-67.3629
351	-67.5986
352	-67.8271
353	-69.0553
354	-68.9893
355	-70.2768
356	-70.1765
357	-69.7951
358	-70.7255
359	-71.8469
360	-73.1251
361	-73.1794
362	-74.0342
363	-74.2585
364	-74.204
365	-73.3962
366	-73.1771
367	-73.7748
368	-74.3167
369	-74.9666
370	-75.4599
371	-75.6427
372	-76.9179
373	-77.1968
374	-77.4121
375	-78.0193
376	-79.1217
377	-80.0974
378	-81.1883
379	-81.2623
380	-82.114
381	-82.2087
382	-82.9994
383	-83.2974
384	-83.3076
385	-83.1883
386	-83.7994
387	-84.2412
388	-84.0635
389	-84.0877
390	-83.8433
391	-84.062
392	-84.1299
393	-83.9967
394	-84.1299
395	-84.8323
396	-84.4214
397	-84.6245
398	-84.6848
399	-84.408
400	-84.1944
401	-84.5975
402	-84.1235
403	-84.7288
404	-84.759
405	-84.952
406	-84.4755
407	-84.6205
408	-84.8382
409	-84.758
410	-84.4214
411	-85.2221
412	-86.1102
413	-85.5515
414	-85.576
415	-85.9417
416	-86.0823
417	-86.0796
418	-86.6289
419	-86.7928
420	-87.0083
421	-87.6292
422	-87.4105
423	-87.6821
424	-87.8524
425	-87.6122
426	-88.0489
427	-88.7932
428	-88.8722
429	-89.6041
430	-89.5518
431	-89.4373
432	-89.9638
433	-90.3415
434	-90.196
435	-90.3224
436	-90.7317
437	-90.9822
438	-91.0913
439	-91.4568
440	-91.6891
441	-91.5258
442	-91.6192
443	-91.6719
444	-91.8646
445	-92.3661
446	-92.5406
447	-92.5793
448	-92.3554
449	-92.5216
450	-92.8527
451	-92.5438
452	-92.7529
453	-93.241
454	-92.7987
455	-92.4655
456	-92.5667
457	-92.7886
458	-92.9512
459	-92.6055
460	-92.0038
461	-92.112
462	-92.1493
463	-92.256
464	-92.0061
465	-91.3578
466	-91.7483
467	-91.441
468	-90.8342
469	-90.6691
470	-90.5715
471	-89.8383
472	-89.6385
473	-89.6465
474	-89.1242
475	-88.5178
476	-88.1092
477	-87.7845
478	-87.3437
479	-86.3327
480	-85.6437
481	-85.1378
482	-84.772
483	-83.9003
484	-83.273
485	-82.5757
486	-82.1545
487	-81.3264
488	-80.8559
489	-79.9977
490	-79.1401
491	-78.4072
492	-77.7058
493	-76.8375
494	-76.1233
495	-75.5458
496	-74.5869
497	-73.6182
498	-72.6553
499	-72.0457
500	-71.3252
501	-70.6475
502	-69.5519
503	-68.6474
504	-68.0221
505	-67.5066
506	-66.2509
507	-65.3552
508	-64.6591
509	-64.1491
510	-63.1491
511	-62.0639
512	-61.4809
513	-61.0018
514	-60.1159
515	-59.45
516	-58.577
517	-57.9486
518	-57.0898
519	-56.3489
520	-56.1634
521	-55.3304
522	-54.6495
523	-54.0153
524	-53.6571
525	-52.9637
526	-52.3043
527	-51.8296
528	-51.4038
529	-50.8637
530	-50.3227
531	-49.6796
532	-49.211
533	-49.033
534	-48.3427
535	-48.0368
536	-47.4788
537	-46.8058
538	-46.7062
539	-46.3185
540	-46.0197
541	-45.7325
542	-44.9991
543	-44.9784
544	-44.616
545	-44.2131
546	-43.7231
547	-43.3965
548	-43.1647
549	-43.032
550	-42.6083
551	-42.1555
552	-41.8953
553	-41.8519
554	-41.7122
555	-41.3879
556	-41.1097
557	-41.0364
558	-40.7578
559	-40.3747
560	-40.0991
561	-40.0773
562	-40.0583
563	-39.6408
564	-39.4146
565	-39.5812
566	-39.1436
567	-39.0832
568	-38.9876
569	-38.7587
570	-38.5783
571	-38.4319
572	-38.4863
573	-38.2896
574	-38.2188
575	-38.2768
576	-38.2129
577	-37.782
578	-37.8613
579	-37.8353
580	-37.7691
581	-37.6737
582	-37.4733
583	-37.5147
584	-37.5837
585	-37.4399
586	-37.4135
587	-37.2267
588	-37.3599
589	-37.1115
590	-37.1276
591	-37.2432
592	-37.0025
593	-37.2279
594	-37.2956
595	-37.0034
596	-36.9442
597	-37.0411
598	-36.9505
599	-37.0028
600	-37.0802
601	-37.1526
602	-37.1262
603	-37.1165
604	-37.0278
605	-37.086
606	-37.0022
607	-37.0094
608	-37.1593
609	-37.2631
610	-37.1534
611	-37.3078
612	-37.4085
613	-37.2741
614	-37.4876
615	-37.4472
616	-37.5154
617	-37.5759
618	-37.5849
619	-37.567
620	-37.711
621	-37.9688
622	-37.9444
623	-37.9991
624	-38.1071
625	-38.3195
626	-38.1623
627	-38.517
628	-38.8424
629	-38.8135
630	-38.916
631	-38.8387
632	-39.1545
633	-39.2467
634	-39.2093
635	-39.458
636	-39.627
637	-39.7047
638	-39.8821
639	-40.1146
640	-40.3658
641	-40.4061
642	-40.7678
643	-41.0153
644	-40.896
645	-41.1762
646	-41.3219
647	-41.4392
648	-41.662
649	-41.931
650	-42.1935
651	-42.429
652	-42.8055
653	-43.1468
654	-43.3658
655	-43.6086
656	-43.6558
657	-44.2138
658	-44.5975
659	-44.6464
660	-45.0464
661	-45.3957
662	-45.7669
663	-46.0368
664	-46.2569
665	-46.651
666	-46.8923
667	-47.6383
668	-48.1003
669	-48.4575
670	-48.7696
671	-49.5599
672	-49.8303
673	-50.2526
674	-50.5621
675	-51.0982
676	-51.5415
677	-52.0612
678	-52.7986
679	-53.2156
680	-53.6659
681	-53.833
682	-54.745
683	-55.3738
684	-55.9074
685	-56.2825
686	-57.1957
687	-57.6058
688	-58.1125
689	-58.7639
690	-59.3518
691	-60.1015
692	-60.7324
693	-61.0531
694	-61.6609
695	-62.2384
696	-63.0516
697	-63.5859
698	-64.1844
699	-64.5985
700	-65.211
701	-66.3229
702	-67.1548
703	-67.3096
704	-68.0071
705	-68.4525
706	-69.0498
707	-69.7227
708	-70.6574
709	-71.2871
710	-71.9065
711	-72.3102
712	-72.7081
713	-73.5073
714	-74.1517
715	-74.691
716	-74.959
717	-75.3358
718	-75.9868
719	-76.2239
720	-76.7925
721	-77.3711
722	-77.5441
723	-78.1649
724	-78.9558
725	-79.1085
726	-79.8094
727	-80.3565
728	-80.6077
729	-80.9863
730	-81.8953
731	-81.719
732	-82.2045
733	-83.1813
734	-82.9601
735	-83.0298
736	-83.5474
737	-83.5486
738	-83.5012
739	-84.3655
740	-84.9071
741	-85.1339
742	-84.8631
743	-84.6092
744	-85.2462
745	-85.3603
746	-85.6687
747	-86.1184
748	-85.6977
749	-86.4618
750	-86.6046
751	-86.5115
752	-86.5192
753	-86.686
754	-87.0859
755	-87.2936
756	-87.0991
757	-87.3447
758	-87.3896
759	-87.3493
760	-87.5762
761	-87.497
762	-87.6049
763	-87.7912
764	-88.2193
765	-88.8312
766	-89.0086
767	-88.5231
768	-88.6997
769	-88.6157
770	-88.8823
771	-88.7418
772	-88.7114
773	-89.5781
774	-90.0381
775	-89.0833
776	-88.7902
777	-88.707
778	-88.7478
779	-89.5738
780	-89.532
781	-89.3029
782	-88.5321
783	-89.1106
784	-90.0847
785	-89.48
786	-88.7878
787	-89.0472
788	-89.5532
789	-89.0115
790	-89.4592
791	-89.306
792	-90.3845
793	-89.7031
794	-89.1837
795	-89.7874
796	-90.4322
797	-90.2982
798	-91.1554
799	-90.7816
